# Supplementary material for: Proteomics reveals spatial and molecular heterogeneities in advanced atherosclerotic carotid artery plaques
Source: Nat Cardiovasc Res. 2026 Jun 22;5(7):605–23. doi: 10.1038/s44161-026-00827-1 (PMC13368601; doi:10.1038/s44161-026-00827-1)
Supplement: Supplementary file 2 — Supplementary Table 1. Overview of the clinical covariates for the three cohorts used in the study. Supplementary Table 2. Quantitative proteomics data matrix. Supplementary Table 3. Functional enrichment of ontology terms in module groups in the necrotic core. Supplementary Table 4. Functional enrichment of ontology terms in module groups in the media. Supplementary Table 5. Functional enrichment of ontology terms in module groups in the fibrous cap. Supplementary Table 6. Functional enrichment of ontology terms in various subregion datasets. Supplementary Table 7. Functional enrichment of ontology terms associated with MCT status across the subregions. Supplementary Table 8. Properties of antibodies used for independent validation of plaque tissue panel. Supplementary Table 9. List of proteins assigned to the MG5 module group in the necrotic core. [file 44161_2026_827_MOESM2_ESM.xlsx]

## Sheet: Supplementary Table 1
Supplementary Table 1. Overview of the clinical covariates for the three cohorts used in the study.
		Plaque (n=112)		Serum (n=505)		IF validation (n=20)
		Thick cap	Thin cap	Thick cap	Thin cap	Thick cap	Thin cap
Covariate	Outcome	55	57	207	298	10	10
AHA classification	III	0	0	1	0	0	0
	IV	2	0	7	0	1	0
	VI	32	13	79	77	5	2
	VI/VII	17	40	85	205	4	8
	VII	3	4	30	16	0	0
	VIII	1	0	5	0	0	0
Age	mean	70.9	71.5	71.3	72.1	78	69
	std	8.7	8.2	9	8	4	10
Atrial fibrillation	no	46	50	184	258	6	9
	yes	9	7	23	40	4	1
BMI	mean	25.8	25.9	26.1	26.6	26.8	27.8
	std	3.7	5.4	4.2	4.6	2.6	6.4
Chronic Obstructive Pulmonary Disease	no	52	53	193	274	10	10
	yes	3	4	14	24	0	0
Coronary heart diease (CHD)	no	41	36	141	192	4	9
	yes	14	21	66	106	6	1
Diabetes	no	46	41	158	206	5	7
	yes	9	16	49	92	5	3
Dialysis	no	55	56	207	295	10	10
	yes	0	1	0	3	0	0
Dyslipidemia	no	21	11	54	39	1	3
	yes	34	45	153	258	9	7
Hypertension	no	14	12	28	34	0	1
	yes	41	45	179	264	10	9
Insulin	no	53	54	196	277	7	9
	yes	2	3	11	21	3	1
Myocardial infarction	no	50	54	182	262	7	9
	yes	5	3	25	36	3	1
Peripheral artery disease	no	47	44	173	237	6	9
	yes	8	13	34	61	4	1
Rupture	not rupture	55	37	207	197	10	7
	ruptured	0	20	0	101	0	3
Sex	female	11	14	62	82	4	4
	male	44	43	145	216	6	6
Smoking	ex	25	19	71	111	2	3
	no	24	25	100	126	6	5
	yes	6	13	36	59	2	2
Statins	no	6	7	21	28	2	1
	yes	49	50	186	270	8	9
APT (Anti-platelet therapy)	no	2	3	4	5	0	0
	yes	53	54	203	293	10	10
Stenosis	mean	84.9	82.4	82.1	80.9	84	82.5
	std	8.7	11.2	12.4	14.2	4.5	4.5
Symptomatic	asymptomatic	43	43	169	236	9	9
	symptomatic	12	14	38	62	1	1

## Sheet: Supplementary table 2
Supplementary Table 2. Quantitative proteomics data matrix.
Necrotic core
Plaque ID	FLNA_HUMAN	PGBM_HUMAN	AHNK_HUMAN	MYH10_HUMAN	TENX_HUMAN	TENA_HUMAN	APOB_HUMAN	COCA1_HUMAN	CO4B_HUMAN	PLEC_HUMAN	CO3_HUMAN	FBN1_HUMAN	MYH11_HUMAN	STAB1_HUMAN	LAMA5_HUMAN	FIBB_HUMAN	HMCN1_HUMAN	K2C5_HUMAN	VINC_HUMAN	A2MG_HUMAN	MYH9_HUMAN	CO6A3_HUMAN	K2C1_HUMAN	VWF_HUMAN	CO5_HUMAN	TRFL_HUMAN	CERU_HUMAN	CEMIP_HUMAN	TSP2_HUMAN	LAMC1_HUMAN	CFAH_HUMAN	LAMB2_HUMAN	LMNA_HUMAN	FINC_HUMAN	LTBP4_HUMAN	CO6A2_HUMAN	K1C9_HUMAN	COEA1_HUMAN	K1C14_HUMAN	THRB_HUMAN	CO6A1_HUMAN	ITAM_HUMAN	FCGBP_HUMAN	ALBU_HUMAN	K1C10_HUMAN	ITB2_HUMAN	TENS1_HUMAN	LTBP1_HUMAN	MMP12_HUMAN
BB12_Ncore_TkC	16.8579	15.8668	14.6491	14.8069	12.3335	18.8047	15.4869	15.942	15.4288	14.5911	16.9708	15.5606	14.0167	13.1967	13.2699	18.2954	11.3605	10.9516	14.9853	16.1867	16.0283	17.9832	12.9988	11.6983	14.7451	10.6435	15.1259	11.7808	15.9569	14.37	15.742	13.4908	16.264	17.9978	12.1475	18.313	14.8477	14.7219	13.675	14.6978	17.4391	13.3974	10.3767	18.1471	13.1261	14.4814	12.9742	14.8149	15.9785
BB112_Ncore_TnC	16.3727	14.1635	14.4655	13.5879	11.2067	16.6804	13.1914	14.4135	12.8955	15.026	14.1179	15.805	12.7802	11.7781	10.9648	15.0482	9.2544	10.2888	14.3031	14.6346	15.8563	16.6107	12.4804	10.824	12.7708	11.7243	13.168	9.97338	14.0427	12.599	13.5229	11.9954	16.9774	15.8704	11.4481	16.9122	12.5957	14.4796	12.661	12.3272	15.6642	13.0692	10.4512	15.6169	12.3371	14.2156	12.8782	12.3965	15.011
BB6_Ncore_TkC	15.2379	14.0316	15.3644	12.964	10.241	17.4461	15.8776	13.9985	14.9879	14.1122	16.3125	14.5336	10.8598	10.954	10.8313	18.0893	9.50393	19.8842	14.6885	15.5595	16.1435	16.0421	20.133	11.4581	14.6466	11.1044	13.8522	13.8824	15.0309	12.844	14.3656	12.0011	17.1937	16.4911	10.6225	16.2201	15.7386	13.2587	20.0829	15.319	15.3303	11.82	10.3651	15.7987	20.7857	12.4595	10.276	12.308	13.1924
BB105_Ncore_TkC	17.5372	16.5621	14.6967	17.2105	13.3686	18.301	15.8799	17.0794	15.1008	14.588	16.6703	17.3714	15.4331	13.6185	13.5453	18.2656	13.1757	10.6456	15.6292	16.0696	16.7238	17.8741	13.6842	11.6838	13.8685	10.8154	15.2755	10.6362	16.5285	14.7994	15.8162	14.4185	16.4463	18.5748	13.8265	17.9174	14.5796	15.9455	11.4786	14.7967	16.826	12.4262	11.834	17.7312	12.2446	13.3642	13.5242	15.2215	15.0701
BB81_Ncore_TkC	15.933	15.3115	13.835	13.347	12.3326	18.2358	19.5564	17.1734	15.8391	14.2085	17.3759	16.6039	13.1461	12.246	12.5555	20.1261	11.1523	14.5787	13.7442	17.5357	15.5898	17.5031	15.3874	12.1132	14.8672	11.7547	14.6698	12.5823	16.4469	13.9123	16.0663	13.3284	14.8384	18.4285	11.7446	17.4875	15.6551	14.0823	15.4416	15.6047	16.5187	13.3437	11.7968	17.5792	14.8408	14.6405	12.2071	14.0511	13.1906
BB57_Ncore_TkC	16.1724	14.3952	14.6701	14.0326	11.7272	19.0497	15.0648	15.5437	12.9233	14.8858	14.7832	15.4028	11.7298	13.1958	10.7616	15.5443	10.8859	14.1846	14.1966	13.9259	15.8357	16.9503	16.9846	9.59861	12.8689	10.9181	13.5921	11.5375	15.835	12.7651	13.9538	11.9614	16.0369	17.9065	12.1274	17.1365	16.772	15.0088	14.2571	13.5786	15.9035	13.9954	14.287	16.3288	17.1439	14.6404	12.8883	14.4257	18.3675
BB13_Ncore_TkC	17.0915	15.9491	14.8462	16.0318	13.323	18.6873	14.3157	15.7891	13.1126	15.1018	13.9814	15.9902	15.2554	14.1401	13.5986	17.4799	10.6139	11.2451	15.243	13.7908	16.2597	18.221	14.2676	10.6157	14.547	12.4687	13.0554	12.2303	15.1035	14.1735	14.5258	14.1922	17.0135	17.9593	12.8464	18.5405	14.7029	15.2027	13.0677	13.7059	17.6397	14.4942	12.1395	15.1428	14.0901	15.0432	14.1932	14.4639	18.0827
BB83_Ncore_TkC	15.9166	14.8676	14.2205	14.1181	14.4586	18.6306	14.1992	14.3083	15.1294	14.2355	15.9007	16.4514	12.099	12.8154	12.034	17.4407	11.067	12.2162	13.9093	15.5165	15.5144	17.0186	11.4445	11.5915	13.0996	10.7027	14.2779	10.4803	14.6632	13.2747	15.1224	12.6777	15.9582	17.6511	11.8518	17.0022	10.9163	15.7407	12.5726	13.2776	15.7671	13.1709	11.8467	15.5839	12.6781	14.3029	12.4217	14.2869	14.2858
BB14_Ncore_TkC	17.8676	16.7779	14.7733	16.9233	15.5948	17.0706	14.6132	15.7279	13.3493	14.5948	14.0703	16.0738	16.3311	14.9493	14.2367	15.6163	11.9361	12.7132	16.2135	14.4621	16.8987	18.1322	9.40827	10.3237	14.3379	13.0563	13.5275	11.061	16.4468	15.2456	14.6362	15.3819	16.9496	18.0302	13.9095	18.556	10.3995	16.8289	10.1904	13.0148	17.6816	12.9968	11.2267	14.0218	10.5842	14.0392	14.3229	14.8833	16.595
BB89_Ncore_TnC	16.1466	15.3718	13.3185	13.5874	12.2636	19.1012	15.7409	15.2008	15.7762	14.8235	16.2895	17.0114	12.7381	13.8341	13.0304	19.2051	10.3145	13.039	13.9988	16.111	15.7235	17.4764	13.1023	13.1961	13.8007	12.5622	15.5654	12.0707	14.8592	14.0034	15.549	13.1166	16.2812	17.9245	11.7836	17.5071	12.1701	14.6969	14.2197	14.195	16.2164	13.2397	12.0013	16.3598	13.8005	14.1346	12.4169	13.9244	15.554
BB86_Ncore_TkC	16.3515	14.5953	14.6396	12.8626	10.5272	18.4337	16.5206	15.839	14.8103	14.807	15.0484	15.0091	11.8828	12.9798	10.4566	18.3007	9.81383	11.1723	13.9362	15.5145	15.7443	17.8934	10.8852	10.5807	15.5509	15.0431	14.2069	12.876	16.3321	12.3792	15.3055	11.5436	15.8991	18.2074	11.107	17.8613	11.3031	14.6293	12.0659	14.5097	16.7769	14.1398	14.3228	16.3232	11.5571	14.8506	12.8923	13.3257	17.6899
BB60_Ncore_TnC	16.3564	15.5277	14.8064	14.6	12.9962	18.4216	16.1405	16.6305	15.6328	14.6525	16.5166	15.9429	13.5208	15.002	12.9877	17.8445	10.5297	10.9582	14.2655	16.7905	15.8942	18.0582	12.9535	11.8682	15.1004	12.7308	15.5007	11.7478	15.6042	13.9647	15.2869	13.7259	16.4609	18.0279	12.4621	18.1536	12.7655	15.8094	11.1043	14.8204	17.3987	14.1112	14.1174	17.5495	13.3488	15.0756	12.8329	13.4039	18.2058
BB30_Ncore_TnC	15.7325	14.5267	14.6399	15.0995	12.4479	15.7222	13.9648	14.1251	15.1208	14.1819	15.9956	15.1237	13.3453	13.727	11.5517	16.5989	10.1019	19.0576	14.3395	14.7408	15.5012	16.7783	20.474	10.5047	13.802	11.1639	14.5829	10.6745	13.6135	12.3771	14.346	12.3812	16.5897	16.0653	12.0559	16.9107	14.9866	14.9546	18.0512	13.6343	15.9478	12.8494	10.9302	17.1565	21.435	14.298	12.8781	13.9297	15.1239
BB80_Ncore_TkC	18.474	17.3457	14.8386	17.6105	15.4857	18.0606	16.2067	16.6463	15.8902	14.7662	16.9523	17.1746	16.7975	14.882	14.8691	17.4885	12.2082	14.8147	16.6678	16.9371	17.2591	18.1061	17.6938	11.761	15.199	11.7323	15.1111	10.8882	16.812	15.7041	15.8792	15.5289	17.1923	18.7238	14.7968	18.3842	16.8847	16.9702	14.3536	14.4827	17.2352	12.056	13.4573	17.7646	19.0759	13.1861	14.791	16.0016	16.6372
BB8_Ncore_TkC	18.981	18.3649	14.7305	17.9149	16.1352	14.2865	16.5971	17.3112	15.0025	14.5108	16.1333	16.6628	17.4971	13.4069	15.0646	18.4251	13.0998	10.8573	17.0292	16.1088	17.4894	18.1421	12.9566	12.1551	15.3982	11.3008	13.8613	11.3152	18.5505	15.8349	16.3151	16.0581	17.0923	19.8624	15.144	18.4464	11.8737	17.5148	10.6531	13.7092	17.6295	10.8804	14.6393	14.478	13.9032	11.6097	15.2522	16.5277	12.8292
BB46_Ncore_TkC	15.997	15.4158	14.5663	15.082	13.6602	18.6921	13.938	13.5508	15.037	14.8205	16.0283	17.4802	12.2008	12.7216	13.0172	18.2355	11.0848	15.1109	14.3246	15.2449	15.7851	18.5393	16.3447	12.6104	13.4166	9.43351	15.0377	10.8684	13.8437	13.7826	14.2311	13.1864	16.5488	17.0219	12.5923	18.6326	16.5415	14.6451	15.1441	13.9434	17.5254	11.8464	10.2794	16.4025	15.9473	13.0759	12.4507	14.4053	11.5614
BB79_Ncore_TkC	15.3452	15.5661	14.0327	13.083	13.9057	19.3151	15.8649	16.4531	16.397	14.1118	17.2259	17.7491	12.2698	13.7208	12.9593	18.7524	10.4924	12.6473	13.8452	17.1642	15.5618	18.7328	15.3076	12.874	14.6369	11.4956	15.9116	11.4477	15.2701	14.4211	15.6505	13.4384	15.9777	17.9956	11.8807	18.9767	15.6173	15.8575	12.6274	14.6744	17.8747	13.2676	11.7032	18.5084	15.121	14.3152	12.0733	14.1158	14.8053
BB104_Ncore_TkC	18.7022	17.9262	15.2517	17.9869	13.3129	17.9256	14.6103	15.2358	14.5788	14.939	15.1242	17.7489	17.1632	14.0648	14.42	17.2541	11.6697	12.3387	16.2142	14.7859	17.2981	17.7235	12.9032	10.037	12.9837	10.1744	13.6137	11.3843	15.9763	15.9383	15.289	15.4728	16.7275	18.9066	14.3873	18.0553	12.8326	15.6456	14.3554	13.5011	17.518	12.1319	15.3656	16.5039	13.3912	13.0233	14.7228	16.4845	16.406
BB42_Ncore_TkC	16.8423	16.2189	14.364	16.1693	14.0566	18.0341	15.3136	14.2636	17.2604	14.5348	18.2385	16.888	14.7396	14.5475	13.7686	19.8481	12.532	13.7951	15.0486	16.7823	16.258	18.6893	14.5358	13.907	15.0981	10.6931	16.9701	11.0342	14.5088	14.4493	16.068	13.2251	16.1929	18.312	14.1884	18.8791	14.4569	17.0025	14.7425	15.7059	18.0777	12.0111	10.6618	19.5351	14.7413	12.6492	13.285	15.2882	11.2672
BB73_Ncore_TnC	17.0009	16.5954	14.4416	15.6064	14.2935	19.6177	15.973	17.7144	16.0628	14.9939	17.0592	17.8496	14.9095	13.5588	13.411	17.3923	11.3477	14.8136	15.1745	15.6943	16.3063	18.4322	18.0854	11.4903	14.4838	11.9759	15.8084	12.0717	17.0244	14.6727	16.0665	14.0437	16.0844	18.4357	12.2421	18.7951	10.9389	14.9155	13.8915	14.8396	18.302	13.4636	14.3167	18.4447	19.2133	14.5811	13.3414	14.9249	14.7506
BB16_Ncore_TkC	15.8348	15.5449	14.0692	13.1847	15.0004	19.6148	15.6929	16.7644	16.1872	14.677	17.3997	16.4097	13.0022	15.3451	12.936	19.1194	11.5578	10.6787	14.0056	17.1159	15.6395	18.63	13.2275	12.5316	14.7947	11.6168	16.0057	12.8666	16.6465	13.9183	16.2004	13.6719	16.2253	18.6355	12.6854	18.977	13.091	16.5077	12.4153	18.0768	17.6256	13.2652	13.0811	17.6355	13.6794	14.2457	12.6102	14.4788	15.4049
BB75_Ncore_TkC	18.1657	17.1323	14.6937	17.69	15.416	15.294	15.707	16.9687	16.8995	14.2129	17.6475	17.4373	16.9067	15.6805	14.7872	18.4823	12.8339	10.0949	16.3028	17.6187	16.962	18.0088	12.2719	13.2958	15.5133	11.4687	15.6213	11.2128	16.5132	15.458	16.7047	15.3729	17.1838	18.0948	14.0204	18.3141	10.9941	16.936	10.2032	15.0095	17.1897	11.3235	12.6375	18.5897	13.3004	12.2238	14.7729	16.1428	15.9496
BB7_Ncore_TnC	16.3644	15.2413	14.8345	14.2576	15.0494	18.9425	16.2949	15.8274	15.1953	15.1236	15.6742	16.3443	13.2147	14.2715	12.1745	17.378	10.6424	13.284	14.5081	15.6262	16.0244	17.9699	15.6012	11.958	15.3396	11.8074	14.8476	13.4042	16.6875	13.7703	14.8023	13.2195	16.8165	18.0728	12.2765	18.2915	15.8093	15.9021	13.2261	14.4839	17.0333	13.781	14.1231	16.5567	15.0321	14.3215	12.8205	14.0637	18.029
BB51_Ncore_TkC	18.658	17.2475	15.0159	18.1623	14.9484	15.1223	14.3979	16.4158	15.3634	14.9396	16.2798	15.8057	17.2909	14.4375	14.3944	16.8713	11.8432	14.1466	16.7849	15.5313	17.0762	17.5711	16.231	11.3292	13.3102	13.4669	14.5501	8.92089	15.9909	14.998	15.0768	14.9283	16.8806	18.0454	14.8365	17.6279	16.5613	16.8703	15.8318	14.0647	17.0482	11.5927	13.2244	17.2678	15.3217	11.7567	15.289	15.5189	12.2377
BB56_Ncore_TnC	18.4593	17.2289	14.7343	18.0453	14.6912	18.5293	14.1763	17.1262	15.1413	14.565	15.9132	15.9062	16.6327	14.2448	14.5291	16.7658	12.8528	14.4487	16.4329	14.8381	16.9332	18.7067	16.6183	11.0631	14.1188	10.7707	14.9074	10.9464	16.4008	14.9813	15.3895	15.0379	17.0333	18.782	14.9439	18.6489	16.4088	17.1983	16.3392	13.933	17.9095	11.933	12.3269	17.2669	17.1142	12.4787	15.0293	16.0654	15.5357
BB102_Ncore_TnC	17.6311	16.8327	14.6669	17.1604	15.2609	17.3316	15.0939	15.0786	14.7271	14.6029	15.5258	16.0576	16.112	15.2222	14.8806	16.6617	10.3556	13.9066	15.7364	15.1384	16.6344	18.0121	17.091	12.6792	13.9394	12.1711	14.8761	11.7575	15.7137	15.4945	14.4036	15.8863	17.26	17.6179	14.2348	18.1906	17.6664	16.3052	13.9946	13.6032	17.3406	11.9664	12.1964	16.0672	16.4305	12.6747	14.4806	14.3617	15.7375
BB103_Ncore_TnC	18.886	17.172	14.5612	17.2841	15.6573	16.478	14.3086	16.3856	14.9832	14.4685	16.4279	17.0616	17.1257	13.1279	15.3166	17.8632	11.474	14.0284	16.583	15.5224	17.029	19.207	16.0371	11.6553	14.6484	11.6732	14.6156	11.1614	15.6348	16.0013	15.6538	15.8798	16.8327	18.4724	14.095	19.4513	16.6067	17.3936	14.7939	14.0767	18.5736	9.91501	10.4556	17.478	15.051	10.9361	15.0139	16.125	15.0944
BB101_Ncore_TnC	16.2372	15.0719	14.819	12.8111	12.7489	19.4021	15.82	16.4568	15.5835	14.9516	16.4899	16.2725	12.0209	13.5761	12.172	19.413	10.2681	17.9029	13.4694	16.7009	15.6926	18.7486	20.0862	11.6078	15.5701	12.6665	14.5171	13.3676	17.062	13.6969	16.063	13.4079	16.1984	18.2855	11.3482	18.752	15.7908	14.9832	17.7503	18.0426	17.9106	14.5714	13.5852	16.9306	20.5405	15.4137	12.8417	13.397	18.6787
BB76_Ncore_TkC	14.919	16.2605	14.0375	12.3584	13.0857	19.6909	17.7218	16.541	17.3032	13.8425	17.8218	17.0559	11.2547	13.486	11.7455	19.9707	11.1858	12.8016	13.0679	18.1711	15.235	17.6334	15.2579	14.7843	14.6828	11.4511	16.322	12.212	16.6541	13.8187	16.9268	12.6499	14.9942	19.3466	12.8372	17.9105	15.4649	14.1111	12.5461	16.0257	16.6084	13.5853	16.4862	19.0964	15.5886	14.6707	12.4456	14.9863	14.8485
BB66_Ncore_TnC	15.6609	15.0898	14.2185	14.1288	14.0728	19.1217	16.0533	15.2091	16.357	14.7681	17.0422	16.2443	12.1139	15.3477	12.7195	18.6983	10.1718	11.8001	13.7493	18.0373	15.6114	18.5162	14.9536	13.6422	15.1606	12.0353	15.8473	12.8367	14.4182	13.7302	15.6149	13.5862	16.3262	16.5559	11.7429	18.6755	15.3985	15.0842	12.0241	14.9482	18.2138	12.9306	11.2966	18.8424	15.4125	13.8874	11.8514	13.3207	13.7004
BB47_Ncore_TkC	17.1892	16.1278	15.0528	15.525	14.3687	18.5552	16.085	16.7146	15.7083	15.0471	17.3385	16.5129	15.0138	13.9192	13.0999	19.0175	11.0505	13.4037	15.1591	16.1002	16.2708	18.2755	15.9978	12.3533	15.7357	12.1355	14.978	11.5774	15.477	14.2177	16.2396	13.6981	16.7022	18.4055	13.0477	18.8002	16.4299	15.9178	13.5363	15.3903	17.8418	14.0521	12.3561	19.1473	15.3148	14.8348	13.6776	15.1944	17.4509
BB3_Ncore_TkC	15.09	16.8192	12.9256	12.7067	13.9169	19.3753	20.3423	15.7761	16.3297	13.895	17.7412	15.0218	11.3432	12.8935	11.8652	20.21	11.9147	11.6459	12.7537	17.697	14.3324	18.0444	13.4065	12.4959	16.1311	14.0617	16.4753	16.1536	18.3893	14.1445	17.1733	13.5611	14.4731	19.8864	13.2622	18.3016	11.6409	14.7268	11.8721	16.9207	17.4095	14.8566	18.1316	18.98	14.7097	15.6567	11.687	15.3197	17.6132
BB49_Ncore_TnC	16.6336	15.4077	14.1855	16.0445	13.6627	18.1144	15.0096	15.1186	16.899	14.4995	17.6263	15.8816	12.9178	13.9162	13.0115	18.2625	12.5726	11.0045	14.7264	16.1738	15.7093	18.7226	13.4993	12.4631	14.7246	12.746	16.2341	10.1178	14.6763	13.6019	15.5029	13.9135	16.5654	17.1327	14.0339	18.9675	11.618	16.624	11.3365	16.9471	18.2322	12.4013	11.402	19.2736	15.4537	13.0733	13.0088	14.2024	14.5469
BB10_Ncore_TnC	16.1445	15.8883	14.6093	13.8564	14.1455	19.0876	16.1036	17.466	14.2556	15.0559	16.0933	15.2534	13.3193	13.8741	12.5749	17.9196	10.7525	10.8647	13.9403	15.0038	15.7056	18.9569	13.5005	11.7805	15.8215	12.1625	13.9857	13.612	17.2165	14.2279	15.5848	12.9836	15.4899	18.183	11.4478	19.6091	13.9636	15.4956	12.6248	15.2592	19.2302	14.1318	14.7319	17.7696	14.7663	14.9542	12.7271	14.1414	18.1401
BB18_Ncore_TkC	15.9593	16.2247	14.6911	13.0154	14.4122	19.2239	16.8433	16.2375	16.7906	14.4749	18.3779	16.5752	12.879	14.5438	12.9665	20.0077	10.5713	12.8892	14.0025	17.5495	15.3789	18.8847	15.4283	11.2681	15.9101	11.3875	16.5318	12.6774	17.2772	14.3828	16.1722	13.7882	15.5098	18.8914	12.3695	19.5684	16.2849	14.3584	12.7998	16.4182	18.9809	14.011	15.0294	19.2334	15.103	14.743	12.9354	13.8203	16.8996
BB4_Ncore_TnC	17.571	16.8483	14.2927	16.9567	14.6599	18.4048	16.7261	16.1958	16.3428	14.303	18.1554	15.9634	15.9354	16.2548	14.9997	19.6483	12.6075	11.5023	16.0765	18.149	16.6489	18.9837	15.0163	13.809	15.8987	13.2199	16.7717	12.2591	16.9149	15.584	16.6963	15.5863	16.7611	18.9927	14.203	19.224	15.6555	17.7129	11.2127	18.501	18.395	11.7519	11.2484	18.8701	15.1615	12.447	14.1394	16.0749	16.0718
BB19_Ncore_TnC	16.7316	16.5085	14.2849	15.5758	14.1457	18.483	17.7208	17.3525	16.9003	14.5416	17.7856	15.4458	14.7858	14.3937	13.7049	21.6507	10.9042	11.931	14.7562	18.7418	15.7962	19.2794	13.7688	13.8355	16.1805	14.7173	15.5779	12.7549	16.6286	14.92	16.6547	14.2692	16.0457	18.8188	12.4972	19.6821	12.9413	16.4082	12.8991	16.0168	18.9754	14.6052	11.8278	18.1868	14.6497	15.0399	13.2812	14.5176	17.6756
BB77_Ncore_TkC	16.9224	17.2439	14.1175	16.2257	14.8908	17.7634	18.2829	16.7126	18.3086	14.3734	19.0059	18.3455	14.9713	14.4037	14.5501	20.7229	13.4295	11.3665	15.3204	19.5973	16.1766	19.0188	13.2012	14.362	15.4127	9.71126	18.1312	10.6298	15.2497	15.3963	17.3249	14.4284	16.6587	19.1358	14.0782	19.2393	11.3239	17.2301	11.1409	16.2859	18.0513	12.0597	13.4203	19.6219	14.6775	12.9584	13.1128	16.0356	13.8717
BB94_Ncore_TkC	16.9468	15.352	15.0578	15.3654	12.7053	18.8234	15.7644	17.5486	15.2207	15.4121	16.397	17.1206	12.8265	13.6282	12.0183	16.1469	11.8289	11.3672	14.6661	15.5642	16.1839	18.7154	11.6977	12.0341	16.5021	12.9076	15.1079	13.2885	16.6422	13.3179	15.3623	13.0571	17.0686	17.6446	13.1626	19.1093	12.1058	16.4924	11.8523	14.7011	18.4234	14.0444	13.3203	17.6498	12.8632	14.5204	12.9994	14.6064	18.2849
BB59_Ncore_TkC	15.5604	16.3398	14.1867	13.1147	13.9584	18.692	19.0918	17.5227	16.6841	13.963	17.1785	18.0155	12.1151	13.5404	13.3619	19.5821	12.4739	12.2963	12.7316	18.2744	14.5847	18.4	14.6516	11.2553	17.3076	12.0176	16.7087	14.8602	18.9215	15.0264	17.181	14.3249	14.7879	19.838	12.8265	18.8593	14.4252	14.7438	12.2277	16.5647	17.8749	14.8492	15.5528	19.1783	14.802	15.6683	12.1154	15.3171	17.6392
BB97_Ncore_TkC	15.8617	14.7743	14.3816	14.1693	12.5222	18.2429	16.4361	14.549	15.849	14.3319	16.7567	15.4217	13.0555	14.5434	11.7979	18.4123	10.0726	14.3857	13.9362	16.9893	15.5546	17.0537	17.5759	11.5313	14.291	11.0067	15.6047	9.51176	14.5352	13.2716	15.43	12.2997	16.0176	16.9798	11.4943	17.1764	11.9012	15.0425	13.0562	14.6838	16.4554	12.5722	11.2099	18.1215	18.7981	13.8979	12.8399	13.2329	16.9709
BB44_Ncore_TkC	15.6525	15.9005	14.4864	13.5217	12.7716	19.1757	14.3828	17.2436	13.8345	14.9524	15.0575	16.1293	11.8424	13.6867	12.1786	16.6996	10.9032	11.1745	13.3679	14.7738	15.6114	17.7441	11.1005	11.3448	15.681	12.6277	14.2074	14.7265	17.7187	13.9573	15.1403	13.1697	15.9662	18.4306	12.3631	17.997	11.0507	14.7933	9.41871	14.4096	17.0734	13.4866	11.8244	15.5759	11.5812	14.0524	12.0489	14.1931	17.2833
BB37_Ncore_TkC	15.3075	15.2724	14.2823	12.8374	12.4729	19.0983	17.451	16.3599	15.3002	14.1416	15.4066	15.0574	10.9601	13.7922	11.927	17.0247	10.4863	10.4023	12.8889	14.7638	14.9662	17.9444	13.1451	11.4223	16.8233	18.3984	15.991	15.1557	17.4572	14.1743	15.4048	12.6226	15.5289	18.2086	10.5041	18.0495	12.4339	15.9128	11.6741	14.6969	17.2451	13.4462	11.9667	16.2617	14.09	14.2571	12.1924	13.1675	17.7693
BB50_Ncore_TnC	15.9953	15.6288	14.0286	14.4368	14.5906	18.2276	18.0154	16.0571	15.9378	14.2702	17.2781	17.0344	13.8545	15.9993	13.5321	20.7169	10.6478	12.6517	14.0626	17.9139	15.7414	18.7617	15.5536	14.1962	15.6553	13.9004	15.7521	14.3663	16.027	14.4557	16.1683	14.0762	16.1178	18.0166	11.8408	19.0339	15.4598	16.294	13.063	15.9681	18.4398	14.2094	12.5043	18.4798	15.9148	15.043	12.1543	13.5554	15.9855
BB55_Ncore_TkC	15.4596	14.7942	14.5277	12.9208	12.4821	19.3233	13.9083	13.6655	14.1372	14.6933	15.0027	15.3988	11.0838	13.4537	11.9917	16.7764	9.78148	10.8347	13.2721	14.4078	15.3377	17.7076	13.7686	11.7518	13.6919	13.0841	14.1611	11.4222	14.8297	13.5594	14.3462	12.7024	16.2098	17.6092	11.853	17.4639	15.1594	14.4907	11.0494	15.6234	16.9222	12.9231	12.0462	16.2775	12.0498	13.9319	12.4669	13.1723	15.1738
BB15_Ncore_TkC	17.7581	17.0395	14.3334	16.7673	14.405	18.9759	14.5905	16.0995	14.0499	14.4725	14.6955	15.3556	15.9362	15.1024	13.9905	16.573	12.0572	11.3191	15.7562	14.9391	16.4091	17.4712	11.2209	10.1048	14.4774	13.5866	14.4598	12.9181	17.1313	14.4306	14.8897	13.9614	16.0056	18.8255	13.8036	17.2966	11.3686	16.2975	11.3308	14.0282	16.6274	14.2631	14.3103	15.8115	12.0279	14.8915	14.4593	15.1327	17.521
BB32_Ncore_TnC	17.6584	17.1615	14.3881	15.865	13.7791	18.0945	19.2742	18.7295	17.4277	14.6579	18.7018	17.0403	16.1664	13.3353	14.5479	20.1606	13.4514	12.0781	15.7808	18.9277	16.4472	18.4964	14.8383	14.4045	16.1326	11.8571	16.8052	12.1205	18.3371	15.6889	17.9517	15.314	15.8323	19.4106	14.7401	18.5947	15.3343	17.4385	11.9753	16.3414	18.0385	11.9565	13.6716	18.9741	15.2606	13.1849	13.9093	15.1779	15.2093
BB98_Ncore_TkC	17.1587	16.0464	14.9255	15.2224	14.0637	18.7609	16.7337	17.5253	16.1092	14.7406	17.5799	15.7717	15.2702	14.5798	13.1792	19.2271	11.0177	13.3919	15.2449	17.5849	16.4817	18.9279	16.4518	12.4649	16.4585	11.6933	16.3557	12.7424	16.9375	14.7796	16.2101	14.5639	16.043	18.4099	12.1512	19.1334	17.5094	16.8246	13.3114	15.7555	18.722	12.8844	13.3383	19.7647	16.0891	13.7266	13.4519	14.6913	15.2975
BB61_Ncore_TkC	17.727	17.1988	14.6839	17.4445	14.9672	16.2272	15.6868	17.0595	15.5742	14.7225	17.9898	16.7647	15.8575	14.8005	13.8309	18.9293	12.4858	12.1739	16.0177	17.9797	16.9388	18.427	14.0068	12.2194	15.0993	13.0562	16.1263	12.6366	16.6282	15.121	16.276	14.9623	16.2401	18.9548	14.5172	19.1135	13.9093	16.2096	13.1195	15.4711	18.6739	11.4268	13.6746	19.5077	14.3407	12.9051	13.9351	16.4978	14.7111
BB11_Ncore_TkC	17.7183	17.227	14.7218	17.7867	14.8529	18.2071	17.2332	19.146	16.147	14.5228	17.576	16.7331	15.958	14.058	14.2376	20.4304	13.8901	10.9737	15.8589	16.0072	16.2264	18.9627	12.63	12.3152	15.7782	11.5903	15.6347	12.119	17.125	14.9661	16.7488	14.5142	16.5246	18.8383	14.6741	19.1234	12.6549	16.0145	12.979	15.7045	18.31	13.2879	13.4835	18.5866	13.2881	14.1586	14.4503	16.7222	17.8917
BB5_Ncore_TnC	17.1117	16.7708	14.419	17.0217	14.7638	18.3123	15.2915	16.4019	16.0696	14.4801	17.5743	15.9303	16.3547	14.6166	14.1003	18.5707	11.782	12.823	15.5873	16.7494	16.7937	19.0571	15.4938	12.3246	15.6842	12.4915	15.4632	12.2537	16.3348	14.9613	16.0583	14.8404	16.8335	18.3006	13.449	19.1826	16.0263	16.6874	12.3578	20.4942	18.5652	13.2488	11.8828	19.3149	15.845	14.0457	13.6249	15.6393	17.7201
BB71_Ncore_TnC	17.0572	17.0418	14.3418	16.2687	15.3455	19.1361	17.4193	17.4032	15.9545	14.5213	16.7616	17.6299	14.7792	14.8921	14.1776	19.3035	12.4874	14.7635	14.9407	16.1755	16.197	18.5148	15.8609	11.7023	15.8945	12.2005	15.5958	13.4924	17.7302	15.2481	16.6288	14.4947	16.1116	18.573	13.8164	18.733	15.3045	16.4159	14.851	15.3002	17.9299	13.575	14.4467	17.7829	16.4266	14.101	13.67	14.8772	17.3352
BB38_Ncore_TnC	18.1857	17.2685	14.8552	17.3654	14.3108	17.562	14.2334	18.8749	14.923	14.7738	16.0722	15.7627	16.4262	12.604	14.89	15.3058	12.5025	14.6799	16.1576	13.8331	17.0335	18.8731	17.0915	11.4259	15.8136	11.7453	14.4415	11.8745	17.3615	15.7277	15.1216	15.461	16.4219	17.2524	14.0764	19.1714	17.6767	17.7516	15.0381	14.1494	18.549	11.1804	11.5367	17.345	17.1269	11.8221	14.4252	15.2786	16.8726
BB109_Ncore_TnC	17.4309	16.2481	14.943	16.0187	14.2854	18.1976	15.6818	17.4882	13.2299	14.7078	14.9444	15.9235	15.8539	15.7047	12.661	16.9792	11.7231	14.6897	15.2697	16.1809	16.5739	18.5508	16.6306	11.2112	15.3168	13.4226	14.7674	12.7023	17.0626	14.0042	15.4115	13.5596	16.3954	18.9375	13.2729	18.5542	15.8735	16.5138	14.5039	14.1677	17.8749	14.1099	16.3903	16.8179	17.6289	14.8399	13.9459	14.2393	18.1141
BB72_Ncore_TkC	16.5801	16.1195	14.2711	15.268	14.8785	18.6604	15.8579	17.696	15.5711	14.6691	15.8421	18.2523	14.1446	15.1056	13.1878	17.3864	11.4691	12.265	14.4268	16.0989	15.978	18.7399	14.8204	11.1777	14.1911	12.4716	15.6548	12.9076	17.0524	14.2006	15.7376	14.3092	15.9068	18.4451	13.2581	18.9397	15.4387	16.5891	12.7178	14.4227	17.8962	13.342	13.859	17.851	13.8152	14.3282	13.2042	14.9319	18.4234
BB22_Ncore_TkC	16.5724	16.3857	14.5457	14.8992	15.2276	19.958	17.0029	18.1022	15.8359	14.9215	17.1343	16.9405	14.3453	13.9029	13.7983	17.4229	10.6045	10.9886	14.6438	15.6206	16.069	19.4374	12.1455	11.4199	15.6198	10.4571	15.5201	13.7864	17.8342	15.1674	16.5585	14.9018	16.2172	18.9327	13.2281	19.7353	12.02	16.5426	10.3647	15.6612	18.7518	13.889	14.7427	17.3765	12.7017	14.3531	13.231	15.1833	18.6848
BB107_Ncore_TnC	15.4721	14.6475	13.8933	13.6707	12.2715	18.8743	18.6682	16.7944	14.7344	14.2784	15.4625	15.5203	12.4964	14.6931	12.2078	18.5019	10.6035	14.015	13.6052	16.8346	15.6915	17.5256	16.6271	10.8059	17.053	17.8859	16.3152	14.8299	17.1077	13.347	15.7152	12.8225	15.0977	17.974	11.5929	17.843	16.3837	15.3492	13.6509	15.4968	16.9444	15.1428	14.5277	16.9076	16.8134	15.4659	12.0829	13.2606	17.8178
BB92_Ncore_TkC	16.3547	15.7857	14.432	15.0153	12.6898	17.4081	16.8397	19.761	16.0231	14.5837	17.5458	17.2142	14.5583	14.962	13.6219	19.4235	11.0736	12.4979	14.6191	17.0478	16.1061	19.0871	15.0106	13.3713	15.4162	12.625	16.2666	11.2745	15.3977	14.6819	15.7727	14.0268	16.7598	17.3501	13.0529	19.2792	15.3972	16.3247	12.4067	15.3691	18.5501	12.2265	10.1364	19.1572	14.8682	13.4995	12.8329	14.0648	16.4853
BB62_Ncore_TkC	17.7012	17.6025	14.6281	16.4237	15.7278	17.355	17.0551	17.4468	16.07	14.4565	19.3864	17.1961	15.9089	14.2237	14.7188	19.8583	13.0599	14.2237	15.8526	18.2089	16.7139	18.2536	17.4045	12.3616	16.2583	11.2393	17.8725	12.2821	17.2227	16.2282	17.2486	15.6441	15.8286	18.7599	14.587	18.4126	17.7363	16.5165	14.1245	16.6992	18.3273	12.009	12.8838	20.0655	17.678	12.4658	13.9802	15.9623	14.6264
BB82_Ncore_TnC	17.4326	17.2221	14.3849	16.4155	15.1748	18.5045	18.1317	17.285	17.0546	14.6396	17.3194	16.5699	15.7539	15.0306	14.7864	19.139	11.7224	12.8209	15.6668	17.0817	16.4447	19.6369	16.4049	13.0703	15.8516	14.2434	16.3724	13.0837	17.4604	15.6375	16.5732	15.5647	16.5571	19.1948	13.7106	19.7097	16.7193	17.326	12.651	15.3318	18.7557	12.638	12.0042	17.5654	16.3093	13.0865	13.3591	15.6357	17.5272
BB34_Ncore_TnC	16.2094	16.0158	14.0852	14.0171	13.2422	19.4152	17.9373	17.28	16.1164	14.9828	17.2953	16.7405	13.5026	15.0083	13.314	20.8008	11.0822	11.4002	14.0337	16.3415	15.7621	19.4124	11.9934	11.5289	15.9078	15.4757	15.8754	14.003	16.9809	15.1005	15.9389	14.278	16.4752	18.0761	12.0614	19.7423	12.3702	16.4909	12.75	15.7129	19.2065	14.3055	13.8217	18.6646	12.5503	15.1375	12.6409	12.9297	18.2044
BB58_Ncore_TnC	18.0664	16.6197	14.809	16.6899	16.0713	16.5586	16.4346	16.5529	17.1433	14.7294	18.1991	16.0192	16.5832	14.4122	15.4722	18.8873	11.4506	12.6846	16.1059	17.1481	16.83	18.2628	15.4944	11.9483	15.0267	12.3319	17.0965	11.2444	16.6286	15.8269	16.2436	16.2544	17.5624	17.6767	14.3105	18.3193	13.5075	17.4974	12.5825	16.9299	17.5512	10.8108	10.6949	19.2488	16.2654	11.1545	14.2741	14.8771	12.9316
BB36_Ncore_TkC	17.79	16.965	14.8144	17.9837	16.0741	16.8178	15.3027	17.1065	14.3979	14.514	15.9616	16.1319	16.3744	15.5931	13.5457	17.614	12.5117	14.0325	16.0681	16.8053	16.3734	19.1509	15.5649	12.3249	14.0182	11.8183	14.2356	12.3977	15.1498	14.1189	15.9859	14.2611	16.7386	19.2371	15.0499	19.3368	14.7751	18.1293	14.4587	13.8067	18.3814	11.6094	13.2523	16.8881	16.0522	12.0942	14.7148	16.6328	16.8403
BB2_Ncore_TkC	15.0264	14.1184	13.9461	13.3957	11.8981	17.6362	16.1615	15.0747	15.5059	14.0039	17.2285	13.2676	12.0357	13.2958	12.0953	16.7771	10.1404	11.1298	12.9033	16.0819	14.6095	18.0247	13.1951	11.5274	16.562	13.4502	15.3531	12.8105	15.8864	13.3801	15.7953	12.3373	15.5788	17.5983	11.0641	18.3132	13.286	13.946	10.2586	19.5033	17.3592	14.5246	14.5898	18.1897	13.8379	15.1037	11.9998	12.2873	18.1891
BB41_Ncore_TkC	17.9197	16.9535	14.7173	17.0939	16.0404	17.7476	17.7161	17.0457	15.8641	14.6822	17.2847	14.9375	16.259	13.3494	13.6247	17.525	11.999	14.448	15.9465	17.3942	16.8356	18.1508	16.368	11.7581	15.258	13.4672	15.7038	12.6206	17.404	15.1415	15.4868	14.8928	16.4367	17.5594	13.4763	18.6923	17.2169	16.6057	15.1228	15.1117	18.3698	12.4165	14.5811	18.9351	15.7034	12.9291	14.4702	14.2947	14.5363
BB70_Ncore_TkC	16.2503	15.7262	14.7911	14.3429	14.959	19.4102	15.5592	16.4173	15.8589	15.1636	16.9117	16.7082	13.0806	13.7664	13.0404	17.4358	11.6044	17.7679	14.4949	16.5612	15.904	18.6335	20.4395	12.6214	15.3184	13.8573	15.3637	11.0079	16.0754	14.0316	16.0295	13.6466	16.6787	18.1816	12.7733	18.8019	20.6133	16.8459	18.1029	15.0194	17.89	13.7003	13.2199	18.4765	20.5091	14.4531	12.8578	14.7197	17.4942
BB1_Ncore_TnC	15.3876	16.9829	12.5642	13.4505	13.6529	19.6336	19.5826	16.3896	16.3393	13.668	17.6033	14.3678	12.6325	13.4446	12.7843	19.017	11.9947	9.93705	13.1244	18.1226	14.0983	17.9413	10.2011	12.3652	17.1336	16.4018	16.1115	16.478	18.2358	15.0275	16.9745	14.3779	14.4002	19.2653	11.7294	18.7235	10.9143	14.6845	10.6933	16.3134	18.0811	14.1787	15.169	18.5318	9.91255	15.3976	11.9436	13.91	16.5698
BB100_Ncore_TnC	16.3075	16.4428	14.5553	14.9342	16.1704	19.9071	15.9523	17.038	15.9507	14.7204	17.2218	15.7038	14.2691	16.7656	14.005	18.5279	10.7612	13.4853	14.8205	15.8103	16.1063	19.4049	15.0948	12.3796	16.4272	13.8658	16.2895	14.6032	17.4826	15.1444	15.6616	14.6884	16.3587	18.0724	12.6653	19.9203	15.8654	16.4808	14.3832	17.3671	19.3905	13.249	13.3393	18.5255	15.3952	14.1082	13.1837	14.414	16.6098
BB84_Ncore_TnC	17.2726	16.2425	14.8299	16.1147	15.6271	18.757	18.0226	16.0492	17.1895	14.6747	18.3332	17.1959	15.0689	14.4873	13.5605	20.6369	11.7812	11.3333	15.2828	19.188	16.6033	18.8068	12.4654	14.9428	15.8535	12.6244	16.8521	10.528	16.6481	15.0698	16.7942	14.2572	16.6389	18.5313	13.6879	18.8732	11.9391	17.6546	11.6664	15.3181	18.0263	12.3386	11.9942	18.0657	11.9312	12.8968	13.6425	15.3108	15.7836
BB74_Ncore_TnC	16.2782	15.4505	14.1129	14.0422	13.3543	18.1403	17.0197	17.4784	16.5617	14.7211	17.3148	17.216	13.8867	13.6199	13.1457	19.136	11.0884	14.314	14.2529	18.4329	15.7536	18.5494	16.4094	12.8431	15.3484	14.4644	16.3427	12.8765	16.9806	14.0577	15.9416	13.6922	16.2176	17.4177	11.8661	18.7669	16.2215	15.3465	14.066	15.2036	17.9624	13.6953	13.9994	18.0706	16.7308	14.4721	12.8593	13.561	17.2362
BB33_Ncore_TkC	16.6178	16.6143	14.3381	15.6158	14.4225	19.8515	17.5277	16.3858	18.4043	14.2153	19.6753	16.869	14.3814	13.8426	14.8928	20.2601	12.2483	14.3086	14.8859	19.0545	16.2063	19.1544	17.6422	14.5542	16.1514	11.6822	18.2496	12.2588	16.1835	16.4545	17.2306	15.4298	15.8642	18.7685	14.8773	19.2051	16.2384	17.4132	13.3372	16.167	18.6221	11.8158	13.4861	20.2654	18.1322	12.3994	13.237	15.3351	12.3574
BB45_Ncore_TkC	16.4502	15.4474	14.1485	16.3895	13.6054	16.7725	17.1702	15.5416	15.8766	14.2227	17.1746	15.8468	13.7943	14.6029	12.8891	18.4061	12.1005	11.8669	14.3425	16.8421	15.916	18.2264	12.4007	12.4983	15.2643	10.9388	16.0836	11.2195	15.567	13.6846	15.0407	12.9732	15.8679	17.3347	13.5912	18.4026	13.1279	16.1829	11.1216	15.2422	17.4257	13.0935	13.5308	17.6447	11.8846	13.8591	12.9227	14.5131	15.208
BB93_Ncore_TkC	16.7505	17.377	13.9891	16.7326	14.0949	17.9479	16.122	17.9685	16.4718	14.212	16.888	17.7202	15.2299	14.1294	15.0131	18.3049	13.2567	11.958	15.3474	15.921	16.2299	19.16	14.3328	11.341	16.7644	13.8709	15.5179	13.5943	17.8643	15.7338	16.6019	14.8019	15.6609	18.3342	14.3788	19.335	13.0745	17.2491	11.8147	15.1305	18.5062	12.0029	11.7171	17.0547	15.3574	13.0071	13.2719	16.2304	16.4212
BB90_Ncore_TkC	15.9977	17.1533	14.1342	14.1185	15.1329	19.1689	18.909	18.196	17.1865	14.5298	18.2531	17.9948	12.8976	13.0783	12.6225	20.5584	12.5052	19.785	13.9876	17.5812	15.6572	18.4399	21.1646	10.987	16.5815	11.9511	16.8991	13.1779	18.2454	14.6852	17.7196	13.6852	15.4263	19.257	13.1811	18.3024	21.6515	15.4744	19.6928	16.5723	17.7834	13.1461	16.768	18.3038	21.5759	14.438	12.6073	15.403	15.4491
BB54_Ncore_TkC	14.9624	15.372	13.9738	13.345	13.6611	18.0477	16.686	15.94	17.074	13.6948	18.4251	15.187	12.0187	12.9999	12.8085	19.0259	10.8576	11.0057	13.4264	17.7937	15.3016	18.0118	13.2166	13.8741	15.3405	11.7822	17.1242	13.9945	14.99	13.7869	16.3944	12.6018	14.961	17.482	12.2181	18.0574	13.6216	15.7748	11.4357	15.9934	17.1229	12.0282	11.1019	19.5675	13.2648	13.0663	11.5696	13.716	13.1205
BB63_Ncore_TkC	17.7233	16.8079	14.4513	15.906	15.8695	18.9954	15.0036	18.5392	13.3781	15.1949	14.3993	17.8286	16.4259	13.731	14.1319	17.0078	10.6466	12.71	16.1683	14.0332	16.9628	20.1413	15.7992	12.0943	15.3021	11.7462	12.219	12.6628	17.3529	16.3743	15.3619	14.836	16.6417	18.5417	13.1694	20.3181	15.9851	17.0037	12.8359	12.7646	19.5586	12.1994	11.4088	15.0538	16.0872	12.7824	14.227	15.2531	16.6523
BB85_Ncore_TkC	16.4239	15.4161	14.3691	14.2694	12.3883	18.609	15.972	17.892	15.245	14.9855	16.6093	15.9419	13.9439	13.2253	13.0471	18.8026	10.9056	11.3386	14.2315	16.3755	15.8673	18.5154	13.137	11.1186	16.7636	13.4414	15.122	14.457	17.5945	14.9644	15.5841	14.734	16.1269	17.6793	11.7141	18.48	12.6741	14.6748	12.9269	15.9169	17.7191	13.8211	12.571	17.1333	13.7802	14.0016	12.9514	13.4215	18.1824
BB31_Ncore_TnC	17.5981	16.6579	14.1187	16.9868	15.7926	17.1294	16.3457	17.0052	16.6881	14.1262	17.0058	16.6332	15.8359	14.8628	14.0924	18.2406	11.859	13.4127	15.7684	16.1854	16.7188	18.5505	15.4502	12.1565	14.9558	12.8921	16.2205	11.7866	17.3068	14.7479	16.2469	14.8423	16.4721	19.0118	14.4976	18.5202	13.8239	17.7058	12.1773	19.5655	17.6145	11.0215	11.5924	18.2548	16.4055	12.1867	14.0593	16.2942	14.6281
BB67_Ncore_TkC	15.2482	15.3322	13.9211	13.5685	14.9406	18.1942	16.8329	17.0003	15.9022	14.2691	16.9033	17.334	12.8664	15.3816	13.3057	17.868	10.9467	14.9412	13.7443	16.2286	15.5549	18.3313	18.2505	12.2152	15.9905	11.8588	15.3296	12.8693	16.4706	13.8846	15.7983	13.8681	15.6249	18.4137	12.4497	18.3045	19.6267	15.7362	14.8627	20.5271	17.5469	13.8897	13.2335	18.8251	16.9833	14.66	12.3601	14.1056	18.6544
BB28_Ncore_TnC	17.2668	16.9449	13.9805	16.8028	15.463	17.7707	17.823	16.9445	15.3627	13.7953	16.0906	15.1247	15.7913	12.5976	14.7077	16.928	12.7025	13.3577	15.2088	16.7337	16.0039	19.4637	15.8397	11.8276	16.8965	13.0644	15.1683	16.532	18.7855	15.6196	16.0071	15.5342	16.5012	18.21	14.0027	19.553	16.0126	17.9058	13.7576	15.2995	18.8295	11.5597	10.9833	16.3471	14.7271	12.5854	13.8262	16.0593	16.3922
BB64_Ncore_TnC	17.3274	16.3026	14.2928	16.0822	13.3558	18.4526	17.5389	17.9581	16.0116	14.7989	17.5691	16.5723	15.7046	15.0505	14.3164	18.7053	11.2374	11.5184	15.5316	17.1048	16.3229	18.9892	12.5273	11.1667	17.3408	14.2166	15.7979	14.0015	17.7973	15.5817	16.6418	15.4182	16.4515	17.5194	13.34	19.0809	13.2097	15.7685	12.1595	15.9794	18.5984	14.1456	14.3659	18.1588	12.6595	14.8923	13.7791	13.5474	17.7288
BB17_Ncore_TnC	15.9082	15.0158	14.404	14.5699	15.0392	18.7875	15.2279	16.5711	14.2518	14.8169	15.7446	14.053	13.8262	14.909	12.2947	16.4371	10.7501	11.4137	14.2452	15.5796	15.6066	18.6335	13.8941	11.6968	15.2042	12.5039	14.1471	13.0718	16.5562	13.6448	15.0241	13.5329	16.8572	17.4643	12.4611	18.7241	14.1641	16.1545	11.9079	17.8124	17.916	13.3929	12.0734	17.0071	13.66	13.9364	12.7895	13.9602	18.394
BB95_Ncore_TnC	18.2008	17.0149	14.3408	17.6365	13.9288	16.0913	14.7246	17.387	15.6852	14.1574	16.7166	16.6248	16.5562	13.9339	14.3538	17.5209	11.8161	12.7912	16.096	15.18	16.9688	18.1389	16.2756	9.98694	16.082	12.8562	15.2406	11.5777	17.2301	15.0416	15.7122	15.0258	16.3879	17.7165	14.474	18.2714	16.3466	17.2173	12.3772	18.0751	17.3184	11.5339	11.9313	17.6373	15.9793	12.0433	14.6863	15.6143	16.33
BB9_Ncore_TnC	17.0924	16.3999	14.3319	16.082	14.4445	17.7024	15.1361	17.5805	16.0274	14.6266	17.2059	15.0702	15.5843	15.0216	14.0237	17.8947	11.4558	10.1116	15.3725	15.8021	16.2577	18.5664	12.1921	11.9334	16.4762	12.1912	14.854	13.0492	17.373	14.6248	15.885	14.4395	16.4346	18.8902	13.5889	18.9712	12.6152	16.9146	10.9915	19.4196	17.9408	12.8514	13.6834	18.2415	12.4453	13.8131	13.6279	15.1456	17.8752
BB27_Ncore_TnC	17.0013	16.3532	14.4722	15.9444	14.1845	17.5252	16.8904	17.0294	15.5668	14.5987	16.672	15.1636	15.2327	15.8819	13.5837	16.3839	11.6782	11.8595	15.2542	16.1879	16.1622	18.9187	13.7924	10.9051	15.3327	14.2481	15.0682	14.5656	17.2667	14.4812	15.6083	14.2857	16.4272	18.1296	13.3572	19.2135	14.1052	16.3975	12.5553	16.4116	18.6096	13.3896	13.8749	18.7972	14.1845	13.8137	13.6762	14.7414	17.6922
BB87_Ncore_TnC	16.1291	16.5242	14.0865	14.4989	14.2948	18.6952	18.9798	17.5723	18.2706	14.1963	19.8081	17.0971	14.4612	15.4466	14.0898	22.1252	11.8466	12.8547	14.535	19.5992	15.6315	19.1871	14.667	14.2092	17.2624	12.4761	18.8428	13.125	16.5797	14.8111	18.0438	14.3236	15.2826	19.283	13.4005	19.4559	13.7749	15.9217	12.587	17.3084	19.0357	12.9779	13.2007	21.0691	15.7813	13.6499	13.0146	15.1247	13.7654
BB25_Ncore_TnC	17.007	16.5663	13.8702	15.7205	14.1603	16.7205	17.1703	17.8947	17.5435	14.435	19.1273	16.4292	15.2188	14.0812	14.9049	19.9661	11.2402	13.1519	15.5165	18.5519	15.9628	18.5767	15.8066	12.996	16.4962	11.4475	17.9622	11.2983	16.0923	15.3706	17.1801	15.5398	16.3686	18.536	13.9049	18.7218	16.421	17.0731	13.4091	19.978	18.0912	12.1282	12.0998	20.6948	15.2317	12.8082	13.4323	15.8423	15.2468
BB43_Ncore_TkC	14.8796	15.9495	12.365	13.631	14.0816	18.3244	18.2379	16.4017	16.0656	12.6729	16.8749	15.9961	12.5023	13.1609	13.2755	18.5972	11.6558	11.6457	13.0035	19.5718	14.0293	18.105	12.8117	11.2636	17.5895	15.6045	16.1351	16.5614	17.4671	14.9103	16.5009	14.3765	13.7468	18.0271	12.8416	18.2431	12.8932	15.0455	11.3479	15.6136	17.6165	13.8587	15.4443	17.4503	13.5056	14.1141	10.8052	14.3134	16.257
BB69_Ncore_TnC	16.882	16.7832	13.9971	16.3509	15.2152	19.9189	17.2355	17.0748	17.11	14.2888	18.1917	17.3929	15.0012	15.6888	14.1127	20.1711	12.503	14.7271	14.9419	17.2736	15.9348	19.3861	15.8644	12.9693	16.8973	13.5858	16.5485	12.9276	16.6738	14.7923	17.0681	14.6193	16.1165	18.4503	13.3799	19.3273	16.5538	16.6446	14.824	16.0016	18.4888	13.3556	11.877	18.9984	14.0823	14.0001	13.5698	15.7091	17.2718
BB29_Ncore_TkC	17.2203	17.2989	14.255	16.2926	15.0662	18.1612	16.1494	18.9422	16.5221	14.757	18.3852	15.5339	15.6292	13.9536	14.0898	18.4946	12.0448	14.0217	15.162	17.2111	16.5271	19.657	15.9233	12.5269	16.6301	12.6451	16.3977	13.8544	18.0304	15.3251	16.6751	14.4586	16.2257	18.2793	13.5013	20.1081	16.8754	17.1839	14.3493	17.9035	19.4293	12.5393	12.5766	19.5531	14.8801	13.3206	13.4361	15.4138	18.749
BB20_Ncore_TnC	17.8741	16.9772	14.2333	16.9362	14.9577	15.5797	16.8776	16.5925	16.9872	13.7806	17.9563	13.2033	16.6193	13.8466	15.0202	18.679	11.26	11.2995	15.9857	16.2142	16.7042	18.0615	12.2083	12.1723	16.8191	12.9629	16.2218	12.007	16.5095	15.4649	16.6059	15.994	16.6084	17.6443	14.0151	18.3257	12.8945	16.6582	10.8534	15.5029	17.4597	10.9437	11.4191	18.7166	12.6298	11.4689	14.6894	15.7176	12.7398
BB110_Ncore_TnC	17.6064	16.6653	14.3377	15.2917	15.4792	17.371	16.5151	16.9603	16.7641	14.8558	18.2731	15.6888	15.9504	14.1858	14.9832	19.8606	10.8123	12.9646	15.7569	17.2386	16.4916	18.1988	15.8467	12.3807	16.8096	13.3108	16.5432	12.3068	16.0976	15.4279	16.4573	15.7292	16.4631	17.491	13.6376	18.6113	16.7737	16.1792	13.3267	17.5269	18.1054	11.1231	11.6809	19.316	14.6817	12.1352	14.1576	13.993	15.6881
BB53_Ncore_TnC	17.6665	17.3233	13.7997	17.4137	14.9928	16.7339	16.898	18.5857	15.0149	14.4406	16.0731	14.9091	16.644	13.5959	14.4765	18.2461	12.7516	14.7758	15.5811	15.3557	16.6407	17.8301	17.0907	12.5934	15.3698	12.279	15.0029	12.4638	18.9931	15.3224	15.9853	15.421	15.8637	18.8219	13.6963	17.8675	17.7202	17.2333	14.2735	17.284	16.8906	11.6749	12.9842	16.1971	15.9054	12.6587	13.9654	15.7287	14.0243
BB108_Ncore_TkC	17.2589	17.6736	13.3014	17.1101	15.4748	15.3186	17.4331	19.1388	16.4291	13.7906	17.4945	16.8756	15.6569	12.845	15.2153	20.3064	13.3196	15.8419	15.3384	15.8176	15.9987	18.8292	18.894	11.4481	16.3177	11.8874	15.1367	11.421	18.194	15.8738	17.1957	16.0308	15.5522	18.7656	14.0856	19.2634	19.7362	16.7847	16.1739	18.1506	18.5652	10.5719	11.2847	18.211	17.5531	10.4226	13.2393	15.7484	15.0301
BB40_Ncore_TkC	17.013	15.7895	14.4456	15.7458	14.355	18.7944	16.4271	17.3385	15.8799	14.3957	16.7094	14.4349	15.3744	13.9872	13.573	18.625	10.6657	12.4989	14.6553	15.5211	16.1389	18.7266	14.1767	12.7025	16.0351	13.9805	15.4841	12.6384	16.2899	14.9012	15.7608	14.059	15.4864	16.684	12.9722	18.7053	14.0005	16.3345	13.4221	15.8178	18.199	12.5006	12.5606	17.5473	14.6576	12.925	13.7402	13.8035	17.4151
BB24_Ncore_TnC	16.0122	17.1	12.9998	15.6373	14.9178	15.338	19.9198	17.2912	16.5149	12.8767	17.9488	15.2922	14.5355	12.9956	14.4041	20.1745	13.3225	11.4109	14.3354	17.8858	14.9996	18.0349	12.524	11.1775	18.4404	13.2157	15.3887	12.0647	18.1074	15.037	18.2893	14.8359	14.1808	19.2054	13.5665	18.6539	12.6319	16.1216	10.2948	19.0949	17.9673	11.2407	13.3797	17.899	13.3674	12.7325	12.7795	16.0774	13.9892
BB23_Ncore_TnC	16.0349	15.587	14.2659	14.5422	14.7791	19.8928	15.4216	16.4976	17.3963	14.6359	17.7039	16.8597	12.7331	14.5119	12.173	18.6248	11.1982	14.3186	14.5142	16.1289	15.6871	19.0004	18.0221	12.0801	16.3281	13.9869	16.1306	13.314	16.304	13.5865	17.0241	13.2019	16.5122	18.5106	12.4874	19.1345	18.7126	16.58	14.7177	15.7412	18.2059	12.904	14.7322	18.4945	16.7147	13.5367	12.9054	14.6555	19.5919
BB111_Ncore_TnC	16.849	16.1757	14.0106	15.7143	15.0433	19.6177	17.6387	16.5595	16.2266	14.9283	17.9503	15.6881	15.2306	14.7925	13.6526	18.4214	11.1582	13.0455	14.9381	15.6732	16.0606	18.9769	16.1863	11.6737	15.7348	12.4469	15.6882	13.2271	15.9936	14.2422	16.1556	13.9782	16.1753	17.5987	13.4827	19.3055	14.0676	15.7822	12.827	20.9375	18.5252	12.8332	12.9957	18.8334	16.7584	13.3969	13.1811	14.4435	17.8066
BB88_Ncore_TnC	15.4954	15.4503	13.8188	13.222	12.6394	18.2354	19.9237	17.3434	16.8174	13.9895	18.011	14.7822	12.7641	13.3356	12.1503	19.925	11.1609	11.3949	13.2711	17.7307	14.893	18.1265	12.3418	13.0302	16.6952	16.1572	16.5692	15.5507	17.6283	13.5287	17.4006	12.401	14.6997	18.5839	11.3396	18.453	13.4959	15.1114	11.5161	17.0593	18.1287	14.0896	15.1409	19.7027	13.3124	15.0691	12.0844	13.3611	18.4046
BB52_Ncore_TkC	16.558	15.9558	14.1422	14.9251	14.9078	18.6645	17.4872	16.7787	15.4184	14.4858	16.2907	16.5837	14.0931	15.0063	13.3087	18.3949	11.8593	13.6337	14.3141	17.6505	15.9009	18.6498	16.8341	10.5419	16.2277	13.394	15.9708	14.1066	17.9259	14.6015	16.4438	14.4338	15.3459	17.9901	13.517	18.8866	17.0599	17.271	13.8537	15.4066	18.0956	13.0643	15.5923	17.6817	15.7109	13.7385	12.8281	14.4837	18.2058
BB106_Ncore_TnC	17.1985	16.869	14.1232	17.4404	14.0884	17.1755	14.9265	17.1458	15.4461	14.435	17.1674	14.7806	15.7889	15.5992	14.2819	17.9774	12.7455	15.0186	15.3976	16.2203	16.3459	18.5876	18.0236	11.6859	16.3041	12.0875	15.788	11.3031	16.3634	14.6305	15.3204	14.7913	16.4766	17.7015	14.2089	18.6074	17.9331	16.9242	14.3875	15.6019	17.8785	11.2154	11.7901	17.6443	18.1214	11.6058	13.7615	15.0393	16.0321
BB26_Ncore_TnC	15.6223	15.7044	13.9267	14.2178	14.1731	18.8511	16.4687	17.6312	15.9577	14.6352	17.0252	15.0049	12.8935	15.9576	12.9599	18.3582	12.0131	12.1744	14.0689	16.5215	15.2402	18.6788	13.9262	12.5191	16.4442	14.5722	15.5546	13.3987	17.1337	13.9713	16.3111	13.7521	15.7949	18.6136	12.4528	18.7622	14.7492	16.4895	12.8025	17.4877	17.7571	13.1441	11.3909	17.6234	14.6191	14.306	12.2003	14.6773	17.006
BB96_Ncore_TnC	14.478	14.0519	13.2214	12.2088	12.905	17.9296	16.8398	15.5432	16.7951	12.9089	17.9046	15.5213	11.2044	14.8649	12.1805	19.7707	11.1182	15.1605	12.0555	17.6752	14.0875	18.3597	16.9402	10.555	17.3939	14.2917	16.6676	13.8875	15.0692	13.2147	16.9834	11.4082	14.0473	17.0133	11.7805	18.7098	13.3619	13.799	15.0773	16.2959	18.1157	12.7829	14.4783	18.3093	17.7676	13.3108	11.7935	13.4041	16.5253
BB99_Ncore_TnC	17.2358	16.7869	14.2504	16.3722	15.4546	16.1124	16.0497	16.2004	13.7284	14.0851	16.1425	13.518	15.685	15.2452	14.777	17.6054	11.5897	11.5315	15.3326	16.1734	16.3806	18.7612	12.8774	12.0053	16.4226	13.8993	15.8165	11.71	16.9527	15.6705	15.367	15.8111	16.6355	16.6777	14.1714	18.916	14.0783	17.1385	10.6692	15.7136	18.3982	11.4939	12.3022	18.26	12.8925	11.5217	13.9648	13.9849	14.9572
BB21_Ncore_TnC	15.2411	16.4448	12.985	14.7199	15.0798	18.1203	16.0709	17.5086	15.5033	13.4569	17.2746	15.9293	13.2642	14.5242	13.6917	18.3908	11.4915	10.9157	13.8304	16.1733	14.7319	19.0515	13.3008	11.6713	15.87	11.6432	15.0041	13.3326	17.3608	14.364	16.2184	13.8027	14.9385	18.1976	13.2311	19.4672	12.9291	15.7566	11.5319	21.3581	18.7634	13.4467	13.8992	19.0921	12.8965	14.2471	12.0839	15.0742	17.3095
BB91_Ncore_TnC	14.8236	14.6961	13.1435	13.1521	13.9782	17.8464	14.1369	16.3522	14.7064	14.1904	16.5724	15.8828	12.7125	14.2583	12.9004	16.9386	10.7475	17.5317	13.2555	14.8535	15.0942	18.2475	20.7591	13.2821	15.2792	12.7399	15.0831	12.4567	16.0804	13.308	14.4199	13.497	15.6757	16.0754	11.7403	18.2452	21.4564	15.9687	17.7455	14.9572	17.3661	12.3413	10.4702	16.8489	17.4887	12.4128	12.2672	11.8901	14.7493
BB68_Ncore_TkC	16.8695	17.5496	13.777	16.637	14.3509	16.5899	15.4402	18.2325	16.0267	14.2143	17.4802	15.1502	15.5586	13.2693	14.3342	16.6384	12.1148	11.2793	15.1791	15.568	16.0956	18.1617	12.2319	14.0087	17.5608	12.9876	15.0375	13.8454	16.8547	15.2619	15.2862	14.8771	15.9959	17.168	13.0047	18.9623	12.7222	16.5241	11.4974	18.0524	18.5139	11.7356	12.8685	19.7383	13.3123	12.5557	13.2516	14.7979	16.6714
BB78_Ncore_TnC	16.7645	16.798	13.8575	15.3973	15.8987	18.5196	18.9102	16.3412	16.6017	14.2292	18.7206	15.4859	14.7595	14.4972	14.0092	20.5107	11.6091	12.2054	14.7735	20.2528	15.6195	19.054	14.9211	13.5008	15.8719	12.4947	17.2735	12.8529	16.0236	14.8595	16.6246	14.5072	15.0831	18.771	13.7017	19.4285	14.251	16.3005	12.8897	17.8573	18.9724	11.9201	15.4453	20.4311	15.9494	12.6721	13.1003	14.4196	16.7575
BB48_Ncore_TnC	16.5926	16.9718	13.0023	16.3759	13.1376	15.05	17.8309	16.293	14.7577	13.2477	16.5275	14.2978	14.9172	12.6567	15.0686	16.728	11.82	12.633	14.7437	14.6896	15.7562	17.8826	14.785	11.9029	15.7383	11.967	13.9934	13.1488	17.1417	14.9707	14.6316	15.449	15.7894	17.1796	14.3634	18.2525	15.9079	16.9041	12.5412	22.1418	17.6365	11.5798	12.6342	17.2682	14.4584	11.7692	13.4312	14.5263	15.1424
BB35_Ncore_TnC	15.0014	15.0555	13.8427	14.1547	14.8441	19.8042	16.5565	15.9019	17.0778	14.0672	18.7717	15.8963	13.4194	14.1982	13.0728	18.5571	11.8622	14.3983	13.3079	16.9345	14.8377	18.086	15.9529	10.945	15.9088	13.0778	17.2337	11.9726	17.0138	14.2032	17.066	13.0888	14.8789	17.7252	12.713	17.9253	15.9587	16.0789	14.1901	17.8062	17.4469	13.4912	15.1661	18.9618	16.5541	14.1434	12.3776	13.6559	15.8616
Fibrous cap
Plaque ID	FLNA_HUMAN	PGBM_HUMAN	MYH10_HUMAN	COCA1_HUMAN	MYH11_HUMAN	TENA_HUMAN	VWF_HUMAN	HMCN1_HUMAN	PLEC_HUMAN	AHNK_HUMAN	CO6A3_HUMAN	MYH9_HUMAN	ALBU_HUMAN	FBN1_HUMAN	CO4B_HUMAN	TENX_HUMAN	CO3_HUMAN	LAMA5_HUMAN	TSP1_HUMAN	TLN1_HUMAN	THRB_HUMAN	LTBP4_HUMAN	VINC_HUMAN	LAMB2_HUMAN	FINC_HUMAN	CO5_HUMAN	APOB_HUMAN	A2MG_HUMAN	STAB1_HUMAN	K22E_HUMAN	K2C1_HUMAN	MYO1C_HUMAN	ACTN1_HUMAN	K1C9_HUMAN	PXDN_HUMAN	TENS1_HUMAN	EMIL1_HUMAN	CALD1_HUMAN	FBLN2_HUMAN	FLNB_HUMAN	TRFE_HUMAN	CERU_HUMAN	LTBP1_HUMAN	NID1_HUMAN	COEA1_HUMAN	CSPG2_HUMAN	AEBP1_HUMAN	PALLD_HUMAN	NID2_HUMAN
BB104_Fcap_TkC	17.5387	17.3248	15.8537	13.2996	17.1248	15.0614	14.6727	11.246	13.8735	14.7167	16.1241	15.3104	16.3237	15.7509	13.6126	13.2596	14.038	13.4853	11.4284	14.8158	12.6387	14.6205	15.8044	13.5421	18.7061	11.4322	12.2415	13.008	13.1024	12.6289	14.8963	13.4386	16.4701	10.6148	11.6391	13.5631	15.2884	16.5385	16.8557	12.0475	14.022	11.7858	15.0757	13.606	15.3154	17.82	15.3936	13.7434	12.7414
BB28_Fcap_TnC	16.434	16.0612	13.6998	14.6118	15.7941	17.6267	12.4008	10.4077	13.8719	14.332	17.883	13.5108	16.3805	14.1653	13.103	12.7005	13.8293	12.3723	16.5714	14.2572	12.3879	12.8105	14.7961	12.3422	19.1517	11.8214	12.6305	13.222	12.4193	13.6117	13.7359	12.4893	15.7859	11.6421	13.6824	12.627	15.7317	16.2647	16.4691	12.2411	14.7598	11.8904	14.0103	13.257	15.0065	16.5024	14.1394	13.1442	13.5138
BB3_Fcap_TkC	17.4103	17.7182	14.7256	15.6876	16.5272	16.9294	13.9122	11.9779	14.5459	14.6311	17.6117	14.6143	17.5844	15.9714	13.7937	14.4752	14.7554	13.4429	14.4548	14.9064	12.3232	14.5873	16.1006	13.7323	19.5541	12.1403	12.8221	12.9879	13.3365	9.17481	11.011	13.15	16.618	8.76403	12.4959	13.7212	15.6557	17.0102	17.7857	12.3035	15.9357	12.809	15.6586	14.1522	14.7133	17.5287	16.9274	13.4859	13.7734
BB86_Fcap_TkC	15.3013	15.6358	10.7084	16.2079	12.654	17.7626	12.6497	9.80033	13.7718	14.3957	17.4444	13.6743	17.4544	15.4011	14.2081	12.5111	14.2415	12.5444	16.7205	13.9012	13.0437	11.9744	13.6592	12.8362	19.3267	12.2446	13.9699	13.6087	12.4365	12.9821	15.6642	11.455	14.7617	12.5313	12.8849	11.2744	14.3621	13.9211	15.4618	12.3635	15.8932	12.7053	13.6834	12.9595	14.9284	15.7524	15.2125	11.1994	13.0108
BB72_Fcap_TkC	17.6139	16.1561	14.7863	13.9151	16.522	18.2796	11.4722	11.5872	14.2626	14.7249	18.1173	15.6786	17.642	16.6633	14.0652	14.3807	14.5098	13.9417	14.9794	14.8646	12.2562	13.9498	15.5618	14.2407	18.619	12.4661	11.9639	14.2643	13.5645	12.4457	15.2332	13.2593	16.5842	13.898	13.4189	13.462	15.857	16.7259	16.679	12.4314	15.766	12.9231	15.1963	13.9311	16.4276	17.0752	14.7644	14.0034	13.7236
BB57_Fcap_TkC	16.7282	16.5469	13.9238	15.8067	15.6442	16.8021	14.6978	10.7748	14.2723	14.7201	17.0782	13.7294	17.6168	14.9979	12.7409	14.3325	14.6197	13.25	15.4469	14.3983	12.7224	13.2264	15.049	13.7113	18.5347	11.9981	14.558	13.3069	12.9821	11.5677	12.7664	12.9468	15.8762	10.7037	11.9821	12.6181	14.1765	16.4009	16.5677	12.6575	16.2581	12.6874	14.8218	14.1392	15.3303	17.2575	15.8933	13.0461	13.4384
BB15_Fcap_TkC	17.3022	17.009	14.2758	15.9572	16.2566	16.0477	13.6651	12.1366	14.2788	14.5962	16.992	15.1246	17.0915	16.061	12.803	14.6387	13.182	13.2095	15.964	14.7283	12.3597	14.4101	15.7888	13.473	19.0275	12.1572	11.3256	12.3522	12.0054	10.614	12.4801	13.2701	16.3468	8.86163	13.3019	13.5642	15.1387	16.8587	17.441	11.9464	14.7919	11.8272	15.8649	14.4557	15.8166	17.4042	15.9095	13.5348	13.8452
BB109_Fcap_TnC	16.0631	15.6932	13.1607	15.2398	14.4379	15.877	13.1512	10.4178	14.325	14.9756	17.7278	14.3376	18.1716	16.1418	12.0143	13.7402	13.6869	11.5316	16.8303	14.0547	12.2119	12.6019	13.9327	11.9732	18.5815	11.8599	11.6077	13.4104	11.8435	10.0354	12.6658	12.0354	15.4762	11.474	12.0929	12.1141	14.2392	15.2604	16.0667	12.2919	15.9537	12.5294	13.2129	12.9123	14.7156	16.516	15.2432	12.8987	12.351
BB73_Fcap_TnC	17.0603	17.2546	15.107	15.4214	16.2787	16.5862	14.8294	12.2723	14.0131	14.1165	17.5094	15.3759	17.4839	17.1023	14.4168	13.806	14.9856	13.045	14.7973	14.7067	12.7184	14.6499	15.5918	13.4869	19.1805	13.342	13.572	14.4331	13.2596	9.44986	11.355	13.189	16.2092	9.40995	12.7203	13.3325	15.6728	16.8139	17.66	12.3636	16.0419	13.4792	15.9335	13.9863	15.6185	17.5187	16.2141	13.6267	13.611
BB79_Fcap_TkC	17.4705	17.1608	15.3067	13.9871	16.5231	14.8269	14.6645	12.9086	14.1145	14.7504	17.5478	15.5941	18.8564	16.5645	14.6123	14.3701	15.4038	12.7212	14.6768	14.8327	12.5712	14.7213	16.0073	12.8192	18.5194	13.3807	12.1334	14.2704	11.7924	12.8934	16.3007	13.2913	16.7186	14.4043	12.6944	13.4481	14.9795	17.1746	17.9034	13.3504	17.2	13.4687	15.4369	13.8509	14.956	17.4989	16.0262	14.0043	13.144
BB30_Fcap_TnC	17.6126	17.5753	15.4627	17.4801	16.3363	14.1631	15.0683	13.1227	14.0155	14.8577	16.7391	15.7533	18.6183	16.0376	15.0873	12.3237	16.1064	15.5827	17.0481	14.8916	13.3352	14.9444	16.2963	14.0781	19.7214	13.1291	12.9751	13.8583	10.9029	12.579	16.9178	13.2865	16.5992	15.6036	15.36	13.2044	14.9456	17.0865	17.1863	12.3411	16.8641	13.0766	16.466	15.4584	16.9218	18.5036	16.0406	14.0764	14.616
BB18_Fcap_TkC	18.2183	17.546	16.5795	14.3045	17.5814	15.7027	13.7667	12.1352	14.0374	14.9096	17.766	14.9812	16.711	15.4878	14.2778	14.8335	14.7439	14.1759	13.3408	15.3359	13.094	15.0929	16.4731	14.6677	19.7078	13.2018	13.022	14.3984	14.4991	12.091	14.3145	14.0215	16.6412	11.8367	13.2463	14.5035	16.0804	16.9948	17.8138	11.5149	14.9782	12.4982	16.4578	14.4594	15.8857	18.6178	15.6704	14.6055	13.9346
BB19_Fcap_TnC	16.089	16.2086	11.9445	15.4903	14.0237	15.6304	14.5515	9.63281	13.8261	13.9879	17.4217	12.7394	16.4912	12.7114	13.8786	12.139	14.416	12.2682	16.898	14.204	12.3158	10.6436	14.6113	11.6941	19.4882	13.4613	12.2822	14.9811	11.8378	14.4391	16.6049	12.3519	15.3407	15.2505	14.2688	11.6663	15.3659	16.1058	15.6168	12.8017	15.0065	12.598	13.6743	13.6139	13.8793	15.9179	14.1324	13.6542	14.0109
BB7_Fcap_TnC	14.6545	13.2465	10.2482	12.407	9.49399	13.3694	13.225	8.20549	14.7301	15.0144	15.872	10.641	16.3921	10.3597	12.9958	11.2983	13.9344	10.6935	12.813	14.5769	12.5964	10.2775	12.653	9.65202	15.7165	11.1338	12.8755	14.6495	13.4754	15.8871	17.1372	11.8315	14.5666	10.7827	10.0973	11.8322	11.6743	11.2118	13.1088	11.4892	15.0116	12.2649	10.1887	11.2789	11.8223	12.7769	12.5847	10.0202	9.38264
BB6_Fcap_TkC	17.0922	16.9853	14.9412	14.9008	16.5882	17.9852	13.7738	11.3513	14.3839	14.7207	18.3991	14.0975	17.8229	15.2838	15.0866	13.1621	15.4981	14.0601	13.7417	14.7769	13.6616	14.5361	15.4245	14.2298	18.8601	13.1439	12.2832	13.737	12.8534	10.4275	12.6815	13.5709	16.1929	11.0752	13.9312	13.3333	15.7661	16.8594	16.9602	12.5807	16.6467	13.3981	15.4754	14.658	15.5887	17.6328	16.2944	13.7499	15.0772
BB62_Fcap_TkC	17.3571	16.5747	16.2541	13.9123	16.7537	14.9229	12.0867	13.1358	14.0552	14.7465	18.3287	13.6286	19.5144	14.4535	13.1158	14.1657	15.9615	13.2807	12.0398	14.69	13.5662	15.8782	15.8757	13.3537	18.3546	13.1366	10.437	13.6391	12.2552	10.9916	13.5137	13.624	16.2429	11.7927	13.3766	13.2553	16.2701	16.8861	17.3455	12.8251	16.3755	14.4363	15.6164	13.7521	16.0062	17.2456	15.0748	14.1627	14.4418
BB14_Fcap_TkC	18.1041	17.4397	16.7885	12.8164	17.2622	13.6397	13.945	12.4279	13.4191	14.9009	16.3521	15.3161	14.1821	15.6912	11.6366	13.9422	12.1439	13.1642	12.6189	15.1755	10.2097	15.0606	16.4334	13.3831	18.8185	11.2824	11.0477	10.867	12.2989	11.7846	14.8631	13.6958	16.769	9.72772	12.7318	14.1958	15.2395	17.4666	17.0338	12.0871	12.315	10.1142	15.6597	13.6805	15.4717	18.1559	14.6	14.1938	13.6469
BB59_Fcap_TkC	18.0748	16.8836	15.4701	15.6953	16.9959	15.5099	12.2421	12.2118	14.036	14.6551	17.2377	15.469	18.9272	16.3315	15.2637	14.2656	16.2109	13.8135	15.4998	15.0452	13.4455	14.8171	16.4153	13.9179	19.0902	14.068	12.7243	14.6306	12.0934	15.505	17.5869	13.6101	16.865	11.3811	12.7933	13.9546	15.5037	17.6184	16.8116	12.66	17.4294	14.1408	15.792	14.4767	16.7393	17.5354	16.0082	14.2567	14.1183
BB1_Fcap_TnC	16.0141	15.8111	13.2962	14.6371	15.1238	18.4437	13.4598	10.804	13.8196	14.1842	18.3542	14.0355	17.0886	14.5896	14.2437	12.4284	14.9161	11.7286	15.5326	14.2746	12.5664	12.4564	14.4482	12.3278	18.894	12.8713	14.9127	13.7796	12.8707	12.3537	15.2999	12.7255	15.5155	14.4379	13.5741	12.504	15.5635	16.0793	16.0936	12.5458	15.1839	12.7377	13.7203	13.0181	15.8065	16.2665	15.6296	13.1831	14.0537
BB76_Fcap_TkC	16.6978	16.9518	13.9403	16.0606	15.5177	18.1102	12.9014	12.6302	13.9772	14.3804	18.1896	14.3964	18.7843	16.2871	15.3091	13.6523	15.7662	12.4019	16.1974	14.3557	13.4118	14.4626	14.7862	12.2233	19.4454	13.1069	13.7458	15.2872	12.8135	15.1811	16.7197	12.4824	15.9289	14.5522	13.4148	12.6551	15.5126	16.1981	18.1213	13.1843	17.5251	13.6104	15.7563	14.1661	16.1875	17.1631	16.5629	13.0389	14.0891
BB13_Fcap_TkC	18.6222	16.7482	16.089	11.2189	18.0967	12.0157	13.2322	9.58423	13.6812	15.246	15.4131	15.7517	14.2957	13.6758	11.3492	13.6589	12.1137	14.3537	10.8936	15.5864	9.54829	13.902	17.0921	14.9827	17.5713	11.9885	10.0039	10.9171	10.4854	10.3307	12.4741	14.4075	16.7922	10.6842	11.7275	15.021	14.8673	17.6321	15.7017	10.5546	12.7167	10.0526	15.2737	14.0154	13.4713	16.1281	13.1778	15.0173	12.6167
BB81_Fcap_TkC	17.4758	17.0037	14.9073	14.5783	16.3002	16.7691	13.3052	13.3654	13.9897	13.9237	17.0301	15.2438	19.6809	16.7401	14.6585	14.6038	15.9123	13.9977	16.3979	14.4901	13.8108	14.7726	15.5636	13.3365	19.3919	13.0506	12.9494	15.0834	12.1998	9.90175	12.1843	12.7537	16.415	10.5939	12.9394	12.7559	15.2228	16.8476	17.5722	12.2698	17.5805	12.6663	15.523	13.9008	14.6713	17.3359	15.9296	13.3474	13.9212
BB16_Fcap_TkC	17.6863	18.3413	16.2696	16.6789	16.7125	15.4564	14.5113	12.7515	14.3219	14.463	17.4263	14.4061	17.3544	15.0379	13.2994	14.5718	14.2381	13.7052	16.009	14.9117	17.1976	14.4246	15.7689	14.1239	19.0055	13.9376	13.2566	13.5699	13.633	12.0031	15.1308	13.7251	16.5881	14.1737	11.457	13.9766	15.7742	17.0471	17.9085	12.4377	15.9267	12.37	15.5309	14.5545	16.7384	18.783	16.9122	14.2347	12.7325
BB32_Fcap_TnC	16.8853	16.4334	13.804	15.3339	16.2379	16.5856	13.4673	11.6046	13.9297	14.1468	17.6263	13.9347	20.0101	14.4905	15.6664	12.1282	16.9021	13.3397	15.4861	14.4805	14.2008	13.861	15.395	13.5262	18.7116	13.8631	13.5231	16.3481	11.8083	17.5307	19.9142	12.6768	16.2805	18.2455	14.3397	13.1178	15.5228	16.4964	16.3812	11.5275	17.7527	14.8188	13.9358	13.8705	16.1273	16.8551	14.3658	13.5301	13.1892
BB88_Fcap_TnC	17.9035	16.913	15.6694	16.9408	17.2141	16.2655	13.8388	11.7792	14.2327	14.6112	16.5786	15.7015	19.348	16.0669	14.9932	14.556	16.2363	13.6978	17.3731	14.9414	13.8444	14.6892	16.1193	13.807	19.1437	13.651	13.6941	15.0494	12.2999	10.4707	12.0913	13.5729	16.7262	11.1825	11.7926	13.9458	15.2428	17.2634	16.8382	12.2044	17.0695	13.9116	15.1699	14.2748	15.9987	17.7661	15.785	14.0751	13.276
BB10_Fcap_TnC	16.7277	18.0187	15.4832	16.6718	15.978	16.1571	15.5922	12.7108	13.9343	14.3578	19.6662	14.2372	17.9594	16.938	14.0735	14.6384	14.9093	14.6731	18.2914	14.2025	12.9914	14.2472	15.0313	14.2928	19.6377	14.4508	15.9191	14.5995	13.691	17.3322	19.503	12.9699	15.9523	15.5664	14.681	12.7515	15.5913	16.2555	18.2678	13.0084	16.1632	12.5329	15.7189	16.2409	17.0371	17.8646	16.2186	13.0895	15.0904
BB46_Fcap_TkC	18.5012	17.1567	16.0535	12.6596	17.915	14.5576	14.4931	10.4196	14.2313	15.2789	17.5797	15.8432	19.0594	16.1046	13.5286	14.3266	14.6874	13.8694	11.2807	15.6605	12.7936	14.6494	16.907	14.1208	17.4152	11.7919	10.5441	12.9776	11.9781	10.0461	13.212	14.4094	17.1901	12.0489	11.2604	14.8012	15.237	17.5262	16.7371	11.3209	16.3534	13.3196	15.0733	14.0936	14.7642	17.8664	14.712	14.9523	12.8848
BB8_Fcap_TkC	17.63	18.1901	16.3454	14.3146	17.0062	13.7564	13.5659	12.8684	13.5796	15.1863	17.3513	13.1257	14.8845	14.0259	12.8305	14.1783	13.612	13.8373	13.2286	14.7189	11.2213	15.9386	16.089	14.2834	19.8985	12.1183	12.2829	13.0744	13.5965	10.2765	12.7368	14.0698	16.1278	10.7863	14.1417	13.7277	16.1791	16.9974	17.7282	12.7139	13.1708	11.0009	16.603	14.7288	16.399	20.0547	15.6965	13.9953	14.7796
BB43_Fcap_TkC	15.1075	15.7865	12.5321	15.3861	12.6912	17.8875	12.955	11.0862	13.9531	14.3971	17.5332	13.1897	19.5362	15.6771	15.0864	14.1016	16.1461	11.8829	16.2837	13.8422	13.782	12.5514	13.3584	12.3564	18.7268	13.1554	13.4384	15.8207	12.9882	15.3109	17.7905	11.91	14.6031	16.0737	12.6006	11.2911	14.5404	14.1087	15.8825	12.1821	17.3024	13.9215	13.5378	12.7736	14.6652	16.072	15.7706	11.5666	13.0321
BB106_Fcap_TnC	17.7167	18.3691	17.4537	16.5854	16.9019	11.7211	13.4868	13.3626	13.1312	14.7407	17.2632	14.9464	18.6481	14.5714	13.977	12.1241	15.2295	13.7618	13.2177	14.9283	13.2905	14.7532	15.9997	14.4424	18.1242	14.0394	12.4916	15.5748	13.4981	10.6665	14.669	14.0312	16.546	9.50901	12.0698	14.0603	15.5432	16.9828	16.3995	13.2156	16.0657	13.1609	14.8426	14.2772	16.4471	18.6569	16.2597	14.2848	11.6865
BB112_Fcap_TnC	17.5203	17.3382	13.56	17.824	16.3953	15.2721	14.5566	12.5844	14.3902	14.8565	17.5364	16.1772	19.1703	16.5498	14.093	12.3018	15.3426	15.051	16.8311	14.7379	13.507	14.3857	15.9762	13.0477	19.3006	13.4897	12.369	13.8565	10.9569	14.946	18.0581	13.0326	16.9257	16.344	14.8956	13.1496	14.8888	17.1591	17.7048	12.6276	16.747	13.168	15.3376	15.6848	17.0286	18.3914	16.4729	13.8481	14.3707
BB93_Fcap_TkC	15.2933	16.518	11.8973	15.2675	12.2337	16.4209	15.687	10.8085	13.5192	14.0003	18.9237	14.3955	18.8179	16.7547	16.0965	13.3993	16.4986	13.31	16.4255	14.072	14.2359	11.9981	14.0221	12.6217	18.726	16.0398	13.3459	15.1535	13.9014	15.5926	19.089	12.1291	14.5325	18.071	11.8517	10.8823	14.4862	14.0175	16.0245	12.0809	18.0723	14.8346	14.5239	14.0277	14.3024	16.0467	15.4834	11.5509	13.3898
BB27_Fcap_TnC	17.6687	17.1454	15.4621	15.7347	16.9303	15.9918	13.1547	12.6933	13.6681	14.6117	16.8535	14.3553	18.0668	15.049	14.4538	13.7844	15.6651	14.1204	17.0658	14.9589	12.9987	14.8245	16.2439	14.0873	19.5985	13.1997	13.6162	15.3011	12.5043	11.5005	13.6913	13.1689	16.6515	12.0133	13.4884	13.6663	15.1132	17.2875	17.7512	12.0421	16.4487	12.8969	15.7771	14.0721	16.0046	17.6767	16.0658	13.9519	13.2803
BB9_Fcap_TnC	17.6958	18.0524	16.7355	16.2133	17.0202	13.094	15.1633	13.5367	14.0452	14.7434	17.2886	13.3865	17.7398	14.6014	13.435	14.3412	14.4043	13.8577	16.3254	14.9137	17.156	15.3276	16.1723	14.4304	19.5869	13.5298	12.3444	13.499	13.7191	10.6142	12.6291	14.444	16.0814	11.0009	13.217	13.8116	15.6417	17.1611	18.3804	12.2093	15.0864	11.0615	16.6974	14.5864	17.4529	18.8992	17.0822	14.2979	13.6482
BB54_Fcap_TkC	16.8525	15.8394	14.906	14.3192	16.0005	16.0545	12.5404	11.7075	14.121	14.815	17.5271	13.9052	19.5397	15.0323	14.7259	12.9101	16.1506	12.331	14.625	14.471	13.5795	13.5335	15.0357	12.6178	18.6472	13.0876	12.5084	14.811	11.6146	12.0603	15.4955	13.0811	15.7774	14.0543	12.9291	12.7534	14.7193	16.4161	16.6415	12.1723	16.9289	13.9808	14.5111	13.004	15.466	17.1278	15.1861	13.0785	12.877
BB41_Fcap_TkC	16.9928	18.0342	15.6642	15.7597	16.2926	15.5866	14.8828	13.179	14.0382	14.6038	17.9757	13.6805	19.7023	14.5721	15.4573	15.2819	16.4078	14.366	15.664	14.5089	13.3804	15.2537	15.4729	14.6851	19.0772	13.8118	12.4296	15.8763	12.142	18.7955	20.944	13.7463	16.1955	13.1864	13.7835	13.1862	15.4327	16.3618	18.0745	12.7435	17.1153	14.2455	15.3126	15.071	16.9009	18.5286	16.5284	13.6848	14.5521
BB64_Fcap_TnC	17.443	16.7968	14.2205	17.5579	16.6074	16.7543	13.6129	11.733	14.4002	14.5957	17.9472	15.343	20.0096	17.3503	15.9544	14.2703	17.3233	14.3341	17.4002	14.5929	14.4395	14.0673	15.7659	14.452	19.0215	14.8863	13.1156	15.5309	12.0153	10.7998	12.9819	13.0113	16.7493	11.6311	14.1991	13.4469	15.0152	16.8977	16.614	12.1092	18.1609	15.3278	14.8426	14.9078	15.7087	17.4373	16.7999	13.4137	13.6254
BB75_Fcap_TkC	17.6259	17.3177	15.5088	16.9303	17.0773	14.1534	14.2242	11.4049	13.8305	14.7721	17.1753	15.5435	19.6133	16.6968	15.3214	14.38	16.1059	14.2073	16.7993	14.6701	13.8407	14.3079	16.097	13.0454	18.264	14.6224	14.6834	15.3526	12.4471	11.7861	14.2712	13.3677	16.6262	10.4537	12.6858	13.7708	14.8364	16.9121	17.1961	12.0596	17.9699	13.7361	15.4942	15.0946	16.7716	18.8093	16.2536	13.8622	13.2571
BB85_Fcap_TkC	16.4282	16.8723	13.3241	17.38	15.1714	16.4158	15.1188	11.8415	14.3741	14.8593	18.0962	14.8675	20.0966	16.9169	15.1107	13.4441	16.4178	15.3612	17.6198	14.1624	14.2142	12.7629	14.9615	13.1229	19.1784	14.499	14.7294	15.8764	12.3916	16.6826	18.5436	12.4469	15.6069	17.1259	15.0529	12.1845	14.8304	15.8299	16.5627	12.9576	17.4328	14.4634	15.5147	15.7797	16.0808	17.4267	16.0186	12.697	14.6357
BB63_Fcap_TkC	17.0148	18.2131	14.6762	16.5585	16.0922	16.7469	15.5856	11.3525	14.2417	14.1401	19.5997	14.0017	16.8814	15.8162	12.7024	14.4304	13.82	14.7276	16.5875	14.4485	13.5296	13.8246	14.9778	13.8589	19.0339	14.4179	15.1899	14.6537	15.0215	17.5232	18.0202	13.2672	16.0915	12.6621	14.002	13.0256	15.6774	15.5958	17.0304	12.4107	14.9038	12.0746	14.0812	16.236	14.9966	18.0964	16.1879	13.8713	13.4374
BB83_Fcap_TkC	16.2284	15.3892	13.9394	13.7573	14.9933	17.5909	13.1494	10.7956	13.6876	14.3837	17.9154	13.9999	17.685	14.3236	15.0514	14.2892	16.1166	12.6594	13.1711	14.3669	13.3057	13.8264	14.6348	13.0627	18.3338	13.1383	12.1305	14.5038	13.2263	14.8235	16.838	12.8487	15.2337	10.2695	11.1422	12.1405	15.2724	15.6998	15.4641	11.7124	16.4809	13.4005	14.5604	13.4548	15.7436	16.2554	13.94	12.9699	13.366
BB47_Fcap_TkC	17.8531	17.6117	16.2483	15.7179	16.8967	13.4237	15.5324	12.3348	13.8463	14.7963	17.4292	15.2271	17.8044	16.2073	12.4778	13.8187	13.9499	13.8733	15.5117	15.016	12.0361	14.8584	16.2582	12.7599	17.9026	13.3101	10.2217	11.7461	12.5178	19.6988	20.7822	13.7981	16.7401	13.5061	11.561	14.2325	15.058	17.4095	17.5693	12.7614	15.7806	11.5951	15.6381	14.7032	17.1062	18.9555	16.6523	14.1742	12.9383
BB17_Fcap_TnC	15.6376	15.9788	12.357	15.946	13.4479	18.429	15.3945	11.1217	13.8498	14.0857	18.2345	13.0163	18.7241	15.0914	14.9563	14.0629	16.4674	13.1715	17.5368	13.8945	13.9584	11.0261	14.1054	11.2745	19.3359	15.4	14.2831	15.7996	12.7144	15.6865	16.5581	12.2926	14.9005	13.8567	13.2623	11.8263	15.3098	14.8842	17.1248	12.1668	16.8553	14.0236	15.0206	13.1283	15.2347	16.5274	16.2069	12.3003	12.8879
BB103_Fcap_TnC	18.103	17.6652	15.6379	12.9123	17.7062	13.93	15.6231	11.4783	13.6986	14.702	17.3956	13.7685	17.2307	13.4962	13.2042	14.5871	14.2095	14.3145	13.662	14.9869	13.0996	14.3407	16.1953	14.3064	18.6717	14.0263	13.7064	14.4275	12.3083	14.5854	16.3221	14.0503	16.5353	12.07	13.5058	14.3186	15.6442	16.9761	17.2946	12.3577	15.6568	12.006	15.7454	14.4991	15.1502	17.8732	14.5715	14.4936	13.6088
BB84_Fcap_TnC	17.5275	17.4201	15.4595	15.7101	16.7322	15.9131	14.1307	12.4714	14.1992	14.9129	18.2496	15.5032	20.3614	16.0425	16.2535	15.1269	17.4581	14.0786	13.4711	14.7426	14.2976	15.0895	15.8142	14.4959	18.7793	14.5569	13.8266	17.2124	14.048	13.95	15.5268	13.8563	16.4191	11.0907	13.3325	13.5784	15.7119	16.5671	17.9767	12.235	17.6689	15.2608	15.4402	14.4182	16.6594	17.8126	16.5411	13.963	13.3943
BB96_Fcap_TnC	17.2347	16.6467	11.8893	18.1682	16.2936	17.2739	13.6608	11.0966	14.8604	14.5629	18.3551	15.1368	18.7456	16.3727	13.9849	14.2037	14.9864	14.875	16.8124	14.4432	13.1036	14.0738	15.672	13.1289	18.1566	13.6084	12.1218	13.2444	12.0643	10.945	12.6737	12.8926	16.4334	10.9283	14.4012	12.401	14.669	16.2772	16.2194	12.6717	16.6913	12.6308	14.3041	15.2346	15.9157	16.8578	16.3392	13.7374	13.7901
BB55_Fcap_TkC	16.8994	16.2905	15.4187	12.6218	15.2384	17.6135	12.8598	11.0339	13.9559	14.8459	18.3084	13.7704	19.8472	14.5348	14.8199	14.4261	16.1369	12.3619	12.2468	14.388	13.8179	15.1079	15.0688	13.216	18.7112	13.0035	12.0359	14.9857	13.5313	11.3183	13.0457	13.2182	15.5361	11.296	13.3159	12.9491	15.8888	16.1487	17.2772	11.5979	17.5584	14.3718	15.0603	13.5864	15.1309	16.9844	14.3113	13.6021	13.6445
BB21_Fcap_TnC	16.718	19.1745	16.0765	17.5177	15.5535	15.8025	15.3816	14.2272	13.7487	14.4448	17.6655	14.2803	18.5389	16.3906	14.19	15.8256	15.3745	14.2203	17.0727	14.3325	13.8016	16.1112	15.518	13.3905	19.8448	14.9331	14.0279	14.8437	15.1651	11.5099	13.1686	13.6424	16.1986	10.7952	13.2849	13.1802	16.3891	16.0649	19.1397	13.7135	16.9511	12.838	16.9982	15.4446	16.4226	19.8557	17.692	13.1502	13.9624
BB74_Fcap_TnC	17.4403	16.3034	14.7382	14.9529	16.5486	15.1082	12.1218	11.545	14.1716	14.2571	17.4708	14.9235	19.8066	15.5056	15.179	12.8567	16.2485	13.4307	13.2683	14.7163	13.3874	14.5214	15.9505	13.7446	17.8298	13.3265	13.0926	15.9125	12.46	13.623	16.1463	13.5192	16.4948	10.4393	12.2656	13.3904	15.1891	16.7128	16.4685	11.8489	16.8087	14.144	14.4578	13.3984	16.1623	16.9945	15.4956	14.1223	13.4682
BB90_Fcap_TkC	17.196	18.0027	15.881	16.9639	16.0046	15.3651	13.6602	14.6797	13.8318	14.7605	18.5082	15.4555	19.9875	17.1983	15.416	16.4019	16.4442	14.5251	16.0632	14.2081	13.8682	16.0772	15.1357	12.0707	20.0516	14.1173	13.1683	16.0241	11.767	11.9388	14.358	13.3531	16.1926	10.6727	14.1469	13.4178	15.9759	15.763	19.2231	13.2812	17.4745	14.8736	16.6782	15.1627	16.7821	18.7054	16.9792	12.7586	15.5136
BB71_Fcap_TnC	17.4794	17.6556	15.4668	17.0634	16.1595	16.4319	13.9621	12.7808	14.3377	14.611	18.2714	15.2755	19.6629	17.2761	14.676	14.9789	15.4251	14.0206	18.1831	14.5481	13.8073	14.0853	15.3732	14.0804	19.0474	14.0417	13.3516	14.4703	12.8403	13.5518	16.8953	13.2562	16.5972	15.701	13.8646	13.1988	15.5901	16.2993	17.0883	13.1408	16.9897	13.6591	14.7553	14.7109	15.3343	17.4642	17.0202	13.5609	13.5782
BB36_Fcap_TkC	18.1943	17.5382	16.177	15.4094	17.722	13.5085	15.4231	10.4003	14.0479	14.8417	17.7761	14.355	16.1485	13.4224	11.8659	14.5879	13.1881	14.0885	12.5164	15.1987	11.1826	13.8932	16.4492	14.7333	18.3464	12.288	11.1942	13.4062	11.8416	14.0138	15.7881	14.1973	16.4376	12.8279	11.4666	14.7543	15.3398	17.0506	16.9925	11.7417	14.4623	11.1868	15.0154	14.6537	16.2466	18.9253	15.8836	14.6052	13.1245
BB5_Fcap_TnC	15.4166	16.3776	12.5399	15.5537	12.9025	18.2924	12.8101	11.2678	13.1782	13.2627	18.2787	12.3933	18.945	13.461	16.0712	13.1195	16.7706	12.1688	15.1656	13.675	15.7313	11.8382	12.8161	13.596	19.5227	16.0526	17.9556	17.7026	13.4214	9.1777	11.2858	11.9954	14.8996	9.41589	12.6677	11.4459	15.9912	13.0967	14.4724	12.6852	17.4629	15.4694	14.4428	13.0808	14.711	17.668	17.1479	11.6069	12.2449
BB40_Fcap_TkC	14.1039	14.6899	11.5625	12.062	11.8796	17.0677	13.8787	10.0779	13.3965	14.3391	17.1731	10.951	18.6838	11.851	14.6772	11.881	15.4536	10.8555	12.666	13.5586	13.1285	10.8971	12.4813	11.1978	16.6052	13.1723	12.593	14.6247	13.8427	17.5679	18.9908	11.6597	13.4499	15.6874	10.8969	10.8594	13.5324	12.4913	14.1584	11.8414	16.4589	13.8301	11.8356	11.2526	12.0444	15.0292	13.8173	11.1009	11.1243
BB42_Fcap_TkC	16.9188	16.4384	15.7656	12.3276	15.8068	14.8555	13.3178	13.0594	13.6125	14.4734	17.8307	13.9005	21.0293	14.4849	16.1438	13.9099	17.4451	13.1389	13.662	14.3065	15.1297	15.2293	15.2201	13.0633	18.6396	14.1107	12.6069	14.7639	13.2929	11.9633	14.4519	13.2633	15.8217	12.4617	12.4577	13.0162	15.1599	16.2318	17.2146	13.0314	16.8739	15.8243	14.7827	13.435	15.5692	17.3511	14.5155	13.5668	13.3293
BB4_Fcap_TnC	17.8434	17.3648	16.132	15.3382	17.1572	13.841	14.763	11.8625	13.6954	14.6741	17.4957	12.7301	17.5431	12.1014	13.3865	13.8049	14.8992	13.9731	13.8522	14.8263	13.3976	13.9016	16.2812	14.3761	19.0588	13.909	16.4143	16.1887	13.9812	11.3547	13.7275	13.6518	16.378	12.0092	11.6892	14.1607	15.6944	16.8087	17.3797	12.207	16.5536	12.9475	15.4542	14.0931	16.2176	19.1545	16.4616	14.501	12.6987
BB45_Fcap_TkC	17.4317	16.8758	16.337	14.1101	16.5204	12.9973	14.0204	11.5036	13.6736	14.5809	17.606	14.9926	20.1968	15.1417	15.3696	14.0716	16.6829	12.8938	12.494	14.6626	14.1594	14.8213	15.688	13.2424	17.4874	13.4169	12.3093	14.8631	12.9184	16.4696	18.315	13.9638	16.2034	16.3426	12.0791	13.7908	15.3653	16.7158	16.6815	12.0946	17.7979	14.8091	14.996	13.1043	15.7636	17.9166	15.7823	13.6534	13.1613
BB98_Fcap_TkC	18.7971	16.6461	15.9498	14.3028	17.9274	12.7871	12.6902	10.4628	13.7964	15.4497	16.8529	14.9249	19.213	14.8998	12.9301	13.4683	14.1281	14.0427	11.7947	15.4335	12.314	14.7623	16.97	14.4062	17.7352	11.3029	10.9659	12.0454	9.83595	10.7867	12.1991	14.2172	16.916	11.3521	11.5713	14.8606	14.7895	17.5067	16.0638	10.6875	16.2803	12.4249	15.4016	13.9185	16.356	18.1114	14.7029	14.7381	13.0403
BB11_Fcap_TkC	17.7205	17.3943	15.9715	17.6422	16.8818	13.8929	14.2692	13.9699	13.738	14.8584	17.8455	14.9795	19.0662	16.3762	14.6429	14.5288	16.1495	15.5452	15.9242	14.7564	13.7189	15.4308	16.1354	13.5716	20.1699	13.9409	12.8046	13.1742	11.2356	10.7992	13.5091	13.4574	16.3285	11.8454	14.5906	13.8971	15.2774	17.2187	18.3377	12.111	17.642	13.5123	17.1913	15.5351	17.3879	19.9119	16.9644	14.3594	14.3463
BB56_Fcap_TnC	17.775	17.1841	16.9218	15.7502	17.0445	14.6191	13.3115	12.4851	13.4941	15.0829	18.1604	12.4365	17.3655	12.4405	14.2784	14.9667	15.0724	14.1233	13.7223	15.016	13.0952	14.3074	16.2729	15.1141	18.4605	13.8002	13.075	14.2525	14.9467	10.8564	12.9025	14.3263	15.9807	11.4563	12.4118	14.518	15.9453	16.9521	17.2678	11.7561	15.912	13.1951	15.551	14.5249	16.209	18.5254	15.9914	14.3417	13.6343
BB105_Fcap_TkC	16.9734	17.8801	16.0733	16.9882	15.9781	15.6552	14.0934	13.6129	14.0425	14.0673	19.0366	15.2402	19.9416	17.3965	14.2591	15.1667	16.1175	14.1921	16.2525	14.1977	14.192	15.7402	15.0754	13.5835	19.2048	13.8442	13.2002	14.3671	13.0107	12.2007	16.7883	13.7043	15.9327	15.7436	12.8102	12.9526	16.277	15.9153	18.0525	12.2038	17.2521	14.0708	16.0047	14.8053	16.3937	17.7896	17.8038	13.4191	13.6901
BB92_Fcap_TkC	17.2699	17.0226	14.1693	18.8083	16.4365	14.5472	14.5103	12.5485	14.219	14.2375	18.2778	15.7296	20.1512	17.4795	14.3272	13.2362	15.8318	15.432	17.703	14.3346	14.1376	14.0802	15.8441	13.638	18.5576	14.4419	14.0178	13.3479	11.576	12.2161	13.7752	13.349	16.493	9.69441	14.4212	13.1087	15.0559	16.3852	16.8396	12.5111	17.4594	14.0668	15.2663	15.6435	17.4651	18.6489	16.8103	13.7072	14.0742
BB33_Fcap_TkC	16.5188	16.6294	15.2877	14.3387	15.7999	16.9824	13.7666	12.3879	13.9607	13.8004	18.1637	13.3776	19.4769	14.3509	15.9119	13.6293	16.3272	13.1859	11.5476	14.2926	13.5886	15.4984	15.1845	13.6646	18.7922	13.8738	13.4633	16.1436	12.7867	11.8046	13.6878	13.4481	15.9607	12.2522	14.7609	12.9926	16.0151	15.9221	17.1313	11.9216	17.7215	14.3528	15.441	14.4715	16.3121	17.5617	15.9062	13.6148	15.0023
BB51_Fcap_TkC	17.7917	17.445	16.2245	14.4021	17.0016	13.379	13.1441	11.158	14.2007	14.7634	17.0559	14.1304	19.0965	13.6675	14.5361	15.2873	15.0218	13.0139	12.2874	14.9229	12.7905	14.2843	16.1147	13.3643	18.4139	12.0439	13.0463	14.3282	13.0088	13.007	14.7084	13.7744	16.3783	11.4121	11.7408	14.1048	15.2667	16.9306	17.1497	12.095	16.1938	12.8848	14.7878	13.2512	15.5579	18.5171	16.3752	14.0434	12.3283
BB12_Fcap_TkC	17.3391	17.97	15.3142	17.6462	16.3837	16.572	15.9028	12.6808	14.3027	14.2949	18.1489	12.8	18.5141	14.3417	14.388	14.4771	14.79	14.6894	18.8057	14.4647	13.2738	14.2364	15.6128	13.8539	19.3833	14.761	14.1922	14.3513	12.7338	11.6667	12.6531	13.3524	16.273	11.0852	13.3983	13.2778	15.3421	16.7302	17.4495	13.8299	16.8938	12.558	15.1606	15.7195	16.3848	18.5812	16.8297	13.7346	13.8392
BB53_Fcap_TnC	17.8807	16.9696	15.4053	15.258	17.56	15.4845	13.9512	12.2283	14.1674	14.0348	17.0252	13.1149	17.5806	14.1475	14.8157	14.1516	15.9835	14.1603	16.4897	14.965	13.1364	15.3825	16.3274	14.22	19.4242	13.5677	11.9039	14.3907	11.9973	11.4341	13.7776	13.4161	16.8412	12.1361	13.5961	13.6861	15.7863	17.3343	17.2631	11.638	16.5465	14.0677	16.0273	14.5739	17.0167	18.5523	15.9367	14.1581	13.9243
BB70_Fcap_TkC	17.4852	17.8614	15.6632	18.1807	16.0278	15.6768	15.0936	12.8442	14.0136	14.8148	18.4788	15.6352	18.791	17.6159	14.0273	15.3332	14.8541	13.7725	16.0066	14.5561	13.2264	14.1035	15.7876	14.1756	18.9639	13.5393	12.9395	13.5909	12.8903	12.1321	15.2736	13.7687	16.4102	14.4758	12.1534	13.7788	15.4001	16.6794	18.2005	12.9052	16.8067	13.042	15.6673	14.7826	17.2207	18.5352	17.1483	13.8021	13.2528
BB38_Fcap_TnC	16.5923	17.9037	15.5093	15.2004	15.6011	14.7669	15.1412	12.9493	13.3969	14.3871	17.3116	14.0966	19.5624	14.4455	15.9481	14.3654	16.7766	13.315	15.3316	14.4041	14.1975	15.2859	15.416	11.5956	19.105	15.2045	13.7483	15.9643	13.7898	15.1926	18.3319	13.3805	16.1065	16.1324	14.3551	13.0943	15.3863	16.1696	17.7409	13.2557	17.3512	14.5956	14.65	13.7036	15.0084	18.8396	15.9979	13.2246	13.0683
BB94_Fcap_TkC	16.9637	17.1257	12.2663	18.3049	16.0973	17.7463	15.3431	11.3994	14.3941	14.863	20.2679	14.6574	18.6458	17.0359	14.8662	12.2762	15.4244	15.3167	17.3613	14.4286	13.8248	13.3057	15.455	15.4561	19.2834	15.1128	16.6255	15.3999	12.4644	16.3354	17.5751	13.5979	15.9322	12.5341	13.9683	12.5053	15.1182	16.2802	16.8155	12.2289	16.2664	13.4618	14.8191	15.648	17.0315	17.4692	16.5357	13.41	15.398
BB31_Fcap_TnC	17.4124	17.4931	16.5254	16.1933	16.4337	15.001	14.0855	12.0944	13.32	14.7228	17.4974	14.5052	19.6873	14.5551	15.0413	15.6785	15.6252	13.7103	14.7781	14.6249	14.1871	14.3597	15.9363	14.0296	18.5156	15.504	12.4894	14.6694	13.9856	14.5578	16.3578	13.701	16.0199	13.2457	11.4747	13.4034	15.3682	16.8496	17.3327	12.6122	18.058	14.2401	15.8754	14.4881	16.0131	18.5769	16.1775	13.6049	14.0321
BB87_Fcap_TnC	16.9558	16.8656	15.3759	12.4222	16.3922	14.761	13.9513	11.5579	14.037	14.0142	17.9054	14.2917	19.5506	15.6855	15.3061	14.172	16.6938	12.8925	11.3133	14.3676	13.8867	15.5794	15.5393	12.4977	18.0772	14.1806	12.0413	15.5196	13.42	12.6306	12.6022	13.236	15.9553	10.3168	12.1831	13.2716	15.699	16.5365	16.9393	11.366	17.0473	15.0942	14.8432	13.174	15.6537	16.7036	15.6654	13.9639	13.0716
BB50_Fcap_TnC	17.2662	16.4956	14.7439	16.339	16.6244	15.9421	12.3676	11.4814	14.0867	14.2878	17.6048	14.6504	18.7751	14.9058	14.2791	12.832	15.6752	13.7138	14.9807	14.627	13.0032	14.0021	15.8526	14.145	18.3544	12.8855	12.0347	14.6304	12.1418	15.3225	17.8436	13.1905	16.3377	13.5186	12.9877	13.4518	15.0445	16.6366	16.3873	11.3248	16.235	13.543	14.5584	14.4517	16.85	17.3096	15.1553	13.83	14.0795
BB80_Fcap_TkC	17.551	17.6111	14.1934	18.3177	17.03	16.4868	14.8821	12.0826	13.9999	14.567	18.4916	15.123	18.1284	16.6397	14.7647	15.2179	15.6836	15.2953	18.0745	14.5769	13.8514	14.3125	16.1145	15.1213	19.3175	14.2777	16.6739	16.1658	12.8448	15.8342	17.9258	13.0967	16.8349	16.1036	13.2608	13.5287	15.8384	17.019	16.9241	12.2413	16.4248	11.9562	15.4354	15.126	16.5257	17.7072	16.7596	13.7927	13.5726
BB22_Fcap_TkC	16.9464	18.546	15.414	17.2822	16.1202	15.7534	15.5902	13.2002	14.0819	14.216	18.8761	14.3604	19.7519	15.8062	15.8861	16.8906	17.0416	14.2653	18.1508	14.1342	14.6982	14.6468	15.0606	13.4609	19.9971	15.1746	14.5094	16.2804	13.1029	11.4899	13.5582	13.4448	16.3349	12.2366	13.6064	13.0333	15.3729	16.1439	17.8266	13.4452	18.1937	15.0112	15.7671	14.8563	15.7753	17.8346	17.7419	13.3048	13.4841
BB60_Fcap_TnC	17.8324	17.3868	16.4379	17.0444	17.0929	15.3994	14.302	12.0011	14.1053	14.2893	18.3194	15.4886	18.8452	16.7657	14.3463	13.8888	15.017	15.0363	16.4654	14.805	13.592	14.7759	16.132	14.3288	18.5613	13.7331	12.8824	14.6955	12.368	12.1794	16.3366	13.7643	16.7344	14.8062	12.8323	13.7342	15.4213	16.7932	16.9803	11.9888	16.5384	12.9257	15.0766	15.1241	16.7633	18.7304	17.0193	14.0192	13.8798
BB58_Fcap_TnC	17.528	17.8623	16.5147	14.9772	17.1814	13.5182	14.4242	10.8233	14.1409	13.9975	18.3468	14.2534	19.5539	14.2907	15.2042	13.7782	16.0904	13.9931	12.736	14.5617	15.0776	14.5981	15.869	15.1271	17.3743	12.9134	12.7985	15.0169	13.2847	15.8307	16.6194	13.9784	16.0775	12.3912	11.8761	13.9163	16.2342	16.3732	15.8435	11.1126	17.7437	14.6295	14.1908	14.546	16.219	18.8063	16.4469	14.4356	13.4068
BB34_Fcap_TnC	15.5014	16.6041	12.9934	15.9641	13.7067	17.7128	13.7617	11.6599	14.2577	13.486	19.4164	13.7874	19.6825	15.2972	16.0673	13.481	17.292	13.3947	17.5282	13.5419	15.6153	12.6379	14.2545	12.7119	18.5371	14.0123	13.9014	15.6923	13.0004	12.0444	14.4398	12.5117	15.0951	11.4202	14.1343	11.7491	15.3286	14.5256	16.7723	12.387	17.2741	15.2747	13.4575	13.4703	15.9067	16.3009	15.5407	12.5165	13.9319
BB67_Fcap_TkC	17.3873	17.2577	16.4692	15.459	16.1166	15.3472	13.5132	12.6459	13.6763	14.4723	17.5319	14.7789	19.1731	16.0275	13.7172	14.8475	14.7944	13.2513	14.7561	14.5062	19.3928	14.6162	15.8389	13.0328	19.2018	13.0497	11.8564	14.0121	13.8232	11.4783	12.7816	13.5516	16.1002	10.6676	11.1282	13.5924	15.5185	16.5125	16.962	12.1059	16.3019	13.0883	15.7666	13.3171	16.6387	18.4092	16.5945	13.6019	13.4685
BB89_Fcap_TnC	16.1325	16.3758	13.7823	14.5321	15.1953	17.1786	13.2509	10.2658	14.461	12.5993	18.4484	13.6405	18.5319	15.3865	14.9398	14.1645	15.7155	14.1891	13.4797	14.3254	13.3631	13.8881	14.7496	13.3367	17.5028	13.0687	12.5935	14.7478	13.5103	13.2405	15.0394	13.11	15.6372	11.6928	13.3753	12.3199	15.8882	13.602	15.8981	12.0108	15.9313	14.1981	13.9718	14.1762	15.5642	15.7575	15.3733	13.0552	13.9778
BB107_Fcap_TnC	15.7606	16.252	14.5165	17.4157	14.5963	16.733	12.2557	10.6446	13.5954	14.0023	18.8295	13.9159	20.3441	16.685	14.6467	13.9715	15.7181	12.0366	17.9906	13.6875	14.3163	11.4799	13.9415	12.0696	18.7375	15.6227	14.0966	14.6507	12.8626	15.3255	15.8117	12.1933	15.0419	11.2767	13.1755	11.8343	14.4933	14.8353	15.1264	12.3128	17.6893	15.1682	13.6686	12.5111	14.2926	15.916	15.7258	12.1747	12.5051
BB2_Fcap_TkC	15.5302	15.8812	13.4982	17.5775	14.0832	16.515	14.7038	11.2394	13.9871	14.2159	18.9861	12.2649	20.2529	13.6854	14.1007	13.6678	15.905	12.7215	16.0805	13.2757	18.9928	12.6719	13.8964	12.3705	17.366	14.5444	15.2121	15.3392	12.3292	11.144	13.0431	12.7691	15.0648	11.5343	11.0969	11.5997	14.0305	14.4145	16.6376	12.5377	16.9865	13.5651	13.4238	13.7007	15.2714	17.5776	16.1624	12.936	12.4769
BB69_Fcap_TnC	16.9225	17.3229	15.1564	17.2264	15.2959	16.4542	13.8954	12.9616	13.5017	13.8828	18.6076	14.3074	19.1553	16.9681	15.4073	16.6411	16.4251	14.651	16.8087	15.1486	14.0406	15.0128	15.7878	13.0074	18.8541	15.1966	12.5795	14.0394	12.6978	15.7601	18.9739	12.7179	16.2418	17.3468	14.425	12.4939	15.1895	16.1534	16.9952	13.128	17.7815	14.1541	15.9555	15.3377	16.0039	18.1951	17.271	12.8283	14.6984
BB61_Fcap_TkC	17.0141	17.8852	15.3184	18.4276	15.5502	12.9308	15.6367	13.0446	14.0007	13.8553	19.8182	14.9993	19.2117	17.7018	14.3554	13.5971	16.4396	14.8177	18.6821	14.2082	14.2113	14.1443	15.3513	13.4497	18.6395	15.6409	13.6007	14.7401	13.4862	11.4635	14.1212	12.8827	16.1541	12.9356	13.3316	13.3277	15.216	15.964	17.7111	12.9087	17.5988	14.2349	16.192	15.7159	17.474	19.3182	17.7842	13.253	13.8273
BB39_Fcap_TnC	16.3232	15.456	13.0318	15.4537	15.0998	16.4953	13.4089	11.0808	13.8033	14.5246	16.9361	12.7218	19.266	14.1838	13.9275	13.2459	14.9897	12.7984	12.361	13.8551	12.6502	13.8452	14.6448	13.8885	17.1797	12.2834	11.5859	12.8258	12.4978	12.9853	16.8186	12.5973	15.4611	13.1928	12.775	12.745	14.5468	15.4454	15.5344	12.242	16.4184	13.3166	13.257	14.1154	15.5944	16.496	15.2806	13.0187	12.9184
BB24_Fcap_TnC	16.0446	17.4361	15.62	18.089	14.7439	14.5288	14.2147	14.2446	13.7648	14.5744	18.3445	14.0172	18.5275	15.4594	15.2124	15.6811	16.4283	13.7067	17.1556	13.6991	17.7294	15.4948	14.5124	12.7913	18.7548	15.8067	13.5754	15.451	14.0659	14.4994	17.9505	13.5566	15.3446	16.4561	12.2172	12.2066	15.884	15.2605	19.1152	12.7689	16.9816	13.2424	17.7468	14.151	17.0107	18.9109	18.1322	12.275	13.3039
BB102_Fcap_TnC	17.7394	17.4489	16.8678	13.5729	17.1167	15.5181	13.7108	10.4906	13.5003	14.1108	18.0618	13.909	17.591	14.0274	13.0083	16.0312	13.6043	14.5643	12.2373	14.7019	12.3681	14.441	15.9545	15.8587	17.3264	12.1166	11.7199	12.9724	14.6072	15.6682	18.6779	13.9585	16.3059	16.2741	11.8049	14.2396	16.1193	16.1417	16.0586	11.1784	15.1027	11.5685	14.2259	14.4531	15.43	17.2658	15.0685	14.2731	13.5845
BB37_Fcap_TkC	15.8988	16.7268	15.1468	14.3814	15.3495	15.8428	12.9995	11.7483	13.5659	12.9081	17.8572	12.8746	19.0155	13.5481	14.9788	14.1928	15.8254	12.8053	13.6502	13.8676	13.6731	14.9697	14.7745	13.9793	17.5546	13.164	12.8651	14.1726	13.8658	14.3216	16.906	13.169	15.3445	13.4859	13.0555	12.1085	15.5854	15.576	16.3218	11.3939	15.6454	13.9957	13.4108	14.0673	15.6349	16.1178	15.1872	13.3647	14.6373
BB29_Fcap_TkC	16.8466	17.6836	15.0351	19.0489	15.8815	16.4523	15.3624	12.2307	14.1767	14.5794	19.2353	14.0219	18.2059	15.6577	13.1301	15.2438	14.2137	14.5356	17.5116	13.8176	16.0035	14.227	14.8014	13.6415	19.0449	15.4687	15.7094	14.585	12.9481	18.6101	20.7155	13.4669	15.7423	18.7563	12.0582	12.6508	15.2514	15.5285	17.6382	12.5748	16.0841	11.9618	15.354	15.0663	17.178	18.9932	17.7358	13.4266	13.956
BB78_Fcap_TnC	17.2214	16.8355	15.9516	15.4964	15.9189	13.4381	13.0736	12.0171	14.0993	14.7551	18.7412	14.959	20.555	15.6965	15.2528	16.2506	16.7376	13.5899	14.4074	14.2097	14.4369	14.4689	15.4415	13.1491	17.9184	14.4279	13.4637	16.7088	12.7389	12.0712	13.874	13.4433	15.4522	11.8211	12.63	13.2343	15.7841	16.068	17.363	11.9462	18.6591	15.1258	14.8377	13.8588	16.84	18.469	16.4933	13.4229	13.4456
BB44_Fcap_TkC	16.9936	17.4912	15.3162	16.8111	16.292	16.843	15.417	11.9271	14.4973	14.2161	19.0455	14.88	18.4635	17.3765	14.1006	16.09	15.0713	13.6139	17.2298	14.2849	13.6277	14.9115	15.0245	13.5517	18.7692	14.1578	14.5438	13.9392	12.1865	14.1917	14.7698	13.2801	16.3314	9.97095	13.3276	12.8435	15.2869	16.4177	17.2499	12.5482	16.6066	13.2556	14.9404	14.7627	16.287	18.7735	17.5222	13.5116	13.9658
BB91_Fcap_TnC	16.6086	15.6688	12.272	16.6859	15.7203	16.3673	12.1416	10.651	14.1653	14.0516	17.9559	14.6951	20.8262	15.759	15.7196	13.889	17.4423	14.8851	15.1854	13.8924	14.9107	13.0027	14.9187	14.3499	17.3931	14.283	12.885	15.7651	12.8951	13.0738	15.9669	12.6051	15.5644	11.6556	13.5992	12.1989	14.6349	15.4545	15.0769	11.5048	18.1501	15.4793	13.9472	14.9647	16.1966	16.2745	15.5562	12.8952	14.0598
BB95_Fcap_TnC	16.1606	17.728	14.6587	17.5497	15.361	17.1139	15.0574	13.1815	13.9422	14.1402	19.3788	14.2618	19.7763	16.8715	15.5222	14.07	16.5082	15.096	17.0415	13.5352	14.4456	15.4738	14.9173	13.0539	18.94	14.2607	12.797	15.789	13.6374	13.2547	14.633	13.0171	15.5052	11.0267	13.5295	12.3262	16.0903	15.231	17.2576	12.82	17.1397	14.2438	15.7323	15.4799	17.4902	19.0854	18.0141	12.7718	13.8464
BB68_Fcap_TkC	17.652	17.6279	16.2479	17.8762	16.687	12.3874	15.5225	11.7786	13.774	14.5015	17.8792	15.456	19.2416	14.4992	14.403	13.8504	14.9796	13.4377	13.9699	14.292	13.2694	13.487	15.395	13.7153	17.3083	15.6707	11.1292	12.3482	11.5858	14.7655	18.0796	13.6815	16.2276	16.8764	11.457	13.4087	15.2297	15.9964	17.2211	11.8768	17.3637	13.2928	14.8042	14.0077	16.5091	18.7356	17.1154	13.934	12.5532
BB52_Fcap_TkC	15.7882	16.4209	13.6542	18.2485	14.6319	18.039	13.4412	11.0105	13.8819	13.3779	19.0822	14.4673	21.4342	17.2588	15.6475	14.4197	16.634	12.8714	17.0218	13.6903	14.8075	13.2584	14.1699	12.9603	18.7096	14.319	13.2694	16.4251	12.8281	17.0299	18.3749	12.169	15.6677	16.9621	14.4443	11.8039	15.6242	14.8679	15.8645	12.4175	19.0231	16.0426	14.5735	14.4869	15.8443	16.0967	15.8415	12.6539	13.8042
BB49_Fcap_TnC	15.7857	17.2673	13.8053	17.3734	14.5862	16.0732	14.0247	11.7959	14.2193	13.1176	19.6223	14.4032	19.9129	17.0285	15.8766	14.442	16.5622	15.2138	16.7031	13.8891	14.4611	13.7209	14.7676	13.9146	17.9257	14.87	13.1651	14.3692	13.4046	12.2495	13.4398	12.6008	15.4415	11.0768	13.0237	11.8783	15.0461	14.3748	17.2629	11.6116	17.2192	14.298	13.8441	15.4473	15.6059	18.126	16.3527	12.6375	13.6445
BB35_Fcap_TnC	16.5375	16.4083	15.4307	14.7602	15.5228	15.1427	12.3241	13.0103	13.0151	14.225	17.3218	14.0075	19.7214	14.7462	15.2677	14.2377	16.8905	13.4622	14.0163	13.8806	14.3944	14.7543	15.0895	13.2906	18.1538	14.0449	12.4474	14.9552	12.2339	18.9567	21.3368	12.9042	15.6266	19.4155	12.5563	12.5333	15.3171	16.0558	17.3904	12.4844	17.7985	14.6677	14.8014	13.7367	16.1653	17.5228	15.0625	13.3021	13.6836
BB65_Fcap_TnC	16.4812	18.2285	15.5353	16.2972	16.0171	13.2958	14.5547	12.3101	13.5638	12.9604	19.101	13.5223	18.5552	14.08	14.7857	14.7843	16.0732	14.2627	16.7056	13.8951	16.7026	16.059	15.2394	14.5343	18.0818	13.4027	12.789	14.7388	13.6149	12.9134	15.2606	13.5798	15.4401	13.479	12.6643	13.2793	16.2199	15.1704	17.3235	11.2445	15.0032	12.9465	14.3741	14.1675	16.9666	17.8592	17.147	13.7402	13.3357
BB111_Fcap_TnC	15.2235	16.4731	13.4413	14.2676	14.2696	17.1394	14.9209	11.153	14.5168	13.0243	19.11	13.7958	18.8599	15.7895	13.4234	16.1701	14.9407	12.2338	13.6514	13.2765	16.6897	13.5344	13.9009	12.8254	16.9624	13.8207	15.7064	13.2499	13.2771	18.7137	18.856	12.653	14.7871	12.1663	11.1787	12.1142	14.5631	13.997	15.7631	11.9015	14.6608	11.6195	13.4209	13.4895	14.7987	17.0111	15.9236	12.6666	12.5477
BB77_Fcap_TkC	17.0425	16.6276	15.213	13.7449	15.9059	14.0304	13.6375	12.6079	13.834	14.4688	17.6055	13.7534	18.8785	15.2092	15.6217	13.478	16.4978	13.204	12.4744	14.391	13.7056	15.4921	15.1941	11.7863	18.7337	14.0644	13.5646	16.1344	11.8794	15.1063	17.0118	13.0682	15.8286	13.4036	11.863	12.9732	15.0114	16.2692	16.9938	12.286	17.2695	14.9576	15.6193	13.5428	16.5376	17.3085	15.4818	13.4474	13.3626
BB23_Fcap_TnC	15.4988	16.5812	12.9185	16.1048	13.556	16.7934	15.2251	11.8641	13.8051	13.3236	19.1461	12.9063	18.1799	13.8281	15.8271	14.9759	16.6014	13.7994	17.0935	13.9078	14.3438	14.041	14.2831	12.7559	18.8179	14.9954	12.3415	14.5736	13.0516	14.691	17.4636	12.5187	14.8882	17.1696	13.0951	11.7706	14.5634	14.5516	16.2061	12.9958	17.111	14.2854	14.7208	14.5431	16.135	16.9683	17.0174	12.8451	13.7294
BB25_Fcap_TnC	16.3675	16.811	15.0873	15.5331	15.4563	15.7704	14.829	11.4226	13.1424	13.8754	18.7784	13.5852	20.0658	14.0305	13.9582	14.0001	16.2216	13.9068	14.4398	13.7143	20.9235	13.711	14.7712	14.4954	17.3547	16.3938	13.6066	14.9417	12.2805	13.8734	16.3946	12.9717	14.9559	13.2585	10.3499	12.9406	14.7727	15.0512	17.2558	11.5851	17.4114	13.9694	15.0762	13.9563	15.2138	17.9975	16.4992	12.9433	12.26
BB97_Fcap_TkC	15.389	15.3932	13.394	14.3238	14.0127	16.7286	11.1071	11.3075	13.8128	14.2057	17.6154	13.181	20.7717	16.1638	14.9298	15.1796	16.1406	12.2976	13.1677	13.5365	14.5303	13.5532	13.6178	12.2558	17.5098	13.301	13.2849	14.6934	12.0369	14.996	16.2123	11.792	14.6955	15.086	12.1609	11.4285	14.2467	14.8699	15.0071	12.0946	17.0693	14.4028	13.9655	12.5892	14.8183	16.6039	16.7299	12.3304	12.8599
Media
Plaque ID	LAMA5_HUMAN	MYH10_HUMAN	MYH11_HUMAN	FLNA_HUMAN	FLNC_HUMAN	PGBM_HUMAN	TENA_HUMAN	AHNK_HUMAN	CO3_HUMAN	MYH9_HUMAN	LAMB2_HUMAN	APOB_HUMAN	CO6A3_HUMAN	PLEC_HUMAN	CO6A1_HUMAN	LTBP1_HUMAN	FLNB_HUMAN	FBN1_HUMAN	TLN1_HUMAN	COCA1_HUMAN	TENX_HUMAN	COEA1_HUMAN	STAB1_HUMAN	TRFE_HUMAN	ALBU_HUMAN	HMCN1_HUMAN	A2MG_HUMAN	K2C1_HUMAN	SPTB1_HUMAN	VINC_HUMAN	SYNEM_HUMAN	PALLD_HUMAN	K22E_HUMAN	THRB_HUMAN	LTBP4_HUMAN	K2C5_HUMAN	K1C10_HUMAN	FINC_HUMAN	FIBA_HUMAN	ACTN1_HUMAN	SRBS2_HUMAN	SMTN_HUMAN	NID2_HUMAN	AEBP1_HUMAN	TENS1_HUMAN	NID1_HUMAN	SPTA1_HUMAN	CO5_HUMAN	POSTN_HUMAN
BB109_Media_TnC	15.3534	18.6579	17.7856	18.8303	13.0752	17.0352	16.1189	15.3831	13.3939	16.4605	15.2302	11.3908	16.8032	13.8005	17.8431	15.0696	11.798	15.3884	15.5606	10.3974	12.2954	14.8367	15.3992	15.9899	18.9768	11.774	14.3934	16.8524	11.596	15.1289	13.4014	15.504	14.4161	11.8898	15.0179	12.8698	15.5304	18.0012	15.3002	17.7578	15.2392	13.9182	12.724	14.7588	14.5177	13.1196	11.4261	12.4645	14.5436
BB60_Media_TnC	15.5448	18.4974	17.6491	18.5138	11.5917	17.6294	15.7234	14.9065	14.3865	15.8725	15.7002	12.8017	17.3532	14.2153	17.9871	15.2024	10.8902	15.0075	15.2441	12.1882	11.4107	15.0279	14.9839	16.1881	19.5161	11.895	14.4445	17.2576	11.4077	14.5419	13.8049	15.1432	15.3942	12.8693	15.2091	12.9664	16.5672	18.1908	15.1834	17.4058	15.0634	13.4334	13.5039	15.4347	14.1824	13.549	11.0501	12.8015	16.382
BB4_Media_TnC	16.0265	18.6183	17.5903	18.7784	14.2294	17.7106	14.999	15.0749	13.6571	16.0204	15.9505	9.83216	16.2802	13.48	17.0565	16.1243	11.4567	14.9272	15.4834	9.74058	11.7772	17.2585	13.7187	15.2628	17.7082	13.1106	13.2587	11.3187	10.7078	15.0473	13.6629	15.3498	10.0983	12.4191	14.9385	8.74109	10.514	19.0125	17.7195	17.6442	15.9086	13.7656	13.3897	14.445	14.6986	13.5621	10.3526	13.7734	12.7198
BB81_Media_TkC	16.0794	18.4151	17.5267	18.6344	11.9355	17.6632	16.3276	15.3453	14.1803	16.4867	16.0908	12.1916	16.6051	14.0679	17.2716	15.8539	11.5906	16.1083	15.2795	11.146	12.6615	16.2115	13.891	15.6256	18.9365	12.4506	13.6273	18.0047	9.03357	14.7295	13.2303	14.6905	14.8297	12.5882	15.004	13.8185	15.6641	17.9366	14.9	17.3574	15.1994	12.9503	12.8232	15.056	14.2782	13.7994	9.74559	14.3882	15.0074
BB15_Media_TkC	15.9875	18.3593	17.7797	18.4552	13.2193	18.1251	16.8118	14.7934	13.0699	16.3672	16.0327	10.0929	16.9524	13.8253	17.723	16.2112	11.5638	15.622	15.2535	12.2515	14.3922	16.4986	15.2828	13.665	17.5763	12.7455	13.5129	12.3981	10.3361	15.0779	13.2487	15.0801	11.0786	12.5969	15.0161	11.1425	12.3417	19.3735	15.3466	17.632	15.362	12.7818	14.2236	16.2302	14.3558	14.2186	9.7185	13.6503	16.4187
BB75_Media_TkC	16.5915	18.4784	18.3286	19.0583	14.7369	17.6541	12.8443	15.1729	13.4893	16.1261	16.7058	11.6977	15.325	13.1436	15.9692	15.751	10.0774	15.0843	15.7249	10.7515	12.7084	16.6854	13.0922	14.5248	17.6724	12.2517	12.3802	10.6356	9.4495	15.4778	13.7776	15.6426	8.99974	11.9707	14.5444	10.4013	10.311	18.4173	15.6214	17.8844	15.9488	14.1949	12.8056	14.8791	15.3013	14.2275	9.63992	14.5307	13.8729
BB98_Media_TkC	14.8981	18.3312	17.4853	18.296	11.4254	17.068	17.2772	15.3222	14.8155	16.4078	14.8927	12.5745	17.3361	13.9777	18.1353	15.6816	11.3202	15.3563	15.3584	10.3287	12.7994	15.0283	14.8406	17.4488	20.1427	11.3711	15.2328	14.2229	12.0482	14.8747	13.2988	14.9712	13.9811	13.2334	14.4991	10.5392	14.4455	18.7934	17.6573	17.477	14.7652	12.8744	13.7938	14.5922	14.1657	13.2334	11.8537	13.0834	16.284
BB1_Media_TnC	15.0894	17.7084	16.7055	17.7792	11.9768	16.9998	17.079	14.6132	13.4183	13.5203	15.4074	12.3025	17.237	13.5177	17.8217	15.6407	12.1027	12.692	14.9519	12.0324	12.8677	15.3941	15.0632	13.23	16.5028	11.4412	13.5686	13.4816	11.4507	12.755	12.8309	14.524	10.666	11.7737	14.627	9.48574	11.2512	18.1873	15.1598	16.8352	13.6221	12.4909	14.5158	14.8876	14.1989	13.7842	11.1576	12.9659	15.5426
BB14_Media_TkC	15.9663	19.0372	18.4649	18.7889	13.5724	18.0755	14.965	14.7994	13.1722	16.165	16.0627	10.2364	16.7803	13.3191	17.4166	16.2313	10.3008	15.417	15.5509	11.0696	12.6488	15.2163	14.7883	13.1128	16.4221	12.7974	12.6769	13.9734	11.1113	14.8951	13.6401	15.3651	13.9774	12.0963	15.2474	10.2311	14.1424	19.3151	15.3792	17.6879	15.3086	13.6418	12.6853	13.9862	14.7059	13.5566	10.6637	13.1864	14.7969
BB26_Media_TnC	16.1621	18.6662	17.4892	18.2586	12.1704	18.1469	16.7851	15.3481	13.8858	14.898	16.4048	10.1785	17.0735	13.6871	17.6464	16.938	12.1024	14.6727	15.052	11.2753	12.7766	17.3072	15.8135	14.7034	18.1888	13.8052	13.4344	12.4759	11.3498	13.7225	12.5928	15.195	11.0219	14.7346	15.4793	11.0569	12.1858	19.5461	16.6241	16.8229	15.3602	13.0907	14.3676	16.4113	14.3623	13.9885	11.0784	14.3348	15.1284
BB107_Media_TnC	14.1985	16.316	15.0516	16.5144	10.7373	16.1351	17.3755	14.2123	13.9703	14.8334	14.1219	12.1717	17.5541	13.8978	18.3477	14.5756	12.0195	14.6201	14.2465	11.9084	12.6975	15.5201	15.3391	15.5352	18.8908	10.2228	14.005	16.3753	11.7808	13.0919	11.604	13.0692	13.9121	12.544	13.7011	11.4002	14.9466	17.3943	15.9984	16.0179	12.8882	10.6086	13.7304	15.4442	12.2182	13.2605	11.8119	13.7824	15.977
BB64_Media_TnC	15.4257	17.9427	17.182	18.2546	12.7633	17.5097	16.3305	14.5954	14.9577	15.9635	15.7735	10.7005	16.6912	14.1616	17.1947	14.623	11.5506	15.3558	15.1162	11.484	12.5262	15.3616	15.1074	17.4317	19.6455	11.5456	14.8554	15.2524	11.6434	14.9358	13.5371	14.7436	11.4719	12.3654	14.7403	11.9355	12.9395	17.7154	14.5019	17.482	15.0901	13.2359	13.9588	15.4466	13.7623	14.1781	11.4976	13.0395	15.3898
BB8_Media_TkC	16.7256	18.4699	18.1619	18.9969	14.2265	18.0838	15.0667	14.9677	12.8742	14.4403	16.7416	10.348	16.1888	13.2244	16.7564	15.8804	11.1327	13.438	15.5453	11.2339	12.6018	17.0309	13.2761	12.5929	15.7618	11.6762	12.7518	11.5244	9.47082	14.0366	13.586	15.5141	9.72513	11.9694	14.9971	10.5049	10.4557	18.9958	15.3369	17.5497	15.8644	13.9823	13.8571	14.5736	14.9609	14.388	10.7556	14.5594	15.4551
BB71_Media_TnC	15.8729	18.2851	17.1713	18.7153	12.363	17.791	15.1309	15.0607	13.6411	15.966	16.0706	11.0924	17.1178	13.7986	17.9385	15.0811	11.7958	15.2458	15.2453	12.0517	14.0027	17.1372	13.9813	15.7768	18.9983	12.3398	13.7378	17.2443	11.2257	14.9356	13.5981	14.92	14.694	12.3	15.0466	13.8657	15.5734	18.1641	14.7535	17.5968	15.1595	13.5636	12.7012	15.552	14.2576	13.8545	11.2171	14.5938	15.2474
BB93_Media_TkC	15.8623	19.113	17.7023	18.677	13.9741	18.1459	15.6976	15.1075	14.9552	16.2523	15.7754	11.5773	16.5033	13.7452	17.1233	16.465	12.1429	16.0953	15.2939	12.7907	13.2459	16.9762	13.8784	15.7166	18.3165	13.606	14.4218	17.8118	11.3604	15.0923	13.5733	15.2472	14.8407	12.3783	15.0606	13.1931	15.2206	19.0174	16.4067	17.378	15.8647	13.4419	13.2847	15.5026	14.5084	14.27	11.2523	14.7406	16.7772
BB23_Media_TnC	15.3926	18.2096	17.2607	18.2254	11.9377	17.1825	17.0503	15.2807	14.1375	14.116	15.6056	9.40091	17.072	13.8823	17.7313	15.638	12.0635	13.4041	15.181	10.109	14.0123	15.7868	15.6163	14.6731	17.6789	12.1583	13.1742	14.786	9.09919	13.5549	13.2877	15.0921	13.7296	11.9868	14.4042	11.8978	14.327	18.5228	14.9446	17.0221	15.2685	12.8469	14.1283	15.0309	14.504	13.0049	10.8373	13.0214	14.7107
BB58_Media_TnC	16.3582	18.54	17.6315	18.7706	13.7594	17.4574	14.7735	14.7771	15.1114	15.9542	16.437	11.5822	17.4747	13.9686	18.0411	15.3095	10.6783	14.8061	15.3728	10.4283	12.839	15.8793	15.0299	17.2111	19.7211	12.4724	13.7091	16.5406	10.6105	14.8577	14.0311	15.149	13.4582	14.9782	15.4798	13.8521	14.8171	18.0103	16.2044	17.4807	14.3437	13.9003	13.2756	14.7159	14.3271	13.6765	10.3867	14.1678	14.0891
BB99_Media_TnC	16.1093	18.2011	17.5016	18.7799	12.9155	17.2089	14.6354	14.723	13.5623	15.9366	16.2274	11.3989	17.2009	13.802	17.7862	14.162	11.1748	14.3653	15.2804	10.0935	13.381	16.4924	14.54	15.8058	18.947	12.3783	14.2024	16.2855	9.79504	14.5567	14.2029	14.9664	14.701	12.9071	14.7826	11.8303	15.4215	17.5135	16.1159	17.3453	14.6414	13.8207	13.0434	14.9312	14.1432	13.8611	9.6413	13.6236	12.6569
BB18_Media_TkC	17.2092	18.9257	18.1965	18.9527	15.5071	17.7442	14.8546	15.1792	13.825	15.1406	17.0886	10.4082	17.1487	13.4481	18.1127	16.216	11.0657	14.2436	15.7455	9.73794	12.8089	15.8077	14.7963	14.049	17.4329	12.3703	13.2297	13.0438	11.8529	14.3198	13.6432	15.7411	11.31	12.7727	14.9882	12.5851	12.4882	18.856	17.1582	17.6821	15.2293	14.2273	13.7048	15.3592	14.9372	14.8876	11.7115	13.5641	16.5286
BB79_Media_TkC	15.3818	17.4302	17.1797	18.0989	13.3102	16.961	16.7601	14.9112	15.2055	15.9043	15.4481	11.6374	17.4054	14.0597	18.1654	14.8893	11.832	14.9672	15.0911	11.1682	13.224	15.7537	14.3194	15.3685	18.8741	10.7859	13.8808	12.5462	9.69216	14.4931	13.0239	14.6297	10.9177	17.7572	13.5481	10.8638	12.5154	18.2864	16.6846	16.9652	14.99	13.0453	12.7977	15.4388	14.0981	13.2243	9.94094	13.8753	15.8547
BB76_Media_TkC	15.376	18.1362	17.3953	18.3687	12.9945	17.3282	15.8277	15.0242	12.908	15.5313	15.5594	10.7066	16.3954	13.6391	17.1251	15.209	11.8244	14.318	15.2129	11.4071	13.6374	16.7088	14.7288	14.7817	17.6174	11.8704	13.7373	12.4029	10.9947	14.4324	13.1691	14.9937	10.3995	11.689	14.1273	11.3558	11.1153	18.3764	16.333	17.62	15.5249	12.9062	13.2202	15.3551	14.335	13.7331	10.5939	13.8584	16.078
BB33_Media_TkC	16.6858	17.8323	18.0797	19.019	15.2138	18.1263	15.7602	14.4205	15.1676	16.1325	17.0818	11.1886	17.216	14.1984	17.868	15.2432	10.8947	15.0425	15.465	12.5156	12.9736	17.1915	13.2334	16.441	19.7622	11.748	14.5149	14.538	9.82963	15.1087	14.401	15.6803	14.4721	12.3866	15.3016	11.2203	14.8198	18.0494	15.6425	18.2185	16.0323	14.456	13.3637	16.238	14.3826	15.3206	10.9278	13.8877	16.8281
BB68_Media_TkC	16.1068	17.9918	16.997	18.1136	11.3982	18.0302	16.6687	15.5701	13.2706	15.8659	16.3837	10.4738	17.6651	13.8485	18.393	15.9299	12.5488	15.5845	15.0522	12.5462	12.6432	17.3057	13.9627	14.2811	18.4507	13.2338	12.8622	15.061	11.1699	14.4565	13.7092	14.8171	13.997	17.8166	14.735	12.1563	14.7084	18.2825	16.0581	17.0853	14.4815	12.568	13.19	15.0209	14.2557	13.6695	10.283	14.8549	15.0002
BB34_Media_TnC	14.9932	17.2719	16.0959	17.4819	11.8397	16.9505	18.0695	14.3733	15.1703	14.4376	15.3915	12.6749	18.4967	14.5372	19.2226	14.326	12.3821	14.6116	14.5286	13.3274	14.2235	16.0267	15.7805	16.7157	19.9904	11.457	14.684	20.9988	12.0176	13.3093	12.9877	14.0681	20.1883	13.1973	14.2903	16.9098	20.75	17.4917	15.9787	16.8411	13.7952	12.1097	13.7772	16.715	13.0539	14.2778	11.6545	13.9731	17.4956
BB24_Media_TnC	16.1313	17.5264	17.702	18.4454	14.1882	17.086	16.6795	15.0501	13.0587	14.3491	16.2498	11.7005	18.4179	13.8685	19.0758	14.6891	11.1776	11.7185	15.1561	11.8341	13.1541	17.2389	15.132	14.2649	17.8453	10.0904	13.1478	15.4862	10.349	13.5154	13.9523	15.168	12.5105	13.4325	12.5856	11.6343	13.9725	18.4647	14.3169	17.1461	14.8707	13.4756	13.9245	15.3023	14.3678	14.2599	10.4372	13.1975	16.0755
BB42_Media_TkC	16.0836	18.1135	17.3848	18.563	13.6808	17.907	16.7002	14.751	14.5948	15.6697	16.0988	10.7854	17.6271	14.2913	18.2542	14.2354	11.7753	14.6016	15.398	12.3291	14.0495	16.8995	13.0606	16.6902	19.7484	11.6359	13.969	11.8053	12.1541	14.7945	14.0453	15.1788	9.98651	12.7684	14.8546	10.7446	10.9393	17.8475	15.5228	17.7717	14.9317	13.6226	12.6158	16.0264	14.0336	14.0391	11.5579	13.2255	16.9108
BB6_Media_TkC	17.162	18.1062	17.9152	19.0894	14.285	18.3647	15.7481	15.1341	13.917	14.5762	17.5621	12.5144	17.0216	13.5236	17.6681	15.5888	11.3951	13.4584	15.4996	11.7777	12.1864	16.5007	13.703	14.3994	17.8302	10.8571	13.9908	15.0532	11.2188	14.2126	13.5859	15.5373	12.4844	13.0101	14.4187	11.3311	13.7636	18.9974	15.8448	17.843	15.7244	13.8437	13.2555	15.1841	14.7489	15.7565	10.7266	15.4295	15.899
BB43_Media_TkC	15.3812	17.8509	17.1766	18.1433	11.9816	16.8576	16.6094	14.9527	15.813	15.2005	15.6309	14.3394	17.2259	13.3593	17.9495	15.5702	11.5299	14.6416	15.0953	10.593	13.3498	15.0678	15.3254	17.4022	21.0148	11.79	17.4864	17.6894	13.3665	14.2125	13.0628	14.7446	17.367	13.3759	14.7703	13.2945	17.69	17.6251	16.2143	17.1138	14.9151	12.7667	14.8972	15.1418	14.0346	13.4128	13.3663	14.182	14.4918
BB84_Media_TnC	15.4276	18.8884	17.7845	18.8931	13.6456	17.4852	15.0945	15.0294	15.4862	16.6586	15.6261	11.3212	17.6159	13.4869	18.5143	15.557	11.0678	15.5962	15.513	10.999	13.9518	16.6521	14.4723	16.8176	19.6865	11.8817	15.4166	11.7884	13.3066	15.4186	13.7164	15.1948	10.8356	12.9266	14.8783	13.0623	11.5655	18.3034	17.5118	17.9257	15.7815	13.6329	11.942	15.8921	14.3022	13.5725	13.0863	13.7091	15.1737
BB80_Media_TkC	15.6497	18.4128	17.4534	18.3733	12.419	17.2432	16.3697	15.1649	13.8527	15.2107	15.6299	12.2278	16.9895	13.9085	17.5832	15.9077	11.6359	14.5459	15.2027	11.0102	12.8469	14.8762	14.9829	14.6012	18.5018	12.2259	14.5285	17.2616	12.0682	14.1017	13.088	14.9853	13.408	12.3424	14.8615	12.8533	14.6635	19.1008	15.9669	17.428	15.6201	13.0296	13.5192	14.9944	14.2537	13.715	11.9771	13.3968	16.4494
BB77_Media_TkC	16.0005	18.6148	17.6247	18.4429	13.2981	17.3381	16.2084	15.1066	15.2536	16.326	16.0697	13.3332	17.245	13.4429	17.9543	16.1161	11.4877	16.0493	15.2411	10.9524	13.2702	16.4693	14.5311	15.8386	19.1257	13.5803	14.0326	13.4542	13.0662	14.8199	13.3746	14.9453	13.5185	13.3846	15.0252	10.1515	13.8381	18.5104	18.7092	17.387	14.9335	12.9683	13.7238	14.5362	14.4689	13.8452	12.7881	15.0234	15.6522
BB13_Media_TkC	15.1673	17.7642	16.6572	17.3486	11.744	17.0314	17.0391	14.8203	12.2664	15.1272	15.2877	10.5049	17.6417	13.7107	18.38	15.568	11.9521	14.2804	14.6664	10.6522	12.3536	15.2468	16.1472	12.9337	16.5522	11.2699	12.9552	16.3345	11.275	13.7074	12.567	14.3161	14.9992	10.9284	14.3367	12.7586	15.8827	18.3735	15.3809	16.3106	13.6783	11.8253	13.4629	13.7906	13.5823	13.7186	10.64	13.9023	14.1878
BB22_Media_TkC	15.0234	17.66	16.4379	17.7718	12.4071	17.2725	17.5367	15.1548	14.4638	15.0702	15.0825	11.8942	18.0167	14.1391	18.9553	15.2256	12.4153	14.5544	14.6926	12.01	14.9766	15.4888	14.7994	15.2247	18.7896	12.7182	13.3421	12.7161	12.4449	13.8898	12.5527	14.4667	10.9332	13.2358	13.6683	10.7569	11.8805	17.8984	17.551	16.9872	13.6364	11.9888	12.5413	15.2787	13.335	13.8594	11.9945	13.7438	17.3723
BB104_Media_TkC	15.9212	18.4845	17.8292	18.8951	13.8453	18.2458	16.3387	14.9128	13.6233	16.3713	16.1395	9.75254	17.3693	14.0274	18.0855	15.8038	11.1234	16.2054	15.4341	10.8922	12.6464	15.878	13.8425	14.5742	17.5855	11.3941	13.325	12.7865	10.0199	15.1468	13.3422	14.9429	11.2325	11.8763	15.3885	9.69178	11.6898	18.5583	14.8673	17.7266	15.4832	13.8716	13.2183	15.9047	14.5663	14.0328	10.3795	11.9583	17.2496
BB57_Media_TkC	15.118	18.0742	17.6152	18.4544	12.8487	16.9874	15.9081	15.1674	12.4258	13.3294	15.2563	11.9046	16.1881	13.994	16.7394	15.4965	11.4567	12.3328	15.237	10.7703	12.7308	14.7674	14.4068	13.1273	16.4674	10.6892	12.9524	16.9012	10.856	12.9133	13.3988	15.0891	14.8935	11.5442	14.0565	11.7786	14.7623	18.7438	15.757	17.3446	15.2396	13.22	13.1999	14.3404	14.5087	13.5312	10.4886	12.2372	16.1027
BB102_Media_TnC	16.3188	18.618	17.6585	18.8209	14.5943	18.0446	16.0301	14.6469	14.6296	16.1609	16.7192	11.3343	17.5913	14.3526	18.3491	14.5632	10.9247	15.1828	15.3242	10.919	13.3664	16.6578	14.8885	15.9145	19.2349	10.9356	13.7518	12.9532	12.755	14.9903	14.3138	15.2421	11.1958	12.5892	14.7623	9.66733	12.1151	17.77	16.2896	17.5148	14.7236	14.2018	13.3635	15.5237	14.2136	14.3709	12.351	13.3098	13.8786
BB53_Media_TnC	15.6184	18.6612	17.9285	18.328	12.4597	17.3978	16.379	15.0005	14.0901	13.1834	15.8092	11.2513	16.7455	13.6851	17.3215	15.9516	11.8216	12.4692	15.0202	10.5585	11.9365	14.9847	15.4636	14.0184	16.8145	12.6771	13.4169	15.6193	12.2254	12.7188	13.7738	15.3246	15.5353	12.5703	14.7771	12.493	15.6811	19.0278	17.2052	17.4682	16.2018	13.4681	14.1303	14.7046	14.4145	13.2291	11.9469	12.4457	12.7807
BB89_Media_TnC	16.4906	18.2352	17.8032	18.5457	12.9185	18.3309	16.7704	13.4936	14.0016	15.902	16.6385	12.3897	17.7497	14.6445	18.4742	14.8409	11.0033	15.6861	15.007	12.152	14.968	15.2127	15.8816	14.6714	18.6953	11.0147	14.3595	18.7468	12.0128	14.69	14.1937	15.155	16.4635	12.502	15.6459	13.8039	17.3923	17.5355	15.9532	17.8686	15.1274	13.3861	12.9524	15.6237	13.5377	14.461	11.5324	14.5615	16.4989
BB56_Media_TnC	16.589	18.7033	18.2432	18.9154	15.2526	18.1796	15.4149	15.1276	14.1966	13.9678	16.7952	10.0935	18.1074	13.5387	18.665	15.8319	11.4727	13.6818	15.6109	9.81969	13.4155	16.7265	14.4165	14.8241	17.8351	12.0187	13.147	12.372	12.423	13.5763	14.0437	15.6563	10.642	12.6549	15.2863	11.3785	11.4353	18.6274	16.9476	17.4446	15.4142	14.9057	13.1174	15.5393	15.1135	14.4884	12.3402	13.3315	15.8758
BB95_Media_TnC	15.2784	19.103	17.1852	18.4705	12.9136	17.9617	14.4986	14.9249	14.6431	16.2479	15.4067	11.4107	16.3737	13.4997	17.0314	15.5057	11.9234	15.8835	14.9774	11.2725	12.4317	16.2489	13.2847	16.7402	18.9003	14.0505	14.439	18.4014	11.7338	14.9212	13.2757	14.7213	16.4724	12.8805	15.3993	14.0023	17.8153	17.8627	16.8725	17.1917	14.9886	13.1111	12.0966	15.4549	13.9901	14.0981	11.4196	15.081	15.8171
BB100_Media_TnC	16.7045	17.783	17.5443	18.4344	14.0568	17.9787	16.9181	15.1144	15.504	15.3379	17.3145	12.0074	18.2935	13.6003	19.178	15.1139	11.8268	15.0026	15.3023	11.9198	15.0189	16.7448	14.9501	15.582	19.85	11.2545	14.2942	13.5223	15.3434	14.6864	13.6443	15.011	11.5859	13.4033	14.2473	11.3039	12.7631	18.374	20.1996	17.5257	15.0658	13.691	13.9753	15.9626	14.2645	15.3611	15.0186	14.6533	16.4463
BB2_Media_TkC	13.7947	16.7722	15.7212	16.762	10.0889	16.5631	17.7337	14.8538	14.6562	12.2728	14.3789	13.077	18.1229	14.1259	18.771	14.9332	12.2057	12.1768	14.3094	13.4247	13.3477	15.0291	16.5118	15.849	19.1113	11.2524	14.7663	15.4963	10.8056	11.562	12.0876	14.0768	12.714	14.1913	13.8217	11.4888	14.0628	18.5281	17.0752	16.0253	13.795	11.4645	13.6122	15.7515	13.0792	13.3434	10.7017	15.2682	15.8615
BB91_Media_TnC	15.1678	17.4088	16.7916	17.8744	11.5721	16.8592	17.42	15.144	14.8898	15.0742	15.5416	12.0569	17.5185	14.3535	18.1608	14.0038	12.1218	13.8305	14.7029	13.2502	14.0731	16.6743	16.0206	17.4675	19.9585	11.5103	14.7978	15.5749	11.6958	13.8138	13.3512	14.4017	13.7836	13.1061	13.5409	11.6436	14.9417	17.8345	16.0302	16.8743	14.3996	12.0997	13.1141	15.9192	13.2642	13.9172	11.9448	13.6353	15.7907
BB3_Media_TkC	15.9114	18.1774	17.7731	18.5397	14.0207	17.7392	16.6258	15.0987	12.5563	14.3979	15.89	10.0013	16.7672	13.9809	17.3334	16.032	11.3229	13.8279	15.3585	12.1578	12.8188	16.2376	14.0636	13.113	16.6989	11.4293	12.9941	15.3454	9.98479	14.1707	13.6721	15.2056	15.6344	11.577	15.1295	11.6448	15.4663	19.2821	13.8907	17.6684	15.7981	14.1854	13.8092	16.0372	14.5045	14.1705	10.3491	11.705	16.6624
BB19_Media_TnC	15.3925	18.2808	17.2452	18.1273	12.4786	17.2316	17.3412	15.086	14.3016	13.5931	15.5054	11.8954	17.9621	13.5854	18.5784	15.6969	11.9357	13.4352	15.1334	11.178	14.1787	16.6267	15.6213	14.3982	17.5856	12.4663	14.3255	16.774	11.9238	13.3404	13.3039	14.7508	13.2645	12.2192	14.8461	12.0657	13.6446	18.9339	15.4381	17.015	15.1853	13.4626	13.216	15.0759	14.306	13.1745	11.7544	14.2463	15.0842
BB73_Media_TnC	13.1814	15.4438	15.401	16.6317	12.8081	16.1655	18.4695	14.7504	14.2046	14.378	13.2564	14.0751	18.2831	14.6989	19.0226	14.8222	12.5943	15.2075	14.116	13.4734	12.0952	15.6943	14.1803	15.0658	18.521	10.1729	15.4253	21.5041	11.1642	12.5984	11.5592	13.4096	21.0933	13.3613	12.7509	18.258	21.2702	18.809	16.3473	16.3894	12.8549	10.5242	12.3587	15.9613	12.495	12.6649	10.8667	14.1645	18.2007
BB74_Media_TnC	15.1042	17.825	17.1052	18.3049	12.7317	17.2697	15.7299	14.8069	12.963	16.158	15.1449	9.66944	17.1239	14.084	17.8117	13.1172	11.3366	13.5921	15.1018	11.1666	12.1463	16.3668	14.2964	16.1197	18.2913	9.94666	14.5536	20.2351	10.0509	14.7904	14.0141	14.8579	17.2498	12.0053	13.2896	16.4995	18.4651	16.8495	13.3391	17.3514	15.4941	13.3344	13.1308	15.0111	13.7573	13.5813	10.8014	12.539	14.6858
BB61_Media_TkC	16.1805	18.338	17.4568	18.4246	12.8882	17.8764	16.0206	14.9412	14.7008	15.693	16.4004	10.8741	17.4279	13.4638	18.1482	16.1302	11.6401	15.211	15.1785	10.9026	14.5367	17.1543	14.9095	15.5412	18.0943	12.9137	13.8475	15.4801	12.8457	14.5932	13.494	15.0115	11.3705	12.5233	14.6102	10.7341	12.1499	18.6148	17.7666	17.2975	15.3865	12.9528	13.1654	15.3783	14.4373	14.152	12.8412	14.066	16.0952
BB45_Media_TkC	16.0442	18.4086	17.6731	19.0018	13.8863	17.3628	14.3043	14.6634	15.1177	14.9091	16.0669	11.4985	16.0612	13.5831	16.5458	14.8714	10.6808	13.5273	15.3174	9.87498	12.4915	16.626	14.6625	16.1063	19.7605	11.324	13.6825	16.8968	13.0648	14.2094	13.8004	15.1717	14.2985	12.9332	14.4298	12.026	15.0734	17.9562	16.3039	17.5376	14.9616	14.1584	12.1156	14.8231	14.2639	13.1223	12.8372	13.458	13.8098
BB41_Media_TkC	15.3977	18.0454	17.4182	18.3553	12.4966	17.2924	15.8656	14.8216	14.9438	14.6164	15.578	11.4671	17.3898	13.9668	17.8607	14.7526	12.0045	13.3261	15.3371	10.8911	14.1142	15.918	15.3493	16.4247	19.7032	11.4075	15.0751	18.1137	11.4533	13.5197	13.6722	14.8264	16.1784	12.4418	14.5563	15.4172	17.3882	17.5576	16.2195	17.2167	14.8809	12.666	12.7161	15.0908	14.1339	13.7633	11.6035	13.1489	13.7288
BB69_Media_TnC	15.2353	18.3693	16.876	17.9564	13.4829	17.4835	17.0738	14.8053	14.8034	15.735	15.3886	12.4984	17.3687	13.8135	18.0624	16.1526	12.4717	16.0866	14.7766	11.8068	14.8588	15.6727	16.2312	15.7978	19.0362	13.5538	13.9835	15.5204	13.8705	14.0181	12.7515	14.5108	12.8582	13.2032	14.5943	11.5101	13.5716	18.7089	18.8009	16.7739	14.5588	12.9338	13.7951	15.3034	13.9304	13.7132	13.8915	13.9467	16.6679
BB25_Media_TnC	15.5084	18.3341	17.2011	18.2415	12.541	17.2451	16.9452	15.2267	14.9425	13.8965	15.802	11.4824	18.1282	13.8433	18.7561	15.9776	13.0438	13.5841	14.9349	13.7407	13.3375	16.8992	14.4081	16.4429	19.8474	13.7244	14.2613	12.9861	13.4317	13.0461	13.3996	14.9992	10.9041	14.9018	14.1703	10.2545	11.7434	18.5672	17.9672	16.5228	14.4998	13.0728	12.9325	15.7022	14.2217	14.0072	13.2084	14.0043	15.4755
BB16_Media_TkC	16.1836	18.7154	17.7858	18.7428	13.8821	17.9604	14.6507	14.7143	13.8316	13.3573	16.1785	11.1517	16.7584	13.689	17.2731	15.9031	10.9276	11.7952	15.3947	11.7505	13.6512	15.9433	14.4786	15.3343	17.8012	12.061	13.5607	12.9159	10.1297	13.0112	13.7841	15.3805	11.375	11.7783	14.676	10.1708	11.712	19.2299	16.1198	17.5749	16.0191	13.6859	12.2475	15.2667	14.8305	14.2523	10.5304	14.4501	15.2072
BB9_Media_TnC	15.9645	18.5495	18.1299	18.7021	14.5955	17.6969	15.3728	14.9543	13.6075	13.199	16.1446	10.572	16.9685	13.8507	17.3508	15.279	11.0384	12.2663	15.1695	12.0526	12.562	17.1228	14.5028	14.1344	17.2646	11.5065	13.5099	15.5603	9.49392	12.7698	14.075	15.4989	15.0871	13.1195	14.341	12.1717	15.4395	18.952	14.4085	16.9556	15.7437	14.2589	12.6117	15.4308	14.4705	14.3788	10.3347	13.4653	15.2558
BB108_Media_TkC	17.1558	18.7044	17.9057	18.8783	13.8539	18.2435	13.2535	14.3566	14.8832	15.9919	17.4338	11.1436	18.0205	13.5965	18.7535	14.9535	11.0785	15.279	15.3401	14.7711	13.6722	17.6987	13.5514	15.6868	18.9894	11.7038	14.3554	16.8544	12.9766	15.0477	13.7402	14.9903	15.4504	13.1375	14.7747	13.2691	15.9508	17.9957	17.1939	17.3686	14.4863	13.5959	12.9169	16.5965	14.1268	14.8642	12.9146	13.9087	15.6069
BB37_Media_TkC	16.205	17.9528	17.7191	18.5808	14.6634	18.2658	16.2963	13.8402	12.8138	14.1208	16.6281	10.5755	16.9391	13.9435	17.5077	14.6419	10.9034	13.3294	15.0706	11.4799	14.0288	16.0199	15.0586	13.8122	17.3183	11.2267	12.8206	18.6036	10.7911	13.7194	14.2389	15.4955	16.9325	12.1123	15.0621	14.2135	18.0755	17.7377	14.9174	17.5536	15.3605	14.4342	13.6521	15.6777	14.3589	14.6577	10.6495	13.2148	16.3393
BB28_Media_TnC	16.2928	18.3555	17.6094	18.0155	12.2579	17.8551	15.7326	14.8865	14.1738	13.8224	16.3516	14.8304	18.2659	13.4533	18.8573	16.0565	11.6451	14.0601	15.0111	11.303	14.9863	16.5206	13.9234	14.5736	18.653	12.6523	14.8311	17.1822	10.2674	12.7747	13.274	14.861	15.5592	14.5412	14.7848	12.8311	16.7593	18.8288	14.9844	17.0372	14.7492	12.6028	13.3943	14.797	14.2413	14.5698	10.5424	14.7774	16.6971
BB27_Media_TnC	16.2846	18.9531	18.378	18.942	14.7612	17.9761	11.9378	14.8534	12.9692	15.1798	16.2209	10.1532	15.5979	13.4924	16.2188	15.5613	10.3991	14.2319	15.5569	9.95854	11.7941	15.2649	14.124	14.1102	17.468	11.8312	13.0177	15.7007	10.066	14.5156	14.0267	15.7376	14.6434	11.9207	14.9535	11.3129	15.1607	19.1645	14.8549	17.6619	15.6069	14.391	13.1933	14.0606	15.1067	13.549	10.0293	12.3754	14.5106
BB82_Media_TnC	16.2171	18.2697	17.6051	18.4363	13.3799	17.964	17.5224	15.0326	15.2839	16.0902	16.3896	12.6135	18.8051	13.7059	19.4224	16.2573	11.3716	15.7829	15.0437	13.0814	12.9644	17.5299	14.001	15.85	19.0321	12.4338	14.2486	17.9028	12.0601	14.4244	13.566	14.8307	18.4057	13.8284	14.9306	14.1988	18.2894	18.8872	18.7927	17.2153	14.7714	13.2722	12.5436	16.2174	14.1	14.4206	11.9199	14.664	16.5847
BB10_Media_TnC	12.9236	14.5124	12.9018	15.7051	11.531	15.1813	18.3083	15.0957	13.3696	12.9876	12.9409	12.2012	18.5213	14.7666	19.2581	13.6603	12.9436	12.4842	13.5755	12.4499	13.0029	14.7172	14.8915	13.7998	17.2688	10.4781	13.4773	13.239	11.9469	11.036	11.4459	13.0173	11.2298	13.1339	11.6052	9.92251	12.3168	17.9714	16.3677	15.1219	11.3967	9.00602	12.3007	14.5883	11.7314	12.6808	11.8059	13.7063	17.5412
BB38_Media_TnC	15.7712	18.1388	16.9727	18.3215	12.7674	18.0106	15.9755	14.734	14.5417	15.3496	15.8964	10.3348	17.4818	13.869	18.1175	14.7235	12.0378	14.8854	15.0941	12.9608	14.3103	16.9178	13.2469	16.626	18.7733	12.6096	14.4217	14.1074	13.787	14.1317	13.3282	14.7336	13.0624	12.8257	14.7206	11.0412	13.6526	17.4176	19.115	17.2883	15.0816	13.1227	13.0025	15.9682	13.8272	14.1933	13.5348	14.0577	16.1945
BB85_Media_TkC	15.4138	18.322	17.7816	18.6891	12.8663	17.2955	15.4997	15.0742	14.9589	15.6005	15.3588	14.3117	16.4741	13.7351	17.0554	15.183	11.4977	15.2461	15.342	11.1984	12.3497	14.8434	14.2588	16.4531	19.5002	12.1608	15.3773	12.553	12.14	14.8745	13.3602	14.9566	12.377	13.4355	14.5715	10.818	12.2037	18.246	17.3691	17.3533	14.7905	13.4011	12.8021	15.1145	14.0522	13.4316	12.0008	13.8333	16.4078
BB40_Media_TkC	14.9529	17.8636	17.1657	18.2114	11.9423	17.0545	16.3269	15.2367	13.9369	15.0147	15.0021	11.7226	17.0462	13.9005	17.6988	14.8861	11.5366	13.8733	15.0043	11.9668	13.2627	14.8821	15.4268	15.6844	18.7419	11.4427	14.1857	16.0378	10.5812	14.0221	13.4551	14.44	15.2428	11.8054	14.516	12.9061	15.754	17.7809	14.7391	17.0313	14.9423	12.6985	12.6187	14.992	14.08	13.0412	11.0905	13.0175	15.4614
BB86_Media_TkC	14.8992	17.7226	16.9829	17.8646	12.4581	17.2048	18.3774	14.8802	15.4421	14.9435	15.2145	15.7409	18.7214	13.8246	19.542	16.0983	12.5708	15.8081	14.7236	14.2208	14.7339	17.3437	13.7202	16.4785	19.8283	12.1845	16.344	13.9916	11.3122	13.6233	12.332	14.4874	12.5097	14.3541	14.3998	11.3156	13.8038	19.8558	17.9872	17.3091	14.611	11.9036	13.2941	17.0237	13.7657	14.0579	11.3778	15.2224	18.993
BB65_Media_TnC	16.0793	17.8805	17.4729	18.4243	12.6328	18	16.2129	14.8585	13.1355	13.9327	16.5517	10.3061	17.8278	14.1501	18.2927	14.3399	11.4036	13.0816	14.9862	12.6668	13.364	16.977	13.8777	15.769	18.171	11.3524	12.9083	18.4727	9.86296	13.1802	13.6284	15.0882	17.07	12.9107	14.4122	14.1621	17.5206	17.7411	13.9853	17.3411	15.0401	13.31	13.4346	15.6513	14.0748	14.1864	10.7448	13.259	16.1306
BB92_Media_TkC	15.0146	18.5063	17.1465	18.2392	11.8478	17.5024	16.4234	14.7391	16.2953	15.9951	15.2633	12.8662	17.9447	13.8727	18.5989	15.5198	11.7091	15.9532	15.0515	13.3418	12.888	16.2434	15.7343	17.2042	21.0302	13.2754	15.4353	12.8448	13.5371	14.513	13.5102	14.822	11.9562	14.3189	15.0019	11.5482	12.0768	17.6464	18.31	17.1712	14.5982	12.3315	12.788	15.8443	13.7372	14.0075	13.5155	15.0801	17.1476
BB55_Media_TkC	17.2543	17.8426	16.1433	18.3969	14.6101	18.1078	18.1238	14.5062	15.9367	14.9962	17.8542	12.423	19.8078	13.8526	20.6501	15.2758	11.4374	15.0542	15.1602	12.2407	15.2655	17.7588	14.416	16.9561	20.6254	11.7726	15.4493	15.3885	13.5962	14.193	13.8973	14.6722	15.0129	15.5887	15.1723	11.6849	15.3065	18.5617	17.3973	17.3153	13.6217	13.8427	13.8945	17.2443	13.6909	15.6345	13.6284	13.5323	16.2573
BB21_Media_TnC	16.6795	18.5547	17.866	18.6386	13.6769	18.4966	14.9115	15.0933	14.1015	14.9614	16.8374	10.9503	16.7056	13.4741	17.2801	16.3413	11.4898	14.8546	15.2023	11.6708	13.7876	17.7174	14.0512	15.1285	18.1005	12.8048	13.9148	14.2777	12.4801	14.3464	13.8069	15.4038	13.5336	12.9822	15.367	10.7168	13.8288	19.5267	17.9825	17.3731	15.5384	13.6798	13.5225	15.5394	14.4149	14.396	12.1796	14.0286	16.3954
BB32_Media_TnC	14.4701	17.6615	16.4037	17.71	11.5739	16.6751	17.6648	14.9431	15.9169	15.0717	14.5404	14.3606	18.5868	14.3209	19.356	14.2932	12.4849	14.3874	14.5649	11.8482	14.7362	15.45	15.5613	16.9135	20.1924	12.1944	15.7634	16.4266	12.8539	13.7132	13.5861	14.5289	13.6071	13.7507	14.2831	12.953	15.1387	16.9516	16.5405	16.7992	14.0299	11.9687	12.8296	16.076	13.1064	13.3337	12.7374	14.5119	16.5999
BB110_Media_TnC	13.4511	16.2622	14.6082	16.8044	10.8219	16.2851	18.2339	14.8471	16.091	15.0162	14.1718	12.6664	18.9391	14.5111	19.583	14.3479	13.4963	16.3168	14.0455	13.4711	14.7162	16.3847	15.7191	17.8356	20.4519	12.0007	15.9191	14.3503	11.864	13.3723	12.1755	13.8285	12.1212	13.6648	13.948	10.9423	13.353	17.1172	17.1628	15.9784	12.945	11.2952	12.5662	16.0268	12.5003	13.4053	11.4314	14.3506	16.6182
BB94_Media_TkC	14.988	18.2055	16.5544	17.9206	12.3015	17.0397	18.0489	15.1148	15.0664	15.5515	15.1335	12.4238	18.5684	13.9027	19.3466	15.6792	13.0288	15.0292	14.7923	13.5066	13.5864	15.7869	15.7817	17.0233	19.7026	13.2891	15.1235	13.139	12.0751	13.854	12.8981	14.4848	12.2191	13.2048	14.6562	12.2749	12.8299	18.6603	17.0389	16.7065	13.9566	11.9688	12.7407	15.8329	13.6765	13.4802	12.074	14.5512	17.2304
BB39_Media_TnC	14.8613	16.9573	16.3958	17.6133	11.7443	16.9852	15.959	14.9685	13.6967	13.7844	15.2307	10.1818	17.5338	14.0554	18.097	13.6399	12.1126	12.2541	14.6275	11.9604	13.111	16.5625	14.3744	15.5697	18.5991	10.7505	14.0768	21.5841	9.81893	12.5946	13.1359	13.9244	19.0808	13.9038	13.5274	18.0076	20.3964	17.0766	13.214	16.5584	14.7109	12.0994	12.6518	15.0924	13.2064	13.3035	10.4578	11.9347	14.958
BB112_Media_TnC	14.9551	17.6804	17.1904	17.8736	11.5915	17.4711	15.4412	14.1197	14.8839	15.146	15.1816	11.5522	18.6044	14.4102	19.1289	14.7957	11.1114	14.1823	14.9245	11.6103	13.7844	16.4137	15.3761	15.9945	19.83	11.0355	14.6351	16.7951	12.7624	13.8205	13.4486	14.7024	17.302	13.2005	15.0544	13.0755	17.1403	18.1698	16.0907	17.1691	14.562	12.4781	12.362	16.3907	13.5292	13.5123	12.5766	12.5821	15.9552
BB72_Media_TkC	15.1857	17.032	15.7013	16.7868	11.5682	16.7137	19.0681	14.7399	13.1713	14.5054	15.107	14.0616	18.1672	14.5071	18.9849	15.2227	12.4297	15.4783	13.7546	14.8615	14.9118	16.0401	15.824	14.7761	18.3429	11.3631	14.6198	17.134	12.8531	12.375	12.2593	13.6181	14.4237	13.5143	13.7292	13.2054	15.1409	18.712	17.3474	15.9119	13.6217	11.5318	13.94	15.5588	12.6976	13.6259	12.2241	13.8385	18.2061
BB48_Media_TnC	16.3064	18.3011	17.8069	18.3369	13.2914	17.5382	15.1517	14.5301	14.4828	14.5808	16.4465	12.3204	18.2348	13.9212	18.8223	14.1762	10.6968	12.6491	14.9732	11.0695	13.6295	16.4653	13.9895	15.5723	18.819	11.1304	13.5931	15.4497	13.4595	13.3322	14.2251	15.0793	13.1591	16.5578	14.2155	11.7644	14.3705	17.3293	16.1857	17.1679	14.8985	13.8751	12.9829	15.4557	13.9724	13.6892	13.1733	14.3533	14.6387
BB97_Media_TkC	14.1436	17.6924	16.5899	17.27	9.78968	16.7199	17.1154	14.0623	14.2356	14.7706	14.2399	11.3118	17.4349	14.2414	18.0369	14.6536	12.306	15.088	14.3079	11.6309	14.9505	14.807	15.7559	15.9248	19.0978	11.4267	14.0346	16.5274	13.0242	13.2512	13.4337	14.0021	16.0349	13.1008	15.2322	14.113	16.5736	17.0036	16.1204	16.4911	12.574	11.8369	13.4107	15.7176	12.6429	12.712	12.9277	13.3243	15.8768
BB49_Media_TnC	16.3319	18.2485	17.2181	18.3018	13.8413	17.7503	16.0034	13.9661	16.6761	15.3584	16.4735	13.4518	18.1392	13.9987	18.7255	14.9761	11.3095	15.0184	14.9495	13.872	13.6232	16.4421	14.461	17.4234	20.9025	12.201	14.8148	15.6483	14.2151	14.653	13.7914	14.6499	14.9554	14.6994	14.6142	11.9777	15.1456	18.0604	18.2354	17.3814	14.7703	13.5258	13.2223	16.2968	13.3754	14.3802	13.7902	14.9241	16.8061
BB87_Media_TnC	16.5159	17.8781	17.611	18.3008	14.0013	18.0783	14.4955	13.5941	15.3236	15.6222	16.6383	11.5655	17.0669	13.6381	17.5744	14.5287	10.6738	15.0422	14.9136	10.6246	13.9644	16.777	12.9475	16.1705	19.438	11.9757	14.5431	17.5702	14.9037	14.7026	13.8075	14.9462	16.943	13.3492	15.8168	13.5674	17.7634	17.2836	17.9765	17.318	14.884	13.5831	12.7012	16.3946	13.742	14.3602	14.3683	14.5085	14.729
BB90_Media_TkC	16.7056	18.6298	17.8885	18.8604	14.3822	18.1714	14.0621	15.1092	15.1429	15.3681	16.8693	13.3711	17.2248	13.0757	17.9434	15.6938	10.9637	14.5601	15.1931	12.402	13.7715	17.3286	12.1497	16.7974	19.9425	12.1599	15.6771	12.9642	11.4307	13.772	13.5727	15.0376	11.4663	12.679	15.2979	10.9348	12.3343	18.4645	17.2299	17.6908	15.4989	13.6059	13.3017	15.6611	14.5369	15.4208	11.4321	15.1113	17.6965
BB67_Media_TkC	15.8505	18.469	18.048	18.7706	14.1318	17.8017	14.5787	13.9176	12.1648	16.115	15.8446	10.9916	16.4599	13.1421	16.887	15.6041	11.0425	14.9071	15.5214	11.1782	12.8988	16.6587	13.3736	13.1473	16.3065	11.3915	13.0493	15.7094	9.92758	15.0869	13.7898	15.592	13.9921	12.8305	14.7572	11.3701	14.6845	19.2834	14.3606	17.3832	16.1831	14.2027	12.9208	15.1918	14.6779	13.8211	10.4084	11.4258	14.2725
BB52_Media_TkC	16.1715	18.4906	17.673	18.6663	14.0834	17.6575	15.2547	14.1166	13.5644	14.8594	16.4308	11.5726	16.2452	13.9397	17.1157	14.1628	10.587	13.1752	15.1989	9.86127	14.3491	15.8609	14.7199	15.0545	18.0979	11.6109	14.3022	18.4565	12.5472	13.4145	14.2425	15.0822	16.6168	11.7919	14.9131	14.3298	16.4881	17.4407	15.1973	17.3503	15.007	13.8303	12.9173	15.0089	13.68	14.187	12.4093	13.1996	14.2041
BB111_Media_TnC	16.3315	18.035	17.7027	18.5884	12.7411	18.5087	15.3397	13.5945	13.9905	14.9815	16.5217	10.8793	16.8597	14.3847	17.6732	14.605	11.1075	14.7641	14.9213	11.5838	14.2928	14.7212	14.7604	13.7721	18.0337	10.8058	12.7785	17.9001	12.3606	14.0895	13.8689	15.2751	17.0548	13.7335	15.5909	13.2477	17.6354	16.9747	15.4796	17.5858	15.4154	13.7872	12.6792	15.7638	13.5338	14.6726	12.1122	12.1605	16.3553
BB59_Media_TkC	15.3107	18.1053	16.1447	18.4218	13.8208	17.0096	18.1104	14.8277	14.7835	14.4239	15.9171	11.4133	17.7596	13.4014	18.4321	15.3105	11.5303	14.0913	15.0712	11.0107	13.5976	16.7879	15.4192	16.9716	20.1228	11.627	14.7082	14.9131	9.85623	13.5856	13.5127	14.5297	12.8093	12.3442	14.6873	11.4648	13.919	19.0191	15.2524	17.201	13.2765	13.4779	12.7654	16.3232	14.041	13.5751	9.5358	12.2463	14.8746
BB54_Media_TkC	16.6933	18.0859	17.6439	18.7425	13.0856	17.3733	16.135	15.1408	13.8263	13.4339	17.2463	12.6646	17.4012	13.2417	18.2517	14.2987	10.6995	11.6695	15.2462	9.67002	14.1009	17.5703	13.1267	15.9776	18.8572	11.3323	13.8337	14.8112	11.9598	12.6456	13.735	14.58	12.7825	12.6822	13.6849	11.338	13.1785	17.0887	14.1848	16.8156	13.5839	13.8868	13.6632	14.9463	14.2949	14.2543	12.0483	15.4459	14.1514
BB101_Media_TnC	15.1111	16.5655	17.0902	17.2405	12.3187	17.0241	17.4458	15.1554	13.9432	14.1356	15.5407	12.6234	18.8679	13.7667	19.3943	14.7818	11.7293	11.9974	14.2541	12.5779	13.2213	17.7104	15.8797	14.5843	18.1282	11.5287	14.6578	18.6763	11.9796	12.7227	13.126	14.4269	16.6605	12.7075	12.6195	14.6671	16.9738	17.9312	15.3543	16.2176	14.1926	11.714	14.3919	15.8572	13.2209	14.0376	11.6788	14.0021	13.9758
BB88_Media_TnC	14.365	15.7145	15.483	16.2032	11.2234	17.0721	17.3579	13.3476	15.5514	14.5412	14.5977	14.5633	17.9662	15.1566	18.5165	13.1548	11.8384	14.5452	13.6332	14.2139	13.9515	15.9587	15.4141	16.9774	19.833	10.7976	15.7332	15.2279	12.7469	12.497	12.4189	13.24	13.4082	14.1947	13.8146	11.3402	14.6745	18.2163	17.8139	15.9195	12.4175	10.8653	12.8041	15.8651	11.2964	13.5652	12.5824	13.4986	17.0352
BB47_Media_TkC	14.2765	18.1219	17.5975	18.1911	11.9744	17.3879	15.5765	15.183	15.2923	11.9724	14.1168	12.5517	17.1054	13.8424	17.4784	15.8906	11.8178	11.8625	14.9412	11.3193	12.6671	15.7773	15.6459	16.7158	19.5406	11.7922	15.0675	19.8875	10.8617	11.3949	12.9509	15.1974	17.9007	12.6326	14.4835	16.526	18.8865	18.7079	16.5338	17.3488	15.1896	12.2956	12.2883	15.668	14.2568	12.8179	10.1332	12.6399	17.1616
BB106_Media_TnC	15.2437	18.634	16.8601	18.2737	13.3794	17.8727	16.0442	14.8379	14.9831	14.9561	15.3419	11.5807	18.2169	13.431	18.8527	15.1265	12.0059	14.3538	14.7111	13.8381	12.9844	15.3246	13.3497	17.1318	19.7342	13.1251	14.9763	17.9465	13.6937	13.6732	13.3379	14.7656	18.8302	13.4	14.4201	14.1085	18.5169	18.3964	17.9281	16.9717	14.4516	13.2924	12.2148	15.5482	13.7353	13.4747	13.4923	14.4303	17.0433
BB5_Media_TnC	16.5242	18.6043	17.7316	18.4202	14.3129	17.9036	14.5828	14.5036	13.6845	13.6086	16.6055	10.1541	17.2632	12.8746	17.7713	15.8174	10.7008	12.7319	15.0201	12.218	13.3356	17.3171	12.4105	14.0213	17.3175	13.3973	13.748	18.2477	12.051	13.3065	13.2352	15.365	15.465	12.8885	14.8172	13.3536	16.3299	18.696	14.7333	17.3397	15.3452	13.7903	12.2571	15.8053	14.5034	14.2539	11.9767	14.245	15.6147
BB78_Media_TnC	16.9189	18.2438	17.5987	18.5422	14.3879	17.9718	14.7969	14.2238	14.6243	15.7184	17.3202	11.6017	18.6222	13.5986	19.0269	14.4065	11.1982	14.4393	15.0858	12.7535	13.4695	17.6411	13.1015	16.4858	18.9894	11.9432	14.6715	16.7168	12.524	14.6395	14.0773	14.9358	14.7425	13.3403	14.8562	13.1612	16.3505	17.2957	15.1141	17.4256	15.0853	14.0097	12.7792	16.6618	13.5514	15.1424	12.4241	14.3043	15.5681
BB35_Media_TnC	15.9595	18.0369	17.0406	18.4773	14.0523	17.3488	14.7768	14.2545	15.4829	14.3806	15.984	10.976	17.3604	13.5761	18.0838	13.9424	11.594	12.6369	15.0875	12.1899	12.8346	16.4991	13.3169	16.5343	19.8211	11.9546	14.0094	15.96	12.4031	13.5101	13.9667	14.8501	16.2386	16.3907	13.8154	12.8742	16.2381	17.0965	15.6975	17.4286	14.796	13.4766	12.5693	14.7422	13.9939	14.2635	12.1434	13.8285	14.9026
BB62_Media_TkC	16.6309	18.4815	17.8672	18.6783	13.6093	17.8635	14.1481	14.2749	14.3427	15.4697	17.1299	11.7993	17.0806	13.3257	17.625	14.3273	11.2301	14.2875	15.1521	12.1643	14.2639	17.6914	13.3232	15.9253	19.1564	11.3464	14.6351	15.3853	12.5986	14.1942	13.7193	15.2821	15.4705	13.0537	14.6809	11.7765	15.3703	17.5244	15.0468	17.4479	15.5701	13.8634	13.1403	16.0485	13.7585	14.8556	12.5008	13.7714	15.9296
BB31_Media_TnC	16.2826	17.817	16.8847	17.7917	12.0424	17.5357	15.9571	14.9464	14.967	14.4003	16.5212	12.3043	18.3475	13.5018	18.8256	15.9745	11.6934	13.9489	14.747	13.7748	13.9992	17.0331	15.5204	16.089	20.3729	11.8273	14.1905	17.2756	11.1773	13.1877	13.317	14.2267	15.6945	18.0649	14.686	12.9886	15.761	18.7941	15.8236	16.5266	14.7293	12.2527	14.1276	15.9252	13.9039	14.4734	10.7037	14.4536	15.9525
BB46_Media_TkC	14.9718	17.4708	16.0444	17.2905	12.2961	18.1378	16.3362	12.6653	14.421	14.1888	15.3314	11.0136	17.1393	14.6217	17.5702	13.5602	11.1828	14.3628	13.7613	11.2726	15.1537	14.1545	15.1503	13.9647	18.5609	10.8841	13.3714	14.2103	14.1954	13.2671	13.3353	14.2048	12.2734	12.2277	15.0462	11.591	13.6372	16.5595	14.9267	16.7074	13.9355	12.7679	12.9532	16.2045	11.9593	13.8894	13.9726	12.7179	16.7199
BB50_Media_TnC	14.4885	17.4274	16.0745	17.2337	11.8982	16.6492	16.9888	14.6168	13.9461	13.3793	14.8524	12.2988	17.3405	13.9097	17.8586	14.1595	12.0498	12.6294	14.4046	10.7474	14.0069	15.3611	16.7473	15.881	18.6905	11.6011	14.1646	16.0966	12.1011	11.9958	13.1588	14.1806	13.6104	12.5629	14.026	12.3692	15.0784	17.0204	15.2608	16.6404	14.4946	11.3876	13.7977	14.7899	12.8648	13.477	11.9485	12.7966	15.2581
BB7_Media_TnC	15.1336	18.1493	17.3396	18.0354	12.689	17.6708	16.8116	14.834	14.0628	14.0195	15.3595	11.9143	17.701	13.9723	18.4253	15.6135	12.0864	13.4846	15.0154	11.9869	13.8016	16.1881	15.2022	14.8496	17.9381	12.0977	13.7126	18.1253	13.0882	12.7683	13.1447	14.7148	17.2271	13.1992	14.1649	13.6192	17.0999	18.9628	19.3399	16.797	15.1539	12.6872	13.7261	16.0658	13.7207	14.1571	12.7906	13.3009	16.313
BB105_Media_TkC	17.177	18.29	17.2199	18.1233	12.7989	18.1394	14.5531	14.3228	15.0144	14.8592	17.817	16.7517	19.0154	13.5686	19.7391	14.9459	11.2511	14.3939	14.664	12.5877	14.6287	16.6618	13.8505	16.2279	19.2959	12.2527	14.7888	16.0607	12.4861	13.5806	13.517	14.5263	16.6622	14.3103	14.6854	13.2616	16.6242	17.6475	16.7592	17.0077	14.252	12.5932	12.6391	16.4422	13.335	15.7227	12.3213	16.0718	15.5528
BB36_Media_TkC	16.9186	17.7453	17.2794	17.5516	13.2441	18.1382	16.1705	14.6801	13.8447	13.4541	17.4002	11.5303	19.5457	12.8406	20.2759	16.1862	11.6191	13.7566	14.5094	13.9609	15.3669	17.0102	14.5178	14.9726	18.449	12.4076	13.5944	18.564	12.9624	12.5653	13.3629	14.627	14.3305	13.8285	14.839	14.7903	16.3463	18.4694	15.3047	16.4209	14.0888	12.981	12.9942	15.639	13.8103	15.2645	12.9137	14.0963	16.6895
BB103_Media_TnC	15.2487	18.6597	17.5768	18.2205	13.9771	16.9561	16.1092	14.9263	14.3145	12.9999	15.4569	11.1001	19.6177	13.5841	20.1835	15.7557	11.1421	12.6547	14.7665	11.3384	12.9978	18.0261	15.9107	15.7614	18.8023	12.4837	13.7558	15.2905	10.946	12.1209	13.4164	15.0085	14.0325	12.3228	14.4161	11.5242	14.9633	18.5075	16.4247	16.8002	13.8117	12.6268	14.2046	16.5977	13.9111	13.7618	10.5018	12.2182	17.2567
BB30_Media_TnC	15.0552	17.275	16.2728	17.1391	12.7654	17.0388	17.4016	15.0044	15.164	13.5066	15.3435	12.9234	18.7832	13.4731	19.4588	15.6772	12.8574	13.5362	14.2272	13.0796	13.4814	17.111	14.7179	15.9431	19.4891	12.9745	13.9059	18.0426	13.8306	12.0945	12.7648	14.2106	16.6359	17.5556	14.0312	14.722	16.7205	17.8469	16.0065	16.188	13.9434	11.7775	13.3739	15.3341	13.2297	13.4451	13.5468	15.895	16.3691
BB17_Media_TnC	14.3999	16.9256	16.0312	17.1963	12.0694	16.7156	17.4145	14.8533	14.1522	12.7751	14.5489	10.9942	18.12	13.7862	18.7242	15.7422	11.639	12.8186	14.1954	11.8088	12.7204	14.8325	15.2738	13.795	18.012	10.7549	13.8339	15.3656	13.021	12.0469	12.0868	14.0302	13.1136	17.7205	14.5495	11.1871	14.0611	18.6118	18.5911	16.1617	14.1158	11.3823	13.514	14.7911	12.7619	13.4912	12.8758	13.0383	15.732
BB70_Media_TkC	15.6092	18.7147	17.6532	18.4993	14.1657	17.9732	13.5882	14.8283	12.5517	15.4698	15.7006	10.6859	17.2223	13.0344	17.6231	15.3453	11.2579	13.4907	14.9743	11.0671	12.728	15.8168	12.012	12.4315	15.5891	12.0518	12.1454	17.8258	11.5427	14.4786	13.9506	15.4861	14.9024	11.5427	14.3364	13.2513	15.5042	18.8023	15.3675	16.9796	15.5207	13.6131	12.9174	14.3696	14.3844	13.7978	10.8714	13.1633	15.6944
BB29_Media_TkC	13.3088	16.1638	13.86	16.09	11.1923	15.7535	17.7293	14.3694	14.3522	13.1722	13.1552	13.6655	18.2247	14.0446	18.5533	15.2242	13.0584	11.9646	13.4664	15.7576	12.7384	16.6399	17.0658	15.8134	19.4241	12.9448	15.1874	17.7407	13.5917	12.1286	12.2091	13.2728	14.6587	16.7714	13.5064	15.5345	15.4986	17.6531	17.7783	14.398	12.4578	11.3299	11.9722	15.8795	11.89	13.3393	13.3622	13.3572	17.0271
BB83_Media_TkC	14.3037	15.8025	15.3323	16.5621	12.9607	16.8477	17.951	14.4611	14.4791	14.4687	15.1846	13.1732	19.0386	14.2584	19.7139	14.593	11.4539	14.9498	13.6278	15.6113	14.7695	16.8534	13.5849	15.1988	18.4887	10.9062	15.23	15.3433	10.938	12.7514	12.1523	13.2841	14.0026	12.6953	13.4283	13.2167	15.2424	19.332	16.6042	16.341	12.702	11.4831	12.5788	17.0678	12.4394	14.954	11.424	13.6002	18.3451
BB63_Media_TkC	15.2599	17.9547	16.9267	17.2518	12.8473	17.9687	16.921	13.6248	13.7129	13.8558	16.0154	11.6374	19.2397	12.8586	19.693	15.2591	11.4339	14.1404	13.7769	13.7228	14.3864	16.3537	16.2779	14.365	17.7314	12.5338	13.763	15.8322	12.6465	11.5434	12.6251	13.504	14.0881	12.9429	14.8497	12.5986	14.5583	18.1904	14.7253	15.9646	13.5732	12.2426	13.1497	16.1298	12.9452	14.2131	12.6288	13.9253	17.4004
BB44_Media_TkC	13.9708	17.2447	16.2475	16.9865	11.977	17.0981	17.5362	14.1684	13.7092	14.0809	14.8936	12.4016	17.3914	14.0734	18.1124	14.7235	12.0707	14.0446	13.9463	13.7156	14.2936	14.7718	15.1206	15.9271	17.976	11.3616	14.3339	18.0465	12.782	12.3801	12.6231	13.2117	17.6867	13.104	14.1797	14.0193	17.7135	18.3421	18.4165	16.1854	13.3809	11.8778	13.3617	16.1726	12.2153	13.613	12.6773	14.2389	17.3267
[truncated: 4,328 more columns]

## Sheet: Supplementary table 3
Supplementary Table 3. Functional enrichment of ontology terms in module groups in the necrotic core.
source	native	name	p_value	significant	description	term_size	query_size	intersection_size	effective_domain_size	precision	recall	query	parents	intersections	evidences	module
GO:BP	GO:0000375	RNA splicing, via transesterification reactions	1.93473e-06	TRUE	"Splicing of RNA via a series of two transesterification reactions." [GOC:krc]	157	271	34	4386	0.125461	0.216561	query_1	['GO:0008380']	['SNRNP70', 'HNRNPF', 'PRPF4B', 'SFPQ', 'SRSF6', 'SNRPA', 'SF3B1', 'KHSRP', 'DDX39B', 'SNRPD2', 'NCL', 'LSM3', 'EIF4A3', 'SF3B3', 'RBM15', 'SRSF2', 'LSM8', 'GPKOW', 'RBM42', 'PUF60', 'SNRNP200', 'LSM6', 'PRPF19', 'SNRPF', 'DDX46', 'HNRNPM', 'RBMXL1', 'SMU1', 'SNU13', 'DCPS', 'USP39', 'FXR1', 'RBM14', 'PLRG1']	[['IDA', 'IBA', 'NAS', 'IC', 'IEA'], ['IC'], ['IC', 'IEA'], ['IMP', 'IBA'], ['IDA', 'IMP', 'IBA', 'TAS'], ['IBA', 'NAS', 'IC'], ['IDA', 'IBA', 'NAS', 'IC', 'IEA'], ['TAS'], ['IDA', 'IGI', 'IBA'], ['IDA', 'IBA', 'TAS', 'NAS', 'IC'], ['IBA'], ['IDA', 'IBA', 'NAS', 'IC', 'IEA'], ['IDA', 'IC'], ['IDA', 'IBA', 'TAS', 'NAS', 'IC'], ['IDA', 'IBA', 'IEA'], ['IBA', 'IEA'], ['IDA', 'IBA', 'NAS', 'IEA'], ['…	MEblack
GO:BP	GO:0008380	RNA splicing	2.25175e-06	TRUE	"The process of removing sections of the primary RNA transcript to remove sequences not present in the mature form of the RNA and joining the remaining sections to form the mature form of the RNA." [GOC:krc, GOC:mah]	201	271	39	4386	0.143911	0.19403	query_1	['GO:0006396']	['SNRNP70', 'LGALS3', 'HNRNPF', 'PRPF4B', 'SFPQ', 'SRSF6', 'SNRPA', 'SF3B1', 'KHSRP', 'DDX39B', 'SNRPD2', 'NCL', 'LSM3', 'EIF4A3', 'HNRNPH2', 'PPP2R1A', 'RTRAF', 'SF3B3', 'RBM15', 'SRSF2', 'LSM8', 'GPKOW', 'RBM42', 'PUF60', 'SNRNP200', 'LSM6', 'PRPF19', 'PIK3R1', 'SNRPF', 'DDX46', 'HNRNPM', 'RBMXL1', 'SMU1', 'SNU13', 'DCPS', 'USP39', 'FXR1', 'RBM14', 'PLRG1']	[['IDA', 'IMP', 'IBA', 'NAS', 'IC', 'IEA'], ['IEA'], ['IDA', 'IMP', 'IBA', 'IC', 'IEA'], ['TAS', 'IC', 'IEA'], ['IMP', 'IBA', 'TAS', 'IEA'], ['IDA', 'IMP', 'IBA', 'TAS', 'IEA'], ['IBA', 'NAS', 'IC', 'IEA'], ['IDA', 'IBA', 'NAS', 'IC', 'IEA'], ['TAS', 'IEA'], ['IDA', 'IGI', 'IBA', 'IEA'], ['IDA', 'IBA', 'TAS', 'NAS', 'IC', 'IEA'], ['IBA'], ['IDA', 'IBA', 'NAS', 'IC', 'IEA'], ['IDA', 'IC', 'IEA'], …	MEblack
GO:BP	GO:0000377	RNA splicing, via transesterification reactions with bulged adenosine as nucleophile	7.51141e-06	TRUE	"Splicing of RNA via a series of two transesterification reactions with a bulged adenosine residue from the intron branch point as the initiating nucleophile. When the initial RNA for the splicing reaction is a single molecule (cis splicing), the excised intron is released in a lariat structure." [GOC:krc, PMID:11377794]	156	271	33	4386	0.121771	0.211538	query_1	['GO:0000375']	['SNRNP70', 'HNRNPF', 'PRPF4B', 'SFPQ', 'SRSF6', 'SNRPA', 'SF3B1', 'DDX39B', 'SNRPD2', 'NCL', 'LSM3', 'EIF4A3', 'SF3B3', 'RBM15', 'SRSF2', 'LSM8', 'GPKOW', 'RBM42', 'PUF60', 'SNRNP200', 'LSM6', 'PRPF19', 'SNRPF', 'DDX46', 'HNRNPM', 'RBMXL1', 'SMU1', 'SNU13', 'DCPS', 'USP39', 'FXR1', 'RBM14', 'PLRG1']	[['IDA', 'IBA', 'NAS', 'IC', 'IEA'], ['IC'], ['IC', 'IEA'], ['IMP', 'IBA'], ['IDA', 'IMP', 'IBA', 'TAS'], ['IBA', 'NAS', 'IC'], ['IDA', 'IBA', 'NAS', 'IC', 'IEA'], ['IDA', 'IGI', 'IBA'], ['IDA', 'IBA', 'TAS', 'NAS', 'IC'], ['IBA'], ['IDA', 'IBA', 'NAS', 'IC', 'IEA'], ['IDA', 'IC'], ['IDA', 'IBA', 'NAS', 'IC'], ['IDA', 'IBA', 'IEA'], ['IBA', 'IEA'], ['IDA', 'IBA', 'NAS', 'IEA'], ['IMP', 'IBA', 'IE…	MEblack
GO:BP	GO:0000398	mRNA splicing, via spliceosome	7.51141e-06	TRUE	"The joining together of exons from one or more primary transcripts of messenger RNA (mRNA) and the excision of intron sequences, via a spliceosomal mechanism, so that mRNA consisting only of the joined exons is produced." [GOC:krc, ISBN:0198506732, ISBN:0879695897]	156	271	33	4386	0.121771	0.211538	query_1	['GO:0000377', 'GO:0006397']	['SNRNP70', 'HNRNPF', 'PRPF4B', 'SFPQ', 'SRSF6', 'SNRPA', 'SF3B1', 'DDX39B', 'SNRPD2', 'NCL', 'LSM3', 'EIF4A3', 'SF3B3', 'RBM15', 'SRSF2', 'LSM8', 'GPKOW', 'RBM42', 'PUF60', 'SNRNP200', 'LSM6', 'PRPF19', 'SNRPF', 'DDX46', 'HNRNPM', 'RBMXL1', 'SMU1', 'SNU13', 'DCPS', 'USP39', 'FXR1', 'RBM14', 'PLRG1']	[['IDA', 'IBA', 'NAS', 'IC', 'IEA'], ['IC'], ['IC', 'IEA'], ['IMP', 'IBA'], ['IDA', 'IMP', 'IBA', 'TAS'], ['IBA', 'NAS', 'IC'], ['IDA', 'IBA', 'NAS', 'IC', 'IEA'], ['IDA', 'IGI', 'IBA'], ['IDA', 'IBA', 'TAS', 'NAS', 'IC'], ['IBA'], ['IDA', 'IBA', 'NAS', 'IC', 'IEA'], ['IDA', 'IC'], ['IDA', 'IBA', 'NAS', 'IC'], ['IDA', 'IBA', 'IEA'], ['IBA', 'IEA'], ['IDA', 'IBA', 'NAS', 'IEA'], ['IMP', 'IBA', 'IE…	MEblack
GO:BP	GO:0006397	mRNA processing	3.04941e-05	TRUE	"Any process involved in the conversion of a primary mRNA transcript into one or more mature mRNA(s) prior to translation into polypeptide." [GOC:mah]	209	271	38	4386	0.140221	0.181818	query_1	['GO:0006396', 'GO:0016071']	['SNRNP70', 'LGALS3', 'HNRNPF', 'PRPF4B', 'SFPQ', 'SRSF6', 'SNRPA', 'SF3B1', 'KHSRP', 'DDX39B', 'SNRPD2', 'NCL', 'LSM3', 'EIF4A3', 'SF3B3', 'DHX36', 'RBM15', 'SRSF2', 'LSM8', 'CPSF6', 'GPKOW', 'RBM42', 'PUF60', 'SNRNP200', 'LSM6', 'PRPF19', 'SNRPF', 'DDX46', 'HNRNPM', 'RBMXL1', 'SMU1', 'SNU13', 'DCPS', 'USP39', 'CPSF1', 'FXR1', 'RBM14', 'PLRG1']	[['IDA', 'IBA', 'NAS', 'IC', 'IEA'], ['IEA'], ['IC', 'IEA'], ['IC', 'IEA'], ['IMP', 'IBA', 'TAS', 'IEA'], ['IDA', 'IMP', 'IBA', 'TAS', 'IEA'], ['IBA', 'NAS', 'IC', 'IEA'], ['IDA', 'IBA', 'NAS', 'IC', 'IEA'], ['TAS', 'IEA'], ['IDA', 'IGI', 'IBA', 'IEA'], ['IDA', 'IBA', 'TAS', 'NAS', 'IC', 'IEA'], ['IBA'], ['IDA', 'IBA', 'TAS', 'NAS', 'IC', 'IEA'], ['IDA', 'IC', 'IEA'], ['IDA', 'IBA', 'NAS', 'IC', …	MEblack
GO:BP	GO:0006396	RNA processing	0.000689454	TRUE	"Any process involved in the conversion of one or more primary RNA transcripts into one or more mature RNA molecules." [GOC:mah]	347	271	49	4386	0.180812	0.14121	query_1	['GO:0010467', 'GO:0016070']	['SNRNP70', 'RPL23', 'LGALS3', 'BRIX1', 'HNRNPF', 'PRPF4B', 'SFPQ', 'RPL35A', 'SRSF6', 'SNRPA', 'SF3B1', 'KHSRP', 'DDX39B', 'SNRPD2', 'NCL', 'LSM3', 'EIF4A3', 'HNRNPH2', 'PPP2R1A', 'RTRAF', 'SF3B3', 'DHX36', 'RBM15', 'SRSF2', 'RACK1', 'RPL26', 'LSM8', 'CPSF6', 'GPKOW', 'RBM42', 'PUF60', 'SNRNP200', 'LSM6', 'PRPF19', 'PIK3R1', 'SNRPF', 'NOP2', 'DDX46', 'HNRNPM', 'SSB', 'RBMXL1', 'SMU1', 'SNU13', '…	[['IDA', 'IMP', 'IBA', 'NAS', 'IC', 'IEA'], ['IEA'], ['IEA'], ['IEA'], ['IDA', 'IMP', 'IBA', 'TAS', 'IC', 'IEA'], ['TAS', 'IC', 'IEA'], ['IMP', 'IBA', 'TAS', 'IEA'], ['IMP'], ['IDA', 'IMP', 'IBA', 'TAS', 'IEA'], ['IBA', 'NAS', 'IC', 'IEA'], ['IDA', 'IBA', 'NAS', 'IC', 'IEA'], ['TAS', 'IEA'], ['IDA', 'IGI', 'IBA', 'IEA'], ['IDA', 'IBA', 'TAS', 'NAS', 'IC', 'IEA'], ['IBA'], ['IDA', 'IBA', 'TAS', 'N…	MEblack
GO:BP	GO:0016071	mRNA metabolic process	0.00168521	TRUE	"The chemical reactions and pathways involving mRNA, messenger RNA, which is responsible for carrying the coded genetic 'message', transcribed from DNA, to sites of protein assembly at the ribosomes." [ISBN:0198506732]	281	271	42	4386	0.154982	0.149466	query_1	['GO:0016070']	['SNRNP70', 'LGALS3', 'HNRNPF', 'SND1', 'S100A10', 'PRPF4B', 'SFPQ', 'SRSF6', 'SNRPA', 'SF3B1', 'KHSRP', 'DDX39B', 'SNRPD2', 'NCL', 'LSM3', 'EIF4A3', 'GSPT1', 'SF3B3', 'DHX36', 'RBM15', 'SRSF2', 'LSM8', 'CPSF6', 'GPKOW', 'RBM42', 'PUF60', 'SNRNP200', 'LSM6', 'PRPF19', 'SNRPF', 'DDX46', 'HNRNPM', 'SSB', 'RBMXL1', 'SMU1', 'SNU13', 'DCPS', 'USP39', 'CPSF1', 'FXR1', 'RBM14', 'PLRG1']	[['IDA', 'IBA', 'NAS', 'IC', 'IEA'], ['IEA'], ['IC', 'IEA'], ['IBA'], ['ISO', 'IEA'], ['IC', 'IEA'], ['IMP', 'IBA', 'TAS', 'IEA'], ['IDA', 'IMP', 'IBA', 'TAS', 'IEA'], ['IBA', 'NAS', 'IC', 'IEA'], ['IDA', 'IBA', 'NAS', 'IC', 'IEA'], ['IDA', 'IMP', 'TAS', 'IEA'], ['IDA', 'IGI', 'IBA', 'IEA'], ['IDA', 'IBA', 'TAS', 'NAS', 'IC', 'IEA'], ['IBA'], ['IDA', 'IBA', 'TAS', 'NAS', 'IC', 'IEA'], ['IDA', 'IM…	MEblack
GO:BP	GO:0034641	cellular nitrogen compound metabolic process	0.0237805	TRUE	"The chemical reactions and pathways involving various organic and inorganic nitrogenous compounds, as carried out by individual cells." [GOC:mah]	1514	271	132	4386	0.487085	0.0871863	query_1	['GO:0006807', 'GO:0044237']	['YWHAZ', 'HK1', 'GPI', 'SNRNP70', 'RPL31', 'RPS4X', 'DLST', 'RPL23', 'GMPR2', 'EIF5A', 'NME2', 'RPL34', 'RPSA', 'LGALS3', 'BRIX1', 'PGAM1', 'APRT', 'HNRNPF', 'SND1', 'PTCD3', 'HSPD1', 'CCT8', 'S100A10', 'HNMT', 'SFN', 'PRPF4B', 'SFPQ', 'RPL35A', 'SMCHD1', 'SRSF6', 'DLAT', 'SNRPA', 'TIGAR', 'NASP', 'SF3B1', 'KHSRP', 'PSMD14', 'DDX39B', 'RPL38', 'SNRPD2', 'NCL', 'LSM3', 'EEF1B2', 'RPL28', 'ASPH', …	[['IDA'], ['IBA', 'TAS', 'IEA'], ['IBA', 'IEA'], ['IDA', 'IMP', 'IBA', 'NAS', 'IC', 'IEA'], ['IDA', 'IBA', 'TAS', 'NAS', 'IC', 'IEA'], ['IMP', 'IBA', 'IC', 'IEA'], ['ISS', 'IEA'], ['IMP', 'NAS', 'IC', 'IEA'], ['IDA', 'IEA'], ['IMP', 'ISS', 'IBA', 'IEA'], ['IDA', 'IMP', 'IEA'], ['TAS', 'NAS', 'IC', 'IEA'], ['IBA', 'NAS', 'IC', 'IEA'], ['IEA'], ['IEA'], ['IDA', 'TAS', 'IEA'], ['IBA', 'IEA'], ['IDA'…	MEblack
GO:CC	GO:0005681	spliceosomal complex	4.98844e-05	TRUE	"Any of a series of ribonucleoprotein complexes that contain snRNA(s) and small nuclear ribonucleoproteins (snRNPs), and are formed sequentially during the spliceosomal splicing of one or more substrate RNAs, and which also contain the RNA substrate(s) from the initial target RNAs of splicing, the splicing intermediate RNA(s), to the final RNA products. During cis-splicing, the initial target RNA…	109	271	26	4386	0.095941	0.238532	query_1	['GO:0140513', 'GO:1990904']	['SNRNP70', 'LGALS3', 'HNRNPF', 'PRPF4B', 'SNRPA', 'SF3B1', 'DDX39B', 'SNRPD2', 'NCL', 'LSM3', 'EIF4A3', 'SF3B3', 'SRSF2', 'LSM8', 'GPKOW', 'SNRNP200', 'LSM6', 'PRPF19', 'SNRPF', 'DDX46', 'HNRNPM', 'RBMXL1', 'SMU1', 'SNU13', 'USP39', 'PLRG1']	[['IDA', 'IPI', 'IBA'], ['IEA'], ['IDA', 'IEA'], ['IDA', 'IEA'], ['IDA', 'IPI', 'IEA'], ['IDA', 'IPI', 'IBA', 'NAS', 'IEA'], ['IDA', 'IEA'], ['IDA', 'IPI', 'IBA', 'TAS', 'NAS', 'IEA'], ['IBA'], ['IDA', 'IBA', 'IEA'], ['IDA', 'IBA', 'IEA'], ['IDA', 'IPI', 'NAS', 'IEA'], ['IEA'], ['IDA', 'IBA', 'IEA'], ['IDA', 'IBA'], ['IDA', 'IBA', 'IEA'], ['IDA', 'IEA'], ['IDA', 'IPI', 'IBA', 'IEA'], ['IDA', 'IPI…	MEblack
GO:CC	GO:1990904	ribonucleoprotein complex	0.000103474	TRUE	"A macromolecular complex that contains both RNA and protein molecules." [GOC:krc, GOC:vesicles]	339	271	50	4386	0.184502	0.147493	query_1	['GO:0032991']	['SNRNP70', 'RPL31', 'RPS4X', 'RPL23', 'RPL34', 'RPSA', 'LGALS3', 'HNRNPF', 'SND1', 'PTCD3', 'PRPF4B', 'RPL35A', 'SNRPA', 'SF3B1', 'DDX39B', 'RPL38', 'SNRPD2', 'NCL', 'LSM3', 'RPL28', 'EIF4A3', 'MRPL37', 'HNRNPH2', 'RPS11', 'SF3B3', 'SRSF2', 'RACK1', 'RPL26', 'LSM8', 'CPSF6', 'GPKOW', 'LRPPRC', 'RPL37', 'RBM42', 'PUF60', 'SNRNP200', 'PTGES3', 'LSM6', 'PRPF19', 'SNRPF', 'DDX46', 'HNRNPM', 'SSB', '…	[['IDA', 'IPI', 'IBA', 'IEA'], ['IDA', 'IPI', 'HDA', 'IBA', 'TAS', 'IEA'], ['IDA', 'IBA', 'NAS', 'IEA'], ['IDA', 'IPI', 'HDA', 'IBA', 'IEA'], ['IDA', 'IPI', 'HDA', 'IBA', 'TAS', 'IEA'], ['IDA', 'NAS', 'IEA'], ['IEA'], ['IDA', 'IBA', 'IEA'], ['IEA'], ['NAS', 'IEA'], ['IDA', 'IEA'], ['IDA', 'IPI', 'HDA', 'IBA', 'IEA'], ['IDA', 'IPI', 'IBA', 'IEA'], ['IDA', 'IPI', 'IBA', 'NAS', 'IEA'], ['IDA', 'IEA'…	MEblack
GO:CC	GO:0005634	nucleus	0.000243936	TRUE	"A membrane-bounded organelle of eukaryotic cells in which chromosomes are housed and replicated. In most cells, the nucleus contains all of the cell's chromosomes except the organellar chromosomes, and is the site of RNA synthesis and processing. In some species, or in specialized cell types, RNA metabolism or DNA replication may be absent." [GOC:go_curators]	1893	271	163	4386	0.601476	0.0861067	query_1	['GO:0043231']	['PSMA1', 'YWHAZ', 'H2BC13', 'SNRNP70', 'RPS4X', 'DLST', 'RPL23', 'EIF5A', 'NME2', 'ARPC3', 'RPL34', 'RPSA', 'CSTB', 'LGALS3', 'ANXA1', 'BRIX1', 'APRT', 'HNRNPF', 'COTL1', 'LMNB2', 'SND1', 'PTCD3', 'ARPC5', 'HSP90B1', 'CCT8', 'S100A10', 'HNMT', 'PSMB1', 'H3-3B', 'SFN', 'PRPF4B', 'SFPQ', 'SMCHD1', 'SRSF6', 'AHCY', 'SNRPA', 'TIGAR', 'NASP', 'SF3B1', 'KHSRP', 'PSMD14', 'LBR', 'DDX39B', 'SNRPD2', 'NC…	[['IDA', 'HDA', 'IBA', 'TAS', 'IEA'], ['HDA', 'TAS'], ['IDA', 'HDA', 'TAS', 'IEA'], ['IDA', 'IPI', 'ISS', 'IBA', 'TAS', 'NAS', 'IEA'], ['TAS', 'IEA'], ['IDA', 'HDA', 'IEA'], ['IDA', 'IEA'], ['IDA', 'IEA'], ['HDA', 'IEA'], ['ISS', 'IEA'], ['IDA'], ['TAS', 'IEA'], ['IDA', 'IEA'], ['IDA', 'IBA', 'IEA'], ['IDA', 'IEA'], ['IDA', 'IBA', 'IEA'], ['IDA'], ['IDA', 'IBA', 'TAS', 'IEA'], ['IEA'], ['IDA', 'I…	MEblack
GO:CC	GO:0097525	spliceosomal snRNP complex	0.00311234	TRUE	"A small ribonucleoprotein complex involved in formation of the spliceosome." [GOC:krc, GOC:pr, ISBN:0879695897]	47	271	15	4386	0.0553506	0.319149	query_1	['GO:0030532']	['SNRNP70', 'SNRPA', 'SF3B1', 'DDX39B', 'SNRPD2', 'LSM3', 'SF3B3', 'LSM8', 'RBM42', 'SNRNP200', 'LSM6', 'SNRPF', 'DDX46', 'SNU13', 'USP39']	[['IDA', 'IPI', 'IBA'], ['IDA', 'IPI', 'IBA', 'IEA'], ['IDA', 'IBA', 'NAS'], ['IDA'], ['IDA', 'IPI', 'IBA', 'NAS'], ['IDA', 'IPI', 'IBA'], ['IBA', 'NAS'], ['IDA', 'IPI', 'IBA', 'IEA'], ['IPI'], ['IDA', 'IPI'], ['IDA', 'IPI', 'IBA'], ['IDA', 'IPI', 'IBA', 'NAS'], ['NAS'], ['IDA', 'IPI', 'IBA'], ['IDA', 'IPI']]	MEblack
GO:CC	GO:0030532	small nuclear ribonucleoprotein complex	0.00311234	TRUE	"A ribonucleoprotein complex that contains at least one RNA of the small nuclear RNA (snRNA) class and as well as its associated proteins. These are typically named after the snRNA(s) they contain, e.g. U1 snRNP, U4/U6 snRNP, or 7SK snRNP. Many, of these complexes become part of the spliceosome involved in splicing of nuclear mRNAs. Others are involved in regulation of transcription elongation or…	47	271	15	4386	0.0553506	0.319149	query_1	['GO:0120114', 'GO:0140513', 'GO:1990904']	['SNRNP70', 'SNRPA', 'SF3B1', 'DDX39B', 'SNRPD2', 'LSM3', 'SF3B3', 'LSM8', 'RBM42', 'SNRNP200', 'LSM6', 'SNRPF', 'DDX46', 'SNU13', 'USP39']	[['IDA', 'IPI', 'IBA'], ['IDA', 'IPI', 'IBA', 'IEA'], ['IDA', 'IBA', 'NAS'], ['IDA'], ['IDA', 'IPI', 'IBA', 'TAS', 'NAS', 'IEA'], ['IDA', 'IPI', 'IBA'], ['IBA', 'NAS'], ['IDA', 'IPI', 'IBA', 'IEA'], ['IPI'], ['IDA', 'IPI'], ['IDA', 'IPI', 'IBA', 'TAS'], ['IDA', 'IPI', 'IBA', 'NAS'], ['NAS'], ['IDA', 'IPI', 'IBA'], ['IDA', 'IPI']]	MEblack
GO:CC	GO:0120114	Sm-like protein family complex	0.00786972	TRUE	"A protein complex containing members of the Like-Sm family of proteins, which includes both the Sm proteins and the Lsm proteins, and which generally form hexameric or heptameric ring structures which bind to RNA. While some of these ring complexes may form independently of RNA, many only form in association with their target RNA. In addition to Lsm-family proteins, many of these complexes conta…	50	271	15	4386	0.0553506	0.3	query_1	['GO:0032991']	['SNRNP70', 'SNRPA', 'SF3B1', 'DDX39B', 'SNRPD2', 'LSM3', 'SF3B3', 'LSM8', 'RBM42', 'SNRNP200', 'LSM6', 'SNRPF', 'DDX46', 'SNU13', 'USP39']	[['IDA', 'IPI', 'IBA'], ['IDA', 'IPI', 'IBA', 'IEA'], ['IDA', 'IBA', 'NAS'], ['IDA'], ['IDA', 'IPI', 'IBA', 'TAS', 'NAS', 'IEA'], ['IDA', 'IPI', 'IBA'], ['IBA', 'NAS'], ['IDA', 'IPI', 'IBA', 'IEA'], ['IPI'], ['IDA', 'IPI'], ['IDA', 'IPI', 'IBA', 'TAS', 'IEA'], ['IDA', 'IPI', 'IBA', 'NAS', 'IEA'], ['NAS'], ['IDA', 'IPI', 'IBA'], ['IDA', 'IPI']]	MEblack
GO:CC	GO:0031981	nuclear lumen	0.0292878	TRUE	"The volume enclosed by the nuclear inner membrane." [GOC:mah, GOC:pz]	1237	271	113	4386	0.416974	0.09135	query_1	['GO:0005634', 'GO:0070013']	['PSMA1', 'YWHAZ', 'H2BC13', 'SNRNP70', 'RPS4X', 'DLST', 'RPL23', 'RPL34', 'RPSA', 'CSTB', 'LGALS3', 'ANXA1', 'BRIX1', 'APRT', 'HNRNPF', 'LMNB2', 'PTCD3', 'CCT8', 'S100A10', 'HNMT', 'PSMB1', 'H3-3B', 'PRPF4B', 'SFPQ', 'SMCHD1', 'SRSF6', 'SNRPA', 'NASP', 'SF3B1', 'KHSRP', 'PSMD14', 'DDX39B', 'SNRPD2', 'NCL', 'LSM3', 'KPNB1', 'ANXA11', 'H1-0', 'TOP1', 'CDK5RAP3', 'EIF4A3', 'HNRNPH2', 'RPS11', 'CBR3…	[['IDA', 'TAS'], ['TAS'], ['IDA', 'TAS'], ['IDA', 'ISS', 'TAS', 'IEA'], ['TAS', 'IEA'], ['IDA'], ['IDA', 'IEA'], ['IDA'], ['TAS'], ['IDA'], ['IDA'], ['IDA'], ['IDA', 'IBA', 'IEA'], ['IDA'], ['IDA', 'IBA', 'TAS', 'IEA'], ['IBA', 'IEA'], ['IDA'], ['IDA'], ['NAS'], ['IDA'], ['IDA', 'TAS'], ['IDA', 'TAS'], ['IDA', 'TAS'], ['IDA', 'TAS', 'IEA'], ['IDA', 'IBA', 'IEA'], ['IDA', 'IBA', 'TAS', 'IEA'], ['I…	MEblack
KEGG	KEGG:03040	Spliceosome	0.00271098	TRUE	Spliceosome	89	271	21	4386	0.0774908	0.235955	query_1	['KEGG:00000']	['SNRNP70', 'SRSF6', 'SNRPA', 'SF3B1', 'DDX39B', 'SNRPD2', 'LSM3', 'EIF4A3', 'SF3B3', 'SRSF2', 'LSM8', 'PUF60', 'SNRNP200', 'LSM6', 'PRPF19', 'SNRPF', 'DDX46', 'HNRNPM', 'SNU13', 'USP39', 'PLRG1']	[['KEGG'], ['KEGG'], ['KEGG'], ['KEGG'], ['KEGG'], ['KEGG'], ['KEGG'], ['KEGG'], ['KEGG'], ['KEGG'], ['KEGG'], ['KEGG'], ['KEGG'], ['KEGG'], ['KEGG'], ['KEGG'], ['KEGG'], ['KEGG'], ['KEGG'], ['KEGG'], ['KEGG']]	MEblack
REAC	REAC:R-HSA-8953854	Metabolism of RNA	1.34354e-06	TRUE	Metabolism of RNA	373	271	57	4386	0.210332	0.152815	query_1	['REAC:0000000']	['PSMA1', 'YWHAZ', 'SNRNP70', 'RPL31', 'RPS4X', 'RPL23', 'RPL34', 'RPSA', 'HNRNPF', 'PSMB1', 'PRPF4B', 'RPL35A', 'SRSF6', 'SNRPA', 'SF3B1', 'KHSRP', 'PSMD14', 'DDX39B', 'RPL38', 'SNRPD2', 'NCL', 'LSM3', 'RPL28', 'EIF4A3', 'HNRNPH2', 'RPS11', 'PPP2R1A', 'GSPT1', 'PSMB6', 'RTRAF', 'PSMA4', 'SF3B3', 'SRSF2', 'RPL26', 'LSM8', 'GPKOW', 'RPL37', 'RBM42', 'NUP210', 'PUF60', 'SNRNP200', 'PSMB7', 'LSM6', …	[['REAC'], ['REAC'], ['REAC'], ['REAC'], ['REAC'], ['REAC'], ['REAC'], ['REAC'], ['REAC'], ['REAC'], ['REAC'], ['REAC'], ['REAC'], ['REAC'], ['REAC'], ['REAC'], ['REAC'], ['REAC'], ['REAC'], ['REAC'], ['REAC'], ['REAC'], ['REAC'], ['REAC'], ['REAC'], ['REAC'], ['REAC'], ['REAC'], ['REAC'], ['REAC'], ['REAC'], ['REAC'], ['REAC'], ['REAC'], ['REAC'], ['REAC'], ['REAC'], ['REAC'], ['REAC'], ['REAC']…	MEblack
REAC	REAC:R-HSA-72163	mRNA Splicing - Major Pathway	0.000510046	TRUE	mRNA Splicing - Major Pathway	129	271	27	4386	0.099631	0.209302	query_1	['REAC:R-HSA-72172']	['SNRNP70', 'HNRNPF', 'PRPF4B', 'SRSF6', 'SNRPA', 'SF3B1', 'DDX39B', 'SNRPD2', 'LSM3', 'EIF4A3', 'HNRNPH2', 'SF3B3', 'SRSF2', 'LSM8', 'GPKOW', 'RBM42', 'PUF60', 'SNRNP200', 'LSM6', 'PRPF19', 'SNRPF', 'DDX46', 'HNRNPM', 'SMU1', 'SNU13', 'USP39', 'PLRG1']	[['REAC'], ['REAC'], ['REAC'], ['REAC'], ['REAC'], ['REAC'], ['REAC'], ['REAC'], ['REAC'], ['REAC'], ['REAC'], ['REAC'], ['REAC'], ['REAC'], ['REAC'], ['REAC'], ['REAC'], ['REAC'], ['REAC'], ['REAC'], ['REAC'], ['REAC'], ['REAC'], ['REAC'], ['REAC'], ['REAC'], ['REAC']]	MEblack
REAC	REAC:R-HSA-72172	mRNA Splicing	0.000510046	TRUE	mRNA Splicing	129	271	27	4386	0.099631	0.209302	query_1	['REAC:R-HSA-72203']	['SNRNP70', 'HNRNPF', 'PRPF4B', 'SRSF6', 'SNRPA', 'SF3B1', 'DDX39B', 'SNRPD2', 'LSM3', 'EIF4A3', 'HNRNPH2', 'SF3B3', 'SRSF2', 'LSM8', 'GPKOW', 'RBM42', 'PUF60', 'SNRNP200', 'LSM6', 'PRPF19', 'SNRPF', 'DDX46', 'HNRNPM', 'SMU1', 'SNU13', 'USP39', 'PLRG1']	[['REAC'], ['REAC'], ['REAC'], ['REAC'], ['REAC'], ['REAC'], ['REAC'], ['REAC'], ['REAC'], ['REAC'], ['REAC'], ['REAC'], ['REAC'], ['REAC'], ['REAC'], ['REAC'], ['REAC'], ['REAC'], ['REAC'], ['REAC'], ['REAC'], ['REAC'], ['REAC'], ['REAC'], ['REAC'], ['REAC'], ['REAC']]	MEblack
REAC	REAC:R-HSA-72203	Processing of Capped Intron-Containing Pre-mRNA	0.0064974	TRUE	Processing of Capped Intron-Containing Pre-mRNA	163	271	29	4386	0.107011	0.177914	query_1	['REAC:R-HSA-8953854']	['SNRNP70', 'HNRNPF', 'PRPF4B', 'SRSF6', 'SNRPA', 'SF3B1', 'DDX39B', 'SNRPD2', 'LSM3', 'EIF4A3', 'HNRNPH2', 'SF3B3', 'SRSF2', 'LSM8', 'GPKOW', 'RBM42', 'NUP210', 'PUF60', 'SNRNP200', 'LSM6', 'PRPF19', 'SNRPF', 'DDX46', 'HNRNPM', 'SMU1', 'SNU13', 'USP39', 'CPSF1', 'PLRG1']	[['REAC'], ['REAC'], ['REAC'], ['REAC'], ['REAC'], ['REAC'], ['REAC'], ['REAC'], ['REAC'], ['REAC'], ['REAC'], ['REAC'], ['REAC'], ['REAC'], ['REAC'], ['REAC'], ['REAC'], ['REAC'], ['REAC'], ['REAC'], ['REAC'], ['REAC'], ['REAC'], ['REAC'], ['REAC'], ['REAC'], ['REAC'], ['REAC'], ['REAC']]	MEblack
REAC	REAC:R-HSA-195721	Signaling by WNT	0.0143645	TRUE	Signaling by WNT	123	271	24	4386	0.0885609	0.195122	query_1	['REAC:R-HSA-162582']	['PSMA1', 'YWHAZ', 'CLTC', 'H2BC13', 'CLTA', 'PSMB1', 'H3-3B', 'PSMD14', 'GNB2', 'CLTB', 'PPP2R1A', 'AP2M1', 'PSMB6', 'SNX3', 'PSMA4', 'MAP3K7', 'GNG5', 'CSNK2A1', 'CUL3', 'PSMB7', 'PSMD8', 'PSMB2', 'PSMB3', 'PPP3CB']	[['REAC'], ['REAC'], ['REAC'], ['REAC'], ['REAC'], ['REAC'], ['REAC'], ['REAC'], ['REAC'], ['REAC'], ['REAC'], ['REAC'], ['REAC'], ['REAC'], ['REAC'], ['REAC'], ['REAC'], ['REAC'], ['REAC'], ['REAC'], ['REAC'], ['REAC'], ['REAC'], ['REAC']]	MEblack
REAC	REAC:R-HSA-74160	Gene expression (Transcription)	0.0331742	TRUE	Gene expression (Transcription)	334	271	44	4386	0.162362	0.131737	query_1	['REAC:0000000']	['PSMA1', 'YWHAZ', 'H2BC13', 'GPI', 'LGALS3', 'HSPD1', 'COX5A', 'PSMB1', 'H3-3B', 'SFN', 'YWHAG', 'SRSF6', 'TIGAR', 'SF3B1', 'PSMD14', 'LBR', 'DDX39B', 'EIF4A3', 'PPP2R1A', 'PSMB6', 'PML', 'PSMA4', 'SRSF2', 'DEK', 'TXN', 'LRPPRC', 'MYBBP1A', 'NUP210', 'TACO1', 'SUMO1', 'CSNK2A1', 'PSMB7', 'PSMD8', 'YWHAH', 'SNRPF', 'PSMB2', 'PSMB3', 'CASP1', 'RABGGTA', 'NOP2', 'SSB', 'CPSF1', 'RBM14', 'PRDX2']	[['REAC'], ['REAC'], ['REAC'], ['REAC'], ['REAC'], ['REAC'], ['REAC'], ['REAC'], ['REAC'], ['REAC'], ['REAC'], ['REAC'], ['REAC'], ['REAC'], ['REAC'], ['REAC'], ['REAC'], ['REAC'], ['REAC'], ['REAC'], ['REAC'], ['REAC'], ['REAC'], ['REAC'], ['REAC'], ['REAC'], ['REAC'], ['REAC'], ['REAC'], ['REAC'], ['REAC'], ['REAC'], ['REAC'], ['REAC'], ['REAC'], ['REAC'], ['REAC'], ['REAC'], ['REAC'], ['REAC']…	MEblack
REAC	REAC:R-HSA-73857	RNA Polymerase II Transcription	0.034424	TRUE	RNA Polymerase II Transcription	290	271	40	4386	0.147601	0.137931	query_1	['REAC:R-HSA-74160']	['PSMA1', 'YWHAZ', 'H2BC13', 'GPI', 'LGALS3', 'HSPD1', 'COX5A', 'PSMB1', 'H3-3B', 'SFN', 'YWHAG', 'SRSF6', 'TIGAR', 'PSMD14', 'LBR', 'DDX39B', 'EIF4A3', 'PPP2R1A', 'PSMB6', 'PML', 'PSMA4', 'SRSF2', 'DEK', 'TXN', 'LRPPRC', 'TACO1', 'SUMO1', 'CSNK2A1', 'PSMB7', 'PSMD8', 'YWHAH', 'SNRPF', 'PSMB2', 'PSMB3', 'CASP1', 'RABGGTA', 'NOP2', 'CPSF1', 'RBM14', 'PRDX2']	[['REAC'], ['REAC'], ['REAC'], ['REAC'], ['REAC'], ['REAC'], ['REAC'], ['REAC'], ['REAC'], ['REAC'], ['REAC'], ['REAC'], ['REAC'], ['REAC'], ['REAC'], ['REAC'], ['REAC'], ['REAC'], ['REAC'], ['REAC'], ['REAC'], ['REAC'], ['REAC'], ['REAC'], ['REAC'], ['REAC'], ['REAC'], ['REAC'], ['REAC'], ['REAC'], ['REAC'], ['REAC'], ['REAC'], ['REAC'], ['REAC'], ['REAC'], ['REAC'], ['REAC'], ['REAC'], ['REAC']]	MEblack
GO:BP	GO:0030029	actin filament-based process	7.21555e-23	TRUE	"Any cellular process that depends upon or alters the actin cytoskeleton, that part of the cytoskeleton comprising actin filaments and their associated proteins." [GOC:mah]	341	499	110	4386	0.220441	0.322581	query_1	['GO:0009987']	['PARVA', 'SYNPO', 'PGM5', 'PDLIM7', 'FERMT2', 'MYH11', 'LMOD1', 'PALLD', 'DSTN', 'MYH10', 'SORBS3', 'PDLIM3', 'SYNPO2', 'SORBS1', 'MYLK2', 'PAWR', 'LDB3', 'PRKG1', 'MYO1C', 'KANK2', 'CSRP2', 'EHD2', 'CNN3', 'PDLIM4', 'SMTN', 'LIMCH1', 'HIP1', 'CAVIN3', 'CNN1', 'PDLIM5', 'ENAH', 'PFN2', 'PDLIM2', 'EPS8', 'PLS3', 'CSRP1', 'CFL2', 'CTTN', 'SVIL', 'ACTN1', 'SGCD', 'ARHGEF17', 'MYO1D', 'DBN1', 'FLNA'…	[['ISS', 'IBA', 'IEA'], ['ISS', 'IBA'], ['IBA'], ['IBA', 'IEA'], ['IMP'], ['ISS', 'IBA'], ['IDA', 'IBA', 'IEA'], ['IEA'], ['IDA', 'IBA', 'TAS', 'IEA'], ['IDA', 'IMP', 'IBA'], ['IDA'], ['IBA'], ['IDA', 'IBA'], ['ISS'], ['IDA'], ['ISS'], ['IBA', 'IEA'], ['TAS'], ['IBA', 'IEA'], ['IEA'], ['IBA'], ['IEA'], ['IBA', 'IEA'], ['IDA', 'IBA'], ['IBA'], ['IMP', 'IBA', 'IEA'], ['IBA'], ['IEA'], ['IBA', 'IEA'…	MEblue
GO:BP	GO:0030036	actin cytoskeleton organization	6.5614e-20	TRUE	"A process that is carried out at the cellular level which results in the assembly, arrangement of constituent parts, or disassembly of cytoskeletal structures comprising actin filaments and their associated proteins." [GOC:dph, GOC:jl, GOC:mah]	318	499	101	4386	0.202405	0.31761	query_1	['GO:0007010', 'GO:0030029']	['PARVA', 'SYNPO', 'PGM5', 'PDLIM7', 'FERMT2', 'MYH11', 'LMOD1', 'PALLD', 'DSTN', 'MYH10', 'SORBS3', 'PDLIM3', 'SYNPO2', 'SORBS1', 'PAWR', 'LDB3', 'PRKG1', 'MYO1C', 'KANK2', 'CSRP2', 'EHD2', 'CNN3', 'PDLIM4', 'SMTN', 'LIMCH1', 'HIP1', 'CAVIN3', 'CNN1', 'PDLIM5', 'ENAH', 'PFN2', 'PDLIM2', 'EPS8', 'PLS3', 'CSRP1', 'CFL2', 'CTTN', 'SVIL', 'ACTN1', 'ARHGEF17', 'MYO1D', 'DBN1', 'FLNA', 'ACTN4', 'TPM2'…	[['IBA', 'IEA'], ['ISS', 'IBA'], ['IBA'], ['IBA', 'IEA'], ['IMP'], ['ISS', 'IBA'], ['IDA', 'IBA', 'IEA'], ['IEA'], ['IDA', 'IBA', 'TAS', 'IEA'], ['IMP', 'IBA'], ['IDA'], ['IBA'], ['IDA', 'IBA'], ['ISS'], ['ISS'], ['IBA', 'IEA'], ['TAS'], ['IBA'], ['IEA'], ['IBA'], ['IEA'], ['IBA', 'IEA'], ['IDA', 'IBA'], ['IBA'], ['IMP', 'IBA', 'IEA'], ['IBA'], ['IEA'], ['IBA', 'IEA'], ['IBA'], ['IBA'], ['IDA', '…	MEblue
GO:BP	GO:0061061	muscle structure development	1.22924e-19	TRUE	"The progression of a muscle structure over time, from its formation to its mature state. Muscle structures are contractile cells, tissues or organs that are found in multicellular organisms." [GOC:dph]	202	499	77	4386	0.154309	0.381188	query_1	['GO:0048856']	['PGM5', 'PDLIM7', 'MYH11', 'LMOD1', 'MYLK', 'PDLIM3', 'SORBS2', 'MYLK2', 'LDB3', 'CRYAB', 'FHL1', 'PRKG1', 'CSRP2', 'EHD2', 'PDLIM4', 'SMTN', 'DMD', 'PDLIM5', 'SGCE', 'PDLIM2', 'ITGA8', 'LAMB2', 'FHL2', 'LAMA5', 'CAV2', 'UTRN', 'CSRP1', 'CFL2', 'HSPB2', 'SVIL', 'TAGLN', 'ACTN1', 'SGCD', 'ACTN4', 'ITGA7', 'MYL3', 'ITGB1', 'TPM1', 'NPNT', 'TMOD1', 'ELN', 'ACTN2', 'SGCB', 'TANC1', 'FLNC', 'CAV1', '…	[['IBA'], ['IBA'], ['IMP', 'ISS'], ['IBA'], ['IMP'], ['IBA'], ['ISS'], ['IDA', 'IMP', 'IBA', 'IEA'], ['IBA', 'IEA'], ['IEA'], ['NAS', 'IEA'], ['IEA'], ['IBA'], ['ISS', 'IEA'], ['IBA'], ['TAS'], ['ISS', 'IBA', 'NAS', 'IEA'], ['ISS', 'IBA'], ['TAS'], ['IBA'], ['IEA'], ['NAS'], ['IEA'], ['IEA'], ['ISS', 'IEA'], ['TAS'], ['IBA'], ['IEA'], ['IEA'], ['IMP'], ['TAS'], ['IBA'], ['TAS', 'IEA'], ['IBA'], […	MEblue
GO:BP	GO:0003012	muscle system process	1.18311e-18	TRUE	"A organ system process carried out at the level of a muscle. Muscle tissue is composed of contractile cells or fibers." [GOC:mtg_cardio]	122	499	57	4386	0.114228	0.467213	query_1	['GO:0003008']	['MYH11', 'LMOD1', 'MYLK', 'SORBS2', 'MYLK2', 'CRYAB', 'PPP1R12B', 'SYNM', 'PRKG1', 'LMCD1', 'SMTN', 'DMD', 'SLMAP', 'CNN1', 'PDLIM5', 'UTRN', 'CTTN', 'EHD3', 'SGCD', 'FLNA', 'TPM2', 'MYL3', 'TPM1', 'NPNT', 'TMOD1', 'GSTM2', 'CAV1', 'PDE5A', 'MYL6B', 'CALD1', 'MYL9', 'ACTA1', 'COL14A1', 'DAG1', 'DTNA', 'CAMK2G', 'DAPK3', 'MYL6', 'ROCK2', 'GNAO1', 'SOD1', 'PPP1R13L', 'GUCY1A1', 'NOL3', 'SULF2', 'M…	[['ISS'], ['IBA'], ['ISS', 'IBA'], ['ISS'], ['IDA', 'IBA', 'IC'], ['TAS'], ['TAS'], ['IBA', 'IEA'], ['IEA'], ['IMP', 'IEA'], ['TAS'], ['IMP', 'ISS', 'IBA', 'IEA'], ['TAS'], ['TAS'], ['ISS'], ['TAS'], ['IMP'], ['IEA'], ['IEA'], ['IC'], ['IBA'], ['IMP'], ['IMP', 'ISS', 'IBA', 'TAS'], ['IEA'], ['IBA', 'IEA'], ['TAS', 'IC'], ['ISS', 'IC', 'IEA'], ['IEA'], ['TAS'], ['IEA'], ['TAS'], ['TAS', 'IEA'], ['…	MEblue
GO:BP	GO:0007010	cytoskeleton organization	1.85546e-18	TRUE	"A process that is carried out at the cellular level which results in the assembly, arrangement of constituent parts, or disassembly of cytoskeletal structures." [GOC:dph, GOC:jl, GOC:mah]	519	499	134	4386	0.268537	0.258189	query_1	['GO:0006996']	['PARVA', 'SYNPO', 'PGM5', 'PDLIM7', 'FERMT2', 'MYH11', 'LMOD1', 'PALLD', 'DSTN', 'MYH10', 'SORBS3', 'PDLIM3', 'SYNPO2', 'SORBS1', 'SORBS2', 'PAWR', 'LDB3', 'CRYAB', 'NEXN', 'SYNM', 'PRKG1', 'MYO1C', 'KANK2', 'CSRP2', 'EHD2', 'CNN3', 'PDLIM4', 'SMTN', 'LIMCH1', 'HIP1', 'DMD', 'CAVIN3', 'CNN1', 'MAP1B', 'PDLIM5', 'ENAH', 'PFN2', 'PDLIM2', 'EPS8', 'PLS3', 'CSRP1', 'CFL2', 'CTTN', 'SVIL', 'ACTN1', '…	[['IBA', 'IEA'], ['ISS', 'IBA'], ['IBA'], ['IBA', 'IEA'], ['IMP'], ['ISS', 'IBA'], ['IDA', 'IBA', 'IEA'], ['NAS', 'IEA'], ['IDA', 'IBA', 'TAS', 'IEA'], ['IMP', 'IBA'], ['IDA', 'NAS', 'IEA'], ['IBA'], ['IDA', 'IBA'], ['ISS'], ['IEA'], ['ISS'], ['IBA', 'IEA'], ['IEA'], ['IEP'], ['TAS', 'IEA'], ['TAS'], ['IBA'], ['IEA'], ['IBA'], ['IEA'], ['IBA', 'IEA'], ['IDA', 'IBA'], ['IBA'], ['IMP', 'IBA', 'IEA'…	MEblue
GO:BP	GO:0006936	muscle contraction	6.93699e-18	TRUE	"A process in which force is generated within muscle tissue, resulting in a change in muscle geometry. Force generation involves a chemo-mechanical energy conversion step that is carried out by the actin/myosin complex activity, which generates force through ATP hydrolysis." [GOC:ef, GOC:mtg_muscle, ISBN:0198506732]	95	499	49	4386	0.0981964	0.515789	query_1	['GO:0003012']	['MYH11', 'LMOD1', 'MYLK', 'MYLK2', 'CRYAB', 'PPP1R12B', 'SYNM', 'PRKG1', 'SMTN', 'DMD', 'SLMAP', 'CNN1', 'UTRN', 'CTTN', 'EHD3', 'SGCD', 'FLNA', 'TPM2', 'MYL3', 'TPM1', 'NPNT', 'TMOD1', 'GSTM2', 'CAV1', 'PDE5A', 'MYL6B', 'CALD1', 'MYL9', 'ACTA1', 'DTNA', 'DAPK3', 'MYL6', 'ROCK2', 'GNAO1', 'SOD1', 'PPP1R13L', 'GUCY1A1', 'SULF2', 'MYOF', 'ROCK1', 'MYL4', 'GPD1L', 'DLG1', 'CAMK2D', 'MYH14', 'EMD', …	[['ISS'], ['IBA'], ['ISS', 'IBA'], ['IDA', 'IBA', 'IC'], ['TAS'], ['TAS'], ['IBA', 'IEA'], ['IEA'], ['TAS'], ['IMP', 'ISS', 'IEA'], ['TAS'], ['TAS'], ['TAS'], ['IMP'], ['IEA'], ['IEA'], ['IC'], ['IBA'], ['IMP'], ['IMP', 'ISS', 'IBA', 'TAS'], ['IEA'], ['IBA', 'IEA'], ['IC'], ['ISS', 'IC', 'IEA'], ['IEA'], ['TAS'], ['IEA'], ['TAS'], ['TAS'], ['TAS'], ['TAS'], ['TAS'], ['TAS', 'IEA'], ['TAS'], ['ISS…	MEblue
GO:BP	GO:0003008	system process	3.00888e-12	TRUE	"A multicellular organismal process carried out by any of the organs or tissues in an organ system. An organ system is a regularly interacting or interdependent group of organs or tissues that work together to carry out a biological objective." [GOC:mtg_cardio]	436	499	108	4386	0.216433	0.247706	query_1	['GO:0032501']	['ITGA1', 'FERMT2', 'MYH11', 'LMOD1', 'MYLK', 'GNA11', 'SARM1', 'MCAM', 'SORBS2', 'MYLK2', 'CRYAB', 'PPP1R12B', 'SYNM', 'PRKG1', 'LMCD1', 'SMTN', 'DMD', 'SLMAP', 'CNN1', 'PDLIM5', 'ITGA8', 'LAMB2', 'UTRN', 'CTTN', 'WFS1', 'EHD3', 'SGCD', 'FLNA', 'TPM2', 'MYL3', 'ITGB1', 'TPM1', 'NPNT', 'TMOD1', 'TJP2', 'ELN', 'ADH5', 'GSTM2', 'TANC1', 'CAV1', 'PDE3A', 'PDE5A', 'TJP1', 'MYL6B', 'CALD1', 'MYL9', 'A…	[['IEA'], ['IMP', 'IEA'], ['ISS'], ['IBA'], ['ISS', 'IBA'], ['IEA'], ['IEA'], ['IEP'], ['ISS'], ['IDA', 'IBA', 'IC'], ['TAS'], ['TAS'], ['IBA', 'IEA'], ['IEA'], ['IMP', 'IEA'], ['TAS'], ['IMP', 'ISS', 'IBA', 'IEA'], ['TAS'], ['TAS'], ['ISS'], ['IEA'], ['IEA'], ['TAS'], ['IMP'], ['IMP'], ['IEA'], ['IBA', 'IEA'], ['IC'], ['IBA'], ['IMP'], ['IMP', 'IEA'], ['IMP', 'ISS', 'IBA', 'TAS'], ['IEA'], ['IBA…	MEblue
GO:BP	GO:0097435	supramolecular fiber organization	4.37765e-12	TRUE	"A process that is carried out at the cellular level which results in the assembly, arrangement of constituent parts, or disassembly of a supramolecular fiber, a polymer consisting of an indefinite number of protein or protein complex subunits that have polymerised to form a fiber-shaped structure." [GOC:pr]	378	499	98	4386	0.196393	0.259259	query_1	['GO:0016043']	['SYNPO', 'PGM5', 'FERMT2', 'MYH11', 'LMOD1', 'DSTN', 'SORBS3', 'SYNPO2', 'SORBS1', 'PAWR', 'LDB3', 'CRYAB', 'MYO1C', 'KANK2', 'CSRP2', 'LTBP4', 'CNN3', 'LIMCH1', 'HIP1', 'CNN1', 'MAP1B', 'ENAH', 'PFN2', 'EPS8', 'PLS3', 'CSRP1', 'CFL2', 'CTTN', 'SVIL', 'ACTN1', 'MYO1D', 'DBN1', 'FLNA', 'TPM2', 'ITGB1', 'TPM1', 'CDC42EP4', 'TMOD1', 'NCKAP1', 'ELN', 'CAP2', 'ACTN2', 'FLNC', 'TJP1', 'CALD1', 'CNN2',…	[['ISS', 'IBA'], ['IBA'], ['IMP'], ['IMP', 'ISS'], ['IDA', 'IBA', 'IEA'], ['IDA', 'IBA', 'TAS', 'IEA'], ['IDA'], ['IDA', 'IBA'], ['ISS'], ['ISS'], ['IEA'], ['IDA'], ['IBA'], ['IEA'], ['IBA'], ['ISS'], ['IBA'], ['IMP', 'IBA'], ['IBA'], ['IBA'], ['IBA', 'IEA'], ['IBA'], ['IDA', 'IMP', 'IGI', 'IBA', 'IEA'], ['ISS', 'IEA'], ['IBA', 'IEA'], ['IBA'], ['IDA', 'IMP', 'ISS', 'IBA', 'IEA'], ['IMP', 'ISS'],…	MEblue
GO:BP	GO:0007155	cell adhesion	4.29266e-11	TRUE	"The attachment of a cell, either to another cell or to an underlying substrate such as the extracellular matrix, via cell adhesion molecules." [GOC:hb, GOC:pf]	527	499	120	4386	0.240481	0.227704	query_1	['GO:0009987']	['PARVA', 'PGM5', 'ITGA1', 'TGFB1I1', 'FERMT2', 'FBLIM1', 'PALLD', 'MYH10', 'SORBS3', 'VCL', 'RRAS', 'SORBS1', 'MCAM', 'BCAM', 'PAWR', 'NEXN', 'CDH13', 'PRKG1', 'ILK', 'CNN3', 'LIMCH1', 'DMD', 'PDLIM5', 'SGCE', 'ITGA8', 'LAMB2', 'TRIP6', 'HSPG2', 'LAMA5', 'UTRN', 'STXBP1', 'CSRP1', 'CTTN', 'ACTN1', 'FLNA', 'ACTN4', 'ITGA7', 'PPP1R12A', 'ITGB1', 'TPM1', 'VCAN', 'LIMS2', 'NPNT', 'RSU1', 'TJP2', 'LP…	[['IMP', 'ISS', 'IBA', 'IEA'], ['IEA'], ['IMP', 'IBA', 'IEA'], ['TAS'], ['IMP', 'IGI', 'ISS', 'IBA', 'IEA'], ['IMP', 'IBA', 'IEA'], ['IBA', 'IEA'], ['IEA'], ['IBA', 'TAS', 'IEA'], ['IMP', 'HMP', 'IBA', 'TAS', 'NAS', 'IEA'], ['IMP'], ['ISS', 'IBA', 'TAS'], ['TAS', 'IEA'], ['IMP', 'TAS', 'IEA'], ['IEA'], ['IBA'], ['IDA', 'IMP', 'IBA', 'IEA'], ['IMP'], ['IMP', 'IGI', 'HMP', 'IBA', 'TAS'], ['IEA'], […	MEblue
GO:BP	GO:0007517	muscle organ development	5.79025e-10	TRUE	"The process whose specific outcome is the progression of the muscle over time, from its formation to the mature structure. The muscle is an organ consisting of a tissue made up of various elongated cells that are specialized to contract and thus to produce movement and mechanical work." [GOC:jid, ISBN:0198506732]	87	499	38	4386	0.0761523	0.436782	query_1	['GO:0048513', 'GO:0061061']	['MYLK', 'MYLK2', 'CRYAB', 'FHL1', 'SMTN', 'DMD', 'SGCE', 'LAMA5', 'CAV2', 'UTRN', 'CFL2', 'SVIL', 'TAGLN', 'SGCD', 'ITGA7', 'MYL3', 'ITGB1', 'TPM1', 'ELN', 'SGCB', 'CAV1', 'MYL6B', 'ACTA1', 'ITGA11', 'DAG1', 'MYL6', 'CTNNB1', 'FHL3', 'LOX', 'ENG', 'TGFB1', 'PRKAA1', 'TGFB2', 'MYH14', 'EMD', 'SRI', 'LEMD2', 'UNC45A']	[['IMP'], ['IDA', 'IMP', 'IBA', 'IEA'], ['IEA'], ['NAS', 'IEA'], ['TAS'], ['IBA', 'NAS', 'IEA'], ['TAS'], ['IEA'], ['ISS', 'IEA'], ['TAS'], ['IEA'], ['IMP'], ['TAS'], ['TAS'], ['TAS'], ['IMP'], ['IEA'], ['IMP'], ['IEA'], ['TAS', 'IEA'], ['ISS', 'IEA'], ['TAS'], ['ISS', 'IEA'], ['TAS'], ['IBA'], ['TAS'], ['IEA'], ['TAS'], ['IEA'], ['ISS', 'IEA'], ['IEA'], ['IEA'], ['ISS'], ['IMP'], ['TAS', 'IEA'],…	MEblue
GO:BP	GO:0060537	muscle tissue development	3.54262e-09	TRUE	"The progression of muscle tissue over time, from its initial formation to its mature state. Muscle tissue is a contractile tissue made up of actin and myosin fibers." [GOC:dph]	104	499	41	4386	0.0821643	0.394231	query_1	['GO:0009888']	['PGM5', 'MYH11', 'MYLK', 'SORBS2', 'MYLK2', 'PRKG1', 'CSRP2', 'DMD', 'PDLIM5', 'ITGA8', 'FHL2', 'CAV2', 'CSRP1', 'CFL2', 'SVIL', 'SGCD', 'MYL3', 'ITGB1', 'TPM1', 'ELN', 'ACTN2', 'SGCB', 'CAV1', 'MYL6B', 'ACTA1', 'PDGFRB', 'COL14A1', 'YAP1', 'MYL6', 'CTNNB1', 'PPP1R13L', 'LOX', 'ENG', 'TGFB1', 'DLG1', 'PRKAA1', 'TGFB2', 'MAP2K4', 'MYH14', 'EMD', 'LEMD2']	[['IBA'], ['IMP'], ['IMP'], ['ISS'], ['IDA', 'IMP', 'IBA', 'IEA'], ['IEA'], ['IBA'], ['IBA', 'IEA'], ['ISS'], ['IEA'], ['IEA'], ['ISS', 'IEA'], ['IBA'], ['IEA'], ['IMP'], ['IBA', 'IEA'], ['IMP'], ['IEA'], ['IMP'], ['IEA'], ['IEA'], ['IEA'], ['ISS', 'IEA'], ['TAS'], ['ISS', 'IEA'], ['ISS'], ['IEA'], ['IEA'], ['TAS'], ['IEA'], ['IEA'], ['IEA'], ['ISS', 'IEA'], ['IEA'], ['IEA'], ['IEA'], ['IDA', 'IS…	MEblue
GO:BP	GO:0048856	anatomical structure development	5.39621e-09	TRUE	"The biological process whose specific outcome is the progression of an anatomical structure from an initial condition to its mature state. This process begins with the formation of the structure and ends with the mature structure, whatever form that may be including its natural destruction. An anatomical structure is any biological entity that occupies space and is distinguished from its surroun…	1533	499	250	4386	0.501002	0.163079	query_1	['GO:0032502']	['PARVA', 'PGM5', 'ITGA1', 'PDLIM7', 'TGFB1I1', 'FERMT2', 'MYH11', 'LMOD1', 'MYLK', 'CRIP2', 'GNA11', 'FBLIM1', 'EFHD1', 'PALLD', 'MYH10', 'SARM1', 'PDLIM3', 'VCL', 'RRAS', 'MCAM', 'SORBS2', 'MYLK2', 'LDB3', 'CRYAB', 'NEXN', 'FHL1', 'CDH13', 'PRKG1', 'KANK2', 'CSRP2', 'ILK', 'EHD2', 'CNN3', 'PDLIM4', 'SMTN', 'DMD', 'MAP1B', 'PDLIM5', 'ENAH', 'SGCE', 'PDLIM2', 'ITGA8', 'LAMB2', 'TRIP6', 'EPS8', 'F…	[['ISS', 'IEA'], ['IBA'], ['IEA'], ['IBA'], ['IMP', 'IEA'], ['IDA', 'IMP', 'IEA'], ['IMP', 'ISS'], ['IBA'], ['IMP'], ['IEA'], ['IEA'], ['IEA'], ['IEA'], ['IBA', 'IEA'], ['IBA', 'IEA'], ['ISS', 'IEA'], ['IBA'], ['IDA', 'IMP', 'IEA'], ['IMP', 'IEA'], ['IDA', 'IEP', 'IBA', 'TAS'], ['ISS'], ['IDA', 'IMP', 'IBA', 'IEA'], ['IBA', 'IEA'], ['IEA'], ['IBA'], ['NAS', 'IEA'], ['IDA', 'IBA'], ['IEA'], ['IMP'…	MEblue
GO:BP	GO:0031589	cell-substrate adhesion	5.74366e-09	TRUE	"The attachment of a cell to the underlying substrate via adhesion molecules." [GOC:mah, GOC:pf]	172	499	55	4386	0.11022	0.319767	query_1	['GO:0007155']	['PARVA', 'ITGA1', 'FERMT2', 'SORBS3', 'VCL', 'RRAS', 'SORBS1', 'BCAM', 'CDH13', 'ILK', 'LIMCH1', 'DMD', 'SGCE', 'ITGA8', 'TRIP6', 'LAMA5', 'UTRN', 'CTTN', 'ACTN1', 'FLNA', 'ACTN4', 'ITGA7', 'ITGB1', 'LIMS2', 'NPNT', 'RSU1', 'ACTN2', 'LAMC1', 'ITGA11', 'CDH11', 'NID1', 'MICALL2', 'LIMS1', 'DAG1', 'ITGB6', 'TLN1', 'TNXB', 'TRIOBP', 'DAPK3', 'ZYX', 'CTNNB1', 'EMILIN1', 'CASK', 'ROCK2', 'FBLN2', 'FB…	[['IMP', 'IBA', 'IEA'], ['IMP', 'IBA'], ['IMP', 'IGI', 'ISS', 'IBA', 'IEA'], ['IBA', 'IEA'], ['IMP', 'TAS', 'NAS'], ['IMP'], ['ISS', 'IBA', 'TAS'], ['IMP'], ['IMP'], ['IMP', 'IGI', 'IBA', 'TAS'], ['IMP', 'IBA'], ['IEA'], ['TAS'], ['IMP', 'IBA', 'NAS'], ['NAS'], ['IDA'], ['IMP'], ['ISS'], ['IMP'], ['IMP'], ['IMP'], ['IBA', 'TAS'], ['IMP', 'IGI', 'NAS', 'IEA'], ['IBA'], ['ISS', 'IEA'], ['IMP'], ['I…	MEblue
GO:BP	GO:0042692	muscle cell differentiation	7.09073e-09	TRUE	"The process in which a relatively unspecialized cell acquires specialized features of a muscle cell." [CL:0000187, GOC:go_curators]	124	499	45	4386	0.0901804	0.362903	query_1	['GO:0030154', 'GO:0061061']	['PGM5', 'MYH11', 'LMOD1', 'SORBS2', 'LDB3', 'PRKG1', 'CSRP2', 'EHD2', 'DMD', 'PDLIM5', 'ITGA8', 'LAMB2', 'FHL2', 'CAV2', 'CSRP1', 'CFL2', 'ACTN1', 'SGCD', 'ACTN4', 'ITGB1', 'TPM1', 'NPNT', 'TMOD1', 'ACTN2', 'SGCB', 'TANC1', 'FLNC', 'LAMC1', 'MYL9', 'ACTA1', 'NID1', 'PDGFRB', 'COL14A1', 'CDH2', 'EHD1', 'MYH9', 'CTNNB1', 'MECP2', 'LOX', 'ENG', 'TGFB1', 'DOCK1', 'LAMB1', 'MAP2K4', 'CAPN2']	[['IBA'], ['IMP', 'ISS'], ['IBA'], ['ISS'], ['IEA'], ['IEA'], ['IBA'], ['ISS', 'IEA'], ['ISS', 'IBA', 'IEA'], ['ISS'], ['IEA'], ['NAS'], ['IEA'], ['ISS', 'IEA'], ['IBA'], ['IEA'], ['IBA'], ['IEA'], ['IBA'], ['ISS', 'IEA'], ['IMP'], ['IEA'], ['IBA', 'IEA'], ['IMP', 'IBA', 'IEA'], ['IEA'], ['IEA'], ['IMP', 'IEA'], ['NAS'], ['IBA'], ['IMP', 'ISS', 'IBA', 'IEA'], ['NAS'], ['ISS'], ['IEA'], ['IEA'], […	MEblue
GO:BP	GO:0007015	actin filament organization	3.45724e-08	TRUE	"A process that is carried out at the cellular level which results in the assembly, arrangement of constituent parts, or disassembly of cytoskeletal structures comprising actin filaments. Includes processes that control the spatial distribution of actin filaments, such as organizing filaments into meshworks, bundles, or other structures, as by cross-linking." [GOC:mah]	216	499	62	4386	0.124248	0.287037	query_1	['GO:0030036', 'GO:0097435']	['SYNPO', 'FERMT2', 'LMOD1', 'DSTN', 'SORBS3', 'SYNPO2', 'SORBS1', 'PAWR', 'MYO1C', 'KANK2', 'CNN3', 'LIMCH1', 'HIP1', 'CNN1', 'ENAH', 'PFN2', 'EPS8', 'PLS3', 'CFL2', 'CTTN', 'SVIL', 'ACTN1', 'MYO1D', 'DBN1', 'FLNA', 'TPM2', 'TPM1', 'CDC42EP4', 'TMOD1', 'NCKAP1', 'ELN', 'CAP2', 'ACTN2', 'TJP1', 'CALD1', 'CNN2', 'ACTA1', 'MICALL2', 'WASL', 'SPTAN1', 'DPYSL3', 'PDLIM1', 'TRIOBP', 'SPTBN1', 'ZYX', '…	[['ISS', 'IBA'], ['IMP'], ['IDA', 'IBA', 'IEA'], ['IDA', 'IBA', 'TAS', 'IEA'], ['IDA'], ['IDA', 'IBA'], ['ISS'], ['ISS'], ['IBA'], ['IEA'], ['IBA'], ['IMP', 'IBA'], ['IBA'], ['IBA'], ['IBA'], ['IDA', 'IMP', 'IGI', 'IBA', 'IEA'], ['ISS', 'IEA'], ['IBA', 'IEA'], ['IDA', 'IMP', 'ISS', 'IBA', 'IEA'], ['IMP', 'ISS'], ['IBA'], ['IMP', 'IEA'], ['IBA'], ['ISS', 'IEA'], ['IDA', 'IEA'], ['IBA'], ['ISS', 'I…	MEblue
GO:BP	GO:0055001	muscle cell development	1.80333e-07	TRUE	"The process whose specific outcome is the progression of a muscle cell over time, from its formation to the mature structure. Muscle cell development does not include the steps involved in committing an unspecified cell to the muscle cell fate." [CL:0000187, GOC:devbiol]	63	499	29	4386	0.0581162	0.460317	query_1	['GO:0042692', 'GO:0048468']	['PGM5', 'MYH11', 'LMOD1', 'SORBS2', 'LDB3', 'PRKG1', 'CSRP2', 'DMD', 'PDLIM5', 'FHL2', 'CAV2', 'CSRP1', 'CFL2', 'ACTN1', 'SGCD', 'ACTN4', 'ITGB1', 'TPM1', 'TMOD1', 'ACTN2', 'SGCB', 'FLNC', 'MYL9', 'ACTA1', 'PDGFRB', 'COL14A1', 'LOX', 'ENG', 'MAP2K4']	[['IBA'], ['IMP', 'ISS'], ['IBA'], ['ISS'], ['IEA'], ['IEA'], ['IBA'], ['ISS', 'IBA', 'IEA'], ['ISS'], ['IEA'], ['ISS', 'IEA'], ['IBA'], ['IEA'], ['IBA'], ['IEA'], ['IBA'], ['IEA'], ['IMP'], ['IBA', 'IEA'], ['IMP', 'IBA', 'IEA'], ['IEA'], ['IMP', 'IEA'], ['IBA'], ['IMP', 'ISS', 'IBA', 'IEA'], ['ISS'], ['IEA'], ['IEA'], ['ISS', 'IEA'], ['IEA']]	MEblue
GO:BP	GO:0031032	actomyosin structure organization	1.9237e-07	TRUE	"A process that is carried out at the cellular level which results in the assembly, arrangement of constituent parts, or disassembly of cytoskeletal structures containing both actin and myosin or paramyosin. The myosin may be organized into filaments." [GOC:dph, GOC:jl, GOC:mah]	88	499	35	4386	0.0701403	0.397727	query_1	['GO:0030036']	['SYNPO', 'PGM5', 'FERMT2', 'MYH11', 'LMOD1', 'MYH10', 'SORBS3', 'SORBS1', 'LDB3', 'CSRP2', 'CNN3', 'LIMCH1', 'CNN1', 'PFN2', 'CSRP1', 'CFL2', 'ITGB1', 'TPM1', 'TMOD1', 'ELN', 'ACTN2', 'FLNC', 'TJP1', 'CNN2', 'MYL9', 'ACTA1', 'PDGFRB', 'PDLIM1', 'ZYX', 'MYH9', 'ROCK2', 'ROCK1', 'PHLDB2', 'MYH14', 'PXN']	[['ISS'], ['IBA'], ['IMP'], ['ISS', 'IBA'], ['IBA'], ['IMP', 'IBA'], ['IDA'], ['ISS'], ['IEA'], ['IBA'], ['IEA'], ['IMP', 'IBA', 'IEA'], ['IEA'], ['IMP', 'IEA'], ['IBA'], ['IEA'], ['IEA'], ['IMP', 'ISS'], ['IBA', 'IEA'], ['IEA'], ['IMP'], ['IMP'], ['IMP', 'ISS', 'IEA'], ['IEA'], ['IBA'], ['IMP', 'IBA'], ['ISS'], ['ISS', 'IEA'], ['IMP'], ['IDA'], ['IMP', 'IBA', 'TAS'], ['IBA', 'TAS'], ['IMP'], ['I…	MEblue
GO:BP	GO:0030048	actin filament-based movement	4.6658e-07	TRUE	"Movement of organelles or other particles along actin filaments, or sliding of actin filaments past each other, mediated by motor proteins." [GOC:BHF, GOC:mah]	46	499	24	4386	0.0480962	0.521739	query_1	['GO:0030029']	['PARVA', 'MYH10', 'MYLK2', 'MYO1C', 'LIMCH1', 'SGCD', 'MYO1D', 'FLNA', 'ACTN4', 'TPM1', 'CAV1', 'MYL6B', 'WASL', 'MYL6', 'MYH9', 'MYO1B', 'ROCK1', 'GPD1L', 'DLG1', 'MYO6', 'CAMK2D', 'MYH14', 'CACNA2D1', 'SRI']	[['ISS', 'IEA'], ['IDA'], ['IDA'], ['IBA', 'IEA'], ['IMP'], ['IEA'], ['IBA'], ['IC'], ['IMP'], ['ISS'], ['ISS', 'IC', 'IEA'], ['TAS'], ['ISS'], ['TAS'], ['IDA'], ['ISS', 'IBA', 'IEA'], ['IEA'], ['IMP'], ['ISS', 'IEA'], ['ISS', 'IBA', 'NAS'], ['ISS', 'IC'], ['IEA'], ['IMP'], ['IMP']]	MEblue
GO:BP	GO:0009888	tissue development	5.41748e-07	TRUE	"The process whose specific outcome is the progression of a tissue over time, from its formation to the mature structure." [ISBN:0471245208]	541	499	112	4386	0.224449	0.207024	query_1	['GO:0048856']	['PGM5', 'TGFB1I1', 'FERMT2', 'MYH11', 'MYLK', 'PALLD', 'VCL', 'SORBS2', 'MYLK2', 'PRKG1', 'KANK2', 'CSRP2', 'ILK', 'CNN3', 'DMD', 'MAP1B', 'PDLIM5', 'ITGA8', 'LAMB2', 'FHL2', 'LAMA5', 'CAV2', 'CSRP1', 'CFL2', 'SVIL', 'TAGLN', 'SGCD', 'PPL', 'FLNA', 'ACTG2', 'ITGA7', 'MYL3', 'ITGB1', 'TPM1', 'NPNT', 'TMOD1', 'TJP2', 'ELN', 'ACTN2', 'SGCB', 'GSTM3', 'CAV1', 'LAMC1', 'MUSTN1', 'LTBP3', 'TJP1', 'MYL…	[['IBA'], ['IMP', 'IEA'], ['IDA', 'IMP'], ['IMP'], ['IMP'], ['IEA'], ['IDA', 'IMP'], ['ISS'], ['IDA', 'IMP', 'IBA', 'IEA'], ['IEA'], ['IMP'], ['IBA'], ['IEA'], ['IEP'], ['IBA', 'IEA'], ['IDA'], ['ISS'], ['IEP', 'IEA'], ['IEA'], ['IEA'], ['IEA'], ['ISS', 'IEA'], ['IBA'], ['IEA'], ['IMP'], ['IDA'], ['IBA', 'IEA'], ['IEA'], ['IDA', 'IEA'], ['ISS'], ['IEP'], ['IMP'], ['IEP', 'NAS', 'IEA'], ['IMP'], […	MEblue
GO:BP	GO:0032502	developmental process	6.53853e-07	TRUE	"A biological process whose specific outcome is the progression of an integrated living unit: an anatomical structure (which may be a subcellular structure, cell, tissue, or organ), or organism over time from an initial condition to a later condition." [GOC:isa_complete]	1649	499	257	4386	0.51503	0.155852	query_1	['GO:0008150']	['PARVA', 'PGM5', 'ITGA1', 'PDLIM7', 'TGFB1I1', 'FERMT2', 'MYH11', 'LMOD1', 'MYLK', 'CRIP2', 'GNA11', 'FBLIM1', 'EFHD1', 'PALLD', 'MYH10', 'SARM1', 'PDLIM3', 'VCL', 'RRAS', 'MCAM', 'SORBS2', 'MYLK2', 'LDB3', 'CRYAB', 'NEXN', 'FHL1', 'CDH13', 'PRKG1', 'KANK2', 'CSRP2', 'ILK', 'EHD2', 'CNN3', 'PDLIM4', 'SMTN', 'HIP1', 'DMD', 'MAP1B', 'PDLIM5', 'ENAH', 'SGCE', 'PDLIM2', 'ITGA8', 'LAMB2', 'TRIP6', 'E…	[['ISS', 'IEA'], ['IBA'], ['IEA'], ['IBA', 'IEA'], ['IMP', 'IEA'], ['IDA', 'IMP', 'IEA'], ['IMP', 'ISS'], ['IBA'], ['IMP'], ['IEA'], ['IEA'], ['IEA'], ['IEA'], ['IBA', 'IEA'], ['IBA', 'IEA'], ['ISS', 'IEA'], ['IBA'], ['IDA', 'IMP', 'IEA'], ['IMP', 'IEA'], ['IDA', 'IEP', 'IBA', 'TAS'], ['ISS'], ['IDA', 'IMP', 'IBA', 'IEA'], ['IBA', 'IEA'], ['IEA'], ['IBA'], ['NAS', 'IEA'], ['IDA', 'IBA'], ['IEA'],…	MEblue
GO:BP	GO:0009653	anatomical structure morphogenesis	1.14263e-06	TRUE	"The process in which anatomical structures are generated and organized. Morphogenesis pertains to the creation of form." [GOC:go_curators, ISBN:0521436125]	764	499	143	4386	0.286573	0.187173	query_1	['GO:0032502', 'GO:0048856']	['PARVA', 'PGM5', 'ITGA1', 'TGFB1I1', 'FERMT2', 'MYH11', 'LMOD1', 'MYLK', 'FBLIM1', 'PALLD', 'MYH10', 'SARM1', 'VCL', 'RRAS', 'MCAM', 'MYLK2', 'LDB3', 'CRYAB', 'NEXN', 'FHL1', 'CDH13', 'PRKG1', 'CSRP2', 'ILK', 'EHD2', 'DMD', 'MAP1B', 'PDLIM5', 'ENAH', 'ITGA8', 'LAMB2', 'EPS8', 'FHL2', 'HSPG2', 'LAMA5', 'STXBP1', 'CSRP1', 'CFL2', 'CTTN', 'HSPB6', 'ACTN1', 'SGCD', 'DBN1', 'FLNA', 'ACTG2', 'ITGA7', …	[['ISS', 'IEA'], ['IBA'], ['IEA'], ['IEA'], ['IMP', 'IEA'], ['ISS'], ['IBA'], ['IMP'], ['IEA'], ['IBA', 'IEA'], ['IBA', 'IEA'], ['ISS', 'IEA'], ['IMP', 'IEA'], ['IMP'], ['IDA', 'IEP', 'IBA', 'TAS'], ['IMP', 'IBA'], ['IEA'], ['IEA'], ['IBA'], ['NAS'], ['IDA', 'IBA'], ['IEA'], ['IBA'], ['IMP', 'IEA'], ['ISS', 'IEA'], ['IEA'], ['IBA', 'TAS', 'IEA'], ['ISS'], ['IBA'], ['IEP', 'IEA'], ['IEA'], ['ISS',…	MEblue
GO:BP	GO:0034330	cell junction organization	1.70185e-06	TRUE	"A process that is carried out at the cellular level which results in the assembly, arrangement of constituent parts, or disassembly of a cell junction. A cell junction is a specialized region of connection between two cells or between a cell and the extracellular matrix." [GOC:dph, GOC:jl, GOC:mah]	240	499	63	4386	0.126253	0.2625	query_1	['GO:0016043']	['SYNPO', 'FERMT2', 'TNS1', 'VCL', 'SORBS1', 'CDH13', 'MYO1C', 'LIMCH1', 'MAP1B', 'PDLIM5', 'PFN2', 'LAMB2', 'TRIP6', 'LAMA5', 'CTTN', 'ACTN1', 'SNCG', 'DBN1', 'FLNA', 'ITGB1', 'LIMS2', 'NUMBL', 'TJP2', 'CAP2', 'ACTN2', 'TANC1', 'CAV1', 'LAMC1', 'TJP1', 'NEGR1', 'DAB2IP', 'CDH11', 'MICALL2', 'WASL', 'LIMS1', 'CDH2', 'DAG1', 'CTNNA1', 'TLN1', 'PRNP', 'PKN2', 'TLN2', 'DAPK3', 'IQSEC1', 'MTMR2', 'PP…	[['IDA', 'IBA'], ['IMP', 'ISS', 'IEA'], ['IEA'], ['IMP', 'NAS'], ['ISS'], ['IBA'], ['IMP'], ['IMP', 'IBA'], ['IEA'], ['ISS'], ['IEA'], ['IEA'], ['NAS'], ['IEA'], ['ISS', 'IEA'], ['IMP', 'IEA'], ['IBA', 'IEA'], ['ISS', 'IEA'], ['IEA'], ['IEA'], ['IBA', 'IEA'], ['IEA'], ['IBA'], ['IEA'], ['IMP'], ['IBA', 'IEA'], ['ISS', 'IEA'], ['IMP'], ['IMP', 'IBA', 'TAS'], ['IEA'], ['ISS', 'IEA'], ['IMP', 'IBA']…	MEblue
GO:BP	GO:0007160	cell-matrix adhesion	3.65245e-06	TRUE	"The binding of a cell to the extracellular matrix via adhesion molecules." [GOC:hb]	115	499	39	4386	0.0781563	0.33913	query_1	['GO:0031589']	['ITGA1', 'FERMT2', 'VCL', 'RRAS', 'SORBS1', 'BCAM', 'CDH13', 'ILK', 'LIMCH1', 'DMD', 'SGCE', 'ITGA8', 'TRIP6', 'UTRN', 'CTTN', 'ACTN1', 'ITGA7', 'ITGB1', 'NPNT', 'ACTN2', 'ITGA11', 'CDH11', 'NID1', 'LIMS1', 'DAG1', 'ITGB6', 'TLN1', 'TNXB', 'DAPK3', 'ZYX', 'CTNNB1', 'EMILIN1', 'CASK', 'ROCK2', 'FBLN5', 'NID2', 'ROCK1', 'PHLDB2', 'PTPRA']	[['IMP', 'IBA'], ['IMP', 'ISS', 'IBA', 'IEA'], ['IMP', 'TAS', 'NAS'], ['IMP'], ['ISS', 'TAS'], ['IMP'], ['IMP'], ['IBA', 'TAS'], ['IMP', 'IBA'], ['IEA'], ['TAS'], ['IMP', 'IBA', 'NAS'], ['NAS'], ['IMP'], ['ISS'], ['IMP'], ['IBA', 'TAS'], ['IMP', 'IGI', 'NAS', 'IEA'], ['ISS', 'IEA'], ['IMP'], ['IMP', 'IBA', 'TAS'], ['IMP'], ['IEA'], ['IMP'], ['IEA'], ['IEA'], ['NAS'], ['IEA'], ['IDA'], ['IC', 'IEA…	MEblue
GO:BP	GO:0090257	regulation of muscle system process	7.93212e-06	TRUE	"Any process that modulates the frequency, rate or extent of a muscle system process, a multicellular organismal process carried out by any of the organs or tissues in a muscle system." [GOC:dph, GOC:tb]	63	499	27	4386	0.0541082	0.428571	query_1	['GO:0003012', 'GO:0044057']	['MYLK2', 'PPP1R12B', 'PRKG1', 'LMCD1', 'DMD', 'CNN1', 'CTTN', 'EHD3', 'MYL3', 'TPM1', 'NPNT', 'GSTM2', 'CAV1', 'PDE5A', 'MYL9', 'DAG1', 'CAMK2G', 'DAPK3', 'ROCK2', 'SOD1', 'GUCY1A1', 'NOL3', 'ROCK1', 'DLG1', 'CAMK2D', 'SRI', 'ANXA6']	[['IDA'], ['TAS'], ['IEA'], ['IMP', 'IEA'], ['ISS', 'IBA', 'IEA'], ['TAS'], ['IMP'], ['IEA'], ['IMP'], ['TAS'], ['IEA'], ['IC'], ['ISS', 'IC', 'IEA'], ['IEA'], ['TAS'], ['IEA'], ['TAS'], ['TAS'], ['ISS'], ['ISS', 'IEA'], ['IEA'], ['IEA'], ['IMP'], ['ISS', 'IEA'], ['IDA', 'IMP', 'TAS', 'IC'], ['IMP', 'TAS', 'IEA'], ['IBA', 'IEA']]	MEblue
GO:BP	GO:0008015	blood circulation	1.06235e-05	TRUE	"The flow of blood through the body of an animal, enabling the transport of nutrients to the tissues and the removal of waste products." [GOC:mtg_heart, ISBN:0192800825]	144	499	44	4386	0.0881764	0.305556	query_1	['GO:0003013']	['ITGA1', 'FERMT2', 'GNA11', 'MYLK2', 'PRKG1', 'DMD', 'EHD3', 'SGCD', 'FLNA', 'MYL3', 'ITGB1', 'TPM1', 'TJP2', 'ELN', 'ADH5', 'GSTM2', 'CAV1', 'PDE3A', 'PDE5A', 'TJP1', 'HSPB7', 'AKAP12', 'EMILIN1', 'DDAH1', 'MECP2', 'GUCY1B1', 'ROCK2', 'SOD3', 'ADIPOQ', 'SOD1', 'PPP1R13L', 'GUCY1A1', 'ENG', 'MYOF', 'ROCK1', 'MYL4', 'CYB5R3', 'GPD1L', 'DLG1', 'TGFB2', 'CAMK2D', 'GPR4', 'CACNA2D1', 'SRI']	[['IEA'], ['IMP', 'IEA'], ['IEA'], ['IC'], ['IEA'], ['IMP', 'ISS', 'IEA'], ['IEA'], ['IBA', 'IEA'], ['IC'], ['IMP'], ['IMP'], ['IMP', 'ISS', 'IBA', 'TAS'], ['IMP', 'IBA'], ['TAS'], ['IEA'], ['IC'], ['ISS', 'IC', 'IEA'], ['IMP'], ['IEA'], ['IMP', 'IBA', 'IEA'], ['TAS'], ['IEA'], ['ISO', 'IEA'], ['IDA', 'ISS', 'IEA'], ['IEA'], ['TAS'], ['ISS'], ['IEA'], ['IDA'], ['IDA', 'ISS', 'IEA'], ['IEA'], ['TA…	MEblue
GO:BP	GO:0055002	striated muscle cell development	2.41618e-05	TRUE	"The process whose specific outcome is the progression of a striated muscle cell over time, from its formation to the mature structure. Striated muscle cells contain fibers that are divided by transverse bands into striations, and cardiac and skeletal muscle are types of striated muscle." [CL:0000737, GOC:devbiol]	25	499	16	4386	0.0320641	0.64	query_1	['GO:0051146', 'GO:0055001']	['PGM5', 'MYH11', 'LMOD1', 'LDB3', 'CSRP2', 'DMD', 'CSRP1', 'CFL2', 'ITGB1', 'TPM1', 'TMOD1', 'ACTN2', 'FLNC', 'MYL9', 'ACTA1', 'PDGFRB']	[['IBA'], ['ISS'], ['IBA'], ['IEA'], ['IBA'], ['IEA'], ['IBA'], ['IEA'], ['IEA'], ['IMP'], ['IBA', 'IEA'], ['IMP'], ['IMP'], ['IBA'], ['IMP', 'IBA'], ['ISS']]	MEblue
GO:BP	GO:0007507	heart development	3.09467e-05	TRUE	"The process whose specific outcome is the progression of the heart over time, from its formation to the mature structure. The heart is a hollow, muscular organ, which, by contracting rhythmically, keeps up the circulation of the blood." [GOC:jid, UBERON:0000948]	159	499	46	4386	0.0921844	0.289308	query_1	['GO:0048513', 'GO:0072359']	['PARVA', 'PDLIM7', 'MYH11', 'GNA11', 'PDLIM3', 'SORBS2', 'MYLK2', 'LDB3', 'PRKG1', 'ILK', 'PDLIM4', 'PDLIM5', 'PDLIM2', 'FHL2', 'SGCD', 'FLNA', 'MYL3', 'ITGB1', 'TPM1', 'ELN', 'ACTN2', 'SGCB', 'HSPB7', 'CDH11', 'PDGFRB', 'COL14A1', 'DAG1', 'YAP1', 'PDLIM1', 'CTNNB1', 'EMILIN1', 'MECP2', 'ROCK2', 'MICAL2', 'CRIP1', 'PPP1R13L', 'LOX', 'ENG', 'ROCK1', 'TGFB1', 'CDKN1B', 'TGFB2', 'MAP2K4', 'SRI', 'L…	[['ISS', 'IEA'], ['IBA'], ['IMP'], ['IEA'], ['IBA'], ['ISS'], ['IMP', 'IBA'], ['IBA'], ['IEA'], ['IEA'], ['IBA'], ['ISS', 'IBA'], ['IBA'], ['IEA'], ['IBA', 'IEA'], ['IEA'], ['IMP'], ['IEA'], ['IMP'], ['IMP', 'ISS', 'IEA'], ['IEA'], ['IEA'], ['IEA'], ['ISS'], ['ISS'], ['IEA'], ['IEA'], ['IEA'], ['IBA'], ['ISS', 'IEA'], ['ISS', 'IEA'], ['IEA'], ['ISS'], ['ISS'], ['TAS'], ['IEA'], ['IEA'], ['ISS', '…	MEblue
GO:BP	GO:0006937	regulation of muscle contraction	4.77294e-05	TRUE	"Any process that modulates the frequency, rate or extent of muscle contraction." [GOC:go_curators]	43	499	21	4386	0.0420842	0.488372	query_1	['GO:0006936', 'GO:0090257']	['MYLK2', 'PPP1R12B', 'PRKG1', 'DMD', 'CNN1', 'CTTN', 'EHD3', 'MYL3', 'TPM1', 'NPNT', 'GSTM2', 'CAV1', 'PDE5A', 'MYL9', 'DAPK3', 'SOD1', 'GUCY1A1', 'DLG1', 'CAMK2D', 'SRI', 'ANXA6']	[['IDA'], ['TAS'], ['IEA'], ['ISS', 'IEA'], ['TAS'], ['IMP'], ['IEA'], ['IMP'], ['TAS'], ['IEA'], ['IC'], ['ISS', 'IC', 'IEA'], ['IEA'], ['TAS'], ['TAS'], ['ISS', 'IEA'], ['IEA'], ['ISS', 'IEA'], ['TAS', 'IC'], ['IMP', 'TAS', 'IEA'], ['IBA', 'IEA']]	MEblue
GO:BP	GO:0051146	striated muscle cell differentiation	5.08303e-05	TRUE	"The process in which a relatively unspecialized cell acquires specialized features of a striated muscle cell; striated muscle fibers are divided by transverse bands into striations, and cardiac and voluntary muscle are types of striated muscle." [CL:0000737, GOC:ai]	90	499	32	4386	0.0641283	0.355556	query_1	['GO:0042692']	['PGM5', 'MYH11', 'LMOD1', 'SORBS2', 'LDB3', 'PRKG1', 'CSRP2', 'EHD2', 'DMD', 'PDLIM5', 'FHL2', 'CAV2', 'CSRP1', 'CFL2', 'SGCD', 'ITGB1', 'TPM1', 'TMOD1', 'ACTN2', 'SGCB', 'TANC1', 'FLNC', 'MYL9', 'ACTA1', 'PDGFRB', 'COL14A1', 'CDH2', 'EHD1', 'MYH9', 'DOCK1', 'MAP2K4', 'CAPN2']	[['IBA'], ['IMP', 'ISS'], ['IBA'], ['ISS'], ['IEA'], ['IEA'], ['IBA'], ['ISS', 'IEA'], ['IEA'], ['ISS'], ['IEA'], ['ISS', 'IEA'], ['IBA'], ['IEA'], ['IEA'], ['ISS', 'IEA'], ['IMP'], ['IBA', 'IEA'], ['IMP', 'IEA'], ['IEA'], ['IEA'], ['IMP'], ['IBA'], ['IMP', 'ISS', 'IBA', 'IEA'], ['ISS'], ['IEA'], ['IEA'], ['ISS', 'IEA'], ['IEA'], ['IBA'], ['IEA'], ['IEA']]	MEblue
GO:BP	GO:0044057	regulation of system process	6.08331e-05	TRUE	"Any process that modulates the frequency, rate or extent of a system process, a multicellular organismal process carried out by any of the organs or tissues in an organ system." [GOC:jl]	125	499	39	4386	0.0781563	0.312	query_1	['GO:0003008', 'GO:0051239']	['MYLK2', 'PPP1R12B', 'PRKG1', 'LMCD1', 'DMD', 'CNN1', 'CTTN', 'EHD3', 'FLNA', 'MYL3', 'ITGB1', 'TPM1', 'NPNT', 'GSTM2', 'CAV1', 'PDE5A', 'MYL9', 'AQP1', 'HSPB7', 'DAG1', 'CAMK2G', 'DAPK3', 'MTMR2', 'MECP2', 'ROCK2', 'ADIPOQ', 'SOD1', 'HIP1R', 'GUCY1A1', 'NOL3', 'ROCK1', 'MYL4', 'GPD1L', 'DLG1', 'TGFB2', 'CAMK2D', 'CACNA2D1', 'SRI', 'ANXA6']	[['IDA'], ['TAS'], ['IEA'], ['IMP', 'IEA'], ['IMP', 'ISS', 'IBA', 'IEA'], ['TAS'], ['IMP'], ['IEA'], ['IC'], ['IMP'], ['IMP'], ['ISS', 'TAS'], ['IEA'], ['IC'], ['ISS', 'IC', 'IEA'], ['IEA'], ['TAS'], ['IMP'], ['TAS'], ['IEA'], ['TAS'], ['TAS'], ['ISS', 'IEA'], ['IEA'], ['ISS'], ['IDA', 'IEA'], ['ISS', 'IEA'], ['IEA'], ['IEA'], ['IEA'], ['IMP'], ['IMP'], ['IMP'], ['ISS', 'IEA'], ['IDA'], ['IDA', '…	MEblue
GO:BP	GO:0003013	circulatory system process	0.000105171	TRUE	"A organ system process carried out by any of the organs or tissues of the circulatory system. The circulatory system is an organ system that moves extracellular fluids to and from tissue within a multicellular organism." [GOC:mtg_cardio]	159	499	45	4386	0.0901804	0.283019	query_1	['GO:0003008']	['ITGA1', 'FERMT2', 'GNA11', 'MYLK2', 'PRKG1', 'DMD', 'EHD3', 'SGCD', 'FLNA', 'MYL3', 'ITGB1', 'TPM1', 'TJP2', 'ELN', 'ADH5', 'GSTM2', 'CAV1', 'PDE3A', 'PDE5A', 'TJP1', 'HSPB7', 'YAP1', 'AKAP12', 'EMILIN1', 'DDAH1', 'MECP2', 'GUCY1B1', 'ROCK2', 'SOD3', 'ADIPOQ', 'SOD1', 'PPP1R13L', 'GUCY1A1', 'ENG', 'MYOF', 'ROCK1', 'MYL4', 'CYB5R3', 'GPD1L', 'DLG1', 'TGFB2', 'CAMK2D', 'GPR4', 'CACNA2D1', 'SRI']	[['IEA'], ['IMP', 'IEA'], ['IEA'], ['IC'], ['IEA'], ['IMP', 'ISS', 'IEA'], ['IEA'], ['IBA', 'IEA'], ['IC'], ['IMP'], ['IMP'], ['IMP', 'ISS', 'IBA', 'TAS'], ['IMP', 'IBA'], ['TAS'], ['IEA'], ['IC'], ['ISS', 'IC', 'IEA'], ['IMP'], ['IEA'], ['IMP', 'IBA', 'IEA'], ['TAS'], ['IEA'], ['IEA'], ['ISO', 'IEA'], ['IDA', 'ISS', 'IEA'], ['IEA'], ['TAS'], ['ISS'], ['IEA'], ['IDA'], ['IDA', 'ISS', 'IEA'], ['IE…	MEblue
GO:BP	GO:0030239	myofibril assembly	0.000139985	TRUE	"Formation of myofibrils, the repeating units of striated muscle." [GOC:mah]	24	499	15	4386	0.0300601	0.625	query_1	['GO:0010927', 'GO:0031032', 'GO:0055002', 'GO:0097435', 'GO:0140694']	['PGM5', 'MYH11', 'LMOD1', 'LDB3', 'CSRP2', 'CSRP1', 'CFL2', 'ITGB1', 'TPM1', 'TMOD1', 'ACTN2', 'FLNC', 'MYL9', 'ACTA1', 'PDGFRB']	[['IBA'], ['ISS'], ['IBA'], ['IEA'], ['IBA'], ['IBA'], ['IEA'], ['IEA'], ['IMP'], ['IBA', 'IEA'], ['IMP'], ['IMP'], ['IBA'], ['IMP', 'IBA'], ['ISS']]	MEblue
GO:BP	GO:0032970	regulation of actin filament-based process	0.000202212	TRUE	"Any process that modulates the frequency, rate or extent of any cellular process that depends upon or alters the actin cytoskeleton." [GOC:mah]	162	499	45	4386	0.0901804	0.277778	query_1	['GO:0030029', 'GO:0050794']	['SYNPO', 'FERMT2', 'LMOD1', 'DSTN', 'SORBS3', 'SYNPO2', 'MYLK2', 'KANK2', 'LIMCH1', 'PFN2', 'EPS8', 'CFL2', 'CTTN', 'SVIL', 'FLNA', 'TPM1', 'CDC42EP4', 'TMOD1', 'NCKAP1', 'ELN', 'ACTN2', 'CAV1', 'TJP1', 'CNN2', 'PDGFRB', 'SPTAN1', 'TRIOBP', 'DAPK3', 'SPTBN1', 'MYH9', 'MYO3B', 'ROCK2', 'NCK2', 'SSH3', 'HIP1R', 'ROCK1', 'TGFB1', 'DLG1', 'CDC42EP1', 'PHLDB2', 'CAMK2D', 'SRI', 'SNX9', 'CDC42EP5', 'P…	[['ISS', 'IBA'], ['IMP'], ['IDA', 'IEA'], ['IEA'], ['IDA'], ['IDA', 'IBA'], ['IDA'], ['IEA'], ['IMP', 'IBA'], ['IDA', 'IMP', 'IGI', 'IBA', 'IEA'], ['ISS', 'IEA'], ['IMP'], ['IMP', 'ISS'], ['IBA'], ['IEA'], ['ISS'], ['IBA'], ['IEA'], ['IDA', 'ISS'], ['IEA'], ['IMP'], ['ISS', 'IC', 'IEA'], ['ISS', 'IEA'], ['IDA'], ['ISS'], ['IEA'], ['NAS'], ['IDA', 'TAS', 'IEA'], ['IEA'], ['IMP', 'ISS', 'IEA'], ['I…	MEblue
GO:BP	GO:0071559	response to transforming growth factor beta	0.000241217	TRUE	"Any process that results in a change in state or activity of a cell or an organism (in terms of movement, secretion, enzyme production, gene expression, etc.) as a result of a transforming growth factor beta stimulus." [GOC:mah]	95	499	32	4386	0.0641283	0.336842	query_1	['GO:0070848']	['TGFB1I1', 'FERMT2', 'LTBP4', 'ITGA8', 'CAV2', 'NPNT', 'CAV1', 'PDE3A', 'LTBP3', 'LTBP1', 'LIMS1', 'ITGB6', 'TSC22D1', 'TNXB', 'LRRC32', 'ZYX', 'EMILIN1', 'ROCK2', 'COL4A2', 'LOX', 'ENG', 'PIN1', 'ROCK1', 'TGFB1', 'FMOD', 'LTBP2', 'GIPC1', 'TGFB2', 'CLEC3B', 'STRAP', 'PXN', 'APPL2']	[['IDA'], ['IMP'], ['TAS', 'IEA'], ['IEA'], ['IEA'], ['IEA'], ['IEA'], ['IEP'], ['IEA'], ['IDA', 'TAS'], ['IEP'], ['IEA'], ['IMP'], ['ISO'], ['IDA'], ['IMP', 'IBA', 'IEA'], ['ISS', 'IEA'], ['ISS'], ['IEA'], ['IEA'], ['IDA', 'IBA', 'TAS', 'IEA'], ['IDA'], ['ISS', 'IEA'], ['IEA'], ['TAS'], ['TAS'], ['ISS', 'IEA'], ['IDA', 'IBA'], ['IEP'], ['IMP', 'IEA'], ['IDA', 'IBA'], ['IMP']]	MEblue
GO:BP	GO:0048513	animal organ development	0.000270264	TRUE	"Development of a tissue or tissues that work together to perform a specific function or functions. Development pertains to the process whose specific outcome is the progression of a structure over time, from its formation to the mature structure. Organs are commonly observed as visibly distinct structures, but may also exist as loosely associated clusters of cells that work together to perform a…	754	499	134	4386	0.268537	0.177719	query_1	['GO:0048856']	['PARVA', 'PDLIM7', 'TGFB1I1', 'FERMT2', 'MYH11', 'MYLK', 'GNA11', 'PALLD', 'PDLIM3', 'SORBS2', 'MYLK2', 'LDB3', 'CRYAB', 'FHL1', 'PRKG1', 'KANK2', 'ILK', 'PDLIM4', 'SMTN', 'DMD', 'PDLIM5', 'SGCE', 'PDLIM2', 'ITGA8', 'LAMB2', 'FHL2', 'HSPG2', 'LAMA5', 'CAV2', 'UTRN', 'PLS3', 'CFL2', 'WFS1', 'MAOB', 'SVIL', 'TAGLN', 'SGCD', 'TNS2', 'PPL', 'FLNA', 'ACTG2', 'ITGA7', 'MYL3', 'ITGB1', 'TPM1', 'LIMS2',…	[['ISS', 'IEA'], ['IBA'], ['IMP'], ['IDA'], ['IMP'], ['IMP'], ['IEA'], ['IEA'], ['IBA'], ['ISS'], ['IDA', 'IMP', 'IBA', 'IEA'], ['IBA'], ['IEA'], ['NAS', 'IEA'], ['IEA'], ['IMP'], ['IEA'], ['IBA'], ['TAS'], ['IBA', 'NAS', 'IEA'], ['ISS', 'IBA'], ['TAS'], ['IBA'], ['IMP', 'IEA'], ['IEA'], ['IEA'], ['TAS', 'IEA'], ['IMP', 'IEA'], ['ISS', 'IEA'], ['TAS'], ['IMP'], ['IEA'], ['IMP', 'IEA'], ['HEP'], […	MEblue
GO:BP	GO:0010927	cellular component assembly involved in morphogenesis	0.000553693	TRUE	"The cellular component assembly that is part of the initial shaping of the component during its developmental progression." [GOC:dph, GOC:tb]	40	499	19	4386	0.0380762	0.475	query_1	['GO:0022607', 'GO:0032989', 'GO:0048646']	['PGM5', 'MYH11', 'LMOD1', 'LDB3', 'CSRP2', 'CSRP1', 'CFL2', 'ITGB1', 'TPM1', 'TMOD1', 'ACTN2', 'FLNC', 'MYL9', 'ACTA1', 'PDGFRB', 'DAG1', 'MTMR2', 'PHLDB1', 'PHLDB2']	[['IBA'], ['ISS'], ['IBA'], ['IEA'], ['IBA'], ['IBA'], ['IEA'], ['IEA'], ['IMP'], ['IBA', 'IEA'], ['IMP'], ['IMP'], ['IBA'], ['IMP', 'IBA'], ['ISS'], ['IMP'], ['IEA'], ['IMP', 'IGI'], ['IMP', 'IGI']]	MEblue
GO:BP	GO:0006939	smooth muscle contraction	0.000664752	TRUE	"A process in which force is generated within smooth muscle tissue, resulting in a change in muscle geometry. Force generation involves a chemo-mechanical energy conversion step that is carried out by the actin/myosin complex activity, which generates force through ATP hydrolysis. Smooth muscle differs from striated muscle in the much higher actin/myosin ratio, the absence of conspicuous sarcomer…	26	499	15	4386	0.0300601	0.576923	query_1	['GO:0006936']	['MYH11', 'MYLK', 'PRKG1', 'SMTN', 'CNN1', 'CTTN', 'NPNT', 'CAV1', 'DAPK3', 'ROCK2', 'SOD1', 'GUCY1A1', 'SULF2', 'ROCK1', 'DLG1']	[['ISS'], ['ISS', 'IBA'], ['IEA'], ['TAS'], ['TAS'], ['IMP'], ['IEA'], ['ISS', 'IEA'], ['TAS'], ['TAS', 'IEA'], ['ISS', 'IEA'], ['IEA'], ['ISS', 'IEA'], ['TAS'], ['IEA']]	MEblue
GO:BP	GO:1902903	regulation of supramolecular fiber organization	0.00069184	TRUE	"Any process that modulates the frequency, rate or extent of supramolecular fiber organization." [GO_REF:0000058, GOC:PARL, GOC:rl, GOC:TermGenie, PMID:23921388]	185	499	48	4386	0.0961924	0.259459	query_1	['GO:0051128', 'GO:0097435']	['SYNPO', 'FERMT2', 'LMOD1', 'DSTN', 'SORBS3', 'SYNPO2', 'CRYAB', 'KANK2', 'LIMCH1', 'MAP1B', 'PFN2', 'EPS8', 'CFL2', 'CTTN', 'SVIL', 'FLNA', 'TPM1', 'CDC42EP4', 'TMOD1', 'NCKAP1', 'ELN', 'ACTN2', 'TJP1', 'MAP2', 'EML2', 'SPTAN1', 'TNXB', 'TRIOBP', 'DAPK3', 'SPTBN1', 'EMILIN1', 'MECP2', 'HDGFL3', 'ROCK2', 'NCK2', 'SSH3', 'HIP1R', 'ROCK1', 'DLG1', 'CDKN1B', 'CDC42EP1', 'PHLDB2', 'AEBP1', 'CLIP1', …	[['ISS', 'IBA'], ['IMP'], ['IDA', 'IEA'], ['IEA'], ['IDA'], ['IDA', 'IBA'], ['IDA'], ['IEA'], ['IMP', 'IBA'], ['IBA', 'IEA'], ['IDA', 'IMP', 'IGI', 'IBA', 'IEA'], ['ISS', 'IEA'], ['IMP'], ['IMP', 'ISS'], ['IBA'], ['IEA'], ['ISS'], ['IBA'], ['IEA'], ['IDA', 'ISS'], ['IEA'], ['IMP'], ['ISS', 'IEA'], ['ISS', 'TAS'], ['IDA'], ['IEA'], ['IDA'], ['NAS'], ['IEA'], ['IEA'], ['ISS', 'IEA'], ['IMP'], ['ISS…	MEblue
GO:BP	GO:0032501	multicellular organismal process	0.000784304	TRUE	"Any biological process, occurring at the level of a multicellular organism, pertinent to its function." [GOC:curators, GOC:dph, GOC:isa_complete, GOC:tb]	1843	499	268	4386	0.537074	0.145415	query_1	['GO:0008150']	['PARVA', 'ITGA1', 'PDLIM7', 'TGFB1I1', 'FERMT2', 'MYH11', 'LMOD1', 'MYLK', 'GNA11', 'EFHD1', 'PALLD', 'SARM1', 'PDLIM3', 'VCL', 'RRAS', 'MCAM', 'SORBS2', 'MYLK2', 'PAWR', 'LDB3', 'CRYAB', 'PPP1R12B', 'NEXN', 'CDH13', 'SYNM', 'PRKG1', 'KANK2', 'ILK', 'LMCD1', 'PDLIM4', 'SMTN', 'DMD', 'SLMAP', 'CNN1', 'MAP1B', 'PDLIM5', 'ENAH', 'PFN2', 'PDLIM2', 'ITGA8', 'LAMB2', 'TRIP6', 'EPS8', 'FHL2', 'HSPG2', …	[['ISS', 'IEA'], ['IEA'], ['IBA', 'IEA'], ['IMP', 'IEA'], ['IDA', 'IMP', 'IEA'], ['IMP', 'ISS'], ['IBA'], ['IMP', 'ISS', 'IBA'], ['IEA'], ['IEA'], ['IBA', 'IEA'], ['ISS', 'IEA'], ['IBA'], ['IDA', 'HMP', 'NAS', 'IEA'], ['IMP', 'IEA'], ['IDA', 'IEP', 'IBA'], ['ISS'], ['IDA', 'IMP', 'IBA', 'IC'], ['IEA'], ['IBA'], ['TAS', 'IEA'], ['TAS'], ['IBA'], ['IDA', 'IBA'], ['IBA', 'IEA'], ['IMP', 'IEA'], ['IM…	MEblue
GO:BP	GO:0072359	circulatory system development	0.000977958	TRUE	"The process whose specific outcome is the progression of the circulatory system over time, from its formation to the mature structure. The circulatory system is the organ system that passes nutrients (such as amino acids and electrolytes), gases, hormones, blood cells, etc. to and from cells in the body to help fight diseases and help stabilize body temperature and pH to maintain homeostasis." […	354	499	75	4386	0.150301	0.211864	query_1	['GO:0048731']	['PARVA', 'PDLIM7', 'MYH11', 'MYLK', 'GNA11', 'PDLIM3', 'RRAS', 'MCAM', 'SORBS2', 'MYLK2', 'LDB3', 'CDH13', 'PRKG1', 'ILK', 'PDLIM4', 'PDLIM5', 'PDLIM2', 'FHL2', 'HSPG2', 'HSPB6', 'NXN', 'SGCD', 'FLNA', 'MYL3', 'ITGB1', 'TPM1', 'ELN', 'ACTN2', 'SGCB', 'CAV1', 'CSPG4', 'TJP1', 'CALD1', 'DAB2IP', 'AQP1', 'HSPB7', 'CDH11', 'PDGFRB', 'COL14A1', 'CDH2', 'CLIC4', 'DAG1', 'LOXL1', 'COL18A1', 'YAP1', 'PL…	[['ISS', 'IEA'], ['IBA'], ['IMP'], ['IMP'], ['IEA'], ['IBA'], ['IMP'], ['IDA', 'IEP', 'IBA'], ['ISS'], ['IMP', 'IBA'], ['IBA'], ['IDA', 'IBA'], ['IEA'], ['IEA'], ['IBA'], ['ISS', 'IBA'], ['IBA'], ['IEA'], ['TAS', 'IEA'], ['IDA'], ['ISS', 'IEA'], ['IBA', 'IEA'], ['IEA'], ['IMP'], ['IMP', 'IEA'], ['IMP'], ['IMP', 'ISS', 'IEA'], ['IEA'], ['IEA'], ['ISS', 'IEA'], ['IEA'], ['IMP', 'IEA'], ['IBA'], ['I…	MEblue
GO:BP	GO:0023052	signaling	0.00144458	TRUE	"The entirety of a process in which information is transmitted within a biological system. This process begins with an active signal and ends when a cellular response has been triggered." [GOC:mtg_signal, GOC:mtg_signaling_feb11, GOC:signaling]	1548	499	232	4386	0.46493	0.149871	query_1	['GO:0050789']	['ITGA1', 'TGFB1I1', 'FERMT2', 'GNA11', 'IRAG1', 'SARM1', 'SORBS3', 'RRAS', 'SORBS1', 'BCAM', 'SORBS2', 'MYLK2', 'PAWR', 'BAG3', 'CRYAB', 'PPP1R12B', 'CDH13', 'PRKG1', 'MYO1C', 'KANK2', 'LTBP4', 'ILK', 'LMCD1', 'PDLIM4', 'HIP1', 'DMD', 'CAVIN3', 'RBPMS', 'MAP1B', 'PFN2', 'ITGA8', 'LAMB2', 'TRIP6', 'EPS8', 'FHL2', 'HSPG2', 'LAMA5', 'CAV2', 'UTRN', 'STXBP1', 'CTTN', 'WFS1', 'MAOB', 'NXN', 'SGCD', '…	[['ISS', 'IBA', 'IEA'], ['IDA', 'IEA'], ['IDA', 'IMP', 'IEA'], ['ISS', 'IBA', 'TAS', 'IEA'], ['IBA'], ['IEA'], ['IEA'], ['IMP', 'TAS', 'IEA'], ['ISS'], ['TAS'], ['IBA'], ['IEA'], ['IEA'], ['IDA', 'IEA'], ['IEA'], ['TAS', 'IEA'], ['IDA', 'IMP'], ['TAS', 'IEA'], ['IMP'], ['IDA', 'IMP', 'IBA', 'IEA'], ['TAS', 'IEA'], ['IDA', 'IMP', 'IBA', 'IEA'], ['IMP', 'IEA'], ['ISS'], ['IDA', 'IMP', 'IC', 'IEA'],…	MEblue
GO:BP	GO:0006941	striated muscle contraction	0.00149545	TRUE	"A process in which force is generated within striated muscle tissue, resulting in the shortening of the muscle. Force generation involves a chemo-mechanical energy conversion step that is carried out by the actin/myosin complex activity, which generates force through ATP hydrolysis. Striated muscle is a type of muscle in which the repeating units (sarcomeres) of the contractile myofibrils are ar…	46	499	20	4386	0.0400802	0.434783	query_1	['GO:0006936']	['MYLK2', 'SYNM', 'DMD', 'EHD3', 'SGCD', 'FLNA', 'MYL3', 'TPM1', 'GSTM2', 'CAV1', 'PDE5A', 'DTNA', 'PPP1R13L', 'MYL4', 'GPD1L', 'DLG1', 'CAMK2D', 'MYH14', 'CACNA2D1', 'SRI']	[['IDA', 'IBA', 'IC'], ['IBA', 'IEA'], ['IMP', 'ISS', 'IEA'], ['IEA'], ['IEA'], ['IC'], ['IMP'], ['IMP', 'IBA'], ['IC'], ['ISS', 'IC', 'IEA'], ['IEA'], ['TAS'], ['IEA'], ['IMP', 'IBA'], ['IMP'], ['ISS', 'IEA'], ['ISS', 'TAS', 'IC'], ['IMP'], ['IMP'], ['IMP', 'TAS', 'IEA']]	MEblue
GO:BP	GO:0071560	cellular response to transforming growth factor beta stimulus	0.0017367	TRUE	"Any process that results in a change in state or activity of a cell (in terms of movement, secretion, enzyme production, gene expression, etc.) as a result of a transforming growth factor beta stimulus." [GOC:ecd, PMID:15451575]	92	499	30	4386	0.0601202	0.326087	query_1	['GO:0071363', 'GO:0071559']	['TGFB1I1', 'FERMT2', 'LTBP4', 'ITGA8', 'CAV2', 'NPNT', 'CAV1', 'PDE3A', 'LTBP3', 'LTBP1', 'LIMS1', 'ITGB6', 'TSC22D1', 'TNXB', 'LRRC32', 'ZYX', 'EMILIN1', 'COL4A2', 'LOX', 'ENG', 'PIN1', 'TGFB1', 'FMOD', 'LTBP2', 'GIPC1', 'TGFB2', 'CLEC3B', 'STRAP', 'PXN', 'APPL2']	[['IDA'], ['IMP'], ['TAS', 'IEA'], ['IEA'], ['IEA'], ['IEA'], ['IEA'], ['IEP'], ['IEA'], ['IDA', 'TAS'], ['IEP'], ['IEA'], ['IMP'], ['ISO'], ['IDA'], ['IMP', 'IBA', 'IEA'], ['ISS', 'IEA'], ['IEA'], ['IEA'], ['IDA', 'IBA', 'TAS', 'IEA'], ['IDA'], ['IEA'], ['TAS'], ['TAS'], ['ISS', 'IEA'], ['IDA', 'IBA'], ['IEP'], ['IMP', 'IEA'], ['IDA', 'IBA'], ['IMP']]	MEblue
GO:BP	GO:0051493	regulation of cytoskeleton organization	0.00257185	TRUE	"Any process that modulates the frequency, rate or extent of the formation, arrangement of constituent parts, or disassembly of cytoskeletal structures." [GOC:ai]	222	499	53	4386	0.106212	0.238739	query_1	['GO:0007010', 'GO:0033043']	['SYNPO', 'FERMT2', 'LMOD1', 'DSTN', 'SORBS3', 'SYNPO2', 'NEXN', 'KANK2', 'LIMCH1', 'MAP1B', 'PFN2', 'EPS8', 'CFL2', 'CTTN', 'SVIL', 'FLNA', 'TPM1', 'CDC42EP4', 'TMOD1', 'NCKAP1', 'ELN', 'ACTN2', 'TJP1', 'PDGFRB', 'MAP2', 'EML2', 'CLIC4', 'SPTAN1', 'TRIOBP', 'DAPK3', 'SPTBN1', 'MYO3B', 'MECP2', 'HDGFL3', 'ROCK2', 'NCK2', 'SSH3', 'PHLDB1', 'HIP1R', 'ROCK1', 'TGFB1', 'DLG1', 'PRKAA1', 'CDKN1B', 'CD…	[['ISS', 'IBA'], ['IMP'], ['IDA', 'IEA'], ['IEA'], ['IDA', 'NAS'], ['IDA', 'IBA'], ['IEP'], ['IEA'], ['IMP', 'IBA'], ['IBA', 'IEA'], ['IDA', 'IMP', 'IGI', 'IBA', 'IEA'], ['ISS', 'IEA'], ['IMP'], ['IMP', 'ISS'], ['IBA'], ['IEA'], ['ISS'], ['IBA'], ['IEA'], ['IDA', 'ISS'], ['IEA'], ['IMP'], ['IMP', 'ISS', 'IEA'], ['ISS'], ['ISS', 'TAS'], ['IDA'], ['NAS'], ['IEA'], ['NAS'], ['IDA', 'TAS', 'IEA'], ['…	MEblue
GO:BP	GO:0070252	actin-mediated cell contraction	0.00258925	TRUE	"The actin filament-based process in which cytoplasmic actin filaments slide past one another resulting in contraction of all or part of the cell body." [GOC:mah]	28	499	15	4386	0.0300601	0.535714	query_1	['GO:0030048']	['PARVA', 'MYLK2', 'LIMCH1', 'SGCD', 'FLNA', 'TPM1', 'CAV1', 'MYL6B', 'MYL6', 'ROCK1', 'GPD1L', 'DLG1', 'CAMK2D', 'CACNA2D1', 'SRI']	[['ISS', 'IEA'], ['IDA'], ['IMP'], ['IEA'], ['IC'], ['ISS'], ['ISS', 'IC', 'IEA'], ['TAS'], ['TAS'], ['IEA'], ['IMP'], ['ISS', 'IEA'], ['ISS', 'IC'], ['IMP'], ['IMP']]	MEblue
GO:BP	GO:0014706	striated muscle tissue development	0.00412708	TRUE	"The process whose specific outcome is the progression of a striated muscle over time, from its formation to the mature structure. Striated muscle contain fibers that are divided by transverse bands into striations, and cardiac and skeletal muscle are types of striated muscle. Skeletal muscle myoblasts fuse to form myotubes and eventually multinucleated muscle fibers. The fusion of cardiac cells …	57	499	22	4386	0.0440882	0.385965	query_1	['GO:0060537']	['PGM5', 'MYH11', 'SORBS2', 'MYLK2', 'PRKG1', 'PDLIM5', 'FHL2', 'SGCD', 'MYL3', 'ITGB1', 'TPM1', 'ACTN2', 'SGCB', 'PDGFRB', 'COL14A1', 'YAP1', 'PPP1R13L', 'LOX', 'ENG', 'TGFB1', 'TGFB2', 'MAP2K4']	[['IBA'], ['IMP'], ['ISS'], ['IMP', 'IBA'], ['IEA'], ['ISS'], ['IEA'], ['IBA', 'IEA'], ['IMP'], ['IEA'], ['IMP'], ['IEA'], ['IEA'], ['ISS'], ['IEA'], ['IEA'], ['IEA'], ['IEA'], ['ISS', 'IEA'], ['IEA'], ['IDA', 'ISS'], ['IEA']]	MEblue
GO:BP	GO:0007154	cell communication	0.00455068	TRUE	"Any process that mediates interactions between a cell and its surroundings. Encompasses interactions such as signaling or attachment between one cell and another cell, between a cell and an extracellular matrix, or between a cell and any other aspect of its environment." [GOC:mah]	1566	499	232	4386	0.46493	0.148148	query_1	['GO:0009987']	['ITGA1', 'TGFB1I1', 'FERMT2', 'GNA11', 'IRAG1', 'SARM1', 'SORBS3', 'RRAS', 'SORBS1', 'BCAM', 'SORBS2', 'MYLK2', 'PAWR', 'BAG3', 'CRYAB', 'PPP1R12B', 'CDH13', 'PRKG1', 'MYO1C', 'KANK2', 'LTBP4', 'ILK', 'LMCD1', 'PDLIM4', 'HIP1', 'DMD', 'CAVIN3', 'RBPMS', 'MAP1B', 'PFN2', 'ITGA8', 'LAMB2', 'TRIP6', 'EPS8', 'FHL2', 'HSPG2', 'LAMA5', 'CAV2', 'UTRN', 'STXBP1', 'CTTN', 'WFS1', 'MAOB', 'NXN', 'SGCD', '…	[['ISS', 'IBA', 'IEA'], ['IDA', 'IEA'], ['IDA', 'IMP', 'IEA'], ['ISS', 'IBA', 'TAS', 'IEA'], ['IBA'], ['IEA'], ['IEA'], ['IMP', 'TAS', 'IEA'], ['ISS'], ['TAS'], ['IBA'], ['IEA'], ['IEA'], ['IDA', 'IEA'], ['IEA'], ['TAS', 'IEA'], ['IDA', 'IMP'], ['TAS', 'IEA'], ['IMP'], ['IDA', 'IMP', 'IBA', 'IEA'], ['TAS', 'IEA'], ['IDA', 'IMP', 'IBA', 'IEA'], ['IMP', 'IEA'], ['ISS'], ['IDA', 'IMP', 'IC', 'IEA'],…	MEblue
GO:BP	GO:0000902	cell morphogenesis	0.00463319	TRUE	"The developmental process in which the size or shape of a cell is generated and organized." [GOC:clt, GOC:dph, GOC:go_curators, GOC:tb]	301	499	65	4386	0.130261	0.215947	query_1	['GO:0009653']	['PARVA', 'ITGA1', 'FERMT2', 'FBLIM1', 'PALLD', 'MYH10', 'SARM1', 'VCL', 'NEXN', 'CDH13', 'PRKG1', 'ILK', 'DMD', 'MAP1B', 'PDLIM5', 'ENAH', 'LAMB2', 'EPS8', 'STXBP1', 'CTTN', 'ACTN1', 'DBN1', 'FLNA', 'ITGA7', 'ITGB1', 'TPM1', 'CDC42EP4', 'PALM2', 'NUMBL', 'NCKAP1', 'CAP2', 'NFIB', 'DAB2IP', 'CDH11', 'ITPR1', 'WASL', 'MAP2', 'CDH2', 'CLIC4', 'DAG1', 'COL18A1', 'ITGB6', 'YAP1', 'SEPTIN7', 'RILPL1',…	[['IEA'], ['IEA'], ['IMP', 'IEA'], ['IEA'], ['IBA', 'IEA'], ['IBA', 'IEA'], ['ISS', 'IEA'], ['IEA'], ['IBA'], ['IBA'], ['IEA'], ['IMP'], ['IEA'], ['IBA', 'TAS', 'IEA'], ['ISS'], ['IBA'], ['IEA'], ['ISS', 'IEA'], ['ISS', 'IEA'], ['ISS'], ['IMP'], ['ISS', 'IEA'], ['IEA'], ['IEA'], ['IEA'], ['IMP'], ['IDA', 'IBA', 'IEA'], ['IEA'], ['IEA'], ['IBA'], ['IBA'], ['ISS', 'IEA'], ['ISS', 'IEA'], ['IBA', 'I…	MEblue
GO:BP	GO:0007267	cell-cell signaling	0.00472932	TRUE	"Any process that mediates the transfer of information from one cell to another. This process includes signal transduction in the receiving cell and, where applicable, release of a ligand and any processes that actively facilitate its transport and presentation to the receiving cell. Examples include signaling via soluble ligands, via cell adhesion molecules and via gap junctions." [GOC:dos, GOC:…	380	499	77	4386	0.154309	0.202632	query_1	['GO:0007154', 'GO:0023052']	['TGFB1I1', 'FERMT2', 'GNA11', 'MYLK2', 'LTBP4', 'ILK', 'PDLIM4', 'HIP1', 'DMD', 'MAP1B', 'PFN2', 'UTRN', 'STXBP1', 'MAOB', 'NXN', 'SNCG', 'DBN1', 'FLNA', 'ITGB1', 'CAV1', 'LTBP3', 'DAB2IP', 'AQP1', 'LTBP1', 'CDH11', 'NID1', 'ITPR1', 'CDH2', 'DAG1', 'ITGB6', 'TSC22D1', 'YAP1', 'PRNP', 'TNXB', 'AKAP12', 'TAX1BP3', 'LRRFIP2', 'DTNA', 'RAB11FIP5', 'CAMK2G', 'DAPK3', 'LRRC32', 'MTMR2', 'ZYX', 'PBXIP1…	[['IEA'], ['IMP', 'IEA'], ['ISS', 'IEA'], ['IEA'], ['IEA'], ['IMP'], ['ISS'], ['IEA'], ['IBA', 'IEA'], ['IEA'], ['IEA'], ['IBA'], ['ISS', 'IBA', 'TAS', 'IEA'], ['IEA'], ['IMP', 'ISS', 'IBA', 'IEA'], ['IBA', 'IEA'], ['ISS', 'NAS', 'IEA'], ['IC'], ['ISS', 'IEA'], ['IMP', 'ISS', 'IEA'], ['IMP'], ['IMP', 'ISS', 'IEA'], ['IEA'], ['IDA'], ['IEA'], ['IBA'], ['IEA'], ['IBA', 'IEA'], ['IEA'], ['IDA'], ['I…	MEblue
GO:BP	GO:0045216	cell-cell junction organization	0.00698819	TRUE	"A process that is carried out at the cellular level which results in the assembly, arrangement of constituent parts, or disassembly of a cell-cell junction. A cell-cell junction is a specialized region of connection between two cells." [GOC:ai, GOC:dph, GOC:jl, GOC:mah]	63	499	23	4386	0.0460922	0.365079	query_1	['GO:0034330']	['FERMT2', 'VCL', 'CDH13', 'MYO1C', 'FLNA', 'LIMS2', 'NUMBL', 'TJP2', 'CAV1', 'TJP1', 'CDH11', 'MICALL2', 'LIMS1', 'CDH2', 'CTNNA1', 'TLN1', 'PKN2', 'TLN2', 'CTNNB1', 'ROCK2', 'ROCK1', 'DLG1', 'TGFB2']	[['IMP', 'IEA'], ['IMP'], ['IBA'], ['IMP'], ['IEA'], ['IBA', 'IEA'], ['IEA'], ['IBA'], ['ISS', 'IEA'], ['IMP', 'IBA', 'TAS'], ['IBA'], ['ISS', 'IEA'], ['IBA'], ['ISS', 'IBA', 'IEA'], ['NAS', 'IEA'], ['TAS'], ['IMP', 'IEA'], ['TAS'], ['IMP', 'IEA'], ['IGI'], ['IGI'], ['IDA'], ['IDA']]	MEblue
GO:BP	GO:1902905	positive regulation of supramolecular fiber organization	0.00906473	TRUE	"Any process that activates or increases the frequency, rate or extent of supramolecular fiber organization." [GO_REF:0000058, GOC:PARL, GOC:rl, GOC:TermGenie, PMID:23921388]	88	499	28	4386	0.0561122	0.318182	query_1	['GO:0051130', 'GO:0097435', 'GO:1902903']	['SYNPO', 'FERMT2', 'LMOD1', 'DSTN', 'SORBS3', 'SYNPO2', 'LIMCH1', 'MAP1B', 'PFN2', 'CFL2', 'CTTN', 'FLNA', 'TPM1', 'CDC42EP4', 'NCKAP1', 'ACTN2', 'TNXB', 'MECP2', 'ROCK2', 'NCK2', 'DLG1', 'CDKN1B', 'CDC42EP1', 'CLIP1', 'DCTN1', 'SNX9', 'CDC42EP5', 'PXN']	[['ISS', 'IBA'], ['IMP'], ['IDA'], ['IEA'], ['IDA'], ['IDA', 'IBA'], ['IMP', 'IBA'], ['IEA'], ['IMP', 'IGI', 'IBA', 'IEA'], ['IMP'], ['IMP', 'ISS'], ['IEA'], ['ISS'], ['IBA'], ['IDA', 'ISS'], ['IMP'], ['IDA'], ['IMP'], ['IMP'], ['IMP'], ['IEA'], ['IEA'], ['IBA'], ['IMP', 'IBA'], ['IDA', 'IMP'], ['ISS', 'IEA'], ['IDA', 'IBA'], ['IMP']]	MEblue
GO:BP	GO:0048731	system development	0.010798	TRUE	"The process whose specific outcome is the progression of an organismal system over time, from its formation to the mature structure. A system is a regularly interacting or interdependent group of organs or tissues that work together to carry out a given biological process." [GOC:dph, GOC:jid]	1044	499	166	4386	0.332665	0.159004	query_1	['GO:0007275', 'GO:0048856']	['PARVA', 'ITGA1', 'PDLIM7', 'MYH11', 'MYLK', 'GNA11', 'EFHD1', 'PALLD', 'SARM1', 'PDLIM3', 'VCL', 'RRAS', 'MCAM', 'SORBS2', 'MYLK2', 'LDB3', 'CRYAB', 'NEXN', 'CDH13', 'PRKG1', 'KANK2', 'ILK', 'PDLIM4', 'DMD', 'MAP1B', 'PDLIM5', 'ENAH', 'PDLIM2', 'ITGA8', 'LAMB2', 'FHL2', 'HSPG2', 'LAMA5', 'PLS3', 'STXBP1', 'CTTN', 'WFS1', 'MAOB', 'HSPB6', 'NXN', 'SGCD', 'TNS2', 'DBN1', 'FLNA', 'SEPTIN4', 'MYL3',…	[['ISS', 'IEA'], ['IEA'], ['IBA'], ['IMP'], ['IMP'], ['IEA'], ['IEA'], ['IBA', 'IEA'], ['ISS', 'IEA'], ['IBA'], ['IEA'], ['IMP', 'IEA'], ['IDA', 'IEP', 'IBA'], ['ISS'], ['IMP', 'IBA'], ['IBA'], ['IEA'], ['IBA'], ['IDA', 'IBA'], ['IEA'], ['IMP'], ['IEA'], ['IBA'], ['IMP', 'IBA', 'IEA'], ['IMP', 'IBA', 'TAS', 'IEA'], ['ISS', 'IBA'], ['IBA'], ['IBA'], ['IMP', 'IEA'], ['IEA'], ['IEA'], ['TAS', 'IEA']…	MEblue
GO:BP	GO:0048738	cardiac muscle tissue development	0.0119248	TRUE	"The process whose specific outcome is the progression of cardiac muscle over time, from its formation to the mature structure." [GOC:dph, GOC:jid, GOC:lm]	51	499	20	4386	0.0400802	0.392157	query_1	['GO:0007507', 'GO:0014706']	['MYH11', 'SORBS2', 'MYLK2', 'PRKG1', 'PDLIM5', 'FHL2', 'SGCD', 'MYL3', 'ITGB1', 'TPM1', 'ACTN2', 'SGCB', 'PDGFRB', 'COL14A1', 'YAP1', 'PPP1R13L', 'ENG', 'TGFB1', 'TGFB2', 'MAP2K4']	[['IMP'], ['ISS'], ['IMP', 'IBA'], ['IEA'], ['ISS'], ['IEA'], ['IBA', 'IEA'], ['IMP'], ['IEA'], ['IMP'], ['IEA'], ['IEA'], ['ISS'], ['IEA'], ['IEA'], ['IEA'], ['ISS', 'IEA'], ['IEA'], ['IDA', 'ISS'], ['IEA']]	MEblue
GO:BP	GO:0050794	regulation of cellular process	0.0119618	TRUE	"Any process that modulates the frequency, rate or extent of a cellular process, any of those that are carried out at the cellular level, but are not necessarily restricted to a single cell. For example, cell communication occurs among more than one cell, but occurs at the cellular level." [GOC:go_curators]	2567	499	344	4386	0.689379	0.134009	query_1	['GO:0009987', 'GO:0050789']	['SYNPO', 'ITGA1', 'TGFB1I1', 'FERMT2', 'LMOD1', 'MYLK', 'CRIP2', 'GNA11', 'IRAG1', 'FBLIM1', 'EFHD1', 'DSTN', 'MYH10', 'SARM1', 'SORBS3', 'VCL', 'RRAS', 'SYNPO2', 'SORBS1', 'MCAM', 'BCAM', 'SORBS2', 'MYLK2', 'PAWR', 'BAG3', 'CRYAB', 'PPP1R12B', 'NEXN', 'FHL1', 'CDH13', 'PRKG1', 'MYO1C', 'SNX18', 'KANK2', 'LTBP4', 'ILK', 'EHD2', 'CAVIN1', 'LMCD1', 'LIMCH1', 'HIP1', 'DMD', 'CAVIN3', 'RBPMS', 'SLMA…	[['ISS', 'IBA'], ['IDA', 'IMP', 'ISS', 'IBA', 'IEA'], ['IDA', 'IMP', 'TAS', 'IEA'], ['IDA', 'IMP', 'IGI', 'IEA'], ['IDA', 'IEA'], ['IDA'], ['IEA'], ['ISS', 'IBA', 'TAS', 'IEA'], ['IBA'], ['IMP'], ['IMP'], ['IEA'], ['IMP'], ['ISS', 'IEA'], ['IDA', 'NAS', 'IEA'], ['IDA', 'IMP', 'TAS', 'NAS', 'IEA'], ['IMP', 'TAS', 'IEA'], ['IDA', 'IBA'], ['ISS'], ['IEA'], ['TAS'], ['IBA'], ['IDA'], ['IBA', 'TAS', '…	MEblue
GO:BP	GO:0060048	cardiac muscle contraction	0.0159887	TRUE	"Muscle contraction of cardiac muscle tissue." [GOC:dph]	39	499	17	4386	0.0340681	0.435897	query_1	['GO:0006941', 'GO:0060047']	['MYLK2', 'DMD', 'EHD3', 'SGCD', 'FLNA', 'MYL3', 'TPM1', 'GSTM2', 'CAV1', 'PDE5A', 'PPP1R13L', 'MYL4', 'GPD1L', 'DLG1', 'CAMK2D', 'CACNA2D1', 'SRI']	[['IC'], ['IMP', 'ISS', 'IEA'], ['IEA'], ['IEA'], ['IC'], ['IMP'], ['IMP', 'IBA'], ['IC'], ['ISS', 'IC', 'IEA'], ['IEA'], ['IEA'], ['IMP', 'IBA'], ['IMP'], ['ISS', 'IEA'], ['ISS', 'TAS', 'IC'], ['IMP'], ['IMP', 'IEA']]	MEblue
GO:BP	GO:0071711	basement membrane organization	0.0175671	TRUE	"A process that is carried out at the cellular level which results in the assembly, arrangement of constituent parts, or disassembly of the basement membrane." [GOC:mah]	24	499	13	4386	0.0260521	0.541667	query_1	['GO:0030198']	['LAMB2', 'CAV2', 'ITGB1', 'CAV1', 'LAMC1', 'NID1', 'DAG1', 'HMCN1', 'PHLDB1', 'NID2', 'COL4A1', 'PHLDB2', 'LAMB1']	[['NAS'], ['IEA'], ['IEA'], ['IEA'], ['NAS'], ['TAS', 'NAS'], ['IMP', 'IEA'], ['ISS', 'IEA'], ['IMP', 'IGI'], ['TAS'], ['IMP'], ['IMP', 'IGI'], ['NAS']]	MEblue
GO:BP	GO:0030198	extracellular matrix organization	0.0194337	TRUE	"A process that is carried out at the cellular level which results in the assembly, arrangement of constituent parts, or disassembly of an extracellular matrix." [GOC:mah]	151	499	39	4386	0.0781563	0.258278	query_1	['GO:0043062', 'GO:0045229']	['MYH11', 'LTBP4', 'ITGA8', 'LAMB2', 'CAV2', 'ITGB1', 'NPNT', 'ELN', 'CAV1', 'LAMC1', 'NID1', 'COL14A1', 'DAG1', 'LOXL1', 'COL18A1', 'TNXB', 'COL8A2', 'PBXIP1', 'HMCN1', 'EMILIN1', 'FBLN5', 'PHLDB1', 'NID2', 'COL4A2', 'LOX', 'COL4A1', 'SULF2', 'ENG', 'TGFB1', 'PHLDB2', 'FMOD', 'AEBP1', 'MATN2', 'TGFB2', 'LAMB1', 'FBLN1', 'MFAP4', 'THSD4', 'ABI3BP']	[['IMP'], ['ISS'], ['IEA'], ['NAS', 'IEA'], ['IEA'], ['IEA'], ['ISS', 'IEA'], ['ISS', 'IEA'], ['IEA'], ['IMP', 'NAS'], ['TAS', 'NAS', 'IEA'], ['NAS', 'IEA'], ['IMP', 'IEA'], ['IBA'], ['IBA'], ['IDA', 'IMP', 'IEA'], ['IBA', 'NAS'], ['IEA'], ['ISS', 'IEA'], ['ISS', 'IEA'], ['IMP', 'ISS', 'IBA'], ['IMP', 'IGI'], ['TAS'], ['IBA', 'NAS'], ['IBA', 'IEA'], ['IMP', 'IBA'], ['ISS', 'IBA', 'IEA'], ['IMP', …	MEblue
GO:BP	GO:0043062	extracellular structure organization	0.0194337	TRUE	"A process that is carried out at the cellular level which results in the assembly, arrangement of constituent parts, or disassembly of structures in the space external to the outermost structure of a cell. For cells without external protective or external encapsulating structures this refers to space outside of the plasma membrane, and also covers the host cell environment outside an intracellul…	151	499	39	4386	0.0781563	0.258278	query_1	['GO:0016043']	['MYH11', 'LTBP4', 'ITGA8', 'LAMB2', 'CAV2', 'ITGB1', 'NPNT', 'ELN', 'CAV1', 'LAMC1', 'NID1', 'COL14A1', 'DAG1', 'LOXL1', 'COL18A1', 'TNXB', 'COL8A2', 'PBXIP1', 'HMCN1', 'EMILIN1', 'FBLN5', 'PHLDB1', 'NID2', 'COL4A2', 'LOX', 'COL4A1', 'SULF2', 'ENG', 'TGFB1', 'PHLDB2', 'FMOD', 'AEBP1', 'MATN2', 'TGFB2', 'LAMB1', 'FBLN1', 'MFAP4', 'THSD4', 'ABI3BP']	[['IMP'], ['ISS'], ['IEA'], ['NAS', 'IEA'], ['IEA'], ['IEA'], ['ISS', 'IEA'], ['ISS', 'IEA'], ['IEA'], ['IMP', 'NAS'], ['TAS', 'NAS', 'IEA'], ['NAS', 'IEA'], ['IMP', 'IEA'], ['IBA'], ['IBA'], ['IDA', 'IMP', 'IEA'], ['IBA', 'NAS'], ['IEA'], ['ISS', 'IEA'], ['ISS', 'IEA'], ['IMP', 'ISS', 'IBA'], ['IMP', 'IGI'], ['TAS'], ['IBA', 'NAS'], ['IBA', 'IEA'], ['IMP', 'IBA'], ['ISS', 'IBA', 'IEA'], ['IMP', …	MEblue
GO:BP	GO:0045229	external encapsulating structure organization	0.0234078	TRUE	"A process that is carried out at the cellular level which results in the assembly, arrangement of constituent parts, or disassembly of external structures that lie outside the plasma membrane and surround the entire cell." [GOC:ai, GOC:dph, GOC:jl, GOC:mah]	152	499	39	4386	0.0781563	0.256579	query_1	['GO:0016043']	['MYH11', 'LTBP4', 'ITGA8', 'LAMB2', 'CAV2', 'ITGB1', 'NPNT', 'ELN', 'CAV1', 'LAMC1', 'NID1', 'COL14A1', 'DAG1', 'LOXL1', 'COL18A1', 'TNXB', 'COL8A2', 'PBXIP1', 'HMCN1', 'EMILIN1', 'FBLN5', 'PHLDB1', 'NID2', 'COL4A2', 'LOX', 'COL4A1', 'SULF2', 'ENG', 'TGFB1', 'PHLDB2', 'FMOD', 'AEBP1', 'MATN2', 'TGFB2', 'LAMB1', 'FBLN1', 'MFAP4', 'THSD4', 'ABI3BP']	[['IMP'], ['ISS'], ['IEA'], ['NAS', 'IEA'], ['IEA'], ['IEA'], ['ISS', 'IEA'], ['ISS', 'IEA'], ['IEA'], ['IMP', 'NAS'], ['TAS', 'NAS', 'IEA'], ['NAS', 'IEA'], ['IMP', 'IEA'], ['IBA'], ['IBA'], ['IDA', 'IMP', 'IEA'], ['IBA', 'NAS'], ['IEA'], ['ISS', 'IEA'], ['ISS', 'IEA'], ['IMP', 'ISS', 'IBA'], ['IMP', 'IGI'], ['TAS'], ['IBA', 'NAS'], ['IBA', 'IEA'], ['IMP', 'IBA'], ['ISS', 'IBA', 'IEA'], ['IMP', …	MEblue
GO:BP	GO:0032956	regulation of actin cytoskeleton organization	0.0234078	TRUE	"Any process that modulates the frequency, rate or extent of the formation, arrangement of constituent parts, or disassembly of cytoskeletal structures comprising actin filaments and their associated proteins." [GOC:mah]	152	499	39	4386	0.0781563	0.256579	query_1	['GO:0030036', 'GO:0032970', 'GO:0051493']	['SYNPO', 'FERMT2', 'LMOD1', 'DSTN', 'SORBS3', 'SYNPO2', 'KANK2', 'LIMCH1', 'PFN2', 'EPS8', 'CFL2', 'CTTN', 'SVIL', 'FLNA', 'TPM1', 'CDC42EP4', 'TMOD1', 'NCKAP1', 'ELN', 'ACTN2', 'TJP1', 'PDGFRB', 'SPTAN1', 'TRIOBP', 'DAPK3', 'SPTBN1', 'MYO3B', 'ROCK2', 'NCK2', 'SSH3', 'HIP1R', 'ROCK1', 'TGFB1', 'DLG1', 'CDC42EP1', 'PHLDB2', 'SNX9', 'CDC42EP5', 'PXN']	[['ISS', 'IBA'], ['IMP'], ['IDA', 'IEA'], ['IEA'], ['IDA'], ['IDA', 'IBA'], ['IEA'], ['IMP', 'IBA'], ['IDA', 'IMP', 'IGI', 'IBA', 'IEA'], ['ISS', 'IEA'], ['IMP'], ['IMP', 'ISS'], ['IBA'], ['IEA'], ['ISS'], ['IBA'], ['IEA'], ['IDA', 'ISS'], ['IEA'], ['IMP'], ['ISS', 'IEA'], ['ISS'], ['IEA'], ['NAS'], ['IDA', 'TAS', 'IEA'], ['IEA'], ['IBA'], ['IMP', 'TAS', 'IEA'], ['IMP'], ['IBA', 'IEA'], ['IMP', '…	MEblue
GO:BP	GO:0030030	cell projection organization	0.0247574	TRUE	"A process that is carried out at the cellular level which results in the assembly, arrangement of constituent parts, or disassembly of a prolongation or process extending from a cell, e.g. a flagellum or axon." [GOC:jl, GOC:mah, http://www.cogsci.princeton.edu/~wn/]	436	499	83	4386	0.166333	0.190367	query_1	['GO:0016043']	['PARVA', 'ITGA1', 'MYLK', 'EFHD1', 'PALLD', 'SARM1', 'VCL', 'NEXN', 'CDH13', 'PRKG1', 'ILK', 'EHD2', 'DMD', 'MAP1B', 'PDLIM5', 'ENAH', 'PFN2', 'ITGA8', 'LAMB2', 'EPS8', 'LAMA5', 'STXBP1', 'CTTN', 'EHD3', 'DBN1', 'FLNA', 'ITGB1', 'TPM1', 'CDC42EP4', 'NUMBL', 'NCKAP1', 'RAB23', 'ACTN2', 'TANC1', 'CAV1', 'CSPG4', 'NEGR1', 'NFIB', 'DAB2IP', 'CDH11', 'MICALL2', 'WASL', 'MAP2', 'CDH2', 'DAG1', 'RAB34'…	[['IMP', 'IBA', 'IEA'], ['IEA'], ['IMP'], ['IEA'], ['IBA', 'IEA'], ['ISS', 'IEA'], ['ISS', 'IEA'], ['IBA'], ['IDA'], ['IEA'], ['IEA'], ['IBA'], ['IMP', 'TAS', 'IEA'], ['IMP', 'IBA', 'TAS', 'IEA'], ['ISS'], ['IBA'], ['IMP', 'IEA'], ['IEA'], ['IEA'], ['IBA'], ['IEA'], ['ISS', 'IEA'], ['ISS', 'IEA'], ['IMP', 'IBA', 'IEA'], ['ISS', 'NAS', 'IEA'], ['IMP', 'IEA'], ['ISS', 'IEA'], ['ISS'], ['IDA', 'IBA'…	MEblue
GO:BP	GO:0044087	regulation of cellular component biogenesis	0.0254586	TRUE	"Any process that modulates the frequency, rate or extent of cellular component biogenesis, a process that results in the biosynthesis of constituent macromolecules, assembly, and arrangement of constituent parts of a cellular component." [GOC:jl]	361	499	72	4386	0.144289	0.199446	query_1	['GO:0044085', 'GO:0050794']	['SYNPO', 'FERMT2', 'LMOD1', 'FBLIM1', 'SORBS3', 'VCL', 'SYNPO2', 'CRYAB', 'MYO1C', 'SNX18', 'KANK2', 'LIMCH1', 'MAP1B', 'PDLIM5', 'PFN2', 'EPS8', 'STXBP1', 'CTTN', 'HSPA2', 'SVIL', 'SEPTIN8', 'FLNA', 'TPM1', 'CDC42EP4', 'TMOD1', 'NCKAP1', 'ELN', 'CAV1', 'TJP1', 'NEGR1', 'DAB2IP', 'WASL', 'LIMS1', 'MAP2', 'EML2', 'DAG1', 'SPTAN1', 'TLN1', 'YAP1', 'DPYSL3', 'SEPTIN7', 'TRIOBP', 'DAPK3', 'SPTBN1', …	[['ISS', 'IBA'], ['IMP', 'IGI'], ['IDA', 'IEA'], ['IMP'], ['IDA'], ['IMP', 'NAS'], ['IDA', 'IBA'], ['IDA'], ['IMP'], ['IMP'], ['IEA'], ['IMP', 'IBA'], ['IEA'], ['ISS'], ['IDA', 'IMP', 'IGI', 'IBA', 'IEA'], ['ISS', 'IBA', 'IEA'], ['ISS', 'TAS', 'IEA'], ['IMP', 'ISS'], ['IDA'], ['IBA'], ['ISS'], ['IEA'], ['ISS'], ['IDA', 'IBA'], ['IEA'], ['IDA', 'IMP', 'ISS'], ['IEA'], ['IDA', 'ISS', 'IEA'], ['IMP'…	MEblue
GO:BP	GO:0007275	multicellular organism development	0.0255721	TRUE	"The biological process whose specific outcome is the progression of a multicellular organism over time from an initial condition (e.g. a zygote or a young adult) to a later condition (e.g. a multicellular animal or an aged adult)." [GOC:dph, GOC:ems, GOC:isa_complete, GOC:tb]	1208	499	185	4386	0.370741	0.153146	query_1	['GO:0032501', 'GO:0048856']	['PARVA', 'ITGA1', 'PDLIM7', 'TGFB1I1', 'FERMT2', 'MYH11', 'MYLK', 'GNA11', 'EFHD1', 'PALLD', 'SARM1', 'PDLIM3', 'VCL', 'RRAS', 'MCAM', 'SORBS2', 'MYLK2', 'LDB3', 'CRYAB', 'NEXN', 'CDH13', 'PRKG1', 'KANK2', 'ILK', 'PDLIM4', 'DMD', 'MAP1B', 'PDLIM5', 'ENAH', 'PDLIM2', 'ITGA8', 'LAMB2', 'TRIP6', 'FHL2', 'HSPG2', 'LAMA5', 'PLS3', 'STXBP1', 'CTTN', 'WFS1', 'MAOB', 'HSPB6', 'NXN', 'SGCD', 'TNS2', 'DBN…	[['ISS', 'IEA'], ['IEA'], ['IBA'], ['IEA'], ['IEA'], ['IMP'], ['IMP'], ['IEA'], ['IEA'], ['IBA', 'IEA'], ['ISS', 'IEA'], ['IBA'], ['IDA', 'IEA'], ['IMP', 'IEA'], ['IDA', 'IEP', 'IBA'], ['ISS'], ['IMP', 'IBA'], ['IBA'], ['IEA'], ['IBA'], ['IDA', 'IBA'], ['IEA'], ['IMP'], ['IEA'], ['IBA'], ['IMP', 'IBA', 'IEA'], ['IMP', 'IBA', 'TAS', 'IEA'], ['ISS', 'IBA'], ['IBA'], ['IBA'], ['IMP', 'IEP', 'IEA'], …	MEblue
GO:BP	GO:0051495	positive regulation of cytoskeleton organization	0.0265957	TRUE	"Any process that activates or increases the frequency, rate or extent of the formation, arrangement of constituent parts, or disassembly of cytoskeletal structures." [GOC:ai]	87	499	27	4386	0.0541082	0.310345	query_1	['GO:0007010', 'GO:0010638', 'GO:0051493']	['SYNPO', 'FERMT2', 'LMOD1', 'DSTN', 'SORBS3', 'SYNPO2', 'LIMCH1', 'MAP1B', 'PFN2', 'CFL2', 'CTTN', 'FLNA', 'TPM1', 'CDC42EP4', 'NCKAP1', 'ACTN2', 'MECP2', 'ROCK2', 'NCK2', 'DLG1', 'CDKN1B', 'CDC42EP1', 'CLIP1', 'DCTN1', 'SNX9', 'CDC42EP5', 'PXN']	[['ISS', 'IBA'], ['IMP'], ['IDA'], ['IEA'], ['IDA', 'NAS'], ['IDA', 'IBA'], ['IMP', 'IBA'], ['IEA'], ['IMP', 'IGI', 'IBA', 'IEA'], ['IMP'], ['IMP', 'ISS'], ['IEA'], ['ISS'], ['IBA'], ['IDA', 'ISS'], ['IMP'], ['IMP'], ['IMP'], ['IMP'], ['IEA'], ['IEA'], ['IBA'], ['IMP', 'IBA'], ['IDA', 'IMP'], ['ISS', 'IEA'], ['IDA', 'IBA'], ['IMP']]	MEblue
GO:BP	GO:0030154	cell differentiation	0.0271267	TRUE	"The cellular developmental process in which a relatively unspecialized cell, e.g. embryonic or regenerative cell, acquires specialized structural and/or functional features that characterize a specific cell. Differentiation includes the processes involved in commitment of a cell to a specific fate and its subsequent development to the mature state." [ISBN:0198506732]	1097	499	171	4386	0.342685	0.15588	query_1	['GO:0048869']	['PGM5', 'ITGA1', 'PDLIM7', 'TGFB1I1', 'FERMT2', 'MYH11', 'LMOD1', 'CRIP2', 'GNA11', 'EFHD1', 'PALLD', 'SARM1', 'VCL', 'RRAS', 'SORBS2', 'MYLK2', 'LDB3', 'NEXN', 'FHL1', 'PRKG1', 'CSRP2', 'ILK', 'EHD2', 'CNN3', 'HIP1', 'DMD', 'MAP1B', 'PDLIM5', 'ENAH', 'ITGA8', 'LAMB2', 'FHL2', 'HSPG2', 'LAMA5', 'CAV2', 'STXBP1', 'CSRP1', 'CFL2', 'CTTN', 'HSPA2', 'TAGLN', 'NXN', 'ACTN1', 'SGCD', 'PPL', 'DBN1', 'F…	[['IBA'], ['IEA'], ['IEA'], ['IMP', 'IEA'], ['IDA', 'IMP', 'IEA'], ['IMP', 'ISS'], ['IBA'], ['IEA'], ['IEA'], ['IEA'], ['IBA', 'IEA'], ['ISS', 'IEA'], ['IDA', 'IEA'], ['IMP', 'IEA'], ['ISS'], ['IDA', 'IEA'], ['IEA'], ['IBA'], ['IEA'], ['IEA'], ['IBA', 'NAS', 'IEA'], ['IEA'], ['ISS', 'IEA'], ['IEP'], ['IEA'], ['IMP', 'ISS', 'IBA', 'IEA'], ['IDA', 'IMP', 'IBA', 'TAS', 'IEA'], ['ISS'], ['IBA'], ['IE…	MEblue
GO:BP	GO:0048869	cellular developmental process	0.0289833	TRUE	"A biological process whose specific outcome is the progression of a cell over time from an initial condition to a later condition." [GOC:isa_complete]	1098	499	171	4386	0.342685	0.155738	query_1	['GO:0009987', 'GO:0032502']	['PGM5', 'ITGA1', 'PDLIM7', 'TGFB1I1', 'FERMT2', 'MYH11', 'LMOD1', 'CRIP2', 'GNA11', 'EFHD1', 'PALLD', 'SARM1', 'VCL', 'RRAS', 'SORBS2', 'MYLK2', 'LDB3', 'NEXN', 'FHL1', 'PRKG1', 'CSRP2', 'ILK', 'EHD2', 'CNN3', 'HIP1', 'DMD', 'MAP1B', 'PDLIM5', 'ENAH', 'ITGA8', 'LAMB2', 'FHL2', 'HSPG2', 'LAMA5', 'CAV2', 'STXBP1', 'CSRP1', 'CFL2', 'CTTN', 'HSPA2', 'TAGLN', 'NXN', 'ACTN1', 'SGCD', 'PPL', 'DBN1', 'F…	[['IBA'], ['IEA'], ['IEA'], ['IMP', 'IEA'], ['IDA', 'IMP', 'IEA'], ['IMP', 'ISS'], ['IBA'], ['IEA'], ['IEA'], ['IEA'], ['IBA', 'IEA'], ['ISS', 'IEA'], ['IDA', 'IEA'], ['IMP', 'IEA'], ['ISS'], ['IDA', 'IEA'], ['IEA'], ['IBA'], ['IEA'], ['IEA'], ['IBA', 'NAS', 'IEA'], ['IEA'], ['ISS', 'IEA'], ['IEP'], ['IEA'], ['IMP', 'ISS', 'IBA', 'IEA'], ['IDA', 'IMP', 'IBA', 'TAS', 'IEA'], ['ISS'], ['IBA'], ['IE…	MEblue
GO:BP	GO:0061326	renal tubule development	0.0294874	TRUE	"The progression of the renal tubule over time from its formation to the mature form. A renal tubule is a tube that filters, re-absorbs and secretes substances to rid an organism of waste and to play a role in fluid homeostasis." [GOC:dph, GOC:mtg_kidney_jan10]	15	499	10	4386	0.0200401	0.666667	query_1	['GO:0035295', 'GO:0060429', 'GO:0072001']	['ILK', 'LAMA5', 'NPNT', 'AQP1', 'YAP1', 'FGF1', 'CTNNB1', 'COL4A1', 'TGFB1', 'DLG1']	[['IEA'], ['IEA'], ['ISS', 'IEA'], ['IEA'], ['IEA'], ['IDA'], ['ISS', 'IEA'], ['IMP'], ['IEA'], ['IEA']]	MEblue
GO:BP	GO:0007179	transforming growth factor beta receptor signaling pathway	0.0358553	TRUE	"The series of molecular signals initiated by an extracellular ligand binding to a transforming growth factor beta receptor on the surface of a target cell, and ending with the regulation of a downstream cellular process, e.g. transcription." [GOC:BHF, GOC:mah, GOC:signaling]	78	499	25	4386	0.0501002	0.320513	query_1	['GO:0071560', 'GO:0141091']	['TGFB1I1', 'FERMT2', 'LTBP4', 'ITGA8', 'CAV2', 'NPNT', 'LTBP3', 'LTBP1', 'ITGB6', 'TSC22D1', 'TNXB', 'LRRC32', 'ZYX', 'EMILIN1', 'LOX', 'ENG', 'PIN1', 'TGFB1', 'FMOD', 'LTBP2', 'GIPC1', 'TGFB2', 'STRAP', 'PXN', 'APPL2']	[['IDA'], ['IMP'], ['TAS', 'IEA'], ['IEA'], ['IEA'], ['IEA'], ['IEA'], ['IDA', 'TAS'], ['IEA'], ['IMP'], ['ISO'], ['IDA'], ['IMP', 'IBA', 'IEA'], ['ISS', 'IEA'], ['IEA'], ['IDA', 'IBA', 'TAS', 'IEA'], ['IDA'], ['IEA'], ['TAS'], ['TAS'], ['ISS', 'IEA'], ['IDA', 'IBA'], ['IMP', 'IEA'], ['IDA', 'IBA'], ['IMP']]	MEblue
GO:BP	GO:0110053	regulation of actin filament organization	0.0401033	TRUE	"Any process that modulates the frequency, rate or extent of actin filament organization." [GOC:kmv]	132	499	35	4386	0.0701403	0.265152	query_1	['GO:0007015', 'GO:0032956', 'GO:1902903']	['SYNPO', 'FERMT2', 'LMOD1', 'DSTN', 'SORBS3', 'SYNPO2', 'KANK2', 'LIMCH1', 'PFN2', 'EPS8', 'CFL2', 'CTTN', 'SVIL', 'FLNA', 'TPM1', 'CDC42EP4', 'TMOD1', 'NCKAP1', 'ELN', 'ACTN2', 'TJP1', 'SPTAN1', 'TRIOBP', 'SPTBN1', 'ROCK2', 'NCK2', 'SSH3', 'HIP1R', 'ROCK1', 'DLG1', 'CDC42EP1', 'PHLDB2', 'SNX9', 'CDC42EP5', 'PXN']	[['ISS', 'IBA'], ['IMP'], ['IDA', 'IEA'], ['IEA'], ['IDA'], ['IDA', 'IBA'], ['IEA'], ['IMP', 'IBA'], ['IDA', 'IMP', 'IGI', 'IBA', 'IEA'], ['ISS', 'IEA'], ['IMP'], ['IMP', 'ISS'], ['IBA'], ['IEA'], ['ISS'], ['IBA'], ['IEA'], ['IDA', 'ISS'], ['IEA'], ['IMP'], ['ISS', 'IEA'], ['IEA'], ['NAS'], ['IEA'], ['IMP', 'TAS'], ['IMP'], ['IBA', 'IEA'], ['IMP', 'IEA'], ['TAS'], ['IEA'], ['IBA'], ['IMP'], ['ISS…	MEblue
GO:BP	GO:0048251	elastic fiber assembly	0.0487035	TRUE	"Assembly of the extracellular matrix fibers that enables the matrix to recoil after transient stretching." [GOC:jid, PMID:10841810, PMID:12615674]	10	499	8	4386	0.0160321	0.8	query_1	['GO:0085029', 'GO:0097435']	['MYH11', 'LTBP4', 'TNXB', 'EMILIN1', 'FBLN5', 'LOX', 'MFAP4', 'THSD4']	[['IMP'], ['ISS'], ['IMP'], ['ISS', 'IEA'], ['IMP', 'ISS', 'IBA'], ['IEA'], ['IDA', 'IBA'], ['IEA']]	MEblue
GO:CC	GO:0015629	actin cytoskeleton	7.9192e-30	TRUE	"The part of the cytoskeleton (the internal framework of a cell) composed of actin and associated proteins. Includes actin cytoskeleton-associated complexes." [GOC:jl, ISBN:0395825172, ISBN:0815316194]	242	499	99	4386	0.198397	0.409091	query_1	['GO:0005856']	['PARVA', 'SYNPO', 'PGM5', 'PDLIM7', 'FERMT2', 'MYH11', 'LMOD1', 'MYLK', 'FBLIM1', 'PALLD', 'DSTN', 'MYH10', 'PDLIM3', 'VCL', 'SYNPO2', 'SORBS1', 'SORBS2', 'PAWR', 'BAG3', 'LDB3', 'CRYAB', 'PPP1R12B', 'NEXN', 'MYO1C', 'ILK', 'CNN3', 'PDLIM4', 'SMTN', 'LIMCH1', 'DMD', 'CNN1', 'PDLIM5', 'PDLIM2', 'TRIP6', 'PLS3', 'CFL2', 'CTTN', 'SVIL', 'MPRIP', 'ACTN1', 'MYO1D', 'DBN1', 'FLNA', 'ACTN4', 'TPM2', 'M…	[['IDA', 'IBA'], ['IDA', 'ISS', 'IBA'], ['IDA'], ['IDA', 'IBA', 'IEA'], ['IEA'], ['IBA', 'TAS', 'IEA'], ['ISS', 'IBA'], ['IDA', 'IBA', 'IEA'], ['IDA', 'IBA', 'IEA'], ['IDA', 'IEA'], ['IBA', 'TAS', 'IEA'], ['IDA', 'IBA', 'NAS', 'IEA'], ['IBA'], ['ISS', 'IEA'], ['IDA', 'IBA'], ['ISS'], ['TAS'], ['IDA', 'ISS'], ['IEA'], ['IBA'], ['IEA'], ['IEA'], ['IDA'], ['IDA', 'IBA', 'TAS', 'IEA'], ['IBA'], ['IDA…	MEblue
GO:CC	GO:0032432	actin filament bundle	4.74025e-24	TRUE	"An assembly of actin filaments that are on the same axis but may be oriented with the same or opposite polarities and may be packed with different levels of tightness." [GOC:mah]	59	499	43	4386	0.0861723	0.728814	query_1	['GO:0015629', 'GO:0110165']	['SYNPO', 'PGM5', 'PDLIM7', 'FERMT2', 'MYLK', 'FBLIM1', 'PALLD', 'MYH10', 'PDLIM3', 'SYNPO2', 'SORBS1', 'BAG3', 'LDB3', 'CRYAB', 'PPP1R12B', 'ILK', 'PDLIM4', 'LIMCH1', 'PDLIM5', 'PDLIM2', 'TRIP6', 'PLS3', 'ACTN1', 'FLNA', 'ACTN4', 'PPP1R12A', 'TPM1', 'LPP', 'CALD1', 'CNN2', 'MYL9', 'ACTA1', 'MICALL2', 'SEPTIN7', 'PDLIM1', 'ZYX', 'MYH9', 'FHL3', 'PPP1R12C', 'RAI14', 'MYH14', 'SEPTIN11', 'PXN']	[['IBA'], ['IDA'], ['IBA', 'IEA'], ['IEA'], ['IDA', 'IBA', 'IEA'], ['IDA', 'IBA', 'IEA'], ['IDA', 'IEA'], ['IDA'], ['IBA'], ['IDA', 'IBA'], ['ISS'], ['IEA'], ['IBA'], ['IEA'], ['IEA'], ['IBA'], ['IDA', 'IBA'], ['IDA', 'IBA', 'IEA'], ['IBA'], ['IBA', 'IEA'], ['IBA'], ['IBA'], ['IDA', 'IBA', 'IEA'], ['IEA'], ['IEA'], ['IEA'], ['IDA'], ['IBA'], ['IEA'], ['IDA'], ['IBA', 'IEA'], ['IDA', 'IBA'], ['ISS…	MEblue
GO:CC	GO:0005856	cytoskeleton	4.49361e-23	TRUE	"A cellular structure that forms the internal framework of eukaryotic and prokaryotic cells. The cytoskeleton includes intermediate filaments, microfilaments, microtubules, the microtrabecular lattice, and other structures characterized by a polymeric filamentous nature and long-range order within the cell. The various elements of the cytoskeleton not only serve in the maintenance of cellular sha…	733	499	177	4386	0.354709	0.241473	query_1	['GO:0043232']	['PARVA', 'SYNPO', 'PGM5', 'PDLIM7', 'TGFB1I1', 'FERMT2', 'MYH11', 'LMOD1', 'MYLK', 'FBLIM1', 'TNS1', 'PALLD', 'DSTN', 'MYH10', 'SARM1', 'SORBS3', 'PDLIM3', 'VCL', 'SYNPO2', 'SORBS1', 'SORBS2', 'PAWR', 'BAG3', 'LDB3', 'CRYAB', 'PPP1R12B', 'NEXN', 'SYNM', 'MYO1C', 'ILK', 'EHD2', 'CNN3', 'AK1', 'PDLIM4', 'SMTN', 'LIMCH1', 'HIP1', 'DMD', 'SLMAP', 'CNN1', 'MAP1B', 'PDLIM5', 'ENAH', 'SGCE', 'PFN2', 'P…	[['IDA', 'IBA', 'IEA'], ['IDA', 'ISS', 'IBA', 'IEA'], ['IDA', 'IEA'], ['IDA', 'IBA', 'IEA'], ['IEA'], ['IEA'], ['IBA', 'TAS', 'IEA'], ['ISS', 'IBA', 'IEA'], ['IDA', 'IBA', 'IEA'], ['IDA', 'IBA', 'IEA'], ['IEA'], ['IDA', 'IEA'], ['IBA', 'TAS', 'IEA'], ['IDA', 'IBA', 'NAS', 'IEA'], ['ISS', 'IEA'], ['IEA'], ['IBA'], ['ISS', 'IBA', 'TAS', 'IEA'], ['IDA', 'IBA', 'IEA'], ['IDA', 'ISS', 'IEA'], ['TAS'],…	MEblue
GO:CC	GO:0097517	contractile actin filament bundle	1.47774e-22	TRUE	"An actin filament bundle in which the filaments are loosely packed (approximately 30-60 nm apart) and arranged with opposing polarities; the loose packing allows myosin (usually myosin-II) to enter the bundle." [GOC:cjm, GOC:mah, ISBN:0815316194]	54	499	40	4386	0.0801603	0.740741	query_1	['GO:0032432']	['SYNPO', 'PGM5', 'PDLIM7', 'FERMT2', 'MYLK', 'FBLIM1', 'PALLD', 'MYH10', 'PDLIM3', 'SYNPO2', 'SORBS1', 'BAG3', 'LDB3', 'PPP1R12B', 'ILK', 'PDLIM4', 'LIMCH1', 'PDLIM5', 'PDLIM2', 'TRIP6', 'ACTN1', 'ACTN4', 'PPP1R12A', 'TPM1', 'LPP', 'CALD1', 'CNN2', 'MYL9', 'ACTA1', 'MICALL2', 'SEPTIN7', 'PDLIM1', 'ZYX', 'MYH9', 'FHL3', 'PPP1R12C', 'RAI14', 'MYH14', 'SEPTIN11', 'PXN']	[['IBA'], ['IDA'], ['IBA', 'IEA'], ['IEA'], ['IDA', 'IBA', 'IEA'], ['IDA', 'IBA', 'IEA'], ['IDA', 'IEA'], ['IDA'], ['IBA'], ['IDA', 'IBA'], ['ISS'], ['IEA'], ['IBA'], ['IEA'], ['IBA'], ['IDA', 'IBA'], ['IDA', 'IBA', 'IEA'], ['IBA'], ['IBA', 'IEA'], ['IBA'], ['IDA', 'IBA', 'IEA'], ['IEA'], ['IEA'], ['IDA'], ['IBA'], ['IEA'], ['IDA'], ['IBA', 'IEA'], ['IDA', 'IBA'], ['ISS', 'IEA'], ['IDA'], ['IDA',…	MEblue
GO:CC	GO:0001725	stress fiber	1.47774e-22	TRUE	"A contractile actin filament bundle that consists of short actin filaments with alternating polarity, cross-linked by alpha-actinin and possibly other actin bundling proteins, and with myosin present in a periodic distribution along the fiber." [PMID:16651381]	54	499	40	4386	0.0801603	0.740741	query_1	['GO:0042641', 'GO:0097517']	['SYNPO', 'PGM5', 'PDLIM7', 'FERMT2', 'MYLK', 'FBLIM1', 'PALLD', 'MYH10', 'PDLIM3', 'SYNPO2', 'SORBS1', 'BAG3', 'LDB3', 'PPP1R12B', 'ILK', 'PDLIM4', 'LIMCH1', 'PDLIM5', 'PDLIM2', 'TRIP6', 'ACTN1', 'ACTN4', 'PPP1R12A', 'TPM1', 'LPP', 'CALD1', 'CNN2', 'MYL9', 'ACTA1', 'MICALL2', 'SEPTIN7', 'PDLIM1', 'ZYX', 'MYH9', 'FHL3', 'PPP1R12C', 'RAI14', 'MYH14', 'SEPTIN11', 'PXN']	[['IBA'], ['IDA'], ['IBA', 'IEA'], ['IEA'], ['IDA', 'IBA', 'IEA'], ['IDA', 'IBA', 'IEA'], ['IDA', 'IEA'], ['IDA'], ['IBA'], ['IDA', 'IBA'], ['ISS'], ['IEA'], ['IBA'], ['IEA'], ['IBA'], ['IDA', 'IBA'], ['IDA', 'IBA', 'IEA'], ['IBA'], ['IBA', 'IEA'], ['IBA'], ['IDA', 'IBA', 'IEA'], ['IEA'], ['IEA'], ['IDA'], ['IBA'], ['IEA'], ['IDA'], ['IBA', 'IEA'], ['IDA', 'IBA'], ['ISS', 'IEA'], ['IDA'], ['IDA',…	MEblue
GO:CC	GO:0042641	actomyosin	6.86807e-22	TRUE	"Any complex of actin, myosin, and accessory proteins." [GOC:go_curators]	58	499	41	4386	0.0821643	0.706897	query_1	['GO:0015629', 'GO:0110165']	['SYNPO', 'PGM5', 'PDLIM7', 'FERMT2', 'MYLK', 'FBLIM1', 'PALLD', 'MYH10', 'PDLIM3', 'SYNPO2', 'SORBS1', 'BAG3', 'LDB3', 'PPP1R12B', 'ILK', 'PDLIM4', 'LIMCH1', 'PDLIM5', 'PDLIM2', 'TRIP6', 'ACTN1', 'DBN1', 'ACTN4', 'PPP1R12A', 'TPM1', 'LPP', 'CALD1', 'CNN2', 'MYL9', 'ACTA1', 'MICALL2', 'SEPTIN7', 'PDLIM1', 'ZYX', 'MYH9', 'FHL3', 'PPP1R12C', 'RAI14', 'MYH14', 'SEPTIN11', 'PXN']	[['IBA'], ['IDA'], ['IBA', 'IEA'], ['IEA'], ['IDA', 'IBA', 'IEA'], ['IDA', 'IBA', 'IEA'], ['IDA', 'IEA'], ['IDA'], ['IBA'], ['IDA', 'IBA'], ['ISS'], ['IEA'], ['IBA'], ['IEA'], ['IBA'], ['IDA', 'IBA'], ['IDA', 'IBA', 'IEA'], ['IBA'], ['IBA', 'IEA'], ['IBA'], ['IDA', 'IBA', 'IEA'], ['NAS'], ['IEA'], ['IEA'], ['IDA'], ['IBA'], ['IEA'], ['IDA'], ['IBA', 'IEA'], ['IDA', 'IBA'], ['ISS', 'IEA'], ['IDA']…	MEblue
GO:CC	GO:0043292	contractile fiber	1.31814e-19	TRUE	"Fibers, composed of actin, myosin, and associated proteins, found in cells of smooth or striated muscle." [GOC:go_curators, ISBN:0815316194]	103	499	53	4386	0.106212	0.514563	query_1	['GO:0005737', 'GO:0043232', 'GO:0099512']	['PARVA', 'SYNPO', 'PGM5', 'PDLIM7', 'FERMT2', 'MYH11', 'LMOD1', 'PALLD', 'PDLIM3', 'VCL', 'SYNPO2', 'SORBS2', 'MYLK2', 'BAG3', 'LDB3', 'CRYAB', 'PPP1R12B', 'NEXN', 'SYNM', 'CSRP2', 'ILK', 'PDLIM4', 'DMD', 'PDLIM5', 'PDLIM2', 'FHL2', 'CSRP1', 'CFL2', 'SVIL', 'ACTN1', 'FLNA', 'ACTN4', 'TPM2', 'MYL3', 'PPP1R12A', 'TPM1', 'NPNT', 'TMOD1', 'ACTN2', 'FLNC', 'MYL6B', 'CALD1', 'MYL9', 'ACTA1', 'DAG1', '…	[['IEA'], ['IBA'], ['IDA', 'IEA'], ['IBA'], ['IEA'], ['TAS'], ['IDA', 'ISS', 'IBA', 'IEA'], ['IDA', 'IEA'], ['IBA', 'IEA'], ['IDA', 'ISS', 'IEA'], ['IDA', 'ISS', 'IBA', 'IEA'], ['NAS'], ['IC'], ['IEA'], ['IDA', 'IBA', 'IEA'], ['IEA'], ['ISS', 'IBA'], ['ISS', 'IEA'], ['IDA', 'IBA'], ['IBA'], ['IEA'], ['IBA'], ['IDA', 'ISS', 'IEA'], ['IBA'], ['IBA'], ['IBA', 'IEA'], ['IBA'], ['IDA'], ['IDA'], ['IDA…	MEblue
GO:CC	GO:0030016	myofibril	8.578e-18	TRUE	"The contractile element of skeletal and cardiac muscle; a long, highly organized bundle of actin, myosin, and other proteins that contracts by a sliding filament mechanism." [ISBN:0815316194]	99	499	50	4386	0.1002	0.505051	query_1	['GO:0043292']	['PARVA', 'SYNPO', 'PGM5', 'PDLIM7', 'FERMT2', 'LMOD1', 'PALLD', 'PDLIM3', 'VCL', 'SYNPO2', 'SORBS2', 'MYLK2', 'BAG3', 'LDB3', 'CRYAB', 'PPP1R12B', 'NEXN', 'SYNM', 'CSRP2', 'ILK', 'PDLIM4', 'DMD', 'PDLIM5', 'PDLIM2', 'FHL2', 'CSRP1', 'CFL2', 'SVIL', 'ACTN1', 'FLNA', 'ACTN4', 'TPM2', 'MYL3', 'PPP1R12A', 'TPM1', 'TMOD1', 'ACTN2', 'FLNC', 'CALD1', 'MYL9', 'ACTA1', 'DAG1', 'PDLIM1', 'SPTBN1', 'CTNNB1…	[['IEA'], ['IBA'], ['IDA', 'IEA'], ['IBA'], ['IEA'], ['IDA', 'ISS', 'IBA', 'IEA'], ['IDA', 'IEA'], ['IBA', 'IEA'], ['IDA', 'ISS', 'IEA'], ['IDA', 'ISS', 'IBA', 'IEA'], ['NAS'], ['IC'], ['IEA'], ['IDA', 'IBA', 'IEA'], ['IEA'], ['ISS', 'IBA'], ['ISS', 'IEA'], ['IDA', 'IBA'], ['IBA'], ['IEA'], ['IBA'], ['IDA', 'ISS', 'IEA'], ['IBA'], ['IBA'], ['IBA', 'IEA'], ['IBA'], ['IDA'], ['IDA'], ['IDA', 'IBA',…	MEblue
GO:CC	GO:0099081	supramolecular polymer	1.02871e-15	TRUE	"A polymeric supramolecular structure." [GOC:dos]	356	499	101	4386	0.202405	0.283708	query_1	['GO:0099080']	['PARVA', 'SYNPO', 'PGM5', 'PDLIM7', 'FERMT2', 'MYH11', 'LMOD1', 'PALLD', 'MYH10', 'SARM1', 'PDLIM3', 'VCL', 'SYNPO2', 'SORBS2', 'MYLK2', 'PAWR', 'BAG3', 'LDB3', 'CRYAB', 'PPP1R12B', 'NEXN', 'SYNM', 'MYO1C', 'CSRP2', 'LTBP4', 'ILK', 'AK1', 'PDLIM4', 'SMTN', 'DMD', 'MAP1B', 'PDLIM5', 'PDLIM2', 'FHL2', 'PLS3', 'CSRP1', 'CFL2', 'SNTB2', 'CTTN', 'SVIL', 'ACTN1', 'PPL', 'FLNA', 'ACTG2', 'ACTN4', 'TPM2…	[['IEA'], ['IBA'], ['IDA', 'IEA'], ['IBA'], ['IEA'], ['IBA', 'TAS', 'IEA'], ['IDA', 'ISS', 'IBA', 'IEA'], ['IDA', 'IEA'], ['IDA', 'IBA'], ['ISS', 'IEA'], ['IBA', 'IEA'], ['IDA', 'ISS', 'IEA'], ['IDA', 'ISS', 'IBA', 'IEA'], ['NAS'], ['IC'], ['ISS'], ['IEA'], ['IDA', 'IBA', 'IEA'], ['IEA'], ['ISS', 'IBA'], ['ISS', 'IEA'], ['IDA', 'IBA', 'NAS', 'IEA'], ['IDA'], ['IBA'], ['ISS', 'IEA'], ['IEA'], ['IE…	MEblue
GO:CC	GO:0099512	supramolecular fiber	2.71006e-15	TRUE	"A polymer consisting of an indefinite number of protein or protein complex subunits that have polymerised to form a fiber-shaped structure." [GOC:dos]	349	499	99	4386	0.198397	0.283668	query_1	['GO:0099081']	['PARVA', 'SYNPO', 'PGM5', 'PDLIM7', 'FERMT2', 'MYH11', 'LMOD1', 'PALLD', 'MYH10', 'SARM1', 'PDLIM3', 'VCL', 'SYNPO2', 'SORBS2', 'MYLK2', 'PAWR', 'BAG3', 'LDB3', 'CRYAB', 'PPP1R12B', 'NEXN', 'SYNM', 'MYO1C', 'CSRP2', 'LTBP4', 'ILK', 'AK1', 'PDLIM4', 'SMTN', 'DMD', 'MAP1B', 'PDLIM5', 'PDLIM2', 'FHL2', 'PLS3', 'CSRP1', 'CFL2', 'SNTB2', 'CTTN', 'SVIL', 'ACTN1', 'PPL', 'FLNA', 'ACTG2', 'ACTN4', 'TPM2…	[['IEA'], ['IBA'], ['IDA', 'IEA'], ['IBA'], ['IEA'], ['IBA', 'TAS', 'IEA'], ['IDA', 'ISS', 'IBA', 'IEA'], ['IDA', 'IEA'], ['IDA', 'IBA'], ['ISS', 'IEA'], ['IBA', 'IEA'], ['IDA', 'ISS', 'IEA'], ['IDA', 'ISS', 'IBA', 'IEA'], ['NAS'], ['IC'], ['ISS'], ['IEA'], ['IDA', 'IBA', 'IEA'], ['IEA'], ['ISS', 'IBA'], ['ISS', 'IEA'], ['IDA', 'IBA', 'NAS', 'IEA'], ['IDA'], ['IBA'], ['ISS', 'IEA'], ['IEA'], ['IE…	MEblue
GO:CC	GO:0030017	sarcomere	5.69793e-15	TRUE	"The repeating unit of a myofibril in a muscle cell, composed of an array of overlapping thick and thin filaments between two adjacent Z discs." [ISBN:0815316194]	88	499	44	4386	0.0881764	0.5	query_1	['GO:0030016', 'GO:0110165']	['PARVA', 'SYNPO', 'PGM5', 'PDLIM7', 'FERMT2', 'LMOD1', 'PALLD', 'PDLIM3', 'SYNPO2', 'SORBS2', 'MYLK2', 'BAG3', 'LDB3', 'CRYAB', 'PPP1R12B', 'NEXN', 'CSRP2', 'ILK', 'PDLIM4', 'DMD', 'PDLIM5', 'PDLIM2', 'FHL2', 'CSRP1', 'CFL2', 'ACTN1', 'FLNA', 'ACTN4', 'TPM2', 'MYL3', 'PPP1R12A', 'TPM1', 'TMOD1', 'ACTN2', 'FLNC', 'MYL9', 'ACTA1', 'PDLIM1', 'SPTBN1', 'CTNNB1', 'FHL3', 'DNAJB4', 'MYL4', 'SRI']	[['IEA'], ['IBA'], ['IEA'], ['IBA'], ['IEA'], ['ISS', 'IBA', 'IEA'], ['IDA', 'IEA'], ['IBA', 'IEA'], ['IDA', 'ISS', 'IBA', 'IEA'], ['NAS'], ['IC'], ['IEA'], ['IDA', 'IBA', 'IEA'], ['IEA'], ['ISS', 'IBA'], ['ISS', 'IEA'], ['IBA'], ['IEA'], ['IBA'], ['ISS', 'IEA'], ['IBA'], ['IBA'], ['IBA', 'IEA'], ['IBA'], ['IDA'], ['IDA', 'IBA', 'IEA'], ['ISS', 'IEA'], ['IBA'], ['TAS'], ['IDA', 'TAS'], ['ISS', 'I…	MEblue
GO:CC	GO:0070161	anchoring junction	1.2034e-14	TRUE	"A cell junction that mechanically attaches a cell (and its cytoskeleton) to neighboring cells or to the extracellular matrix." [ISBN:0815332181]	437	499	113	4386	0.226453	0.258581	query_1	['GO:0030054']	['PARVA', 'SYNPO', 'PGM5', 'ITGA1', 'PDLIM7', 'TGFB1I1', 'FERMT2', 'FBLIM1', 'TNS1', 'PALLD', 'SORBS3', 'PDLIM3', 'VCL', 'RRAS', 'SYNPO2', 'SORBS1', 'MCAM', 'SORBS2', 'LDB3', 'NEXN', 'FHL1', 'CDH13', 'SYNM', 'CSRP2', 'ILK', 'CNN3', 'PDLIM4', 'DMD', 'CNN1', 'PDLIM5', 'ENAH', 'PDLIM2', 'ITGA8', 'TRIP6', 'FHL2', 'HSPG2', 'CAV2', 'CSRP1', 'SNTB2', 'CTTN', 'SVIL', 'MPRIP', 'EHD3', 'ACTN1', 'TNS2', 'PP…	[['IDA', 'HDA', 'IBA', 'IEA'], ['IEA'], ['IDA', 'IBA', 'IEA'], ['IDA', 'HDA'], ['IDA', 'IBA'], ['IDA', 'HDA', 'IEA'], ['IDA', 'HDA', 'IBA', 'IEA'], ['IDA', 'HDA', 'IBA', 'IEA'], ['IDA', 'HDA', 'IBA', 'IEA'], ['IDA', 'HDA', 'IEA'], ['IDA', 'HDA', 'IBA', 'IEA'], ['IBA'], ['IDA', 'IMP', 'HDA', 'ISS', 'IBA', 'NAS', 'IEA'], ['HDA'], ['IDA', 'HDA', 'IEA'], ['IDA', 'ISS', 'IBA', 'TAS', 'IEA'], ['HDA'], …	MEblue
GO:CC	GO:0030054	cell junction	2.61264e-13	TRUE	"A cellular component that forms a specialized region of connection between two or more cells, or between a cell and the extracellular matrix, or between two membrane-bound components of a cell, such as flagella." [GOC:aruk, GOC:bc, GOC:mah, http://www.vivo.colostate.edu/hbooks/cmb/cells/pmemb/junctions_a.html, ISBN:0198506732, PMID:26820516, PMID:28096264]	814	499	168	4386	0.336673	0.206388	query_1	['GO:0110165']	['PARVA', 'SYNPO', 'PGM5', 'ITGA1', 'PDLIM7', 'TGFB1I1', 'FERMT2', 'GNA11', 'FBLIM1', 'TNS1', 'PALLD', 'SARM1', 'SORBS3', 'PDLIM3', 'VCL', 'RRAS', 'SYNPO2', 'SORBS1', 'MCAM', 'SORBS2', 'MYLK2', 'LDB3', 'CRYAB', 'NEXN', 'FHL1', 'CDH13', 'SYNM', 'CSRP2', 'ILK', 'CNN3', 'PDLIM4', 'HIP1', 'DMD', 'CNN1', 'MAP1B', 'PDLIM5', 'ENAH', 'PFN2', 'PDLIM2', 'ITGA8', 'LAMB2', 'TRIP6', 'EPS8', 'FHL2', 'HSPG2', '…	[['IDA', 'HDA', 'IBA', 'IEA'], ['IBA', 'TAS', 'IEA'], ['IDA', 'IBA', 'IEA'], ['IDA', 'HDA'], ['IDA', 'IBA'], ['IDA', 'HDA', 'IEA'], ['IDA', 'HDA', 'IBA', 'IEA'], ['IEA'], ['IDA', 'HDA', 'IBA', 'IEA'], ['IDA', 'HDA', 'IBA', 'IEA'], ['IDA', 'HDA', 'ISS', 'IEA'], ['ISS', 'IEA'], ['IDA', 'HDA', 'IBA', 'IEA'], ['IBA'], ['IDA', 'IMP', 'HDA', 'ISS', 'IBA', 'NAS', 'IEA'], ['HDA'], ['IDA', 'HDA', 'IEA'], …	MEblue
GO:CC	GO:0071944	cell periphery	2.74002e-13	TRUE	"The broad region around and including the plasma membrane of a cell, encompassing the cell cortex (inside the cell), the plasma membrane, and any external encapsulating structures." [GOC:pdt]	1601	499	271	4386	0.543086	0.169269	query_1	['GO:0110165']	['PARVA', 'SYNPO', 'PGM5', 'ITGA1', 'TGFB1I1', 'FERMT2', 'MYLK', 'CRIP2', 'GNA11', 'FBLIM1', 'PALLD', 'DSTN', 'MYH10', 'VCL', 'RRAS', 'SORBS1', 'MCAM', 'BCAM', 'SORBS2', 'PAWR', 'CRYAB', 'NEXN', 'FHL1', 'CDH13', 'SYNM', 'PRKG1', 'MYO1C', 'SNX18', 'LTBP4', 'ILK', 'EHD2', 'CAVIN1', 'TINAGL1', 'PDLIM4', 'HIP1', 'DMD', 'CAVIN3', 'SLMAP', 'ADH1B', 'MAP1B', 'ENAH', 'SGCE', 'PDLIM2', 'ITGA8', 'LAMB2', '…	[['IEA'], ['IDA'], ['IDA', 'ISS', 'IBA', 'IEA'], ['IDA', 'IBA', 'TAS', 'IEA'], ['HDA'], ['IDA', 'IBA', 'IEA'], ['IDA', 'IBA', 'IEA'], ['IEA'], ['IBA', 'TAS', 'IEA'], ['IDA'], ['IDA', 'IBA', 'IEA'], ['IEA'], ['IDA'], ['ISS', 'IBA', 'IEA'], ['IBA', 'TAS', 'IEA'], ['IDA', 'ISS', 'IEA'], ['IDA', 'IBA', 'NAS'], ['HDA', 'IBA', 'TAS', 'IC', 'IEA'], ['IBA', 'IEA'], ['IDA'], ['IEA'], ['IDA', 'IBA'], ['IDA…	MEblue
GO:CC	GO:0031674	I band	4.51169e-13	TRUE	"A region of a sarcomere that appears as a light band on each side of the Z disc, comprising a region of the sarcomere where thin (actin) filaments are not overlapped by thick (myosin) filaments; contains actin, troponin, and tropomyosin; each sarcomere includes half of an I band at each end." [ISBN:0321204131]	63	499	35	4386	0.0701403	0.555556	query_1	['GO:0030017', 'GO:0110165']	['PARVA', 'SYNPO', 'PGM5', 'PDLIM7', 'FERMT2', 'PALLD', 'PDLIM3', 'SYNPO2', 'SORBS2', 'BAG3', 'LDB3', 'CRYAB', 'PPP1R12B', 'NEXN', 'CSRP2', 'PDLIM4', 'DMD', 'PDLIM5', 'PDLIM2', 'FHL2', 'CSRP1', 'CFL2', 'ACTN1', 'FLNA', 'ACTN4', 'MYL3', 'PPP1R12A', 'ACTN2', 'FLNC', 'MYL9', 'PDLIM1', 'CTNNB1', 'FHL3', 'DNAJB4', 'SRI']	[['IEA'], ['IBA'], ['IEA'], ['IBA'], ['IEA'], ['IDA', 'IEA'], ['IBA', 'IEA'], ['IDA', 'ISS', 'IBA', 'IEA'], ['NAS'], ['IEA'], ['IDA', 'IBA', 'IEA'], ['IEA'], ['ISS', 'IBA'], ['ISS', 'IEA'], ['IBA'], ['IBA'], ['ISS', 'IEA'], ['IBA'], ['IBA'], ['IBA', 'IEA'], ['IBA'], ['IDA'], ['IDA', 'IBA', 'IEA'], ['ISS', 'IEA'], ['IBA'], ['IDA'], ['ISS', 'IBA', 'IEA'], ['IDA', 'IBA', 'IEA'], ['IEA'], ['IEA'], ['…	MEblue
GO:CC	GO:0030055	cell-substrate junction	2.53799e-12	TRUE	"A cell junction that forms a connection between a cell and the extracellular matrix." [GOC:aruk, GOC:bc, GOC:hb, GOC:mah, PMID:10419689, PMID:1643657, PMID:16805308, PMID:26923917, PMID:8314002]	312	499	87	4386	0.174349	0.278846	query_1	['GO:0070161']	['PARVA', 'PGM5', 'ITGA1', 'PDLIM7', 'TGFB1I1', 'FERMT2', 'FBLIM1', 'TNS1', 'PALLD', 'SORBS3', 'VCL', 'RRAS', 'SYNPO2', 'SORBS1', 'MCAM', 'SORBS2', 'NEXN', 'FHL1', 'CDH13', 'CSRP2', 'ILK', 'CNN3', 'DMD', 'CNN1', 'ENAH', 'ITGA8', 'TRIP6', 'FHL2', 'HSPG2', 'CAV2', 'CSRP1', 'SNTB2', 'CTTN', 'SVIL', 'MPRIP', 'EHD3', 'ACTN1', 'TNS2', 'FLNA', 'ACTN4', 'PPP1R12A', 'ITGB1', 'LIMS2', 'RSU1', 'LPP', 'NCKAP…	[['IDA', 'HDA', 'IBA', 'IEA'], ['IDA', 'IBA', 'IEA'], ['IDA', 'HDA'], ['IDA'], ['IDA', 'HDA', 'IEA'], ['IDA', 'HDA', 'IBA', 'IEA'], ['IDA', 'HDA', 'IBA', 'IEA'], ['IDA', 'HDA', 'IBA', 'IEA'], ['IDA', 'HDA', 'IEA'], ['IDA', 'HDA', 'IBA', 'IEA'], ['IDA', 'IMP', 'HDA', 'ISS', 'IBA', 'NAS', 'IEA'], ['HDA'], ['IDA', 'HDA', 'IEA'], ['IDA', 'ISS', 'IBA', 'IEA'], ['HDA'], ['IEA'], ['HDA'], ['HDA'], ['HDA…	MEblue
GO:CC	GO:0030018	Z disc	3.0734e-12	TRUE	"Platelike region of a muscle sarcomere to which the plus ends of actin filaments are attached." [GOC:mtg_muscle, ISBN:0815316194]	59	499	33	4386	0.0661323	0.559322	query_1	['GO:0031674', 'GO:0110165']	['PARVA', 'SYNPO', 'PGM5', 'PDLIM7', 'PALLD', 'PDLIM3', 'SYNPO2', 'SORBS2', 'BAG3', 'LDB3', 'CRYAB', 'PPP1R12B', 'NEXN', 'CSRP2', 'PDLIM4', 'DMD', 'PDLIM5', 'PDLIM2', 'FHL2', 'CSRP1', 'CFL2', 'ACTN1', 'FLNA', 'ACTN4', 'PPP1R12A', 'ACTN2', 'FLNC', 'MYL9', 'PDLIM1', 'CTNNB1', 'FHL3', 'DNAJB4', 'SRI']	[['IEA'], ['IBA'], ['IEA'], ['IBA'], ['IDA', 'IEA'], ['IBA', 'IEA'], ['IDA', 'ISS', 'IBA', 'IEA'], ['NAS'], ['IEA'], ['IDA', 'IBA', 'IEA'], ['IEA'], ['ISS', 'IBA'], ['ISS', 'IEA'], ['IBA'], ['IBA'], ['ISS', 'IEA'], ['IBA'], ['IBA'], ['IBA', 'IEA'], ['IBA'], ['IDA'], ['IDA', 'IBA', 'IEA'], ['ISS', 'IEA'], ['IBA'], ['ISS', 'IBA', 'IEA'], ['IDA', 'IBA', 'IEA'], ['IEA'], ['IEA'], ['IDA', 'IBA', 'IEA'…	MEblue
GO:CC	GO:0005925	focal adhesion	1.00388e-11	TRUE	"A cell-substrate junction that anchors the cell to the extracellular matrix and that forms a point of termination of actin filaments. In insects focal adhesion has also been referred to as hemi-adherens junction (HAJ)." [GOC:aruk, GOC:bc, ISBN:0124325653, ISBN:0815316208, PMID:10419689, PMID:12191915, PMID:15246682, PMID:1643657, PMID:16805308, PMID:19197329, PMID:23033047, PMID:26923917, PMID:2…	307	499	85	4386	0.170341	0.276873	query_1	['GO:0030055']	['PARVA', 'PGM5', 'ITGA1', 'PDLIM7', 'TGFB1I1', 'FERMT2', 'FBLIM1', 'TNS1', 'PALLD', 'SORBS3', 'VCL', 'RRAS', 'SYNPO2', 'SORBS1', 'MCAM', 'SORBS2', 'NEXN', 'FHL1', 'CDH13', 'CSRP2', 'ILK', 'CNN3', 'CNN1', 'ENAH', 'ITGA8', 'TRIP6', 'FHL2', 'HSPG2', 'CAV2', 'CSRP1', 'SNTB2', 'CTTN', 'SVIL', 'MPRIP', 'EHD3', 'ACTN1', 'TNS2', 'FLNA', 'ACTN4', 'PPP1R12A', 'ITGB1', 'LIMS2', 'RSU1', 'LPP', 'NCKAP1', 'AC…	[['IDA', 'HDA', 'IBA', 'IEA'], ['IDA'], ['IDA', 'HDA'], ['IDA'], ['IDA', 'HDA', 'IEA'], ['IDA', 'HDA', 'IBA', 'IEA'], ['IDA', 'HDA', 'IBA', 'IEA'], ['IDA', 'HDA', 'IBA', 'IEA'], ['IDA', 'HDA', 'IEA'], ['IDA', 'HDA', 'IEA'], ['IDA', 'IMP', 'HDA', 'ISS', 'IBA', 'IEA'], ['HDA'], ['IDA', 'HDA', 'IEA'], ['IDA', 'IEA'], ['HDA'], ['IEA'], ['HDA'], ['HDA'], ['HDA'], ['HDA'], ['IDA', 'HDA', 'IBA', 'IEA'],…	MEblue
GO:CC	GO:0005912	adherens junction	5.63995e-10	TRUE	"A cell-cell junction composed of the epithelial cadherin-catenin complex. The epithelial cadherins, or E-cadherins, of each interacting cell extend through the plasma membrane into the extracellular space and bind to each other. The E-cadherins bind to catenins on the cytoplasmic side of the membrane, where the E-cadherin-catenin complex binds to cytoskeletal components and regulatory and signal…	75	499	35	4386	0.0701403	0.466667	query_1	['GO:0005911']	['PGM5', 'PDLIM7', 'FERMT2', 'PDLIM3', 'VCL', 'SORBS1', 'LDB3', 'NEXN', 'CDH13', 'SYNM', 'CNN3', 'PDLIM4', 'PDLIM5', 'PDLIM2', 'CDC42EP4', 'TJP2', 'TJP1', 'CDH11', 'TNKS1BP1', 'CDH2', 'DAG1', 'CTNNA1', 'TLN1', 'PDLIM1', 'ZYX', 'MYH9', 'LMO7', 'CTNNB1', 'HMCN1', 'KRT18', 'LIMD1', 'DLG1', 'CDC42EP1', 'LIN7C', 'SCRIB']	[['IDA', 'IBA', 'IEA'], ['IDA', 'IBA'], ['IDA'], ['IBA'], ['IDA', 'ISS', 'IEA'], ['ISS', 'TAS', 'IEA'], ['IBA'], ['IEA'], ['IBA'], ['IEA'], ['HDA'], ['IBA'], ['HDA', 'IBA'], ['IBA'], ['IDA'], ['IEA'], ['TAS', 'IEA'], ['IBA'], ['IDA'], ['IDA', 'IBA', 'IEA'], ['IEA'], ['IBA', 'IEA'], ['IMP'], ['HDA', 'IBA'], ['IDA'], ['IEA'], ['IEA'], ['IDA', 'IBA', 'IEA'], ['IBA'], ['HDA'], ['IDA', 'IBA', 'IEA'], …	MEblue
GO:CC	GO:0099080	supramolecular complex	1.3395e-09	TRUE	"A cellular component that consists of an indeterminate number of proteins or macromolecular complexes, organized into a regular, higher-order structure such as a polymer, sheet, network or a fiber." [GOC:dos]	485	499	110	4386	0.220441	0.226804	query_1	['GO:0110165']	['PARVA', 'SYNPO', 'PGM5', 'PDLIM7', 'FERMT2', 'MYH11', 'LMOD1', 'PALLD', 'MYH10', 'SARM1', 'PDLIM3', 'VCL', 'SYNPO2', 'SORBS2', 'MYLK2', 'PAWR', 'BAG3', 'LDB3', 'CRYAB', 'PPP1R12B', 'NEXN', 'SYNM', 'MYO1C', 'CSRP2', 'LTBP4', 'ILK', 'AK1', 'PDLIM4', 'SMTN', 'DMD', 'RBPMS', 'MAP1B', 'PDLIM5', 'PDLIM2', 'FHL2', 'PLS3', 'CSRP1', 'CFL2', 'SNTB2', 'CTTN', 'SVIL', 'ACTN1', 'PPL', 'FLNA', 'ACTG2', 'ACTN…	[['IEA'], ['IBA'], ['IDA', 'IEA'], ['IBA'], ['IEA'], ['IBA', 'TAS', 'IEA'], ['IDA', 'ISS', 'IBA', 'IEA'], ['IDA', 'IEA'], ['IDA', 'IBA'], ['ISS', 'IEA'], ['IBA', 'IEA'], ['IDA', 'ISS', 'IEA'], ['IDA', 'ISS', 'IBA', 'IEA'], ['NAS'], ['IC'], ['ISS'], ['IEA'], ['IDA', 'IBA', 'IEA'], ['IEA'], ['ISS', 'IBA'], ['ISS', 'IEA'], ['IDA', 'IBA', 'NAS', 'IEA'], ['IDA'], ['IBA'], ['ISS', 'IEA'], ['IEA'], ['IE…	MEblue
GO:CC	GO:0005938	cell cortex	2.38423e-09	TRUE	"The region of a cell that lies just beneath the plasma membrane and often, but not always, contains a network of actin filaments and associated proteins." [GOC:mah, ISBN:0815316194]	154	499	52	4386	0.104208	0.337662	query_1	['GO:0005737', 'GO:0071944']	['FERMT2', 'CRIP2', 'DSTN', 'MYH10', 'VCL', 'MYO1C', 'PDLIM2', 'EPS8', 'STXBP1', 'CTTN', 'SEPTIN8', 'ACTN1', 'MYO1D', 'DBN1', 'FLNA', 'ACTN4', 'SEPTIN4', 'TMOD1', 'ACTN2', 'CAV1', 'SEPTIN10', 'CALD1', 'MYL9', 'WASL', 'CDH2', 'SPTAN1', 'AKAP12', 'SEPTIN7', 'FGF1', 'SPTBN1', 'MYH9', 'CTNNB1', 'SEPTIN2', 'HMCN1', 'LASP1', 'GUCY1B1', 'PHLDB1', 'HIP1R', 'TRIP10', 'PHLDB2', 'CLIP1', 'RAI14', 'DCTN1', '…	[['IEA'], ['IEA'], ['IEA'], ['IDA'], ['ISS'], ['IEA'], ['IEA'], ['ISS', 'IEA'], ['IEA'], ['IDA', 'ISS', 'IEA'], ['IBA'], ['IBA'], ['IEA'], ['TAS', 'IEA'], ['IEA'], ['IBA'], ['IDA', 'IMP', 'IBA'], ['IEA'], ['IBA', 'IEA'], ['IEA'], ['IBA'], ['IEA'], ['IEA'], ['IEA'], ['IDA'], ['IBA', 'TAS', 'IEA'], ['IEA'], ['IDA', 'IBA', 'IEA'], ['IEA'], ['IBA', 'TAS', 'IEA'], ['IDA', 'IEA'], ['IDA', 'IEA'], ['IDA…	MEblue
GO:CC	GO:0042995	cell projection	4.41048e-09	TRUE	"A prolongation or process extending from a cell, e.g. a flagellum or axon." [GOC:jl, http://www.cogsci.princeton.edu/~wn/]	612	499	128	4386	0.256513	0.20915	query_1	['GO:0110165']	['PARVA', 'SYNPO', 'PDLIM7', 'FERMT2', 'MYLK', 'GNA11', 'PALLD', 'MYH10', 'SARM1', 'VCL', 'SORBS2', 'LDB3', 'CRYAB', 'NEXN', 'CDH13', 'MYO1C', 'ILK', 'AK1', 'PDLIM4', 'DMD', 'MAP1B', 'PDLIM5', 'ENAH', 'SGCE', 'ITGA8', 'EPS8', 'UTRN', 'STXBP1', 'CTTN', 'WFS1', 'SVIL', 'SEPTIN8', 'EHD3', 'ACTN1', 'MYO1D', 'SNCG', 'DBN1', 'FLNA', 'ACTG2', 'ACTN4', 'SEPTIN4', 'ITGB1', 'TPM1', 'VCAN', 'INPP5A', 'NCKAP…	[['IEA'], ['IBA', 'TAS', 'IEA'], ['IEA'], ['IEA'], ['IDA', 'IBA', 'IEA'], ['ISS'], ['IDA', 'IBA', 'IEA'], ['IEA'], ['ISS', 'IBA', 'IEA'], ['IEA'], ['IBA', 'IEA'], ['IEA'], ['IEA'], ['IBA'], ['IDA'], ['IDA', 'IBA', 'IEA'], ['IEA'], ['IEA'], ['IDA', 'ISS', 'IEA'], ['IDA', 'ISS', 'IEA'], ['ISS', 'IBA', 'IEA'], ['IEA'], ['IEA'], ['ISS', 'IEA'], ['IEA'], ['ISS', 'IBA', 'IEA'], ['IDA', 'IEA'], ['IEA'],…	MEblue
GO:CC	GO:0120025	plasma membrane bounded cell projection	1.70342e-08	TRUE	"A prolongation or process extending from a cell and that is bounded by plasma membrane, e.g. a cilium, lamellipodium, or axon." [GOC:krc]	575	499	121	4386	0.242485	0.210435	query_1	['GO:0042995']	['PARVA', 'SYNPO', 'PDLIM7', 'FERMT2', 'MYLK', 'GNA11', 'PALLD', 'MYH10', 'SARM1', 'SORBS2', 'LDB3', 'CRYAB', 'NEXN', 'CDH13', 'MYO1C', 'ILK', 'AK1', 'PDLIM4', 'DMD', 'MAP1B', 'ENAH', 'SGCE', 'ITGA8', 'EPS8', 'UTRN', 'STXBP1', 'CTTN', 'WFS1', 'SEPTIN8', 'EHD3', 'ACTN1', 'MYO1D', 'SNCG', 'DBN1', 'FLNA', 'ACTG2', 'ACTN4', 'SEPTIN4', 'ITGB1', 'TPM1', 'VCAN', 'INPP5A', 'NCKAP1', 'ACTN2', 'TANC1', 'GS…	[['IEA'], ['IBA', 'TAS', 'IEA'], ['IEA'], ['IEA'], ['IDA', 'IBA', 'IEA'], ['ISS'], ['IDA', 'IBA', 'IEA'], ['IEA'], ['ISS', 'IBA', 'IEA'], ['IBA', 'IEA'], ['IEA'], ['IEA'], ['IBA'], ['IDA'], ['IDA', 'IBA', 'IEA'], ['IEA'], ['IEA'], ['IDA', 'ISS', 'IEA'], ['IDA', 'ISS', 'IEA'], ['ISS', 'IBA', 'IEA'], ['IEA'], ['ISS', 'IEA'], ['IEA'], ['ISS', 'IBA', 'IEA'], ['IDA', 'IEA'], ['IEA'], ['IDA', 'ISS', 'I…	MEblue
GO:CC	GO:0098590	plasma membrane region	1.42796e-07	TRUE	"A membrane that is a (regional) part of the plasma membrane." [GOC:dos]	291	499	74	4386	0.148297	0.254296	query_1	['GO:0005886', 'GO:0016020']	['FERMT2', 'MYLK', 'MYH10', 'SORBS1', 'SORBS2', 'CRYAB', 'CDH13', 'MYO1C', 'EHD2', 'CAVIN1', 'PDLIM4', 'HIP1', 'DMD', 'CAVIN3', 'SGCE', 'ITGA8', 'EPS8', 'CAV2', 'UTRN', 'STXBP1', 'SVIL', 'EHD3', 'MYO1D', 'DBN1', 'ITGB1', 'TPM1', 'PALM2', 'NCKAP1', 'ACTN2', 'CAV1', 'CSPG4', 'TJP1', 'AQP1', 'PDGFRB', 'CYBRD1', 'CDH2', 'DAG1', 'CTNNA1', 'EHD1', 'TLN1', 'PLCD3', 'SEPTIN7', 'PKN2', 'MTMR2', 'SPTBN1', …	[['IEA'], ['IDA', 'IBA', 'IEA'], ['IDA'], ['ISS'], ['IEA'], ['IEA'], ['IDA'], ['IDA', 'IEA'], ['IDA', 'IEA'], ['IDA', 'IBA', 'IEA'], ['ISS'], ['IEA'], ['IDA', 'IEA'], ['IDA', 'IBA', 'IEA'], ['ISS', 'IEA'], ['IEA'], ['ISS', 'IBA', 'IEA'], ['IDA', 'IEA'], ['IDA', 'IEA'], ['IEA'], ['ISS', 'IEA'], ['IDA', 'IEA'], ['ISS'], ['IEA'], ['IDA', 'NAS', 'IEA'], ['IDA'], ['IEA'], ['IEA'], ['IEA'], ['IDA', 'NA…	MEblue
GO:CC	GO:0005911	cell-cell junction	5.4684e-07	TRUE	"A cell junction that forms a connection between two or more cells of an organism; excludes direct cytoplasmic intercellular bridges, such as ring canals in insects." [GOC:aruk, GOC:bc, GOC:dgh, GOC:hb, GOC:mah, PMID:21422226, PMID:28096264]	174	499	52	4386	0.104208	0.298851	query_1	['GO:0070161']	['SYNPO', 'PGM5', 'PDLIM7', 'FERMT2', 'PDLIM3', 'VCL', 'SORBS1', 'LDB3', 'NEXN', 'CDH13', 'SYNM', 'CNN3', 'PDLIM4', 'PDLIM5', 'PDLIM2', 'ACTN1', 'PPL', 'DBN1', 'FLNA', 'ITGB1', 'CDC42EP4', 'LIMS2', 'TJP2', 'TJP1', 'CNN2', 'CDH11', 'MICALL2', 'LIMS1', 'TNKS1BP1', 'CDH2', 'CLIC4', 'DAG1', 'CTNNA1', 'TLN1', 'YAP1', 'SPECC1L', 'PKN2', 'PDLIM1', 'ZYX', 'MYH9', 'LMO7', 'CTNNB1', 'HMCN1', 'CASK', 'PLCG1…	[['IEA'], ['IDA', 'IBA', 'IEA'], ['IDA', 'IBA'], ['IDA'], ['IBA'], ['IDA', 'IMP', 'ISS', 'IBA', 'IEA'], ['ISS', 'TAS', 'IEA'], ['IBA'], ['IEA'], ['IBA'], ['IEA'], ['HDA'], ['IBA'], ['HDA', 'IBA'], ['IBA'], ['IDA', 'IEA'], ['IEA'], ['IEA'], ['IDA'], ['IEA'], ['IDA'], ['IBA'], ['IDA', 'IBA', 'IEA'], ['IDA', 'IMP', 'ISS', 'IBA', 'TAS', 'IEA'], ['TAS'], ['IBA'], ['ISS', 'IEA'], ['IMP', 'IBA'], ['IDA'…	MEblue
GO:CC	GO:0005884	actin filament	7.62565e-07	TRUE	"A filamentous structure formed of a two-stranded helical polymer of the protein actin and associated proteins. Actin filaments are a major component of the contractile apparatus of skeletal muscle and the microfilaments of the cytoskeleton of eukaryotic cells. The filaments, comprising polymerized globular actin molecules, appear as flexible structures with a diameter of 5-9 nm. They are organiz…	66	499	29	4386	0.0581162	0.439394	query_1	['GO:0015629', 'GO:0099513']	['PDLIM7', 'LMOD1', 'PALLD', 'PDLIM3', 'PAWR', 'LDB3', 'MYO1C', 'PDLIM4', 'SMTN', 'PDLIM5', 'PDLIM2', 'PLS3', 'CTTN', 'ACTN1', 'FLNA', 'TPM2', 'TPM1', 'TMOD1', 'NCKAP1', 'ACTN2', 'ACTA1', 'SPECC1', 'DPYSL3', 'SPECC1L', 'PDLIM1', 'MICAL2', 'MYO1B', 'MYO6', 'DIAPH2']	[['IBA'], ['ISS'], ['IDA'], ['IBA'], ['ISS'], ['IBA'], ['IDA'], ['IDA', 'IBA'], ['IBA'], ['IBA'], ['IBA'], ['IBA'], ['IDA'], ['IDA'], ['IEA'], ['IBA'], ['IBA'], ['IDA'], ['ISS'], ['TAS'], ['IDA', 'IBA'], ['IBA'], ['ISS', 'IEA'], ['IBA'], ['IBA'], ['IDA'], ['IDA'], ['IDA', 'ISS'], ['IBA']]	MEblue
GO:CC	GO:0031941	filamentous actin	1.26667e-06	TRUE	"A two-stranded helical polymer of the protein actin." [GOC:mah]	17	499	14	4386	0.0280561	0.823529	query_1	['GO:0005884', 'GO:0032991']	['PDLIM7', 'PDLIM3', 'LDB3', 'MYO1C', 'PDLIM4', 'SMTN', 'PDLIM5', 'PDLIM2', 'NCKAP1', 'SPECC1', 'DPYSL3', 'SPECC1L', 'PDLIM1', 'MYO6']	[['IBA'], ['IBA'], ['IBA'], ['IDA'], ['IDA', 'IBA'], ['IBA'], ['IBA'], ['IBA'], ['ISS'], ['IBA'], ['ISS', 'IEA'], ['IBA'], ['IBA'], ['IDA']]	MEblue
GO:CC	GO:0042383	sarcolemma	5.182e-05	TRUE	"The outer membrane of a muscle cell, consisting of the plasma membrane, a covering basement membrane (about 100 nm thick and sometimes common to more than one fiber), and the associated loose network of collagen fibers." [ISBN:0198506732]	59	499	25	4386	0.0501002	0.423729	query_1	['GO:0005886']	['PGM5', 'VCL', 'SYNM', 'PRKG1', 'DMD', 'SLMAP', 'SGCE', 'CAV2', 'UTRN', 'SGCD', 'ITGB1', 'SGCB', 'FLNC', 'CAV1', 'AQP1', 'CDH2', 'DAG1', 'DTNA', 'DLG1', 'BGN', 'CAMK2D', 'AHNAK2', 'CACNA2D1', 'SRI', 'ANXA6']	[['IDA', 'IBA', 'IEA'], ['ISS', 'IEA'], ['IBA', 'IEA'], ['IEA'], ['IDA', 'IBA', 'IEA'], ['IEA'], ['IEA'], ['IBA'], ['IEA'], ['IBA', 'IEA'], ['IDA', 'IEA'], ['IBA', 'IEA'], ['IDA'], ['IBA'], ['IDA'], ['IEA'], ['IBA', 'IEA'], ['IEA'], ['IEA'], ['IEA'], ['IEA'], ['NAS'], ['IDA', 'IBA', 'IEA'], ['TAS'], ['IBA']]	MEblue
GO:CC	GO:0016459	myosin complex	5.8561e-05	TRUE	"A protein complex, formed of one or more myosin heavy chains plus associated light chains and other proteins, that functions as a molecular motor; uses the energy of ATP hydrolysis to move actin filaments or to move vesicles or other cargo on fixed actin filaments; has magnesium-ATPase activity and binds actin. Myosin classes are distinguished based on sequence features of the motor, or head, do…	23	499	15	4386	0.0300601	0.652174	query_1	['GO:0015629', 'GO:0032991']	['MYH11', 'MYH10', 'MYO1C', 'LIMCH1', 'MYO1D', 'MYL3', 'MYL6B', 'MYL9', 'MYL6', 'MYH9', 'MYO3B', 'MYO1B', 'MYL4', 'MYO6', 'MYH14']	[['IBA', 'TAS', 'IEA'], ['IDA', 'IBA', 'NAS', 'IEA'], ['TAS', 'IEA'], ['IDA'], ['ISS', 'IEA'], ['IBA', 'TAS', 'IEA'], ['IBA', 'TAS', 'IEA'], ['TAS', 'IEA'], ['IBA', 'TAS', 'IEA'], ['IDA', 'IBA', 'IEA'], ['IEA'], ['IEA'], ['IBA', 'IEA'], ['TAS', 'IEA'], ['IDA', 'IBA', 'IEA']]	MEblue
GO:CC	GO:0016460	myosin II complex	0.000165654	TRUE	"A myosin complex containing two class II myosin heavy chains, two myosin essential light chains and two myosin regulatory light chains. Also known as classical myosin or conventional myosin, the myosin II class includes the major muscle myosin of vertebrate and invertebrate muscle, and is characterized by alpha-helical coiled coil tails that self assemble to form a variety of filament structures…	11	499	10	4386	0.0200401	0.909091	query_1	['GO:0016459']	['MYH11', 'MYH10', 'LIMCH1', 'MYL3', 'MYL6B', 'MYL9', 'MYL6', 'MYH9', 'MYL4', 'MYH14']	[['IBA', 'TAS'], ['IDA', 'IBA'], ['IDA'], ['IBA', 'TAS'], ['IBA', 'TAS'], ['TAS', 'IEA'], ['IBA'], ['IDA', 'IBA', 'IEA'], ['IBA'], ['IDA', 'IBA']]	MEblue
GO:CC	GO:0043228	non-membrane-bounded organelle	0.00191786	TRUE	"Organized structure of distinctive morphology and function, not bounded by a lipid bilayer membrane. Includes ribosomes, the cytoskeleton and chromosomes." [GOC:go_curators]	1371	499	210	4386	0.420842	0.153173	query_1	['GO:0043226']	['PARVA', 'SYNPO', 'PGM5', 'PDLIM7', 'TGFB1I1', 'FERMT2', 'MYH11', 'LMOD1', 'MYLK', 'FBLIM1', 'TNS1', 'PALLD', 'DSTN', 'MYH10', 'SARM1', 'SORBS3', 'PDLIM3', 'VCL', 'SYNPO2', 'SORBS1', 'SORBS2', 'MYLK2', 'PAWR', 'BAG3', 'LDB3', 'CRYAB', 'PPP1R12B', 'NEXN', 'SYNM', 'MYO1C', 'CSRP2', 'ILK', 'EHD2', 'CNN3', 'AK1', 'PDLIM4', 'SMTN', 'LIMCH1', 'HIP1', 'DMD', 'RBPMS', 'SLMAP', 'CNN1', 'MAP1B', 'PDLIM5',…	[['IDA', 'IBA', 'IEA'], ['IDA', 'ISS', 'IBA', 'IEA'], ['IDA', 'IEA'], ['IDA', 'IBA', 'IEA'], ['IEA'], ['IEA'], ['IBA', 'TAS', 'IEA'], ['IDA', 'ISS', 'IBA', 'IEA'], ['IDA', 'IBA', 'IEA'], ['IDA', 'IBA', 'IEA'], ['IEA'], ['IDA', 'IEA'], ['IBA', 'TAS', 'IEA'], ['IDA', 'IBA', 'NAS', 'IEA'], ['ISS', 'IEA'], ['IEA'], ['IBA', 'IEA'], ['IDA', 'ISS', 'IBA', 'TAS', 'IEA'], ['IDA', 'ISS', 'IBA', 'IEA'], ['I…	MEblue
GO:CC	GO:0043232	intracellular non-membrane-bounded organelle	0.00191786	TRUE	"Organized structure of distinctive morphology and function, not bounded by a lipid bilayer membrane and occurring within the cell. Includes ribosomes, the cytoskeleton and chromosomes." [GOC:go_curators]	1371	499	210	4386	0.420842	0.153173	query_1	['GO:0043228', 'GO:0043229']	['PARVA', 'SYNPO', 'PGM5', 'PDLIM7', 'TGFB1I1', 'FERMT2', 'MYH11', 'LMOD1', 'MYLK', 'FBLIM1', 'TNS1', 'PALLD', 'DSTN', 'MYH10', 'SARM1', 'SORBS3', 'PDLIM3', 'VCL', 'SYNPO2', 'SORBS1', 'SORBS2', 'MYLK2', 'PAWR', 'BAG3', 'LDB3', 'CRYAB', 'PPP1R12B', 'NEXN', 'SYNM', 'MYO1C', 'CSRP2', 'ILK', 'EHD2', 'CNN3', 'AK1', 'PDLIM4', 'SMTN', 'LIMCH1', 'HIP1', 'DMD', 'RBPMS', 'SLMAP', 'CNN1', 'MAP1B', 'PDLIM5',…	[['IDA', 'IBA', 'IEA'], ['IDA', 'ISS', 'IBA', 'IEA'], ['IDA', 'IEA'], ['IDA', 'IBA', 'IEA'], ['IEA'], ['IEA'], ['IBA', 'TAS', 'IEA'], ['IDA', 'ISS', 'IBA', 'IEA'], ['IDA', 'IBA', 'IEA'], ['IDA', 'IBA', 'IEA'], ['IEA'], ['IDA', 'IEA'], ['IBA', 'TAS', 'IEA'], ['IDA', 'IBA', 'NAS', 'IEA'], ['ISS', 'IEA'], ['IEA'], ['IBA', 'IEA'], ['IDA', 'ISS', 'IBA', 'TAS', 'IEA'], ['IDA', 'ISS', 'IBA', 'IEA'], ['I…	MEblue
GO:CC	GO:0005604	basement membrane	0.00412708	TRUE	"A collagen-containing extracellular matrix consisting of a thin layer of dense material found in various animal tissues interposed between the cells and the adjacent connective tissue. It consists of the basal lamina plus an associated layer of reticulin fibers." [ISBN:0198547684, PMID:22505934]	57	499	22	4386	0.0440882	0.385965	query_1	['GO:0062023']	['LAMB2', 'HSPG2', 'LAMA5', 'NPNT', 'LAMC1', 'LAMB4', 'NID1', 'DAG1', 'LOXL1', 'COL18A1', 'COL8A2', 'HMCN1', 'CASK', 'NID2', 'COL4A2', 'COL4A1', 'DLG1', 'LAMA4', 'MATN2', 'LAMB1', 'FBLN1', 'SPARC']	[['IDA', 'IPI', 'TAS', 'NAS', 'IEA'], ['TAS', 'IEA'], ['IDA', 'TAS', 'NAS', 'IEA'], ['IEA'], ['IDA', 'TAS', 'NAS', 'IEA'], ['IEA'], ['IDA', 'NAS', 'IEA'], ['IDA', 'IBA', 'IEA'], ['IEA'], ['IEA'], ['IBA', 'NAS', 'IEA'], ['ISS', 'IEA'], ['IDA', 'IEA'], ['IDA', 'IBA', 'TAS', 'IEA'], ['IBA', 'TAS', 'IEA'], ['IMP', 'IBA', 'IC', 'IEA'], ['IEA'], ['IDA', 'TAS', 'IEA'], ['IEA'], ['IDA', 'IPI', 'TAS', 'NA…	MEblue
GO:CC	GO:0005886	plasma membrane	0.00486064	TRUE	"The membrane surrounding a cell that separates the cell from its external environment. It consists of a phospholipid bilayer and associated proteins." [ISBN:0716731363]	1328	499	203	4386	0.406814	0.152861	query_1	['GO:0016020', 'GO:0071944']	['PARVA', 'SYNPO', 'PGM5', 'ITGA1', 'FERMT2', 'MYLK', 'GNA11', 'PALLD', 'MYH10', 'VCL', 'RRAS', 'SORBS1', 'MCAM', 'BCAM', 'SORBS2', 'PAWR', 'CRYAB', 'NEXN', 'FHL1', 'CDH13', 'SYNM', 'PRKG1', 'MYO1C', 'SNX18', 'ILK', 'EHD2', 'CAVIN1', 'PDLIM4', 'HIP1', 'DMD', 'CAVIN3', 'SLMAP', 'ADH1B', 'MAP1B', 'ENAH', 'SGCE', 'ITGA8', 'TRIP6', 'EPS8', 'HSPG2', 'CAV2', 'UTRN', 'PLS3', 'STXBP1', 'SNTB2', 'CTTN', '…	[['IEA'], ['IDA'], ['IDA', 'ISS', 'IBA', 'IEA'], ['IDA', 'IBA', 'TAS', 'IEA'], ['IDA', 'IBA', 'IEA'], ['IDA', 'IBA', 'IEA'], ['IBA', 'TAS', 'IEA'], ['IDA', 'IBA', 'IEA'], ['IDA'], ['ISS', 'IBA', 'IEA'], ['IBA', 'TAS', 'IEA'], ['IDA', 'ISS', 'IEA'], ['IDA', 'IBA', 'NAS'], ['IBA', 'TAS', 'IC', 'IEA'], ['IBA', 'IEA'], ['IDA'], ['IEA'], ['IDA', 'IBA'], ['IDA'], ['IDA', 'IBA', 'TAS', 'IEA'], ['IBA', '…	MEblue
GO:CC	GO:0043005	neuron projection	0.00636901	TRUE	"A prolongation or process extending from a nerve cell, e.g. an axon or dendrite." [GOC:jl, http://www.cogsci.princeton.edu/~wn/]	336	499	70	4386	0.140281	0.208333	query_1	['GO:0120025']	['SYNPO', 'GNA11', 'PALLD', 'SARM1', 'SORBS2', 'CRYAB', 'NEXN', 'CDH13', 'MYO1C', 'PDLIM4', 'DMD', 'MAP1B', 'SGCE', 'ITGA8', 'EPS8', 'STXBP1', 'CTTN', 'WFS1', 'SEPTIN8', 'MYO1D', 'SNCG', 'DBN1', 'FLNA', 'SEPTIN4', 'ITGB1', 'VCAN', 'INPP5A', 'ACTN2', 'TANC1', 'BAG2', 'NEGR1', 'NFIB', 'DAB2IP', 'AQP1', 'MICALL2', 'MAP2', 'CDH2', 'DAG1', 'DPYSL3', 'PRNP', 'TRIOBP', 'DTNA', 'CAMK2G', 'MTMR2', 'SPTBN1…	[['IBA', 'TAS', 'IEA'], ['ISS'], ['IBA', 'IEA'], ['ISS', 'IBA', 'IEA'], ['IBA'], ['IEA'], ['IBA'], ['IDA'], ['IEA'], ['ISS', 'IEA'], ['ISS', 'IEA'], ['ISS', 'IBA', 'IEA'], ['ISS', 'IEA'], ['IEA'], ['ISS', 'IEA'], ['IEA'], ['ISS', 'IEA'], ['ISS'], ['IEA'], ['ISS', 'IEA'], ['IBA', 'IEA'], ['IDA', 'ISS', 'NAS', 'IEA'], ['IEA'], ['ISS', 'IEA'], ['IEA'], ['IEA'], ['ISS', 'IEA'], ['TAS'], ['IEA'], ['IS…	MEblue
GO:CC	GO:0031252	cell leading edge	0.00824764	TRUE	"The area of a motile cell closest to the direction of movement." [GOC:pg]	199	499	48	4386	0.0961924	0.241206	query_1	['GO:0110165']	['PARVA', 'PDLIM7', 'FERMT2', 'MYLK', 'PALLD', 'MYH10', 'SORBS2', 'MYO1C', 'ILK', 'PDLIM4', 'DMD', 'ENAH', 'SGCE', 'ITGA8', 'EPS8', 'CTTN', 'ACTN1', 'MYO1D', 'ACTG2', 'ITGB1', 'TPM1', 'NCKAP1', 'CSPG4', 'ACTA1', 'WASL', 'CDH2', 'DAG1', 'CTNNA1', 'TLN1', 'DPYSL3', 'PKN2', 'TLN2', 'SPTBN1', 'MYH9', 'CTNNB1', 'EPS8L2', 'PLCG1', 'HIP1R', 'ROCK1', 'PHLDB2', 'CLIP1', 'DCTN1', 'MYO6', 'SNX9', 'PXN', 'PH…	[['IEA'], ['IEA'], ['IEA'], ['IDA', 'IBA', 'IEA'], ['IDA', 'IEA'], ['IEA'], ['IEA'], ['IEA'], ['IEA'], ['IDA', 'IEA'], ['IEA'], ['IEA'], ['ISS', 'IEA'], ['IEA'], ['ISS', 'IBA', 'IEA'], ['IDA', 'ISS', 'IEA'], ['IDA', 'IEA'], ['ISS'], ['ISS'], ['IDA', 'TAS', 'NAS', 'IEA'], ['IDA'], ['ISS', 'IEA'], ['IEA'], ['ISS'], ['IEA'], ['IDA', 'IBA', 'IEA'], ['IDA'], ['IEA'], ['ISS', 'IEA'], ['ISS', 'IEA'], ['…	MEblue
GO:CC	GO:0090665	glycoprotein complex	0.0239611	TRUE	"A protein complex containing at least one glycosylated protein, may be held together by both covalent and noncovalent bonds." [GOC:pf, PMID:7693675, PMID:8662961]	12	499	9	4386	0.0180361	0.75	query_1	['GO:0032991']	['PGM5', 'DMD', 'SGCE', 'UTRN', 'SNTB2', 'SGCD', 'FLNA', 'SGCB', 'DAG1']	[['ISS', 'IEA'], ['IDA', 'TAS', 'NAS', 'IEA'], ['IDA', 'IBA', 'TAS', 'IEA'], ['IEA'], ['IBA', 'TAS'], ['IDA', 'IBA', 'TAS', 'IEA'], ['NAS'], ['IDA', 'IBA', 'TAS', 'IEA'], ['IDA', 'IBA', 'IEA']]	MEblue
GO:CC	GO:0062023	collagen-containing extracellular matrix	0.0248915	TRUE	"An extracellular matrix consisting mainly of proteins (especially collagen) and glycosaminoglycans (mostly as proteoglycans) that provides not only essential physical scaffolding for the cellular constituents but can also initiate crucial biochemical and biomechanical cues required for tissue morphogenesis, differentiation and homeostasis. The components are secreted by cells in the vicinity and…	288	499	61	4386	0.122244	0.211806	query_1	['GO:0031012']	['TGFB1I1', 'BCAM', 'CDH13', 'LTBP4', 'TINAGL1', 'LAMB2', 'HSPG2', 'LAMA5', 'VCAN', 'NPNT', 'ELN', 'LAMC1', 'CSPG4', 'LTBP3', 'LAMB4', 'LTBP1', 'NID1', 'COL14A1', 'CDH2', 'DAG1', 'LOXL1', 'COL18A1', 'HAPLN3', 'IGFBP7', 'TNXB', 'SBSPON', 'COL8A2', 'OGN', 'HMCN1', 'FGL2', 'MXRA7', 'EMILIN1', 'CASK', 'EFEMP1', 'FBLN2', 'FBLN5', 'SOD3', 'NID2', 'PRELP', 'COL4A2', 'ADIPOQ', 'LOX', 'COL4A1', 'TGFB1', '…	[['HDA'], ['HDA'], ['HDA'], ['IDA', 'HDA'], ['HDA'], ['IDA', 'IPI', 'HDA', 'ISS', 'TAS', 'NAS', 'IEA'], ['HDA', 'ISS', 'TAS', 'IEA'], ['IDA', 'HDA', 'TAS', 'NAS', 'IEA'], ['HDA', 'ISS', 'IBA', 'IEA'], ['HDA', 'ISS', 'IEA'], ['HDA', 'IEA'], ['IDA', 'HDA', 'ISS', 'TAS', 'NAS', 'IEA'], ['HDA'], ['IDA'], ['IEA'], ['IDA', 'HDA'], ['IDA', 'HDA', 'ISS', 'NAS', 'IEA'], ['HDA', 'ISS', 'IBA', 'NAS', 'IEA']…	MEblue
GO:CC	GO:0099513	polymeric cytoskeletal fiber	0.0441935	TRUE	"A component of the cytoskeleton consisting of a homo or heteropolymeric fiber constructed from an indeterminate number of protein subunits." [GOC:dos]	241	499	53	4386	0.106212	0.219917	query_1	['GO:0005856', 'GO:0099512']	['PDLIM7', 'LMOD1', 'PALLD', 'SARM1', 'PDLIM3', 'PAWR', 'LDB3', 'SYNM', 'MYO1C', 'AK1', 'PDLIM4', 'SMTN', 'DMD', 'MAP1B', 'PDLIM5', 'PDLIM2', 'PLS3', 'SNTB2', 'CTTN', 'SVIL', 'ACTN1', 'PPL', 'FLNA', 'TPM2', 'TPM1', 'TMOD1', 'NCKAP1', 'ACTN2', 'BAG2', 'KIF13A', 'ACTA1', 'MAP2', 'EML2', 'SPECC1', 'DPYSL3', 'SPECC1L', 'PDLIM1', 'PBXIP1', 'MICAL2', 'KRT18', 'EML1', 'MYO1B', 'TPPP3', 'DLG1', 'CLIP1', …	[['IBA'], ['ISS'], ['IDA'], ['ISS', 'IEA'], ['IBA'], ['ISS'], ['IBA'], ['IDA', 'IBA', 'NAS', 'IEA'], ['IDA'], ['IEA'], ['IDA', 'IBA'], ['IBA'], ['IEA'], ['ISS', 'IBA', 'IEA'], ['IBA'], ['IBA'], ['IBA'], ['IEA'], ['IDA'], ['ISS'], ['IDA'], ['IBA'], ['IEA'], ['IBA'], ['IBA'], ['IDA'], ['ISS'], ['TAS'], ['ISS', 'IEA'], ['IBA', 'IEA'], ['IDA', 'IBA'], ['IEA'], ['IEA'], ['IBA'], ['ISS', 'IEA'], ['IBA'…	MEblue
GO:CC	GO:0016010	dystrophin-associated glycoprotein complex	0.0487035	TRUE	"A multiprotein complex that forms a strong mechanical link between the cytoskeleton and extracellular matrix; typical of, but not confined to, muscle cells. The complex is composed of transmembrane, cytoplasmic, and extracellular proteins, including dystrophin, sarcoglycans, dystroglycan, dystrobrevins, syntrophins, sarcospan, caveolin-3, and NO synthase." [PMID:15117830, PMID:16710609]	10	499	8	4386	0.0160321	0.8	query_1	['GO:0090665', 'GO:0098797']	['PGM5', 'DMD', 'SGCE', 'UTRN', 'SNTB2', 'SGCD', 'SGCB', 'DAG1']	[['ISS', 'IEA'], ['IDA', 'TAS', 'NAS', 'IEA'], ['IDA', 'IBA', 'TAS', 'IEA'], ['IEA'], ['IBA', 'TAS'], ['IDA', 'IBA', 'TAS', 'IEA'], ['IDA', 'IBA', 'TAS', 'IEA'], ['IDA', 'IBA', 'IEA']]	MEblue
KEGG	KEGG:04270	Vascular smooth muscle contraction	1.8957e-09	TRUE	Vascular smooth muscle contraction	48	499	27	4386	0.0541082	0.5625	query_1	['KEGG:00000']	['MYH11', 'MYLK', 'GNA11', 'IRAG1', 'MYH10', 'MYLK2', 'PPP1R12B', 'PRKG1', 'PPP1R14A', 'ACTG2', 'PPP1R12A', 'MYL6B', 'CALD1', 'MYL9', 'ITPR1', 'MYL6', 'MYH9', 'GUCY1B1', 'ROCK2', 'GNAQ', 'GUCY1A1', 'ROCK1', 'PPP1R12C', 'PPP1CB', 'MYH14', 'GNAS', 'ARHGEF12']	[['KEGG'], ['KEGG'], ['KEGG'], ['KEGG'], ['KEGG'], ['KEGG'], ['KEGG'], ['KEGG'], ['KEGG'], ['KEGG'], ['KEGG'], ['KEGG'], ['KEGG'], ['KEGG'], ['KEGG'], ['KEGG'], ['KEGG'], ['KEGG'], ['KEGG'], ['KEGG'], ['KEGG'], ['KEGG'], ['KEGG'], ['KEGG'], ['KEGG'], ['KEGG'], ['KEGG']]	MEblue
KEGG	KEGG:04510	Focal adhesion	9.2577e-08	TRUE	Focal adhesion	113	499	41	4386	0.0821643	0.362832	query_1	['KEGG:00000']	['PARVA', 'ITGA1', 'MYLK', 'VCL', 'MYLK2', 'PPP1R12B', 'ILK', 'ITGA8', 'LAMB2', 'LAMA5', 'CAV2', 'ACTN1', 'FLNA', 'ACTN4', 'ITGA7', 'PPP1R12A', 'ITGB1', 'FLNC', 'CAV1', 'LAMC1', 'LAMB4', 'MYL9', 'ITGA11', 'PDGFRB', 'ITGB6', 'TLN1', 'TNXB', 'TLN2', 'ZYX', 'CTNNB1', 'ROCK2', 'COL4A2', 'COL4A1', 'ROCK1', 'PPP1R12C', 'PPP1CB', 'DOCK1', 'LAMA4', 'LAMB1', 'PXN', 'CAPN2']	[['KEGG'], ['KEGG'], ['KEGG'], ['KEGG'], ['KEGG'], ['KEGG'], ['KEGG'], ['KEGG'], ['KEGG'], ['KEGG'], ['KEGG'], ['KEGG'], ['KEGG'], ['KEGG'], ['KEGG'], ['KEGG'], ['KEGG'], ['KEGG'], ['KEGG'], ['KEGG'], ['KEGG'], ['KEGG'], ['KEGG'], ['KEGG'], ['KEGG'], ['KEGG'], ['KEGG'], ['KEGG'], ['KEGG'], ['KEGG'], ['KEGG'], ['KEGG'], ['KEGG'], ['KEGG'], ['KEGG'], ['KEGG'], ['KEGG'], ['KEGG'], ['KEGG'], ['KEGG']…	MEblue
KEGG	KEGG:05410	Hypertrophic cardiomyopathy	1.69069e-06	TRUE	Hypertrophic cardiomyopathy	41	499	22	4386	0.0440882	0.536585	query_1	['KEGG:00000']	['ITGA1', 'DMD', 'ITGA8', 'SNTB2', 'SGCD', 'ITGA7', 'TPM2', 'MYL3', 'ITGB1', 'TPM1', 'SGCB', 'ITGA11', 'DAG1', 'ITGB6', 'PRKAB2', 'DTNA', 'TGFB1', 'PRKAA1', 'TGFB2', 'EMD', 'CACNA2D1', 'PRKAG1']	[['KEGG'], ['KEGG'], ['KEGG'], ['KEGG'], ['KEGG'], ['KEGG'], ['KEGG'], ['KEGG'], ['KEGG'], ['KEGG'], ['KEGG'], ['KEGG'], ['KEGG'], ['KEGG'], ['KEGG'], ['KEGG'], ['KEGG'], ['KEGG'], ['KEGG'], ['KEGG'], ['KEGG'], ['KEGG']]	MEblue
KEGG	KEGG:05414	Dilated cardiomyopathy	3.97357e-05	TRUE	Dilated cardiomyopathy	39	499	20	4386	0.0400802	0.512821	query_1	['KEGG:00000']	['ITGA1', 'DMD', 'ITGA8', 'SNTB2', 'SGCD', 'ITGA7', 'TPM2', 'MYL3', 'ITGB1', 'TPM1', 'SGCB', 'ITGA11', 'DAG1', 'ITGB6', 'DTNA', 'TGFB1', 'TGFB2', 'EMD', 'CACNA2D1', 'GNAS']	[['KEGG'], ['KEGG'], ['KEGG'], ['KEGG'], ['KEGG'], ['KEGG'], ['KEGG'], ['KEGG'], ['KEGG'], ['KEGG'], ['KEGG'], ['KEGG'], ['KEGG'], ['KEGG'], ['KEGG'], ['KEGG'], ['KEGG'], ['KEGG'], ['KEGG'], ['KEGG']]	MEblue
KEGG	KEGG:04921	Oxytocin signaling pathway	0.000139721	TRUE	Oxytocin signaling pathway	53	499	23	4386	0.0460922	0.433962	query_1	['KEGG:00000']	['MYLK', 'MYLK2', 'PPP1R12B', 'PPP1R12A', 'MYL6B', 'MYL9', 'ITPR1', 'PRKAB2', 'CAMK2G', 'MYL6', 'GUCY1B1', 'ROCK2', 'GNAQ', 'GNAO1', 'GUCY1A1', 'ROCK1', 'PPP1R12C', 'PPP1CB', 'PRKAA1', 'CAMK2D', 'CACNA2D1', 'PRKAG1', 'GNAS']	[['KEGG'], ['KEGG'], ['KEGG'], ['KEGG'], ['KEGG'], ['KEGG'], ['KEGG'], ['KEGG'], ['KEGG'], ['KEGG'], ['KEGG'], ['KEGG'], ['KEGG'], ['KEGG'], ['KEGG'], ['KEGG'], ['KEGG'], ['KEGG'], ['KEGG'], ['KEGG'], ['KEGG'], ['KEGG'], ['KEGG']]	MEblue
KEGG	KEGG:05412	Arrhythmogenic right ventricular cardiomyopathy	0.000270544	TRUE	Arrhythmogenic right ventricular cardiomyopathy	35	499	18	4386	0.0360721	0.514286	query_1	['KEGG:00000']	['ITGA1', 'DMD', 'ITGA8', 'SNTB2', 'SGCD', 'ITGA7', 'ITGB1', 'ACTN2', 'SGCB', 'ITGA11', 'CDH2', 'DAG1', 'ITGB6', 'CTNNA1', 'DTNA', 'CTNNB1', 'EMD', 'CACNA2D1']	[['KEGG'], ['KEGG'], ['KEGG'], ['KEGG'], ['KEGG'], ['KEGG'], ['KEGG'], ['KEGG'], ['KEGG'], ['KEGG'], ['KEGG'], ['KEGG'], ['KEGG'], ['KEGG'], ['KEGG'], ['KEGG'], ['KEGG'], ['KEGG']]	MEblue
KEGG	KEGG:04810	Regulation of actin cytoskeleton	0.000645762	TRUE	Regulation of actin cytoskeleton	124	499	37	4386	0.0741483	0.298387	query_1	['KEGG:00000']	['ITGA1', 'MYH11', 'MYLK', 'MYH10', 'VCL', 'RRAS', 'MYLK2', 'PPP1R12B', 'ENAH', 'PFN2', 'ITGA8', 'CFL2', 'ACTN1', 'ACTN4', 'ITGA7', 'PPP1R12A', 'ITGB1', 'NCKAP1', 'MYL9', 'ITGA11', 'PDGFRB', 'WASL', 'ITGB6', 'FGF1', 'MYH9', 'ROCK2', 'SSH3', 'GNG12', 'ROCK1', 'PPP1R12C', 'PPP1CB', 'ARPC1A', 'DOCK1', 'DIAPH2', 'MYH14', 'PXN', 'ARHGEF12']	[['KEGG'], ['KEGG'], ['KEGG'], ['KEGG'], ['KEGG'], ['KEGG'], ['KEGG'], ['KEGG'], ['KEGG'], ['KEGG'], ['KEGG'], ['KEGG'], ['KEGG'], ['KEGG'], ['KEGG'], ['KEGG'], ['KEGG'], ['KEGG'], ['KEGG'], ['KEGG'], ['KEGG'], ['KEGG'], ['KEGG'], ['KEGG'], ['KEGG'], ['KEGG'], ['KEGG'], ['KEGG'], ['KEGG'], ['KEGG'], ['KEGG'], ['KEGG'], ['KEGG'], ['KEGG'], ['KEGG'], ['KEGG'], ['KEGG']]	MEblue
KEGG	KEGG:04530	Tight junction	0.00566082	TRUE	Tight junction	67	499	24	4386	0.0480962	0.358209	query_1	['KEGG:00000']	['SYNPO', 'MYH11', 'MYH10', 'CTTN', 'ACTN1', 'ACTN4', 'ITGB1', 'TJP2', 'TJP1', 'MYL6B', 'MYL9', 'MICALL2', 'PRKAB2', 'MYL6', 'MYH9', 'ROCK2', 'PPP2CB', 'ROCK1', 'ARPC1A', 'DLG1', 'PRKAA1', 'MYH14', 'PRKAG1', 'SCRIB']	[['KEGG'], ['KEGG'], ['KEGG'], ['KEGG'], ['KEGG'], ['KEGG'], ['KEGG'], ['KEGG'], ['KEGG'], ['KEGG'], ['KEGG'], ['KEGG'], ['KEGG'], ['KEGG'], ['KEGG'], ['KEGG'], ['KEGG'], ['KEGG'], ['KEGG'], ['KEGG'], ['KEGG'], ['KEGG'], ['KEGG'], ['KEGG']]	MEblue
KEGG	KEGG:04814	Motor proteins	0.0321921	TRUE	Motor proteins	63	499	22	4386	0.0440882	0.349206	query_1	['KEGG:00000']	['MYH11', 'MYH10', 'MYO1C', 'MYO1D', 'ACTG2', 'TPM2', 'MYL3', 'TPM1', 'MYL6B', 'KIF13A', 'MYL9', 'ACTA1', 'MYL6', 'MYH9', 'MYO3B', 'MYO1B', 'MYL4', 'DCTN1', 'MYO6', 'HOOK3', 'MYH14', 'KIF5B']	[['KEGG'], ['KEGG'], ['KEGG'], ['KEGG'], ['KEGG'], ['KEGG'], ['KEGG'], ['KEGG'], ['KEGG'], ['KEGG'], ['KEGG'], ['KEGG'], ['KEGG'], ['KEGG'], ['KEGG'], ['KEGG'], ['KEGG'], ['KEGG'], ['KEGG'], ['KEGG'], ['KEGG'], ['KEGG']]	MEblue
REAC	REAC:R-HSA-397014	Muscle contraction	7.79916e-10	TRUE	Muscle contraction	57	499	30	4386	0.0601202	0.526316	query_1	['REAC:0000000']	['ITGA1', 'MYH11', 'LMOD1', 'MYLK', 'SORBS3', 'VCL', 'SORBS1', 'DMD', 'ACTG2', 'TPM2', 'MYL3', 'TPM1', 'TMOD1', 'ACTN2', 'PDE5A', 'MYL6B', 'CALD1', 'MYL9', 'ACTA1', 'ITPR1', 'TLN1', 'CAMK2G', 'MYL6', 'GUCY1B1', 'GUCY1A1', 'MYL4', 'CAMK2D', 'SRI', 'ANXA6', 'PXN']	[['REAC'], ['REAC'], ['REAC'], ['REAC'], ['REAC'], ['REAC'], ['REAC'], ['REAC'], ['REAC'], ['REAC'], ['REAC'], ['REAC'], ['REAC'], ['REAC'], ['REAC'], ['REAC'], ['REAC'], ['REAC'], ['REAC'], ['REAC'], ['REAC'], ['REAC'], ['REAC'], ['REAC'], ['REAC'], ['REAC'], ['REAC'], ['REAC'], ['REAC'], ['REAC']]	MEblue
REAC	REAC:R-HSA-445355	Smooth Muscle Contraction	1.73895e-08	TRUE	Smooth Muscle Contraction	29	499	20	4386	0.0400802	0.689655	query_1	['REAC:R-HSA-397014']	['ITGA1', 'MYH11', 'LMOD1', 'MYLK', 'SORBS3', 'VCL', 'SORBS1', 'ACTG2', 'TPM2', 'TPM1', 'PDE5A', 'MYL6B', 'CALD1', 'MYL9', 'TLN1', 'MYL6', 'GUCY1B1', 'GUCY1A1', 'ANXA6', 'PXN']	[['REAC'], ['REAC'], ['REAC'], ['REAC'], ['REAC'], ['REAC'], ['REAC'], ['REAC'], ['REAC'], ['REAC'], ['REAC'], ['REAC'], ['REAC'], ['REAC'], ['REAC'], ['REAC'], ['REAC'], ['REAC'], ['REAC'], ['REAC']]	MEblue
REAC	REAC:R-HSA-446353	Cell-extracellular matrix interactions	0.000246505	TRUE	Cell-extracellular matrix interactions	16	499	12	4386	0.0240481	0.75	query_1	['REAC:R-HSA-446728']	['PARVA', 'FERMT2', 'FBLIM1', 'ILK', 'ACTN1', 'FLNA', 'ITGB1', 'LIMS2', 'RSU1', 'FLNC', 'LIMS1', 'PXN']	[['REAC'], ['REAC'], ['REAC'], ['REAC'], ['REAC'], ['REAC'], ['REAC'], ['REAC'], ['REAC'], ['REAC'], ['REAC'], ['REAC']]	MEblue
REAC	REAC:R-HSA-5627123	RHO GTPases activate PAKs	0.000246505	TRUE	RHO GTPases activate PAKs	16	499	12	4386	0.0240481	0.75	query_1	['REAC:R-HSA-195258']	['MYH11', 'MYLK', 'MYH10', 'PPP1R12B', 'CTTN', 'FLNA', 'PPP1R12A', 'MYL9', 'MYL6', 'MYH9', 'PPP1CB', 'MYH14']	[['REAC'], ['REAC'], ['REAC'], ['REAC'], ['REAC'], ['REAC'], ['REAC'], ['REAC'], ['REAC'], ['REAC'], ['REAC'], ['REAC']]	MEblue
REAC	REAC:R-HSA-1500931	Cell-Cell communication	0.000304376	TRUE	Cell-Cell communication	59	499	24	4386	0.0480962	0.40678	query_1	['REAC:0000000']	['PARVA', 'FERMT2', 'FBLIM1', 'CDH13', 'ILK', 'ACTN1', 'FLNA', 'ACTN4', 'ITGB1', 'LIMS2', 'RSU1', 'ACTN2', 'FLNC', 'CDH11', 'WASL', 'LIMS1', 'CDH2', 'CTNNA1', 'SPTAN1', 'SPTBN1', 'CTNNB1', 'CASK', 'NCK2', 'PXN']	[['REAC'], ['REAC'], ['REAC'], ['REAC'], ['REAC'], ['REAC'], ['REAC'], ['REAC'], ['REAC'], ['REAC'], ['REAC'], ['REAC'], ['REAC'], ['REAC'], ['REAC'], ['REAC'], ['REAC'], ['REAC'], ['REAC'], ['REAC'], ['REAC'], ['REAC'], ['REAC'], ['REAC']]	MEblue
REAC	REAC:R-HSA-1566948	Elastic fibre formation	0.000705883	TRUE	Elastic fibre formation	33	499	17	4386	0.0340681	0.515152	query_1	['REAC:R-HSA-1474244']	['LTBP4', 'ITGA8', 'ITGB1', 'ELN', 'LTBP3', 'LTBP1', 'LOXL1', 'ITGB6', 'EMILIN1', 'EFEMP1', 'FBLN2', 'FBLN5', 'LOX', 'LTBP2', 'TGFB2', 'FBLN1', 'MFAP4']	[['REAC'], ['REAC'], ['REAC'], ['REAC'], ['REAC'], ['REAC'], ['REAC'], ['REAC'], ['REAC'], ['REAC'], ['REAC'], ['REAC'], ['REAC'], ['REAC'], ['REAC'], ['REAC'], ['REAC']]	MEblue
REAC	REAC:R-HSA-3000157	Laminin interactions	0.000791046	TRUE	Laminin interactions	23	499	14	4386	0.0280561	0.608696	query_1	['REAC:R-HSA-1474244']	['ITGA1', 'LAMB2', 'HSPG2', 'LAMA5', 'ITGA7', 'ITGB1', 'LAMC1', 'NID1', 'COL18A1', 'NID2', 'COL4A2', 'COL4A1', 'LAMA4', 'LAMB1']	[['REAC'], ['REAC'], ['REAC'], ['REAC'], ['REAC'], ['REAC'], ['REAC'], ['REAC'], ['REAC'], ['REAC'], ['REAC'], ['REAC'], ['REAC'], ['REAC']]	MEblue
REAC	REAC:R-HSA-2129379	Molecules associated with elastic fibres	0.00134089	TRUE	Molecules associated with elastic fibres	27	499	15	4386	0.0300601	0.555556	query_1	['REAC:R-HSA-1566948']	['LTBP4', 'ITGA8', 'ITGB1', 'ELN', 'LTBP3', 'LTBP1', 'ITGB6', 'EMILIN1', 'EFEMP1', 'FBLN2', 'FBLN5', 'LTBP2', 'TGFB2', 'FBLN1', 'MFAP4']	[['REAC'], ['REAC'], ['REAC'], ['REAC'], ['REAC'], ['REAC'], ['REAC'], ['REAC'], ['REAC'], ['REAC'], ['REAC'], ['REAC'], ['REAC'], ['REAC'], ['REAC']]	MEblue
REAC	REAC:R-HSA-5627117	RHO GTPases Activate ROCKs	0.0016615	TRUE	RHO GTPases Activate ROCKs	15	499	11	4386	0.0220441	0.733333	query_1	['REAC:R-HSA-195258']	['MYH11', 'MYH10', 'PPP1R12B', 'PPP1R12A', 'MYL9', 'MYL6', 'MYH9', 'ROCK2', 'ROCK1', 'PPP1CB', 'MYH14']	[['REAC'], ['REAC'], ['REAC'], ['REAC'], ['REAC'], ['REAC'], ['REAC'], ['REAC'], ['REAC'], ['REAC'], ['REAC']]	MEblue
REAC	REAC:R-HSA-5625900	RHO GTPases activate CIT	0.00347725	TRUE	RHO GTPases activate CIT	13	499	10	4386	0.0200401	0.769231	query_1	['REAC:R-HSA-195258']	['MYH11', 'MYH10', 'PPP1R12B', 'PPP1R12A', 'MYL9', 'MYL6', 'MYH9', 'PPP1CB', 'CDKN1B', 'MYH14']	[['REAC'], ['REAC'], ['REAC'], ['REAC'], ['REAC'], ['REAC'], ['REAC'], ['REAC'], ['REAC'], ['REAC']]	MEblue
REAC	REAC:R-HSA-446728	Cell junction organization	0.0100636	TRUE	Cell junction organization	38	499	17	4386	0.0340681	0.447368	query_1	['REAC:R-HSA-1500931']	['PARVA', 'FERMT2', 'FBLIM1', 'CDH13', 'ILK', 'ACTN1', 'FLNA', 'ITGB1', 'LIMS2', 'RSU1', 'FLNC', 'CDH11', 'LIMS1', 'CDH2', 'CTNNA1', 'CTNNB1', 'PXN']	[['REAC'], ['REAC'], ['REAC'], ['REAC'], ['REAC'], ['REAC'], ['REAC'], ['REAC'], ['REAC'], ['REAC'], ['REAC'], ['REAC'], ['REAC'], ['REAC'], ['REAC'], ['REAC'], ['REAC']]	MEblue
REAC	REAC:R-HSA-400685	Sema4D in semaphorin signaling	0.0109368	TRUE	Sema4D in semaphorin signaling	14	499	10	4386	0.0200401	0.714286	query_1	['REAC:R-HSA-373755']	['MYH11', 'MYH10', 'RRAS', 'MYL9', 'MYL6', 'MYH9', 'ROCK2', 'ROCK1', 'MYH14', 'ARHGEF12']	[['REAC'], ['REAC'], ['REAC'], ['REAC'], ['REAC'], ['REAC'], ['REAC'], ['REAC'], ['REAC'], ['REAC']]	MEblue
REAC	REAC:R-HSA-416572	Sema4D induced cell migration and growth-cone collapse	0.0239611	TRUE	Sema4D induced cell migration and growth-cone collapse	12	499	9	4386	0.0180361	0.75	query_1	['REAC:R-HSA-400685']	['MYH11', 'MYH10', 'MYL9', 'MYL6', 'MYH9', 'ROCK2', 'ROCK1', 'MYH14', 'ARHGEF12']	[['REAC'], ['REAC'], ['REAC'], ['REAC'], ['REAC'], ['REAC'], ['REAC'], ['REAC'], ['REAC']]	MEblue
REAC	REAC:R-HSA-1474244	Extracellular matrix organization	0.0426601	TRUE	Extracellular matrix organization	179	499	43	4386	0.0861723	0.240223	query_1	['REAC:0000000']	['ITGA1', 'LTBP4', 'DMD', 'ITGA8', 'LAMB2', 'HSPG2', 'LAMA5', 'ACTN1', 'ITGA7', 'ITGB1', 'VCAN', 'ELN', 'LAMC1', 'LTBP3', 'ITGA11', 'LTBP1', 'NID1', 'COL14A1', 'DAG1', 'LOXL1', 'COL18A1', 'ITGB6', 'TNXB', 'COL8A2', 'EMILIN1', 'CASK', 'EFEMP1', 'FBLN2', 'FBLN5', 'NID2', 'COL4A2', 'LOX', 'COL4A1', 'BGN', 'LAMA4', 'FMOD', 'LTBP2', 'TGFB2', 'LAMB1', 'FBLN1', 'MFAP4', 'SPARC', 'CAPN2']	[['REAC'], ['REAC'], ['REAC'], ['REAC'], ['REAC'], ['REAC'], ['REAC'], ['REAC'], ['REAC'], ['REAC'], ['REAC'], ['REAC'], ['REAC'], ['REAC'], ['REAC'], ['REAC'], ['REAC'], ['REAC'], ['REAC'], ['REAC'], ['REAC'], ['REAC'], ['REAC'], ['REAC'], ['REAC'], ['REAC'], ['REAC'], ['REAC'], ['REAC'], ['REAC'], ['REAC'], ['REAC'], ['REAC'], ['REAC'], ['REAC'], ['REAC'], ['REAC'], ['REAC'], ['REAC'], ['REAC']…	MEblue
REAC	REAC:R-HSA-3928663	EPHA-mediated growth cone collapse	0.0487035	TRUE	EPHA-mediated growth cone collapse	10	499	8	4386	0.0160321	0.8	query_1	['REAC:R-HSA-2682334']	['MYH11', 'MYH10', 'MYL9', 'MYL6', 'MYH9', 'ROCK2', 'ROCK1', 'MYH14']	[['REAC'], ['REAC'], ['REAC'], ['REAC'], ['REAC'], ['REAC'], ['REAC'], ['REAC']]	MEblue
GO:BP	GO:0044282	small molecule catabolic process	5.36507e-06	TRUE	"The chemical reactions and pathways resulting in the breakdown of small molecules, any low molecular weight, monomeric, non-encoded molecule." [GOC:curators, GOC:vw]	163	479	47	4386	0.0981211	0.288344	query_1	['GO:0009056', 'GO:0044281']	['PGD', 'CYP27A1', 'ACAA2', 'HSD17B4', 'PGK1', 'PCK2', 'BCKDK', 'NPL', 'PNKD', 'HEXB', 'PKM', 'RENBP', 'GLUL', 'SCP2', 'HK3', 'HEXA', 'GALE', 'ACOT8', 'DPYD', 'NAGK', 'NUDT19', 'ACAA1', 'SCARB1', 'GPD2', 'SDSL', 'HK2', 'TST', 'MTHFS', 'AMDHD2', 'CPT2', 'KYNU', 'ABCD1', 'DERA', 'ADA', 'GALM', 'HMGCL', 'PLA2G15', 'PNP', 'DLD', 'GK', 'ACADS', 'PFKL', 'ABCD3', 'GNPDA1', 'IL4I1', 'ALDH4A1', 'ALDH3B1']	[['IBA'], ['IDA', 'IEA'], ['IBA', 'IEA'], ['IDA', 'IBA', 'IEA'], ['TAS', 'IEA'], ['IBA'], ['ISS', 'TAS', 'NAS'], ['IDA', 'IBA', 'TAS', 'IEA'], ['IEA'], ['IEA'], ['IEA'], ['TAS', 'IEA'], ['TAS'], ['ISS', 'TAS'], ['TAS'], ['IEA'], ['IDA', 'IBA', 'IEA'], ['IDA', 'IBA', 'TAS'], ['IDA'], ['TAS', 'IEA'], ['ISS', 'TAS', 'IEA'], ['IMP', 'ISS', 'IBA', 'TAS', 'IEA'], ['IEA'], ['IEA'], ['IBA'], ['TAS'], ['T…	MEbrown
GO:BP	GO:0019752	carboxylic acid metabolic process	1.9074e-05	TRUE	"The chemical reactions and pathways involving carboxylic acids, any organic acid containing one or more carboxyl (COOH) groups or anions (COO-)." [ISBN:0198506732]	359	479	78	4386	0.162839	0.21727	query_1	['GO:0043436']	['ATP6V1B1', 'ME2', 'ACSL1', 'PGD', 'FABP5', 'CYP27A1', 'ACAA2', 'GPX1', 'HSD17B4', 'P4HB', 'PGK1', 'PCK2', 'FBP1', 'ABHD12', 'BCKDK', 'NPL', 'PNKD', 'PLOD3', 'HEXB', 'PKM', 'RENBP', 'GSTO1', 'GLUL', 'AKR1B1', 'SCP2', 'HK3', 'HEXA', 'ACOT8', 'DPYD', 'SEPHS2', 'NAGK', 'LTA4H', 'NUDT19', 'SLC27A1', 'SGPL1', 'ACAA1', 'ACBD5', 'PTGS1', 'MSRA', 'VDAC1', 'ALOX5', 'CD74', 'BCAT1', 'SMS', 'SDSL', 'HK2', …	[['IEA'], ['IBA', 'IEA'], ['IDA', 'IBA', 'IEA'], ['IBA', 'IEA'], ['IEA'], ['IDA', 'TAS', 'IEA'], ['IBA', 'IEA'], ['IDA', 'IEA'], ['IDA', 'IBA', 'IEA'], ['IDA'], ['IMP', 'IBA', 'TAS', 'IEA'], ['IBA', 'IEA'], ['IDA', 'IMP'], ['TAS'], ['ISS', 'TAS', 'NAS'], ['IDA', 'IBA', 'TAS', 'IEA'], ['IEA'], ['IEA'], ['IEA'], ['IDA', 'IBA', 'IEA'], ['TAS', 'IEA'], ['IDA', 'IBA'], ['IBA', 'TAS', 'IEA'], ['IEA'], …	MEbrown
GO:BP	GO:0043436	oxoacid metabolic process	2.66912e-05	TRUE	"The chemical reactions and pathways involving any oxoacid; an oxoacid is a compound which contains oxygen, at least one other element, and at least one hydrogen bound to oxygen, and which produces a conjugate base by loss of positive hydrogen ion(s) (hydrons)." [Wikipedia:Oxyacid]	368	479	79	4386	0.164927	0.214674	query_1	['GO:0006082']	['ATP6V1B1', 'ME2', 'ACSL1', 'PGD', 'FABP5', 'CYP27A1', 'ACAA2', 'GPX1', 'HSD17B4', 'P4HB', 'PGK1', 'PCK2', 'FBP1', 'ABHD12', 'BCKDK', 'NPL', 'PNKD', 'PLOD3', 'HEXB', 'PKM', 'RENBP', 'GSTO1', 'GLUL', 'AKR1B1', 'SCP2', 'HK3', 'HEXA', 'ACOT8', 'DPYD', 'SEPHS2', 'NAGK', 'LTA4H', 'NUDT19', 'SLC27A1', 'SGPL1', 'ACAA1', 'ACBD5', 'PTGS1', 'MSRA', 'VDAC1', 'ALOX5', 'CD74', 'BCAT1', 'SMS', 'SDSL', 'HK2', …	[['IEA'], ['IBA', 'IEA'], ['IDA', 'IBA', 'IEA'], ['IBA', 'IEA'], ['IEA'], ['IDA', 'TAS', 'IEA'], ['IBA', 'IEA'], ['IDA', 'IEA'], ['IDA', 'IBA', 'IEA'], ['IDA'], ['IMP', 'IBA', 'TAS', 'IEA'], ['IBA', 'IEA'], ['IDA', 'IMP'], ['TAS'], ['ISS', 'TAS', 'NAS'], ['IDA', 'IBA', 'TAS', 'IEA'], ['IEA'], ['IEA'], ['IEA'], ['IDA', 'IBA', 'IEA'], ['TAS', 'IEA'], ['IDA', 'IBA'], ['IBA', 'TAS', 'IEA'], ['IEA'], …	MEbrown
GO:BP	GO:0006629	lipid metabolic process	3.37943e-05	TRUE	"The chemical reactions and pathways involving lipids, compounds soluble in an organic solvent but not, or sparingly, in an aqueous solvent. Includes fatty acids; neutral fats, other fatty-acid esters, and soaps; long-chain (fatty) alcohols and waxes; sphingoids and other long-chain bases; glycolipids, phospholipids and sphingolipids; and carotenes, polyprenols, sterols, terpenes and other isopre…	410	479	85	4386	0.177453	0.207317	query_1	['GO:0044238', 'GO:0071704']	['ATP6V1B1', 'ACSL1', 'FABP5', 'CYP27A1', 'NCEH1', 'TPP1', 'ACAA2', 'GPX1', 'HSD17B4', 'APOBR', 'SOAT1', 'PCK2', 'ABHD12', 'FDX1', 'HEXB', 'AKR1B1', 'SCP2', 'HEXA', 'AGPS', 'ACOT8', 'PIK3CD', 'LTA4H', 'NUDT19', 'SLC27A1', 'PSAP', 'PLEK', 'DHRS7', 'SGPL1', 'ACAA1', 'ACBD5', 'RDH11', 'PLD3', 'PAFAH1B3', 'PTGS1', 'ALOX5', 'SCCPDH', 'SCARB1', 'CD74', 'ACOT13', 'BCAT1', 'SDSL', 'CEPT1', 'ABHD16A', 'LY…	[['IEA'], ['IDA', 'IMP', 'IBA', 'TAS', 'IEA'], ['TAS', 'IEA'], ['IDA', 'IBA', 'TAS', 'IEA'], ['ISS', 'IEA'], ['TAS'], ['IBA', 'NAS', 'IEA'], ['IDA', 'IEA'], ['IDA', 'IBA', 'IEA'], ['IBA', 'IEA'], ['IDA', 'IMP', 'IBA', 'IEA'], ['IBA'], ['IDA', 'IBA', 'TAS', 'IEA'], ['IDA', 'IEA'], ['IDA', 'IBA', 'IEA'], ['IMP', 'TAS', 'IEA'], ['IDA', 'ISS', 'TAS', 'IEA'], ['IDA', 'IBA', 'IEA'], ['IDA', 'ISS', 'IBA…	MEbrown
GO:BP	GO:0006082	organic acid metabolic process	4.03432e-05	TRUE	"The chemical reactions and pathways involving organic acids, any acidic compound containing carbon in covalent linkage." [ISBN:0198506732]	371	479	79	4386	0.164927	0.212938	query_1	['GO:0044237', 'GO:0044281', 'GO:0071704']	['ATP6V1B1', 'ME2', 'ACSL1', 'PGD', 'FABP5', 'CYP27A1', 'ACAA2', 'GPX1', 'HSD17B4', 'P4HB', 'PGK1', 'PCK2', 'FBP1', 'ABHD12', 'BCKDK', 'NPL', 'PNKD', 'PLOD3', 'HEXB', 'PKM', 'RENBP', 'GSTO1', 'GLUL', 'AKR1B1', 'SCP2', 'HK3', 'HEXA', 'ACOT8', 'DPYD', 'SEPHS2', 'NAGK', 'LTA4H', 'NUDT19', 'SLC27A1', 'SGPL1', 'ACAA1', 'ACBD5', 'PTGS1', 'MSRA', 'VDAC1', 'ALOX5', 'CD74', 'BCAT1', 'SMS', 'SDSL', 'HK2', …	[['IEA'], ['IBA', 'IEA'], ['IDA', 'IBA', 'IEA'], ['IBA', 'IEA'], ['IEA'], ['IDA', 'TAS', 'IEA'], ['IBA', 'IEA'], ['IDA', 'IEA'], ['IDA', 'IBA', 'IEA'], ['IDA'], ['IMP', 'IBA', 'TAS', 'IEA'], ['IBA', 'IEA'], ['IDA', 'IMP'], ['TAS'], ['ISS', 'TAS', 'NAS'], ['IDA', 'IBA', 'TAS', 'IEA'], ['IEA'], ['IEA'], ['IEA'], ['IDA', 'IBA', 'IEA'], ['TAS', 'IEA'], ['IDA', 'IBA'], ['IBA', 'TAS', 'IEA'], ['IEA'], …	MEbrown
GO:BP	GO:0044281	small molecule metabolic process	5.60268e-05	TRUE	"The chemical reactions and pathways involving small molecules, any low molecular weight, monomeric, non-encoded molecule." [GOC:curators, GOC:pde, GOC:vw]	686	479	123	4386	0.256785	0.1793	query_1	['GO:0008152']	['ATP6V1A', 'TYMP', 'ATP6V1B2', 'ATP6V1B1', 'ME2', 'ACSL1', 'PGD', 'FABP5', 'CYP27A1', 'NCEH1', 'ACAA2', 'GPX1', 'HSD17B4', 'P4HB', 'APOBR', 'SOAT1', 'PGK1', 'PCK2', 'FBP1', 'ABHD12', 'TALDO1', 'BCKDK', 'NPL', 'PNKD', 'PLOD3', 'AMPD3', 'FDX1', 'MPP1', 'HEXB', 'PKM', 'RENBP', 'GSTO1', 'GLUL', 'AKR1B1', 'SCP2', 'NLN', 'HK3', 'HEXA', 'AGPS', 'GALE', 'ACOT8', 'DPYD', 'SEPHS2', 'NAGK', 'LTA4H', 'NUDT1…	[['IEA'], ['IDA', 'IMP', 'IEA'], ['IEA'], ['IEA'], ['IMP', 'IBA', 'IEA'], ['IDA', 'IBA', 'TAS', 'IEA'], ['IDA', 'ISS', 'IBA', 'IEA'], ['IEA'], ['IDA', 'IBA', 'TAS', 'IEA'], ['ISS', 'IEA'], ['IBA', 'NAS', 'IEA'], ['IDA', 'IEA'], ['IDA', 'IBA', 'IEA'], ['IDA'], ['IEA'], ['IDA', 'IMP', 'IBA', 'IEA'], ['IMP', 'IBA', 'TAS', 'IEA'], ['IBA', 'TAS', 'IEA'], ['IDA', 'IMP', 'ISS', 'IBA', 'TAS', 'IEA'], ['T…	MEbrown
GO:BP	GO:0002274	myeloid leukocyte activation	7.18207e-05	TRUE	"A change in the morphology or behavior of a myeloid leukocyte resulting from exposure to an activating factor such as a cellular or soluble ligand." [GOC:add, ISBN:0781735149]	80	479	29	4386	0.0605428	0.3625	query_1	['GO:0045321']	['PTPN6', 'LGALS9', 'ITGB2', 'RAC2', 'LYN', 'PTPRC', 'DOCK2', 'IL18', 'LCP2', 'FCER1G', 'PIK3CD', 'ITGAM', 'DNASE1', 'FCGR3A', 'TYROBP', 'C5AR1', 'CD74', 'PREX1', 'VAMP8', 'TLR2', 'SYK', 'CD84', 'RABGEF1', 'GRN', 'LILRB4', 'KARS1', 'ADAM10', 'CD300A', 'IFI35']	[['IEA'], ['IMP'], ['IGI', 'NAS'], ['IEA'], ['ISS', 'IBA', 'IEA'], ['TAS'], ['ISS', 'IEA'], ['IEA'], ['IEA'], ['IBA'], ['TAS'], ['IGI', 'ISS'], ['ISS', 'IEA'], ['IDA'], ['IDA', 'ISS', 'IBA'], ['ISS', 'IEA'], ['NAS'], ['TAS'], ['IMP'], ['IEA'], ['ISS', 'IBA', 'IEA'], ['IDA', 'IBA'], ['IEA'], ['IDA', 'ISS'], ['IDA', 'IMP'], ['IDA', 'IGI', 'IBA', 'IEA'], ['IMP'], ['IDA'], ['IDA']]	MEbrown
GO:BP	GO:0097401	synaptic vesicle lumen acidification	7.54396e-05	TRUE	"The acidification of the synaptic vesicle lumen via transport of protons into the vesicle. The resulting electrochemical gradient powers neurotransmitter loading." [GOC:dsf, PMID:21172605, PMID:22875945]	13	479	11	4386	0.0229645	0.846154	query_1	['GO:0016188', 'GO:0051649', 'GO:0070050', 'GO:0099504', 'GO:1902600']	['ATP6V1A', 'ATP6V1B2', 'ATP6V1B1', 'ATP6V1H', 'ATP6V1F', 'ATP6V1G1', 'ATP6V1E1', 'ATP6V1C1', 'ATP6V0A1', 'ATP6V1D', 'ATP6V0D1']	[['IEA'], ['IEA'], ['IEA'], ['IEA'], ['IEA'], ['IEA'], ['IEA'], ['IEA'], ['IEA'], ['IEA'], ['IEA']]	MEbrown
GO:BP	GO:0002275	myeloid cell activation involved in immune response	9.22329e-05	TRUE	"A change in the morphology or behavior of a myeloid cell resulting from exposure to an activating factor such as a cellular or soluble ligand, leading to the initiation or perpetuation of an immune response." [GOC:add, ISBN:0781735149]	38	479	19	4386	0.039666	0.5	query_1	['GO:0002274', 'GO:0002366']	['PTPN6', 'LGALS9', 'ITGB2', 'RAC2', 'LYN', 'DOCK2', 'FCER1G', 'PIK3CD', 'ITGAM', 'DNASE1', 'TYROBP', 'VAMP8', 'SYK', 'CD84', 'RABGEF1', 'GRN', 'KARS1', 'CD300A', 'IFI35']	[['IEA'], ['IMP'], ['IGI'], ['IEA'], ['ISS', 'IBA', 'IEA'], ['ISS', 'IEA'], ['IBA'], ['TAS'], ['IGI'], ['ISS', 'IEA'], ['ISS', 'IBA'], ['IMP'], ['ISS', 'IBA', 'IEA'], ['IDA'], ['IEA'], ['ISS'], ['IGI', 'IBA', 'IEA'], ['IDA'], ['IDA']]	MEbrown
GO:BP	GO:0044248	cellular catabolic process	0.000213424	TRUE	"The chemical reactions and pathways resulting in the breakdown of substances, carried out by individual cells." [GOC:jl]	655	479	117	4386	0.244259	0.178626	query_1	['GO:0009056', 'GO:0044237']	['ATP6V1A', 'TYMP', 'ATP6V1B2', 'ATP6V1B1', 'ACSL1', 'ATP6V1H', 'PGD', 'ATG7', 'TPP1', 'ACAA2', 'CTSD', 'GPX1', 'HSD17B4', 'PGK1', 'PCK2', 'FBP1', 'ABHD12', 'BCKDK', 'NPL', 'ATP6V1G1', 'PNKD', 'AMPD3', 'ATP6V1E1', 'HEXB', 'PKM', 'RENBP', 'GSTO1', 'GLUL', 'SCP2', 'RETREG3', 'HK3', 'HEXA', 'ACOT8', 'GUSB', 'DPYD', 'NAGK', 'ATP6V1C1', 'TCIRG1', 'LTA4H', 'LAMP2', 'RAB1A', 'DNASE1', 'NUDT19', 'PSAP', …	[['NAS'], ['IEA'], ['NAS'], ['NAS'], ['IEA'], ['NAS'], ['IBA'], ['IMP', 'IGI', 'ISS', 'IBA', 'IEA'], ['IMP'], ['IBA', 'IEA'], ['IEA'], ['IDA', 'IBA', 'IEA'], ['IDA', 'IBA', 'IEA'], ['IMP', 'IBA', 'TAS', 'IEA'], ['IBA'], ['IDA', 'IMP'], ['IDA', 'IBA', 'IEA'], ['ISS', 'TAS', 'NAS'], ['IDA', 'IBA', 'TAS', 'IEA'], ['NAS'], ['IEA'], ['TAS'], ['NAS'], ['IDA', 'IBA', 'IEA'], ['IDA', 'IBA', 'IEA'], ['TAS…	MEbrown
GO:BP	GO:0032787	monocarboxylic acid metabolic process	0.00109129	TRUE	"The chemical reactions and pathways involving monocarboxylic acids, any organic acid containing one carboxyl (COOH) group or anion (COO-)." [GOC:vk]	238	479	55	4386	0.114823	0.231092	query_1	['GO:0019752']	['ATP6V1B1', 'ME2', 'ACSL1', 'PGD', 'FABP5', 'CYP27A1', 'ACAA2', 'GPX1', 'HSD17B4', 'PGK1', 'PCK2', 'FBP1', 'ABHD12', 'PNKD', 'HEXB', 'PKM', 'AKR1B1', 'SCP2', 'HK3', 'HEXA', 'ACOT8', 'NUDT19', 'SLC27A1', 'SGPL1', 'ACAA1', 'ACBD5', 'PTGS1', 'VDAC1', 'ALOX5', 'CD74', 'HK2', 'MTHFS', 'LYPLA1', 'CPT2', 'KYNU', 'MGLL', 'ABCD1', 'PLA2G15', 'ACOT11', 'DLD', 'ACSL4', 'MAPK14', 'ACADS', 'PFKL', 'ASAH1', '…	[['IEA'], ['IBA', 'IEA'], ['IDA', 'IBA', 'IEA'], ['IBA', 'IEA'], ['IEA'], ['IDA', 'TAS', 'IEA'], ['IBA', 'IEA'], ['IDA', 'IEA'], ['IDA', 'IBA', 'IEA'], ['IMP', 'IBA', 'TAS', 'IEA'], ['IBA', 'IEA'], ['IDA', 'IMP'], ['TAS'], ['IEA'], ['IEA'], ['IDA', 'IBA', 'IEA'], ['IEA'], ['ISS', 'TAS'], ['IBA', 'TAS', 'IEA'], ['IEA'], ['IBA', 'TAS', 'IEA'], ['ISS', 'TAS', 'IEA'], ['IEA'], ['IDA'], ['IMP', 'ISS',…	MEbrown
GO:BP	GO:0044255	cellular lipid metabolic process	0.0011889	TRUE	"The chemical reactions and pathways involving lipids, as carried out by individual cells." [GOC:jl]	303	479	65	4386	0.135699	0.214521	query_1	['GO:0006629', 'GO:0044237']	['ATP6V1B1', 'ACSL1', 'FABP5', 'NCEH1', 'ACAA2', 'GPX1', 'HSD17B4', 'APOBR', 'PCK2', 'ABHD12', 'HEXB', 'AKR1B1', 'SCP2', 'HEXA', 'AGPS', 'ACOT8', 'PIK3CD', 'NUDT19', 'SLC27A1', 'PSAP', 'PLEK', 'DHRS7', 'SGPL1', 'ACAA1', 'ACBD5', 'RDH11', 'PTGS1', 'ALOX5', 'SCCPDH', 'SCARB1', 'CD74', 'CEPT1', 'ABHD16A', 'LYPLA1', 'CERS2', 'CPT2', 'PI4K2A', 'MGLL', 'ABCD1', 'PLA2G15', 'ACOT11', 'GK', 'VAC14', 'ACSL…	[['IEA'], ['IDA', 'IBA', 'IEA'], ['IEA'], ['ISS', 'IEA'], ['IBA', 'IEA'], ['IDA', 'IEA'], ['IDA', 'IBA', 'IEA'], ['IBA'], ['IBA'], ['IDA', 'IBA', 'TAS', 'IEA'], ['IDA', 'IBA', 'IEA'], ['IMP', 'IEA'], ['ISS', 'TAS'], ['IDA', 'IBA', 'IEA'], ['ISS', 'IEA'], ['IBA', 'TAS', 'IEA'], ['IBA', 'IEA'], ['ISS', 'TAS', 'IEA'], ['IMP', 'ISS', 'IBA', 'IEA'], ['IEA'], ['IDA'], ['IEA'], ['IDA', 'IMP', 'IBA', 'TA…	MEbrown
GO:BP	GO:0007035	vacuolar acidification	0.00126771	TRUE	"Any process that reduces the pH of the vacuole, measured by the concentration of the hydrogen ion." [GOC:jid]	18	479	12	4386	0.0250522	0.666667	query_1	['GO:0051452']	['ATP6V1A', 'ATP6V1B2', 'ATP6V1B1', 'ATP6V1H', 'ATP6V1F', 'TCIRG1', 'LAMP2', 'ATP6V0A1', 'ATP6V1D', 'ATP6V0D1', 'GRN', 'PPT1']	[['NAS', 'IC'], ['IBA'], ['IBA'], ['NAS'], ['NAS'], ['IBA', 'NAS'], ['IDA'], ['IBA', 'TAS', 'NAS'], ['NAS'], ['IBA'], ['IMP'], ['IMP']]	MEbrown
GO:BP	GO:0051452	intracellular pH reduction	0.00264801	TRUE	"Any process that reduces the internal pH of a cell, measured by the concentration of the hydrogen ion." [GOC:ai]	22	479	13	4386	0.0271399	0.590909	query_1	['GO:0051453']	['ATP6V1A', 'ATP6V1B2', 'ATP6V1B1', 'ATP6V1H', 'ATP6V1F', 'TCIRG1', 'LAMP2', 'ATP6V0A1', 'ATP6V1D', 'ATP6V0D1', 'GRN', 'PPT1', 'UBE3A']	[['NAS', 'IC'], ['IBA'], ['IBA'], ['NAS'], ['NAS'], ['IBA', 'NAS', 'IEA'], ['IDA'], ['IBA', 'TAS', 'NAS'], ['NAS'], ['IBA'], ['IMP'], ['IMP'], ['IEA']]	MEbrown
GO:BP	GO:0051453	regulation of intracellular pH	0.00275762	TRUE	"Any process that modulates the internal pH of a cell, measured by the concentration of the hydrogen ion." [GOC:ai, GOC:dph, GOC:tb]	29	479	15	4386	0.0313152	0.517241	query_1	['GO:0030641', 'GO:0065008']	['ATP6V1A', 'ATP6V1B2', 'ATP6V1B1', 'ATP6V1H', 'ATP6V1F', 'TCIRG1', 'LAMP2', 'ATP6V0A1', 'ATP6V1D', 'HVCN1', 'ATP6V0D1', 'GRN', 'CHP1', 'PPT1', 'UBE3A']	[['NAS', 'IC'], ['IBA'], ['IBA'], ['NAS'], ['NAS'], ['IBA', 'NAS', 'IEA'], ['IDA'], ['IBA', 'TAS', 'NAS'], ['NAS'], ['IEA'], ['IBA'], ['IMP'], ['IDA'], ['IMP'], ['IEA']]	MEbrown
GO:BP	GO:0016188	synaptic vesicle maturation	0.00310145	TRUE	"Steps required to form an initiated synaptic vesicle into a fully formed and transmissible synaptic vesicle." [GOC:curators, PMID:10099709]	16	479	11	4386	0.0229645	0.6875	query_1	['GO:0016050', 'GO:0021700']	['ATP6V1A', 'ATP6V1B2', 'ATP6V1B1', 'ATP6V1H', 'ATP6V1F', 'ATP6V1G1', 'ATP6V1E1', 'ATP6V1C1', 'ATP6V0A1', 'ATP6V1D', 'ATP6V0D1']	[['IEA'], ['IEA'], ['IEA'], ['IEA'], ['IEA'], ['IEA'], ['IEA'], ['IEA'], ['IEA'], ['IEA'], ['IEA']]	MEbrown
GO:BP	GO:0002366	leukocyte activation involved in immune response	0.00491939	TRUE	"A change in morphology and behavior of a leukocyte resulting from exposure to a specific antigen, mitogen, cytokine, cellular ligand, or soluble factor, leading to the initiation or perpetuation of an immune response." [GOC:add, ISBN:0781735149]	89	479	28	4386	0.0584551	0.314607	query_1	['GO:0002263', 'GO:0045321']	['LCP1', 'PTPN6', 'CORO1A', 'LGALS9', 'ITGB2', 'RAC2', 'LYN', 'PTPRC', 'DOCK2', 'APBB1IP', 'IL18', 'FCER1G', 'PIK3CD', 'ITGAM', 'DNASE1', 'FCGR3A', 'TYROBP', 'DOCK10', 'CD74', 'VAMP8', 'ADA', 'SYK', 'CD84', 'RABGEF1', 'GRN', 'KARS1', 'CD300A', 'IFI35']	[['IDA'], ['IEA'], ['IMP'], ['IDA', 'IMP'], ['IGI'], ['IEA'], ['ISS', 'IBA', 'IEA'], ['IEA'], ['ISS', 'IEA'], ['IEA'], ['ISS', 'IEA'], ['IBA'], ['TAS'], ['IGI'], ['ISS', 'IEA'], ['IDA'], ['ISS', 'IBA'], ['ISS', 'IEA'], ['IBA'], ['IMP'], ['IEA'], ['ISS', 'IBA', 'IEA'], ['IDA'], ['IEA'], ['ISS'], ['IGI', 'IBA', 'IEA'], ['IDA'], ['IDA']]	MEbrown
GO:BP	GO:0009056	catabolic process	0.00595409	TRUE	"The chemical reactions and pathways resulting in the breakdown of substances, including the breakdown of carbon compounds with the liberation of energy for use by the cell or organism." [ISBN:0198547684]	967	479	152	4386	0.317328	0.157187	query_1	['GO:0008152']	['ATP6V1A', 'TYMP', 'ATP6V1B2', 'CTSB', 'ATP6V1B1', 'ACSL1', 'ATP6V1H', 'PGD', 'CYP27A1', 'ATG7', 'BCAP31', 'NCEH1', 'TPP1', 'ACAA2', 'CTSD', 'GPX1', 'HSD17B4', 'CTSZ', 'PGK1', 'PCK2', 'TMX1', 'FBP1', 'ABHD12', 'NSF', 'BCKDK', 'NPL', 'ATP6V1G1', 'PNKD', 'AMPD3', 'ATP6V1E1', 'HEXB', 'PKM', 'RENBP', 'GSTO1', 'FAF2', 'GLUL', 'LONP1', 'SCP2', 'ARRB1', 'WDR91', 'RETREG3', 'HK3', 'HEXA', 'GALE', 'ACOT8…	[['NAS'], ['IEA'], ['NAS'], ['IDA', 'IBA', 'IEA'], ['NAS'], ['IEA'], ['NAS'], ['IBA'], ['IDA', 'IEA'], ['IMP', 'IGI', 'ISS', 'IBA', 'IEA'], ['IDA'], ['IEA'], ['IMP', 'NAS', 'IEA'], ['IBA', 'IEA'], ['IDA', 'IEA'], ['IDA', 'IBA', 'IEA'], ['IDA', 'IBA', 'IEA'], ['IBA'], ['IMP', 'IBA', 'TAS', 'IEA'], ['IBA'], ['IDA'], ['IDA', 'IMP'], ['IDA', 'IBA', 'IEA'], ['IMP'], ['ISS', 'TAS', 'NAS'], ['IDA', 'IBA…	MEbrown
GO:BP	GO:0030641	regulation of cellular pH	0.00867191	TRUE	"Any process involved in the maintenance of an internal equilibrium of hydrogen ions (protons) within a cell or between a cell and its external environment." [GOC:dph, GOC:mah, GOC:tb]	31	479	15	4386	0.0313152	0.483871	query_1	['GO:0006885', 'GO:0030003']	['ATP6V1A', 'ATP6V1B2', 'ATP6V1B1', 'ATP6V1H', 'ATP6V1F', 'TCIRG1', 'LAMP2', 'ATP6V0A1', 'ATP6V1D', 'HVCN1', 'ATP6V0D1', 'GRN', 'CHP1', 'PPT1', 'UBE3A']	[['NAS', 'IC'], ['IBA'], ['IBA'], ['NAS'], ['NAS'], ['IBA', 'NAS', 'IEA'], ['IDA'], ['IBA', 'TAS', 'NAS'], ['NAS'], ['IEA'], ['IBA'], ['IMP'], ['IDA'], ['IMP'], ['IEA']]	MEbrown
GO:BP	GO:0006885	regulation of pH	0.00867191	TRUE	"Any process involved in the maintenance of an internal equilibrium of hydrogen ions, thereby modulating the internal pH, within an organism or cell." [GOC:dph, GOC:go_curators, GOC:tb]	31	479	15	4386	0.0313152	0.483871	query_1	['GO:0055080', 'GO:0065007']	['ATP6V1A', 'ATP6V1B2', 'ATP6V1B1', 'ATP6V1H', 'ATP6V1F', 'TCIRG1', 'LAMP2', 'ATP6V0A1', 'ATP6V1D', 'HVCN1', 'ATP6V0D1', 'GRN', 'CHP1', 'PPT1', 'UBE3A']	[['NAS', 'IC'], ['IBA'], ['IMP', 'IBA', 'IEA'], ['NAS'], ['NAS'], ['IBA', 'NAS', 'IEA'], ['IDA'], ['IBA', 'TAS', 'NAS'], ['NAS'], ['IEA'], ['IBA'], ['IMP'], ['IDA'], ['IMP'], ['IEA']]	MEbrown
GO:BP	GO:0002263	cell activation involved in immune response	0.0108011	TRUE	"A change in the morphology or behavior of a cell resulting from exposure to an activating factor such as a cellular or soluble ligand, leading to the initiation or perpetuation of an immune response." [GO_REF:0000022, GOC:add, ISBN:0781735149]	92	479	28	4386	0.0584551	0.304348	query_1	['GO:0001775', 'GO:0002252', 'GO:0006955']	['LCP1', 'PTPN6', 'CORO1A', 'LGALS9', 'ITGB2', 'RAC2', 'LYN', 'PTPRC', 'DOCK2', 'APBB1IP', 'IL18', 'FCER1G', 'PIK3CD', 'ITGAM', 'DNASE1', 'FCGR3A', 'TYROBP', 'DOCK10', 'CD74', 'VAMP8', 'ADA', 'SYK', 'CD84', 'RABGEF1', 'GRN', 'KARS1', 'CD300A', 'IFI35']	[['IDA'], ['IEA'], ['IMP'], ['IDA', 'IMP'], ['IGI'], ['IEA'], ['ISS', 'IBA', 'IEA'], ['IEA'], ['ISS', 'IEA'], ['IEA'], ['ISS', 'IEA'], ['IBA'], ['TAS'], ['IGI'], ['ISS', 'IEA'], ['IDA'], ['ISS', 'IBA'], ['ISS', 'IEA'], ['IBA'], ['IMP'], ['IEA'], ['ISS', 'IBA', 'IEA'], ['IDA'], ['IEA'], ['ISS'], ['IGI', 'IBA', 'IEA'], ['IDA'], ['IDA']]	MEbrown
GO:BP	GO:0002703	regulation of leukocyte mediated immunity	0.011989	TRUE	"Any process that modulates the frequency, rate, or extent of leukocyte mediated immunity." [GOC:add]	82	479	26	4386	0.0542797	0.317073	query_1	['GO:0002443', 'GO:0002697']	['PTPN6', 'VAV1', 'LGALS9', 'CYRIB', 'ITGB2', 'RAC2', 'LYN', 'SASH3', 'WAS', 'PTPRC', 'IL18', 'ITGAM', 'DNASE1', 'TAP2', 'TYROBP', 'HLA-B', 'HLA-A', 'VAMP8', 'SYK', 'CD84', 'RABGEF1', 'MAVS', 'LILRB4', 'ARRB2', 'CD300A', 'IL4I1']	[['IEA'], ['IEA'], ['IDA', 'IMP'], ['ISS', 'IEA'], ['IGI'], ['IEA'], ['ISS', 'IBA', 'IEA'], ['IEA'], ['IMP'], ['ISS', 'IEA'], ['IDA'], ['IGI', 'ISS'], ['ISS', 'IEA'], ['IEA'], ['ISS', 'IBA'], ['IDA', 'IBA'], ['IDA', 'IBA'], ['IMP'], ['ISS', 'IBA', 'IEA'], ['IDA'], ['IEA'], ['ISS'], ['IDA'], ['IMP'], ['IDA'], ['IDA']]	MEbrown
GO:BP	GO:0016054	organic acid catabolic process	0.0291743	TRUE	"The chemical reactions and pathways resulting in the breakdown of organic acids, any acidic compound containing carbon in covalent linkage." [ISBN:0198506732]	107	479	30	4386	0.0626305	0.280374	query_1	['GO:0006082', 'GO:0044248', 'GO:0044282', 'GO:1901575']	['PGD', 'ACAA2', 'HSD17B4', 'PCK2', 'BCKDK', 'NPL', 'HEXB', 'RENBP', 'GLUL', 'SCP2', 'HEXA', 'ACOT8', 'NAGK', 'NUDT19', 'ACAA1', 'SDSL', 'TST', 'MTHFS', 'AMDHD2', 'CPT2', 'KYNU', 'ABCD1', 'HMGCL', 'PLA2G15', 'DLD', 'ACADS', 'ABCD3', 'GNPDA1', 'IL4I1', 'ALDH4A1']	[['IBA'], ['IBA', 'IEA'], ['IDA', 'IBA', 'IEA'], ['IBA'], ['ISS', 'TAS', 'NAS'], ['IDA', 'IBA', 'TAS', 'IEA'], ['IEA'], ['TAS', 'IEA'], ['TAS'], ['ISS', 'TAS'], ['IEA'], ['IDA', 'IBA', 'TAS'], ['TAS', 'IEA'], ['ISS', 'TAS', 'IEA'], ['IMP', 'ISS', 'IBA', 'TAS', 'IEA'], ['IBA'], ['TAS'], ['IMP'], ['TAS', 'IEA'], ['IDA', 'IBA', 'IEA'], ['IMP', 'IBA', 'IEA'], ['IDA', 'IMP', 'IGI', 'ISS', 'IBA', 'IEA'…	MEbrown
GO:BP	GO:0046395	carboxylic acid catabolic process	0.0291743	TRUE	"The chemical reactions and pathways resulting in the breakdown of carboxylic acids, any organic acid containing one or more carboxyl (-COOH) groups." [ISBN:0198506732]	107	479	30	4386	0.0626305	0.280374	query_1	['GO:0016054', 'GO:0019752']	['PGD', 'ACAA2', 'HSD17B4', 'PCK2', 'BCKDK', 'NPL', 'HEXB', 'RENBP', 'GLUL', 'SCP2', 'HEXA', 'ACOT8', 'NAGK', 'NUDT19', 'ACAA1', 'SDSL', 'TST', 'MTHFS', 'AMDHD2', 'CPT2', 'KYNU', 'ABCD1', 'HMGCL', 'PLA2G15', 'DLD', 'ACADS', 'ABCD3', 'GNPDA1', 'IL4I1', 'ALDH4A1']	[['IBA'], ['IBA', 'IEA'], ['IDA', 'IBA', 'IEA'], ['IBA'], ['ISS', 'TAS', 'NAS'], ['IDA', 'IBA', 'TAS', 'IEA'], ['IEA'], ['TAS', 'IEA'], ['TAS'], ['ISS', 'TAS'], ['IEA'], ['IDA', 'IBA', 'TAS'], ['TAS', 'IEA'], ['ISS', 'TAS', 'IEA'], ['IMP', 'ISS', 'IBA', 'TAS', 'IEA'], ['IBA'], ['TAS'], ['IMP'], ['TAS', 'IEA'], ['IDA', 'IBA', 'IEA'], ['IMP', 'IBA', 'IEA'], ['IDA', 'IMP', 'IGI', 'ISS', 'IBA', 'IEA'…	MEbrown
GO:BP	GO:0008610	lipid biosynthetic process	0.0329196	TRUE	"The chemical reactions and pathways resulting in the formation of lipids, compounds soluble in an organic solvent but not, or sparingly, in an aqueous solvent." [GOC:go_curators]	197	479	45	4386	0.0939457	0.228426	query_1	['GO:0006629', 'GO:1901576']	['ACSL1', 'FABP5', 'CYP27A1', 'ACAA2', 'PCK2', 'FDX1', 'HEXB', 'AKR1B1', 'SCP2', 'AGPS', 'ACOT8', 'PIK3CD', 'SLC27A1', 'SGPL1', 'PTGS1', 'ALOX5', 'SCCPDH', 'SCARB1', 'CD74', 'CEPT1', 'CERS2', 'HSD17B11', 'PI4K2A', 'MGLL', 'ABCD1', 'HMGCL', 'PLA2G15', 'NSDHL', 'GK', 'VAC14', 'ACSL4', 'CHKB', 'ASAH1', 'ALOX15B', 'HSD3B7', 'ABCD3', 'H6PD', 'DGKZ', 'TSPO', 'ACLY', 'CHP1', 'PPT1', 'ALDH3B1', 'RBP1', '…	[['IDA', 'IMP', 'IBA', 'TAS', 'IEA'], ['IEA'], ['IDA', 'IBA', 'TAS', 'IEA'], ['NAS'], ['IBA'], ['IEA'], ['IEA'], ['TAS'], ['IDA', 'ISS', 'TAS'], ['IDA', 'ISS', 'IBA', 'IEA'], ['TAS'], ['IBA', 'IEA'], ['IMP', 'ISS', 'IBA', 'IEA'], ['TAS'], ['IDA', 'ISS', 'IBA', 'IEA'], ['IDA', 'IMP', 'IBA', 'TAS', 'IEA'], ['IBA'], ['ISS', 'IEA'], ['IDA', 'IMP'], ['IBA', 'IEA'], ['IDA', 'IBA', 'TAS', 'IEA'], ['TAS'…	MEbrown
GO:BP	GO:0120254	olefinic compound metabolic process	0.0475527	TRUE	"The chemical reactions and pathways involving an olefinic compound, any compound which contains a carbon-carbon double bond (aka C=C)." [GOC:krc]	43	479	17	4386	0.0354906	0.395349	query_1	['GO:0071704']	['GPX1', 'ABHD12', 'AKR1B1', 'SCP2', 'ACOT8', 'DHRS7', 'ACAA1', 'RDH11', 'PTGS1', 'ALOX5', 'MGLL', 'ABCD1', 'DHRS4', 'ALOX15B', 'H6PD', 'DHRS3', 'RBP1']	[['IDA', 'IEA'], ['TAS'], ['IEA'], ['IDA', 'TAS'], ['TAS'], ['IEA'], ['TAS'], ['IDA', 'ISS', 'IEA'], ['IDA', 'IBA'], ['IBA'], ['ISS', 'TAS'], ['TAS'], ['IBA', 'IEA'], ['IDA', 'IBA', 'IEA'], ['IMP'], ['TAS'], ['IEA']]	MEbrown
GO:CC	GO:0097708	intracellular vesicle	1.46103e-07	TRUE	"Any vesicle that is part of the intracellular region." [GOC:vesicles]	1062	479	180	4386	0.375783	0.169492	query_1	['GO:0031982', 'GO:0043231']	['CAPG', 'ATP6V1A', 'ATP6V1B2', 'PTPN6', 'CTSB', 'ATP6V1B1', 'NCF2', 'IQGAP2', 'ATP6V1H', 'VAT1', 'FABP5', 'ATG7', 'FERMT3', 'CORO7', 'BCAP31', 'TPP1', 'ATP6V1F', 'CTSD', 'CTSZ', 'CORO1A', 'P4HB', 'NCF4', 'STMN2', 'CYRIB', 'ITGB2', 'RAC2', 'AMPD3', 'LYN', 'ATP6V1E1', 'FKBP15', 'S100A11', 'HEXB', 'PKM', 'LAIR1', 'FAF2', 'WAS', 'PTPRC', 'DOCK2', 'TMED5', 'STARD3NL', 'ARRB1', 'WDR91', 'HK3', 'HEXA',…	[['IEA'], ['IDA', 'NAS', 'IEA'], ['IEA'], ['TAS'], ['TAS', 'IEA'], ['IEA'], ['TAS', 'IEA'], ['TAS'], ['NAS', 'IEA'], ['TAS'], ['TAS'], ['TAS'], ['TAS'], ['IEA'], ['IEA'], ['IDA', 'IEA'], ['NAS', 'IEA'], ['IDA', 'TAS', 'IEA'], ['IDA', 'TAS'], ['IDA', 'IEA'], ['IEA'], ['IDA', 'TAS', 'IEA'], ['IEA'], ['TAS'], ['TAS'], ['TAS'], ['TAS'], ['TAS'], ['ISS', 'IEA'], ['IEA'], ['TAS'], ['IDA', 'ISS', 'TAS',…	MEbrown
GO:CC	GO:0031410	cytoplasmic vesicle	2.52457e-07	TRUE	"A vesicle found in the cytoplasm of a cell." [GOC:ai, GOC:mah, GOC:vesicles]	1060	479	179	4386	0.373695	0.168868	query_1	['GO:0005737', 'GO:0097708']	['CAPG', 'ATP6V1A', 'ATP6V1B2', 'PTPN6', 'CTSB', 'ATP6V1B1', 'NCF2', 'IQGAP2', 'ATP6V1H', 'VAT1', 'FABP5', 'ATG7', 'FERMT3', 'CORO7', 'BCAP31', 'TPP1', 'ATP6V1F', 'CTSD', 'CTSZ', 'CORO1A', 'P4HB', 'NCF4', 'STMN2', 'CYRIB', 'ITGB2', 'RAC2', 'AMPD3', 'LYN', 'ATP6V1E1', 'FKBP15', 'S100A11', 'HEXB', 'PKM', 'LAIR1', 'FAF2', 'WAS', 'PTPRC', 'DOCK2', 'TMED5', 'STARD3NL', 'ARRB1', 'WDR91', 'HK3', 'HEXA',…	[['IEA'], ['IDA', 'NAS', 'IEA'], ['IEA'], ['TAS'], ['TAS', 'IEA'], ['IEA'], ['TAS', 'IEA'], ['TAS'], ['NAS', 'IEA'], ['TAS'], ['TAS'], ['TAS'], ['TAS'], ['IEA'], ['IEA'], ['IDA', 'IEA'], ['NAS', 'IEA'], ['IDA', 'TAS', 'IEA'], ['IDA', 'TAS'], ['IDA', 'IEA'], ['IEA'], ['IDA', 'TAS', 'IEA'], ['IEA'], ['TAS'], ['TAS'], ['TAS'], ['TAS'], ['TAS'], ['ISS', 'IEA'], ['IEA'], ['TAS'], ['IDA', 'ISS', 'TAS',…	MEbrown
GO:CC	GO:0016471	vacuolar proton-transporting V-type ATPase complex	1.49029e-06	TRUE	"A proton-transporting two-sector ATPase complex found in the vacuolar membrane, where it acts as a proton pump to mediate acidification of the vacuolar lumen." [GOC:mah, ISBN:0716743663, PMID:16449553]	13	479	12	4386	0.0250522	0.923077	query_1	['GO:0005774', 'GO:0033176']	['ATP6V1A', 'ATP6V1B2', 'ATP6V1B1', 'ATP6V1H', 'ATP6V1F', 'ATP6V1G1', 'ATP6V1E1', 'ATP6V1C1', 'TCIRG1', 'ATP6V0A1', 'ATP6V1D', 'ATP6V0D1']	[['IDA'], ['IDA', 'IEA'], ['IDA', 'IMP'], ['ISS', 'NAS', 'IEA'], ['IDA', 'ISS'], ['IDA', 'IBA', 'IEA'], ['IDA'], ['ISS', 'IBA'], ['IBA', 'IEA'], ['ISS', 'IBA', 'IEA'], ['ISS'], ['IDA', 'ISS', 'IBA', 'NAS']]	MEbrown
GO:CC	GO:0099503	secretory vesicle	3.10017e-06	TRUE	"A cytoplasmic, membrane bound vesicle that is capable of fusing to the plasma membrane to release its contents into the extracellular space." [GOC:dos]	543	479	107	4386	0.223382	0.197053	query_1	['GO:0031410']	['ATP6V1A', 'ATP6V1B2', 'PTPN6', 'CTSB', 'ATP6V1B1', 'NCF2', 'IQGAP2', 'ATP6V1H', 'VAT1', 'FABP5', 'ATG7', 'FERMT3', 'ATP6V1F', 'CTSD', 'CTSZ', 'CYRIB', 'ITGB2', 'AMPD3', 'ATP6V1E1', 'S100A11', 'HEXB', 'PKM', 'LAIR1', 'FAF2', 'PTPRC', 'DOCK2', 'HK3', 'HEXA', 'FCER1G', 'OSTF1', 'GUSB', 'PLEKHO2', 'ATP6V1C1', 'RAB5C', 'ITGAM', 'TCIRG1', 'LTA4H', 'LAMP2', 'DNASE1', 'PSAP', 'DOK3', 'SERPINB1', 'CTSS'…	[['IDA', 'IEA'], ['IEA'], ['TAS'], ['TAS'], ['IEA'], ['IEA'], ['TAS'], ['IEA'], ['TAS'], ['TAS'], ['TAS'], ['TAS'], ['IEA'], ['TAS'], ['TAS'], ['TAS'], ['TAS'], ['TAS'], ['IEA'], ['TAS'], ['IDA', 'ISS', 'TAS', 'IEA'], ['TAS'], ['TAS'], ['TAS'], ['TAS'], ['TAS'], ['TAS'], ['IDA'], ['TAS'], ['TAS'], ['TAS'], ['TAS'], ['IEA'], ['TAS'], ['TAS'], ['TAS', 'IEA'], ['TAS'], ['IDA', 'TAS'], ['IEA'], ['TAS…	MEbrown
GO:CC	GO:0033176	proton-transporting V-type ATPase complex	9.40438e-06	TRUE	"A proton-transporting two-sector ATPase complex that couples ATP hydrolysis to the transport of protons across a concentration gradient. The resulting transmembrane electrochemical potential of H+ is used to drive a variety of (i) secondary active transport systems via H+-dependent symporters and antiporters and (ii) channel-mediated transport systems. The complex comprises a membrane sector (V0…	14	479	12	4386	0.0250522	0.857143	query_1	['GO:0016469']	['ATP6V1A', 'ATP6V1B2', 'ATP6V1B1', 'ATP6V1H', 'ATP6V1F', 'ATP6V1G1', 'ATP6V1E1', 'ATP6V1C1', 'TCIRG1', 'ATP6V0A1', 'ATP6V1D', 'ATP6V0D1']	[['IDA', 'NAS', 'IEA'], ['IDA', 'IEA'], ['IDA', 'IMP', 'IEA'], ['ISS', 'NAS', 'IEA'], ['IDA', 'ISS', 'NAS', 'IEA'], ['IDA', 'IBA', 'IEA'], ['IDA'], ['ISS', 'IBA', 'IEA'], ['IBA', 'NAS', 'IEA'], ['ISS', 'IBA', 'NAS', 'IEA'], ['IDA', 'ISS', 'IBA', 'NAS', 'IEA'], ['IDA', 'ISS', 'IBA', 'NAS', 'IEA']]	MEbrown
GO:CC	GO:0030141	secretory granule	2.14874e-05	TRUE	"A small subcellular vesicle, surrounded by a membrane, that is formed from the Golgi apparatus and contains a highly concentrated protein destined for secretion. Secretory granules move towards the periphery of the cell and upon stimulation, their membranes fuse with the cell membrane, and their protein load is exteriorized. Processing of the contained protein may take place in secretory granule…	496	479	98	4386	0.204593	0.197581	query_1	['GO:0012505', 'GO:0099503']	['ATP6V1A', 'PTPN6', 'CTSB', 'NCF2', 'IQGAP2', 'VAT1', 'FABP5', 'ATG7', 'FERMT3', 'CTSD', 'CTSZ', 'CYRIB', 'ITGB2', 'AMPD3', 'S100A11', 'HEXB', 'PKM', 'LAIR1', 'FAF2', 'PTPRC', 'DOCK2', 'HK3', 'HEXA', 'FCER1G', 'OSTF1', 'GUSB', 'PLEKHO2', 'RAB5C', 'ITGAM', 'TCIRG1', 'LTA4H', 'LAMP2', 'DNASE1', 'PSAP', 'DOK3', 'SERPINB1', 'CTSS', 'GHDC', 'TYROBP', 'ATP6V0A1', 'HLA-B', 'FTL', 'ACAA1', 'DENND4C', 'R…	[['IDA'], ['TAS'], ['TAS'], ['IEA'], ['TAS'], ['TAS'], ['TAS'], ['TAS'], ['TAS'], ['TAS'], ['TAS'], ['TAS'], ['TAS'], ['TAS'], ['TAS'], ['IDA', 'ISS', 'TAS', 'IEA'], ['TAS'], ['TAS'], ['TAS'], ['TAS'], ['TAS'], ['TAS'], ['IDA'], ['TAS'], ['TAS'], ['TAS'], ['TAS'], ['TAS'], ['TAS'], ['TAS', 'IEA'], ['TAS'], ['IDA', 'TAS'], ['IEA'], ['TAS'], ['TAS'], ['TAS'], ['TAS'], ['TAS'], ['TAS'], ['TAS'], ['T…	MEbrown
GO:CC	GO:0005737	cytoplasm	4.05608e-05	TRUE	"The contents of a cell excluding the plasma membrane and nucleus, but including other subcellular structures." [ISBN:0198547684]	3661	479	443	4386	0.924843	0.121005	query_1	['GO:0005622', 'GO:0110165']	['CAPG', 'ATP6V1A', 'TYMP', 'ATP6V1B2', 'LCP1', 'CNDP2', 'PTPN6', 'CTSB', 'ATP6V1B1', 'NCF2', 'ME2', 'IQGAP2', 'ACSL1', 'ATP6V1H', 'PGD', 'VAT1', 'FABP5', 'CYP27A1', 'ATG7', 'COLGALT1', 'FERMT3', 'CORO7', 'BCAP31', 'NCEH1', 'TPP1', 'ACAA2', 'ATP6V1F', 'CTSD', 'GPX1', 'SOD2', 'HSD17B4', 'CTSZ', 'CORO1A', 'VAV1', 'P4HB', 'LGALS9', 'SOAT1', 'PGK1', 'THEMIS2', 'PCK2', 'TMX1', 'NCF4', 'MTIF2', 'FBP1',…	[['IDA', 'IBA', 'IEA'], ['IDA', 'HDA', 'ISS', 'TAS', 'NAS', 'IC', 'IEA'], ['IBA', 'TAS'], ['IDA', 'HDA', 'ISS', 'TAS', 'IEA'], ['IDA', 'IBA', 'NAS', 'IEA'], ['IDA', 'IBA', 'TAS', 'IEA'], ['IDA', 'IBA', 'TAS', 'IEA'], ['IDA', 'TAS', 'IEA'], ['IDA', 'IMP', 'ISS', 'TAS', 'IEA'], ['IDA', 'TAS', 'IEA'], ['IDA', 'IBA', 'TAS', 'IEA'], ['IDA', 'IBA', 'TAS'], ['IDA', 'ISS', 'IBA', 'TAS', 'IEA'], ['HDA', '…	MEbrown
GO:CC	GO:0000221	vacuolar proton-transporting V-type ATPase, V1 domain	0.000103301	TRUE	"The V1 domain of a proton-transporting V-type ATPase found in the vacuolar membrane." [GOC:mah, PMID:16449553]	9	479	9	4386	0.0187891	1	query_1	['GO:0016471', 'GO:0033180']	['ATP6V1A', 'ATP6V1B2', 'ATP6V1B1', 'ATP6V1H', 'ATP6V1F', 'ATP6V1G1', 'ATP6V1E1', 'ATP6V1C1', 'ATP6V1D']	[['IDA'], ['IDA', 'IEA'], ['IDA'], ['ISS', 'NAS', 'IEA'], ['ISS'], ['IDA'], ['IDA'], ['ISS', 'IBA'], ['ISS']]	MEbrown
GO:CC	GO:0033180	proton-transporting V-type ATPase, V1 domain	0.000103301	TRUE	"A protein complex that forms part of a proton-transporting V-type ATPase and catalyzes ATP hydrolysis. The V1 complex consists of: (1) a globular headpiece with three alternating copies of subunits A and B that form a ring, (2) a central rotational stalk composed of single copies of subunits D and F, and (3) a peripheral stalk made of subunits C, E, G and H. Subunits A and B mediate the hydrolys…	9	479	9	4386	0.0187891	1	query_1	['GO:0033176', 'GO:0033178']	['ATP6V1A', 'ATP6V1B2', 'ATP6V1B1', 'ATP6V1H', 'ATP6V1F', 'ATP6V1G1', 'ATP6V1E1', 'ATP6V1C1', 'ATP6V1D']	[['IDA', 'IEA'], ['IDA', 'IEA'], ['IDA', 'IEA'], ['ISS', 'NAS', 'IEA'], ['ISS', 'IEA'], ['IDA', 'IEA'], ['IDA'], ['ISS', 'IBA', 'IEA'], ['ISS']]	MEbrown
GO:CC	GO:0005764	lysosome	0.000254549	TRUE	"A small lytic vacuole that has cell cycle-independent morphology found in most animal cells and that contains a variety of hydrolases, most of which have their maximal activities in the pH range 5-6. The contained enzymes display latency if properly isolated. About 40 different lysosomal hydrolases are known and lysosomes have a great variety of morphologies and functions." [GOC:mah, ISBN:019850…	358	479	75	4386	0.156576	0.209497	query_1	['GO:0000323']	['ATP6V1A', 'ATP6V1B2', 'CTSB', 'NCF2', 'ATP6V1H', 'VAT1', 'FABP5', 'TPP1', 'ATP6V1F', 'CTSD', 'CTSZ', 'NCF4', 'NSF', 'ATP6V1G1', 'LYN', 'ATP6V1E1', 'HEXB', 'FAF2', 'STARD3NL', 'ARRB1', 'HEXA', 'GUSB', 'ATP6V1C1', 'RAB5C', 'TCIRG1', 'LAMP2', 'PSAP', 'SERPINB1', 'CTSS', 'IFI30', 'HCK', 'ATP6V0A1', 'FTL', 'PLD3', 'WDR81', 'ARHGAP45', 'SCARB1', 'CD74', 'SLC35F6', 'ATP6V1D', 'ACP2', 'ACP5', 'RRAGC', …	[['HDA', 'NAS', 'IC', 'IEA'], ['HDA'], ['IDA', 'TAS', 'IEA'], ['TAS'], ['HDA', 'NAS'], ['TAS'], ['TAS'], ['IDA', 'IMP', 'TAS', 'IEA'], ['NAS'], ['IDA', 'TAS', 'IEA'], ['IDA', 'IEA'], ['TAS'], ['HDA'], ['HDA', 'IEA'], ['TAS'], ['HDA'], ['IDA', 'IBA', 'TAS', 'NAS', 'IEA'], ['TAS'], ['HDA'], ['TAS'], ['IDA', 'IBA', 'TAS', 'NAS', 'IEA'], ['TAS', 'IEA'], ['HDA'], ['HDA', 'TAS'], ['HDA', 'TAS', 'NAS', …	MEbrown
GO:CC	GO:0000323	lytic vacuole	0.000254549	TRUE	"A vacuole that is maintained at an acidic pH and which contains degradative enzymes, including a wide variety of acid hydrolases." [GOC:krc]	358	479	75	4386	0.156576	0.209497	query_1	['GO:0005773']	['ATP6V1A', 'ATP6V1B2', 'CTSB', 'NCF2', 'ATP6V1H', 'VAT1', 'FABP5', 'TPP1', 'ATP6V1F', 'CTSD', 'CTSZ', 'NCF4', 'NSF', 'ATP6V1G1', 'LYN', 'ATP6V1E1', 'HEXB', 'FAF2', 'STARD3NL', 'ARRB1', 'HEXA', 'GUSB', 'ATP6V1C1', 'RAB5C', 'TCIRG1', 'LAMP2', 'PSAP', 'SERPINB1', 'CTSS', 'IFI30', 'HCK', 'ATP6V0A1', 'FTL', 'PLD3', 'WDR81', 'ARHGAP45', 'SCARB1', 'CD74', 'SLC35F6', 'ATP6V1D', 'ACP2', 'ACP5', 'RRAGC', …	[['HDA', 'NAS', 'IC', 'IEA'], ['HDA'], ['IDA', 'TAS', 'IEA'], ['TAS'], ['HDA', 'NAS'], ['TAS'], ['TAS'], ['IDA', 'IMP', 'TAS', 'IEA'], ['NAS'], ['IDA', 'TAS', 'IEA'], ['IDA', 'IEA'], ['TAS'], ['HDA'], ['HDA', 'IEA'], ['TAS'], ['HDA'], ['IDA', 'IBA', 'TAS', 'NAS', 'IEA'], ['TAS'], ['HDA'], ['TAS'], ['IDA', 'IBA', 'TAS', 'NAS', 'IEA'], ['TAS', 'IEA'], ['HDA'], ['HDA', 'TAS'], ['HDA', 'TAS', 'NAS', …	MEbrown
GO:CC	GO:0005773	vacuole	0.000288366	TRUE	"A closed structure, found only in eukaryotic cells, that is completely surrounded by unit membrane and contains liquid material. Cells contain one or several vacuoles, that may have different functions from each other. Vacuoles have a diverse array of functions. They can act as a storage organelle for nutrients or waste products, as a degradative compartment, as a cost-effective way of increasin…	386	479	79	4386	0.164927	0.204663	query_1	['GO:0005737', 'GO:0043231']	['ATP6V1A', 'ATP6V1B2', 'CTSB', 'ATP6V1B1', 'NCF2', 'ATP6V1H', 'VAT1', 'FABP5', 'TPP1', 'ATP6V1F', 'CTSD', 'CTSZ', 'NCF4', 'NSF', 'ATP6V1G1', 'LYN', 'ATP6V1E1', 'HEXB', 'FAF2', 'STARD3NL', 'ARRB1', 'HEXA', 'GUSB', 'ATP6V1C1', 'RAB5C', 'TCIRG1', 'LAMP2', 'PSAP', 'SERPINB1', 'CTSS', 'IFI30', 'HCK', 'ATP6V0A1', 'FTL', 'PLD3', 'WDR81', 'ARHGAP45', 'SCARB1', 'CD74', 'SLC35F6', 'ATP6V1D', 'ACP2', 'ACP5…	[['IDA', 'HDA', 'NAS', 'IC', 'IEA'], ['IDA', 'HDA', 'IEA'], ['IDA', 'TAS', 'IEA'], ['IDA', 'IMP'], ['TAS'], ['HDA', 'ISS', 'NAS', 'IEA'], ['TAS'], ['TAS'], ['IDA', 'IMP', 'TAS', 'IEA'], ['IDA', 'ISS', 'NAS'], ['IDA', 'TAS', 'IEA'], ['IDA', 'IEA'], ['TAS'], ['HDA'], ['IDA', 'HDA', 'IBA', 'IEA'], ['TAS'], ['IDA', 'HDA'], ['IDA', 'IBA', 'TAS', 'NAS', 'IEA'], ['TAS'], ['HDA'], ['TAS'], ['IDA', 'IBA',…	MEbrown
GO:CC	GO:0031090	organelle membrane	0.00092303	TRUE	"A membrane that is one of the two lipid bilayers of an organelle envelope or the outermost membrane of single membrane bound organelle." [GOC:dos, GOC:mah]	1194	479	183	4386	0.382046	0.153266	query_1	['GO:0016020', 'GO:0043227']	['ATP6V1A', 'ATP6V1B2', 'ATP6V1B1', 'IQGAP2', 'ACSL1', 'ATP6V1H', 'VAT1', 'FABP5', 'CYP27A1', 'CORO7', 'BCAP31', 'NCEH1', 'ATP6V1F', 'CTSD', 'HSD17B4', 'CTSZ', 'CORO1A', 'SOAT1', 'TMX1', 'NCF4', 'ABHD12', 'NSF', 'ITGB2', 'RAC2', 'ATP6V1G1', 'PLOD3', 'LYN', 'ATP6V1E1', 'ERO1A', 'LAIR1', 'FAF2', 'WAS', 'PTPRC', 'SLC25A24', 'TMED5', 'STARD3NL', 'ARRB1', 'WDR91', 'RETREG3', 'FCER1G', 'AGPS', 'ARAP1',…	[['IDA', 'HDA', 'NAS', 'IC', 'IEA'], ['IDA', 'HDA', 'IEA'], ['IDA', 'IMP', 'IEA'], ['TAS'], ['TAS', 'IEA'], ['HDA', 'ISS', 'NAS', 'IEA'], ['IBA', 'IEA'], ['TAS'], ['IEA'], ['IEA'], ['IBA', 'TAS', 'IEA'], ['TAS'], ['IDA', 'ISS', 'NAS', 'IEA'], ['IDA'], ['HDA'], ['TAS'], ['IEA'], ['IDA', 'IBA', 'TAS', 'IEA'], ['IDA', 'IEA'], ['IDA', 'IEA'], ['IDA', 'IBA', 'IEA'], ['HDA'], ['TAS'], ['TAS'], ['IDA', …	MEbrown
GO:CC	GO:0098588	bounding membrane of organelle	0.00474939	TRUE	"The lipid bilayer that forms the outer-most layer of an organelle." [GOC:dos]	774	479	128	4386	0.267223	0.165375	query_1	['GO:0031090']	['ATP6V1A', 'ATP6V1B2', 'ATP6V1B1', 'IQGAP2', 'ACSL1', 'ATP6V1H', 'VAT1', 'FABP5', 'CORO7', 'BCAP31', 'ATP6V1F', 'CTSD', 'HSD17B4', 'CTSZ', 'CORO1A', 'NCF4', 'NSF', 'ITGB2', 'RAC2', 'ATP6V1G1', 'LYN', 'ATP6V1E1', 'LAIR1', 'PTPRC', 'TMED5', 'STARD3NL', 'ARRB1', 'WDR91', 'FCER1G', 'AGPS', 'ATP6V1C1', 'RAB5C', 'PEX14', 'ITGAM', 'TCIRG1', 'GGA1', 'LAMP2', 'RAB1A', 'PSAP', 'DOK3', 'EHD4', 'NECAP2', 'B…	[['IDA', 'HDA', 'NAS', 'IC', 'IEA'], ['IDA', 'HDA', 'IEA'], ['IDA', 'IMP', 'IEA'], ['TAS'], ['TAS', 'IEA'], ['HDA', 'ISS', 'NAS', 'IEA'], ['IBA', 'IEA'], ['TAS'], ['IEA'], ['IEA'], ['IDA', 'ISS', 'NAS', 'IEA'], ['IDA'], ['HDA'], ['TAS'], ['IEA'], ['IDA', 'IEA'], ['HDA'], ['TAS'], ['TAS'], ['IDA', 'HDA', 'IBA', 'IEA'], ['TAS'], ['IDA', 'HDA', 'IEA'], ['TAS'], ['TAS'], ['IEA'], ['IDA', 'HDA', 'IBA'…	MEbrown
GO:CC	GO:0012506	vesicle membrane	0.00502172	TRUE	"The lipid bilayer surrounding any membrane-bounded vesicle in the cell." [GOC:mah, GOC:vesicle]	496	479	91	4386	0.189979	0.183468	query_1	['GO:0031090', 'GO:0031982']	['ATP6V1A', 'ATP6V1B2', 'ATP6V1B1', 'IQGAP2', 'ATP6V1H', 'FABP5', 'ATP6V1F', 'CTSD', 'CORO1A', 'NCF4', 'ITGB2', 'RAC2', 'LYN', 'ATP6V1E1', 'LAIR1', 'WAS', 'PTPRC', 'STARD3NL', 'ARRB1', 'WDR91', 'FCER1G', 'ATP6V1C1', 'RAB5C', 'ITGAM', 'TCIRG1', 'GGA1', 'LAMP2', 'RAB1A', 'PSAP', 'DOK3', 'EHD4', 'NECAP2', 'TAP2', 'TYROBP', 'ATP6V0A1', 'HLA-B', 'DENND4C', 'GRB2', 'PLD3', 'RAP2B', 'C5AR1', 'HLA-A', 'I…	[['NAS', 'IEA'], ['IEA'], ['IEA'], ['TAS'], ['NAS', 'IEA'], ['TAS'], ['NAS', 'IEA'], ['IDA'], ['IEA'], ['IDA', 'IEA'], ['TAS'], ['TAS'], ['TAS'], ['IEA'], ['TAS'], ['IEA'], ['TAS'], ['IDA', 'IBA', 'IEA'], ['TAS'], ['IDA', 'IBA', 'IEA'], ['TAS'], ['IEA'], ['TAS', 'IEA'], ['TAS'], ['TAS', 'NAS', 'IEA'], ['TAS', 'IEA'], ['IDA', 'IBA', 'TAS', 'IEA'], ['TAS'], ['TAS'], ['TAS'], ['IDA', 'IBA', 'IEA'], …	MEbrown
GO:CC	GO:0030659	cytoplasmic vesicle membrane	0.0105739	TRUE	"The lipid bilayer surrounding a cytoplasmic vesicle." [GOC:mah]	489	479	89	4386	0.185804	0.182004	query_1	['GO:0012506', 'GO:0031410']	['ATP6V1A', 'ATP6V1B2', 'ATP6V1B1', 'IQGAP2', 'ATP6V1H', 'FABP5', 'ATP6V1F', 'CTSD', 'CORO1A', 'NCF4', 'ITGB2', 'RAC2', 'LYN', 'ATP6V1E1', 'LAIR1', 'PTPRC', 'STARD3NL', 'ARRB1', 'WDR91', 'FCER1G', 'ATP6V1C1', 'RAB5C', 'ITGAM', 'TCIRG1', 'GGA1', 'LAMP2', 'RAB1A', 'PSAP', 'DOK3', 'EHD4', 'NECAP2', 'TAP2', 'TYROBP', 'ATP6V0A1', 'HLA-B', 'DENND4C', 'PLD3', 'RAP2B', 'C5AR1', 'HLA-A', 'ITGAX', 'WDR81',…	[['NAS', 'IEA'], ['IEA'], ['IEA'], ['TAS'], ['NAS', 'IEA'], ['TAS'], ['NAS', 'IEA'], ['IDA'], ['IEA'], ['IDA', 'IEA'], ['TAS'], ['TAS'], ['TAS'], ['IEA'], ['TAS'], ['TAS'], ['IDA', 'IBA', 'IEA'], ['TAS'], ['IDA', 'IBA', 'IEA'], ['TAS'], ['IEA'], ['TAS', 'IEA'], ['TAS'], ['TAS', 'NAS', 'IEA'], ['TAS', 'IEA'], ['IDA', 'IBA', 'TAS', 'IEA'], ['TAS'], ['TAS'], ['TAS'], ['IDA', 'IBA', 'IEA'], ['ISS', '…	MEbrown
GO:CC	GO:0101002	ficolin-1-rich granule	0.0475609	TRUE	"Highly exocytosable gelatinase-poor granules found in neutrophils and rich in ficolin-1. Ficolin-1 is released from neutrophil granules by stimulation with fMLP or PMA, and the majority becomes associated with the surface membrane of the cells and can be detected by flow cytometry." [GOC:mec, PMID:19741154]	144	479	36	4386	0.0751566	0.25	query_1	['GO:0030141']	['CTSB', 'ATG7', 'CTSD', 'CTSZ', 'ITGB2', 'AMPD3', 'PKM', 'HK3', 'FCER1G', 'OSTF1', 'GUSB', 'PLEKHO2', 'TCIRG1', 'LTA4H', 'LAMP2', 'DOK3', 'CTSS', 'ATP6V0A1', 'ITGAX', 'ALOX5', 'PYGL', 'GMFG', 'DERA', 'APEH', 'SIRPA', 'PNP', 'MAPK14', 'FTH1', 'PFKL', 'ASAH1', 'GAA', 'MMP9', 'ACLY', 'COPB1', 'COMMD9', 'CD300A']	[['TAS'], ['TAS'], ['TAS'], ['TAS'], ['TAS'], ['TAS'], ['TAS'], ['TAS'], ['TAS'], ['TAS'], ['TAS'], ['TAS'], ['TAS'], ['TAS'], ['TAS'], ['TAS'], ['TAS'], ['TAS'], ['TAS'], ['TAS'], ['TAS'], ['TAS'], ['TAS'], ['TAS'], ['TAS'], ['TAS'], ['TAS'], ['TAS'], ['TAS'], ['TAS'], ['TAS'], ['TAS'], ['TAS'], ['TAS'], ['TAS'], ['TAS']]	MEbrown
KEGG	KEGG:01100	Metabolic pathways	2.58173e-07	TRUE	Metabolic pathways	593	479	117	4386	0.244259	0.197302	query_1	['KEGG:00000']	['ATP6V1A', 'TYMP', 'ATP6V1B2', 'CNDP2', 'ATP6V1B1', 'ACSL1', 'ATP6V1H', 'PGD', 'CYP27A1', 'COLGALT1', 'ACAA2', 'ATP6V1F', 'GPX1', 'HSD17B4', 'PGK1', 'PCK2', 'FBP1', 'TALDO1', 'NPL', 'ATP6V1G1', 'ETHE1', 'PLOD3', 'AMPD3', 'ATP6V1E1', 'LAP3', 'HEXB', 'PKM', 'RENBP', 'GSTO1', 'GLUL', 'AKR1B1', 'SCP2', 'HK3', 'HEXA', 'AGPS', 'GALE', 'ACOT8', 'GUSB', 'DPYD', 'SEPHS2', 'NAGK', 'PIK3CD', 'ATP6V1C1', 'T…	[['KEGG'], ['KEGG'], ['KEGG'], ['KEGG'], ['KEGG'], ['KEGG'], ['KEGG'], ['KEGG'], ['KEGG'], ['KEGG'], ['KEGG'], ['KEGG'], ['KEGG'], ['KEGG'], ['KEGG'], ['KEGG'], ['KEGG'], ['KEGG'], ['KEGG'], ['KEGG'], ['KEGG'], ['KEGG'], ['KEGG'], ['KEGG'], ['KEGG'], ['KEGG'], ['KEGG'], ['KEGG'], ['KEGG'], ['KEGG'], ['KEGG'], ['KEGG'], ['KEGG'], ['KEGG'], ['KEGG'], ['KEGG'], ['KEGG'], ['KEGG'], ['KEGG'], ['KEGG']…	MEbrown
KEGG	KEGG:04142	Lysosome	1.18973e-05	TRUE	Lysosome	75	479	29	4386	0.0605428	0.386667	query_1	['KEGG:00000']	['CTSB', 'ATP6V1H', 'TPP1', 'CTSD', 'CTSZ', 'HEXB', 'HEXA', 'GUSB', 'TCIRG1', 'GGA1', 'LAMP2', 'PSAP', 'CTSS', 'ATP6V0A1', 'GGA2', 'ACP2', 'ACP5', 'PLA2G15', 'LGMN', 'AP1M1', 'ATP6V0D1', 'ASAH1', 'IGF2R', 'GAA', 'DNASE2', 'GALNS', 'SCARB2', 'PPT1', 'GLA']	[['KEGG'], ['KEGG'], ['KEGG'], ['KEGG'], ['KEGG'], ['KEGG'], ['KEGG'], ['KEGG'], ['KEGG'], ['KEGG'], ['KEGG'], ['KEGG'], ['KEGG'], ['KEGG'], ['KEGG'], ['KEGG'], ['KEGG'], ['KEGG'], ['KEGG'], ['KEGG'], ['KEGG'], ['KEGG'], ['KEGG'], ['KEGG'], ['KEGG'], ['KEGG'], ['KEGG'], ['KEGG'], ['KEGG']]	MEbrown
KEGG	KEGG:04966	Collecting duct acid secretion	7.54396e-05	TRUE	Collecting duct acid secretion	13	479	11	4386	0.0229645	0.846154	query_1	['KEGG:00000']	['ATP6V1A', 'ATP6V1B2', 'ATP6V1B1', 'ATP6V1F', 'ATP6V1G1', 'ATP6V1E1', 'ATP6V1C1', 'TCIRG1', 'ATP6V0A1', 'ATP6V1D', 'ATP6V0D1']	[['KEGG'], ['KEGG'], ['KEGG'], ['KEGG'], ['KEGG'], ['KEGG'], ['KEGG'], ['KEGG'], ['KEGG'], ['KEGG'], ['KEGG']]	MEbrown
KEGG	KEGG:05323	Rheumatoid arthritis	0.00545266	TRUE	Rheumatoid arthritis	34	479	16	4386	0.0334029	0.470588	query_1	['KEGG:00000']	['ATP6V1A', 'ATP6V1B2', 'ATP6V1B1', 'ATP6V1H', 'ATP6V1F', 'ITGB2', 'ATP6V1G1', 'ATP6V1E1', 'IL18', 'ATP6V1C1', 'TCIRG1', 'ATP6V0A1', 'ATP6V1D', 'ACP5', 'TLR2', 'ATP6V0D1']	[['KEGG'], ['KEGG'], ['KEGG'], ['KEGG'], ['KEGG'], ['KEGG'], ['KEGG'], ['KEGG'], ['KEGG'], ['KEGG'], ['KEGG'], ['KEGG'], ['KEGG'], ['KEGG'], ['KEGG'], ['KEGG']]	MEbrown
KEGG	KEGG:04721	Synaptic vesicle cycle	0.00747487	TRUE	Synaptic vesicle cycle	27	479	14	4386	0.0292276	0.518519	query_1	['KEGG:00000']	['ATP6V1A', 'ATP6V1B2', 'ATP6V1B1', 'ATP6V1H', 'ATP6V1F', 'NSF', 'ATP6V1G1', 'ATP6V1E1', 'ATP6V1C1', 'TCIRG1', 'ATP6V0A1', 'ATP6V1D', 'ATP6V0D1', 'STX3']	[['KEGG'], ['KEGG'], ['KEGG'], ['KEGG'], ['KEGG'], ['KEGG'], ['KEGG'], ['KEGG'], ['KEGG'], ['KEGG'], ['KEGG'], ['KEGG'], ['KEGG'], ['KEGG']]	MEbrown
KEGG	KEGG:05120	Epithelial cell signaling in Helicobacter pylori infection	0.0146667	TRUE	Epithelial cell signaling in Helicobacter pylori infection	36	479	16	4386	0.0334029	0.444444	query_1	['KEGG:00000']	['ATP6V1A', 'ATP6V1B2', 'ATP6V1B1', 'ATP6V1H', 'ATP6V1F', 'ATP6V1G1', 'LYN', 'ATP6V1E1', 'ATP6V1C1', 'TCIRG1', 'ATP6V0A1', 'CSK', 'ATP6V1D', 'MAPK14', 'ATP6V0D1', 'ADAM10']	[['KEGG'], ['KEGG'], ['KEGG'], ['KEGG'], ['KEGG'], ['KEGG'], ['KEGG'], ['KEGG'], ['KEGG'], ['KEGG'], ['KEGG'], ['KEGG'], ['KEGG'], ['KEGG'], ['KEGG'], ['KEGG']]	MEbrown
KEGG	KEGG:05110	Vibrio cholerae infection	0.020278	TRUE	Vibrio cholerae infection	25	479	13	4386	0.0271399	0.52	query_1	['KEGG:00000']	['ATP6V1A', 'ATP6V1B2', 'ATP6V1B1', 'ATP6V1H', 'ATP6V1F', 'ATP6V1G1', 'ATP6V1E1', 'ERO1A', 'ATP6V1C1', 'TCIRG1', 'ATP6V0A1', 'ATP6V1D', 'ATP6V0D1']	[['KEGG'], ['KEGG'], ['KEGG'], ['KEGG'], ['KEGG'], ['KEGG'], ['KEGG'], ['KEGG'], ['KEGG'], ['KEGG'], ['KEGG'], ['KEGG'], ['KEGG']]	MEbrown
KEGG	KEGG:04146	Peroxisome	0.0234718	TRUE	Peroxisome	29	479	14	4386	0.0292276	0.482759	query_1	['KEGG:00000']	['ACSL1', 'SOD2', 'HSD17B4', 'SCP2', 'AGPS', 'ACOT8', 'PEX14', 'NUDT19', 'ACAA1', 'ABCD1', 'HMGCL', 'ACSL4', 'DHRS4', 'ABCD3']	[['KEGG'], ['KEGG'], ['KEGG'], ['KEGG'], ['KEGG'], ['KEGG'], ['KEGG'], ['KEGG'], ['KEGG'], ['KEGG'], ['KEGG'], ['KEGG'], ['KEGG'], ['KEGG']]	MEbrown
REAC	REAC:R-HSA-1222556	ROS and RNS production in phagocytes	1.15512e-08	TRUE	ROS and RNS production in phagocytes	19	479	16	4386	0.0334029	0.842105	query_1	['REAC:R-HSA-168249']	['ATP6V1A', 'ATP6V1B2', 'ATP6V1B1', 'NCF2', 'ATP6V1H', 'ATP6V1F', 'NCF4', 'RAC2', 'ATP6V1G1', 'ATP6V1E1', 'ATP6V1C1', 'TCIRG1', 'ATP6V0A1', 'ATP6V1D', 'HVCN1', 'ATP6V0D1']	[['REAC'], ['REAC'], ['REAC'], ['REAC'], ['REAC'], ['REAC'], ['REAC'], ['REAC'], ['REAC'], ['REAC'], ['REAC'], ['REAC'], ['REAC'], ['REAC'], ['REAC'], ['REAC']]	MEbrown
REAC	REAC:R-HSA-6798695	Neutrophil degranulation	6.89013e-08	TRUE	Neutrophil degranulation	342	479	81	4386	0.169102	0.236842	query_1	['REAC:R-HSA-168249']	['PTPN6', 'CTSB', 'IQGAP2', 'VAT1', 'FABP5', 'ATG7', 'CTSD', 'CTSZ', 'ITGB2', 'AMPD3', 'S100A11', 'HEXB', 'PKM', 'LAIR1', 'FAF2', 'PTPRC', 'DOCK2', 'HK3', 'FCER1G', 'OSTF1', 'GUSB', 'PLEKHO2', 'RAB5C', 'ITGAM', 'TCIRG1', 'LTA4H', 'LAMP2', 'PSAP', 'DOK3', 'SERPINB1', 'CTSS', 'GHDC', 'TYROBP', 'ATP6V0A1', 'HLA-B', 'FTL', 'ACAA1', 'RAP2B', 'C5AR1', 'ITGAX', 'ALOX5', 'PYGL', 'ARHGAP45', 'ATP6V1D', 'G…	[['REAC'], ['REAC'], ['REAC'], ['REAC'], ['REAC'], ['REAC'], ['REAC'], ['REAC'], ['REAC'], ['REAC'], ['REAC'], ['REAC'], ['REAC'], ['REAC'], ['REAC'], ['REAC'], ['REAC'], ['REAC'], ['REAC'], ['REAC'], ['REAC'], ['REAC'], ['REAC'], ['REAC'], ['REAC'], ['REAC'], ['REAC'], ['REAC'], ['REAC'], ['REAC'], ['REAC'], ['REAC'], ['REAC'], ['REAC'], ['REAC'], ['REAC'], ['REAC'], ['REAC'], ['REAC'], ['REAC']…	MEbrown
REAC	REAC:R-HSA-77387	Insulin receptor recycling	7.19067e-07	TRUE	Insulin receptor recycling	17	479	14	4386	0.0292276	0.823529	query_1	['REAC:R-HSA-74752']	['ATP6V1A', 'ATP6V1B2', 'ATP6V1B1', 'ATP6V1H', 'ATP6V1F', 'CTSD', 'ATP6V1G1', 'ATP6V1E1', 'ATP6V1C1', 'TCIRG1', 'ATP6V0A1', 'PTPN1', 'ATP6V1D', 'ATP6V0D1']	[['REAC'], ['REAC'], ['REAC'], ['REAC'], ['REAC'], ['REAC'], ['REAC'], ['REAC'], ['REAC'], ['REAC'], ['REAC'], ['REAC'], ['REAC'], ['REAC']]	MEbrown
REAC	REAC:R-HSA-168249	Innate Immune System	8.32009e-07	TRUE	Innate Immune System	610	479	118	4386	0.246347	0.193443	query_1	['REAC:R-HSA-168256']	['ATP6V1A', 'ATP6V1B2', 'PTPN6', 'CTSB', 'ATP6V1B1', 'NCF2', 'IQGAP2', 'ATP6V1H', 'VAT1', 'FABP5', 'ATG7', 'ATP6V1F', 'CTSD', 'CTSZ', 'VAV1', 'NCF4', 'RPS6KA1', 'ITGB2', 'RAC2', 'GSDME', 'ATP6V1G1', 'AMPD3', 'LYN', 'ATP6V1E1', 'S100A11', 'HEXB', 'PKM', 'LAIR1', 'FAF2', 'WAS', 'PTPRC', 'DOCK2', 'CNPY3', 'HK3', 'LCP2', 'FCER1G', 'OSTF1', 'GUSB', 'PLEKHO2', 'ATP6V1C1', 'RAB5C', 'ITGAM', 'TCIRG1', 'L…	[['REAC'], ['REAC'], ['REAC'], ['REAC'], ['REAC'], ['REAC'], ['REAC'], ['REAC'], ['REAC'], ['REAC'], ['REAC'], ['REAC'], ['REAC'], ['REAC'], ['REAC'], ['REAC'], ['REAC'], ['REAC'], ['REAC'], ['REAC'], ['REAC'], ['REAC'], ['REAC'], ['REAC'], ['REAC'], ['REAC'], ['REAC'], ['REAC'], ['REAC'], ['REAC'], ['REAC'], ['REAC'], ['REAC'], ['REAC'], ['REAC'], ['REAC'], ['REAC'], ['REAC'], ['REAC'], ['REAC']…	MEbrown
REAC	REAC:R-HSA-917977	Transferrin endocytosis and recycling	2.13058e-05	TRUE	Transferrin endocytosis and recycling	17	479	13	4386	0.0271399	0.764706	query_1	['REAC:R-HSA-917937']	['ATP6V1A', 'ATP6V1B2', 'ATP6V1B1', 'ATP6V1H', 'ATP6V1F', 'ATP6V1G1', 'ATP6V1E1', 'ATP6V1C1', 'TCIRG1', 'ATP6V0A1', 'ATP6V1D', 'ATP6V0D1', 'STEAP3']	[['REAC'], ['REAC'], ['REAC'], ['REAC'], ['REAC'], ['REAC'], ['REAC'], ['REAC'], ['REAC'], ['REAC'], ['REAC'], ['REAC'], ['REAC']]	MEbrown
REAC	REAC:R-HSA-168256	Immune System	2.15122e-05	TRUE	Immune System	897	479	152	4386	0.317328	0.169454	query_1	['REAC:0000000']	['ATP6V1A', 'ATP6V1B2', 'LCP1', 'PTPN6', 'CTSB', 'ATP6V1B1', 'NCF2', 'IQGAP2', 'ATP6V1H', 'VAT1', 'FABP5', 'ATG7', 'BCAP31', 'ATP6V1F', 'CTSD', 'SOD2', 'CTSZ', 'VAV1', 'P4HB', 'LGALS9', 'NCF4', 'RPS6KA1', 'TALDO1', 'ITGB2', 'RAC2', 'GSDME', 'ATP6V1G1', 'AMPD3', 'LYN', 'ATP6V1E1', 'S100A11', 'HEXB', 'PKM', 'LAIR1', 'GSTO1', 'FAF2', 'WAS', 'PTPRC', 'DOCK2', 'CNPY3', 'IL18', 'HK3', 'LCP2', 'FCER1G',…	[['REAC'], ['REAC'], ['REAC'], ['REAC'], ['REAC'], ['REAC'], ['REAC'], ['REAC'], ['REAC'], ['REAC'], ['REAC'], ['REAC'], ['REAC'], ['REAC'], ['REAC'], ['REAC'], ['REAC'], ['REAC'], ['REAC'], ['REAC'], ['REAC'], ['REAC'], ['REAC'], ['REAC'], ['REAC'], ['REAC'], ['REAC'], ['REAC'], ['REAC'], ['REAC'], ['REAC'], ['REAC'], ['REAC'], ['REAC'], ['REAC'], ['REAC'], ['REAC'], ['REAC'], ['REAC'], ['REAC']…	MEbrown
REAC	REAC:R-HSA-9639288	Amino acids regulate mTORC1	0.000200644	TRUE	Amino acids regulate mTORC1	22	479	14	4386	0.0292276	0.636364	query_1	['REAC:R-HSA-9711097']	['ATP6V1A', 'ATP6V1B2', 'ATP6V1B1', 'ATP6V1H', 'ATP6V1F', 'ATP6V1G1', 'ATP6V1E1', 'ATP6V1C1', 'TCIRG1', 'ATP6V1D', 'RRAGC', 'ATP6V0D1', 'RRAGA', 'LAMTOR3']	[['REAC'], ['REAC'], ['REAC'], ['REAC'], ['REAC'], ['REAC'], ['REAC'], ['REAC'], ['REAC'], ['REAC'], ['REAC'], ['REAC'], ['REAC'], ['REAC']]	MEbrown
REAC	REAC:R-HSA-556833	Metabolism of lipids	0.000304107	TRUE	Metabolism of lipids	224	479	54	4386	0.112735	0.241071	query_1	['REAC:R-HSA-1430728']	['ACSL1', 'FABP5', 'CYP27A1', 'ACAA2', 'GPX1', 'HSD17B4', 'FDX1', 'HEXB', 'AKR1B1', 'SCP2', 'STARD3NL', 'HEXA', 'AGPS', 'ACOT8', 'PIK3CD', 'LTA4H', 'NUDT19', 'SLC27A1', 'PSAP', 'SGPL1', 'ACAA1', 'ACBD5', 'PLD3', 'PTGS1', 'ALOX5', 'ACOT13', 'GPD2', 'CEPT1', 'PPP1CA', 'CERS2', 'HSD17B11', 'CPT2', 'PI4K2A', 'MGLL', 'ABCD1', 'HMGCL', 'PLA2G15', 'NSDHL', 'ACOT11', 'GK', 'VAC14', 'ACSL4', 'LGMN', 'ACAD…	[['REAC'], ['REAC'], ['REAC'], ['REAC'], ['REAC'], ['REAC'], ['REAC'], ['REAC'], ['REAC'], ['REAC'], ['REAC'], ['REAC'], ['REAC'], ['REAC'], ['REAC'], ['REAC'], ['REAC'], ['REAC'], ['REAC'], ['REAC'], ['REAC'], ['REAC'], ['REAC'], ['REAC'], ['REAC'], ['REAC'], ['REAC'], ['REAC'], ['REAC'], ['REAC'], ['REAC'], ['REAC'], ['REAC'], ['REAC'], ['REAC'], ['REAC'], ['REAC'], ['REAC'], ['REAC'], ['REAC']…	MEbrown
REAC	REAC:R-HSA-917937	Iron uptake and transport	0.0147059	TRUE	Iron uptake and transport	32	479	15	4386	0.0313152	0.46875	query_1	['REAC:R-HSA-382551']	['ATP6V1A', 'ATP6V1B2', 'ATP6V1B1', 'ATP6V1H', 'ATP6V1F', 'ATP6V1G1', 'ATP6V1E1', 'ATP6V1C1', 'TCIRG1', 'ATP6V0A1', 'FTL', 'ATP6V1D', 'FTH1', 'ATP6V0D1', 'STEAP3']	[['REAC'], ['REAC'], ['REAC'], ['REAC'], ['REAC'], ['REAC'], ['REAC'], ['REAC'], ['REAC'], ['REAC'], ['REAC'], ['REAC'], ['REAC'], ['REAC'], ['REAC']]	MEbrown
GO:BP	GO:0016477	cell migration	6.0138e-11	TRUE	"The controlled self-propelled movement of a cell from one site to a destination guided by molecular cues." [GOC:cjm, GOC:dph, GOC:ems, GOC:pf, Wikipedia:Cell_migration]	528	488	118	4386	0.241803	0.223485	query_1	['GO:0048870']	['SEMA3C', 'EXT1', 'LBP', 'RUFY3', 'IGFBP6', 'PDGFC', 'CDH1', 'SFRP1', 'CXCL10', 'IGFBP3', 'SEMA3B', 'MMP28', 'PLAU', 'SERPINE1', 'SFRP2', 'C5', 'SEMA4B', 'CHRD', 'MMP2', 'PDGFA', 'CCN2', 'SMOC2', 'TNFSF12', 'NTN1', 'LAMA2', 'FAP', 'TPBG', 'ITGA3', 'CCN1', 'GAS6', 'ITGAV', 'VTN', 'CD47', 'IGFBP5', 'AFDN', 'RARRES2', 'VEGFB', 'ADAM15', 'SULF1', 'GPC4', 'PLAT', 'F7', 'CCN3', 'CXCL9', 'IL34', 'SPOCK…	[['ISS', 'IBA', 'IEA'], ['IEA'], ['IEA'], ['IDA'], ['IDA'], ['IBA'], ['IMP'], ['IDA'], ['IDA', 'IMP', 'IBA', 'IEA'], ['IDA'], ['IBA'], ['IEA'], ['IDA', 'IEA'], ['IDA', 'IMP'], ['ISS', 'IEA'], ['IDA', 'IEA'], ['IBA'], ['IDA'], ['IEA'], ['IDA', 'IBA'], ['IEA'], ['IDA', 'IGI'], ['TAS'], ['ISS', 'IEA'], ['IEA'], ['IDA'], ['IEA'], ['IBA', 'IEA'], ['IDA', 'IEA'], ['IDA', 'IEA'], ['IMP', 'IEA'], ['IDA',…	MEgreen
GO:BP	GO:0007166	cell surface receptor signaling pathway	1.98992e-10	TRUE	"The series of molecular signals initiated by activation of a receptor on the surface of a cell. The pathway begins with binding of an extracellular ligand to a cell surface receptor, or for receptors that signal in the absence of a ligand, by ligand-withdrawal or the activity of a constitutively active receptor. The pathway ends with regulation of a downstream cellular process, e.g. transcriptio…	735	488	147	4386	0.30123	0.2	query_1	['GO:0007165']	['SEMA3C', 'EXT1', 'LBP', 'COLEC10', 'ITGBL1', 'IGFBP6', 'PDGFC', 'SFRP1', 'CXCL10', 'IGFBP3', 'SEMA3B', 'MVB12A', 'PLAU', 'FRZB', 'SERPINE1', 'ILKAP', 'GDF7', 'SFRP2', 'C5', 'SEMA4B', 'CHRD', 'IGFBP4', 'MMP2', 'GDF15', 'CHSY1', 'TSPAN15', 'PDGFA', 'CCN2', 'SMOC2', 'ARRDC1', 'TNFSF12', 'TSKU', 'SOST', 'LAMA2', 'SFRP4', 'TPBG', 'IGFBP2', 'ITGA3', 'CCN1', 'GAS6', 'ITGAV', 'VTN', 'IGF2', 'CD47', 'IG…	[['ISS', 'IBA', 'IEA'], ['IEA'], ['IDA', 'IBA'], ['NAS'], ['IBA'], ['IBA', 'TAS'], ['IDA', 'IBA', 'IEA'], ['IDA', 'IMP', 'IGI', 'IBA', 'NAS', 'IEA'], ['IMP', 'IBA', 'TAS'], ['IBA', 'IEA'], ['IBA'], ['IMP', 'IBA'], ['NAS'], ['IDA', 'ISS', 'IBA', 'NAS', 'IEA'], ['IMP'], ['IEA'], ['IDA', 'IBA', 'IEA'], ['IDA', 'ISS', 'IBA', 'NAS', 'IEA'], ['TAS'], ['IBA'], ['IMP', 'IBA'], ['IBA', 'TAS', 'IEA'], ['TA…	MEgreen
GO:BP	GO:0048870	cell motility	3.13831e-10	TRUE	"Any process involved in the controlled self-propelled movement of a cell that results in translocation of the cell from one place to another." [GOC:dgh, GOC:dph, GOC:isa_complete, GOC:mlg]	559	488	121	4386	0.247951	0.216458	query_1	['GO:0009987']	['SEMA3C', 'EXT1', 'LBP', 'RUFY3', 'IGFBP6', 'PDGFC', 'CDH1', 'SFRP1', 'CXCL10', 'IGFBP3', 'SEMA3B', 'MMP28', 'PLAU', 'SERPINE1', 'SFRP2', 'C5', 'SEMA4B', 'CHRD', 'MMP2', 'PDGFA', 'CCN2', 'SMOC2', 'TNFSF12', 'NTN1', 'LAMA2', 'FAP', 'TPBG', 'ITGA3', 'CCN1', 'GAS6', 'ITGAV', 'VTN', 'CD47', 'IGFBP5', 'AFDN', 'RARRES2', 'VEGFB', 'ADAM15', 'SULF1', 'GPC4', 'PLAT', 'F7', 'CCN3', 'CXCL9', 'IL34', 'SPOCK…	[['ISS', 'IBA', 'IEA'], ['IEA'], ['IEA'], ['IDA'], ['IDA'], ['IBA'], ['IMP'], ['IDA'], ['IDA', 'IMP', 'IBA', 'IEA'], ['IDA'], ['IBA'], ['IEA'], ['IDA', 'IEA'], ['IDA', 'IMP'], ['ISS', 'IEA'], ['IDA', 'IEA'], ['IBA'], ['IDA'], ['IEA'], ['IDA', 'IBA'], ['IEA'], ['IDA', 'IGI'], ['TAS'], ['ISS', 'IEA'], ['IEA'], ['IDA'], ['IEA'], ['IBA', 'IEA'], ['IDA', 'IEA'], ['IDA', 'IEA'], ['IMP', 'IEA'], ['IDA',…	MEgreen
GO:BP	GO:0051239	regulation of multicellular organismal process	3.18438e-10	TRUE	"Any process that modulates the frequency, rate or extent of a multicellular organismal process, the processes pertinent to the function of a multicellular organism above the cellular level; includes the integrated processes of tissues and organs." [GOC:ai, GOC:dph, GOC:tb]	847	488	162	4386	0.331967	0.191263	query_1	['GO:0032501', 'GO:0050789']	['SEMA3C', 'LBP', 'PTPRS', 'RUFY3', 'CPB2', 'ADAMTS7', 'PDGFC', 'CDH1', 'SFRP1', 'CXCL10', 'SPON2', 'SEMA3B', 'TNFRSF11B', 'CLPTM1', 'BMP1', 'CLU', 'TNFSF13', 'PLAU', 'FRZB', 'SERPINE1', 'SFRP2', 'C5', 'SEMA4B', 'MMP2', 'GDF15', 'CHSY1', 'LRRC17', 'CST3', 'PDGFA', 'CCN2', 'TFPI', 'SMOC2', 'TNFSF12', 'TSKU', 'SOST', 'NTN1', 'LAMA2', 'METRN', 'FAP', 'SFRP4', 'TPBG', 'IGFBP2', 'APOC1', 'ITGA3', 'CCN…	[['IBA'], ['IDA', 'IMP', 'ISS', 'IBA', 'IEA'], ['IMP', 'ISS', 'IEA'], ['ISS'], ['IBA', 'IEA'], ['IDA'], ['ISS', 'IEA'], ['IEA'], ['IDA', 'IMP', 'ISS', 'IEA'], ['IDA', 'IEA'], ['IEA'], ['IBA'], ['ISO', 'IEA'], ['ISS', 'IEA'], ['IDA'], ['IDA'], ['IDA', 'IBA'], ['IBA', 'TAS', 'NAS', 'IEA'], ['IEA'], ['IDA', 'IMP', 'IGI', 'IBA', 'TAS', 'NAS', 'IC'], ['IDA', 'ISS', 'IEA'], ['IDA'], ['IBA'], ['IEA'], […	MEgreen
GO:BP	GO:0009100	glycoprotein metabolic process	1.34189e-09	TRUE	"The chemical reactions and pathways involving glycoproteins, a protein that contains covalently bound glycose (i.e. monosaccharide) residues; the glycose occurs most commonly as oligosaccharide or fairly small polysaccharide but occasionally as monosaccharide." [GOC:go_curators, ISBN:0198506732]	117	488	44	4386	0.0901639	0.376068	query_1	['GO:0019538', 'GO:1901135']	['CHSY3', 'A4GALT', 'CHST3', 'EXT1', 'CHST14', 'B4GALT4', 'ADAMTS7', 'MGAT1', 'CHPF', 'CYTL1', 'B3GNT9', 'ST3GAL1', 'IDUA', 'MAN1A1', 'CHSY1', 'CST3', 'CHPF2', 'ITM2B', 'GALNT16', 'EXT2', 'B3GNT7', 'NAGLU', 'VEGFB', 'SULF1', 'IHH', 'GPC1', 'MANBA', 'B3GAT3', 'PPP6R3', 'APCS', 'NCSTN', 'B4GALT5', 'GALNT2', 'BPNT2', 'B4GALT1', 'ACAN', 'POFUT2', 'CTSL', 'NPC1', 'PCSK6', 'CHST13', 'GALNT12', 'GFPT1',…	[['IBA', 'TAS', 'IEA'], ['IBA'], ['IDA', 'IMP', 'IBA', 'TAS', 'IEA'], ['IDA', 'IMP', 'ISS', 'IEA'], ['IDA', 'IBA', 'TAS'], ['IEA'], ['IEA'], ['IDA', 'IBA', 'IEA'], ['IDA', 'IBA', 'TAS', 'IEA'], ['IEA'], ['IBA', 'IEA'], ['ISS', 'IBA', 'TAS', 'IEA'], ['IDA', 'TAS'], ['IDA', 'IEA'], ['IDA', 'IBA', 'TAS', 'IEA'], ['IMP'], ['IBA', 'TAS'], ['IDA', 'IBA'], ['IDA', 'IBA', 'IEA'], ['IDA', 'IMP', 'IEA'], […	MEgreen
GO:BP	GO:0040011	locomotion	1.07107e-08	TRUE	"Self-propelled movement of a cell or organism from one location to another." [GOC:dgh]	438	488	99	4386	0.202869	0.226027	query_1	['GO:0008150']	['SEMA3C', 'LBP', 'RUFY3', 'COLEC10', 'ANOS1', 'PDGFC', 'CDH1', 'SFRP1', 'CXCL10', 'IGFBP3', 'SEMA3B', 'MMP28', 'PLAU', 'SERPINE1', 'SFRP2', 'C5', 'SEMA4B', 'CHRD', 'MMP2', 'PDGFA', 'SMOC2', 'NTN1', 'LAMA2', 'TPBG', 'ITGA3', 'CCN1', 'GAS6', 'LECT2', 'ITGAV', 'VTN', 'CD47', 'IGFBP5', 'AFDN', 'RARRES2', 'VEGFB', 'ADAM15', 'SULF1', 'F7', 'CCN3', 'CXCL9', 'IL34', 'SERPINE2', 'CEMIP', 'APP', 'PDGFD', …	[['ISS', 'IBA', 'IEA'], ['IEA'], ['IDA'], ['IEA'], ['TAS', 'IEA'], ['IBA'], ['IMP'], ['IDA'], ['IDA', 'IMP', 'IBA', 'TAS', 'IEA'], ['IDA'], ['IBA', 'TAS'], ['IEA'], ['IDA', 'TAS'], ['IDA', 'IMP'], ['ISS', 'IEA'], ['IDA', 'TAS', 'IEA'], ['IBA'], ['IDA'], ['IEA'], ['IDA', 'IBA'], ['IDA', 'IGI'], ['ISS', 'IEA'], ['IEA'], ['IEA'], ['IEA'], ['IDA', 'IEA'], ['IDA'], ['TAS', 'IEA'], ['IMP', 'IEA'], ['ID…	MEgreen
GO:BP	GO:0006959	humoral immune response	8.40809e-08	TRUE	"An immune response mediated through a body fluid." [GOC:hb, ISBN:0198506732]	101	488	38	4386	0.0778689	0.376238	query_1	['GO:0006955']	['RNASE4', 'COLEC10', 'C8A', 'C8B', 'CXCL10', 'SPON2', 'CFD', 'CLU', 'C6', 'C8G', 'C5', 'C7', 'CFHR1', 'CFP', 'CFHR3', 'RARRES2', 'CAMP', 'CXCL9', 'CFHR4', 'CFHR5', 'CFHR2', 'C9', 'ANG', 'PF4', 'SLPI', 'EBI3', 'HRG', 'LYZ', 'F2', 'RNASE6', 'BST1', 'PRTN3', 'TREM1', 'PPBP', 'LTF', 'S100A12', 'ELANE', 'S100A7']	[['IMP'], ['IDA'], ['IDA', 'IBA', 'IEA'], ['IBA', 'TAS', 'IEA'], ['IBA'], ['IEA'], ['TAS', 'IEA'], ['TAS', 'IEA'], ['IDA', 'IBA', 'TAS', 'IEA'], ['IEA'], ['IEA'], ['IBA', 'TAS', 'IEA'], ['IBA', 'TAS'], ['NAS', 'IEA'], ['IBA'], ['IMP'], ['IDA', 'IBA', 'IEA'], ['IBA'], ['IBA'], ['IBA', 'NAS'], ['IBA'], ['IBA', 'IEA'], ['IBA'], ['IDA', 'IBA'], ['IDA', 'ISS', 'IBA', 'IEA'], ['TAS'], ['IDA'], ['TAS'],…	MEgreen
GO:BP	GO:0030334	regulation of cell migration	8.92426e-08	TRUE	"Any process that modulates the frequency, rate or extent of cell migration." [GOC:go_curators]	356	488	84	4386	0.172131	0.235955	query_1	['GO:0016477', 'GO:2000145']	['SEMA3C', 'LBP', 'RUFY3', 'PDGFC', 'CDH1', 'SFRP1', 'CXCL10', 'IGFBP3', 'SEMA3B', 'MMP28', 'PLAU', 'SERPINE1', 'SFRP2', 'C5', 'SEMA4B', 'CHRD', 'MMP2', 'PDGFA', 'SMOC2', 'NTN1', 'LAMA2', 'ITGA3', 'CCN1', 'GAS6', 'ITGAV', 'VTN', 'CD47', 'IGFBP5', 'AFDN', 'RARRES2', 'VEGFB', 'ADAM15', 'SULF1', 'F7', 'CCN3', 'IL34', 'SERPINE2', 'CEMIP', 'APP', 'PDGFD', 'PODXL', 'HGF', 'SRPX2', 'THBS4', 'MMP14', 'MY…	[['ISS', 'IBA', 'IEA'], ['IEA'], ['IDA'], ['IBA'], ['IMP'], ['IDA'], ['IDA', 'IEA'], ['IDA'], ['IBA'], ['IEA'], ['IDA'], ['IDA', 'IMP'], ['ISS', 'IEA'], ['IDA'], ['IBA'], ['IDA'], ['IEA'], ['IDA', 'IBA'], ['IDA', 'IGI'], ['IEA'], ['IEA'], ['IEA'], ['IDA', 'IEA'], ['IDA'], ['IEA'], ['IDA'], ['ISS'], ['IDA', 'IGI'], ['IMP'], ['IMP'], ['IDA', 'IBA'], ['IMP'], ['IMP'], ['IDA', 'IBA', 'TAS'], ['IMP'],…	MEgreen
GO:BP	GO:0051241	negative regulation of multicellular organismal process	1.39411e-07	TRUE	"Any process that stops, prevents, or reduces the frequency, rate or extent of an organismal process, the processes pertinent to the function of an organism above the cellular level; includes the integrated processes of tissues and organs." [GOC:ai]	340	488	81	4386	0.165984	0.238235	query_1	['GO:0032501', 'GO:0048519', 'GO:0051239']	['SEMA3C', 'LBP', 'PTPRS', 'RUFY3', 'CPB2', 'ADAMTS7', 'CDH1', 'SFRP1', 'CXCL10', 'SEMA3B', 'TNFRSF11B', 'PLAU', 'FRZB', 'SERPINE1', 'SFRP2', 'SEMA4B', 'MMP2', 'GDF15', 'CHSY1', 'LRRC17', 'CST3', 'PDGFA', 'TFPI', 'TSKU', 'SOST', 'NTN1', 'FAP', 'APOC1', 'GAS6', 'VTN', 'IGFBP5', 'GTF2I', 'SULF1', 'SRGN', 'PLAT', 'CCN3', 'INHBA', 'SERPINE2', 'RETN', 'AXL', 'IHH', 'HGF', 'THBS4', 'PCSK9', 'LAPTM5', '…	[['IBA'], ['IDA'], ['IMP', 'ISS', 'IEA'], ['ISS'], ['IBA', 'IEA'], ['IDA'], ['IEA'], ['IDA', 'IMP', 'IEA'], ['IDA', 'IEA'], ['IBA'], ['ISO', 'IEA'], ['IBA', 'TAS', 'NAS', 'IEA'], ['IEA'], ['IDA', 'IGI', 'IBA', 'TAS', 'NAS', 'IC'], ['IDA', 'ISS', 'IEA'], ['IBA'], ['IEA'], ['ISS', 'IEA'], ['IMP'], ['ISS', 'IEA'], ['IMP'], ['IDA'], ['IDA'], ['ISS', 'IEA'], ['NAS', 'IEA'], ['IEA'], ['IC'], ['IDA', 'I…	MEgreen
GO:BP	GO:0007275	multicellular organism development	1.63848e-07	TRUE	"The biological process whose specific outcome is the progression of a multicellular organism over time from an initial condition (e.g. a zygote or a young adult) to a later condition (e.g. a multicellular animal or an aged adult)." [GOC:dph, GOC:ems, GOC:isa_complete, GOC:tb]	1208	488	201	4386	0.411885	0.166391	query_1	['GO:0032501', 'GO:0048856']	['SEMA3C', 'EXT1', 'PTPRS', 'RUFY3', 'CPB2', 'ANOS1', 'ADAMTS7', 'MGAT1', 'SERPINA10', 'CYTL1', 'PDGFC', 'CDH1', 'SFRP1', 'CXCL10', 'SEMA3B', 'TNFRSF11B', 'CLPTM1', 'SELENOP', 'BMP1', 'CLU', 'TNFSF13', 'FRZB', 'C6', 'SERPINE1', 'GDF7', 'SFRP2', 'COL11A2', 'SEMA4B', 'CHRD', 'MMP2', 'MXRA8', 'CHSY1', 'MFGE8', 'LRRC17', 'PDGFA', 'CCN2', 'SMOC2', 'SMOC1', 'TNFSF12', 'TSKU', 'NTN1', 'LAMA2', 'METRN', …	[['ISS', 'IBA', 'IEA'], ['IEA'], ['ISS', 'IEA'], ['ISS', 'IBA', 'IEA'], ['IEA'], ['IBA', 'TAS'], ['IDA', 'IEA'], ['IEA'], ['IEA'], ['IEA'], ['TAS', 'IEA'], ['IBA', 'IEA'], ['IDA', 'IMP', 'ISS', 'IEA'], ['IDA', 'IEA'], ['IBA', 'TAS'], ['ISO', 'TAS', 'IEA'], ['ISS', 'IEA'], ['IEA'], ['IDA', 'IBA', 'TAS', 'NAS', 'IEA'], ['IDA', 'IMP'], ['IDA', 'IBA'], ['TAS', 'IEA'], ['IEA'], ['IDA', 'IMP', 'IGI', '…	MEgreen
GO:BP	GO:0001501	skeletal system development	1.8285e-07	TRUE	"The process whose specific outcome is the progression of the skeleton over time, from its formation to the mature structure. The skeleton is the bony framework of the body in vertebrates (endoskeleton) or the hard outer envelope of insects (exoskeleton or dermoskeleton)." [GOC:dph, GOC:jid, GOC:tb]	142	488	46	4386	0.0942623	0.323944	query_1	['GO:0048731']	['EXT1', 'ADAMTS7', 'CYTL1', 'PDGFC', 'SFRP1', 'TNFRSF11B', 'BMP1', 'FRZB', 'SFRP2', 'COL11A2', 'CHRD', 'MMP2', 'CHSY1', 'LRRC17', 'CCN2', 'TSKU', 'SFRP4', 'EXT2', 'CCN1', 'LECT2', 'FST', 'SULF1', 'CCN3', 'IHH', 'ANKH', 'MMP14', 'GDF10', 'FAM20C', 'PCSK5', 'THBS3', 'HAPLN1', 'TIMP1', 'BPNT2', 'MDK', 'LOXL2', 'MGP', 'ACAN', 'ADAMTS4', 'COMP', 'SPP2', 'ATP6AP1', 'LTF', 'LIPA', 'WNT5B', 'P2RX7', 'SR…	[['IEA'], ['IDA', 'IEA'], ['IEA'], ['IEA'], ['IEA'], ['TAS'], ['IDA', 'TAS', 'NAS', 'IEA'], ['TAS', 'IEA'], ['IEA'], ['IMP', 'IBA', 'NAS', 'IEA'], ['TAS'], ['IEA'], ['IEA'], ['ISS', 'IEA'], ['IEA'], ['ISS'], ['IMP'], ['IEA'], ['IEA'], ['TAS'], ['IEA'], ['ISS', 'IEA'], ['IMP', 'IEA'], ['IMP', 'IEA'], ['NAS'], ['IBA', 'IEA'], ['TAS'], ['IEA'], ['IMP', 'ISS', 'IEA'], ['IEA'], ['IBA'], ['IEA'], ['IBA…	MEgreen
GO:BP	GO:2000145	regulation of cell motility	2.63609e-07	TRUE	"Any process that modulates the frequency, rate or extent of cell motility." [GOC:mah]	369	488	85	4386	0.17418	0.230352	query_1	['GO:0040012', 'GO:0048870', 'GO:0050794']	['SEMA3C', 'LBP', 'RUFY3', 'PDGFC', 'CDH1', 'SFRP1', 'CXCL10', 'IGFBP3', 'SEMA3B', 'MMP28', 'PLAU', 'SERPINE1', 'SFRP2', 'C5', 'SEMA4B', 'CHRD', 'MMP2', 'PDGFA', 'SMOC2', 'NTN1', 'LAMA2', 'ITGA3', 'CCN1', 'GAS6', 'ITGAV', 'VTN', 'CD47', 'IGFBP5', 'AFDN', 'RARRES2', 'VEGFB', 'ADAM15', 'SULF1', 'F7', 'CCN3', 'IL34', 'SERPINE2', 'CEMIP', 'APP', 'PDGFD', 'PODXL', 'HGF', 'SRPX2', 'THBS4', 'MMP14', 'MY…	[['ISS', 'IBA', 'IEA'], ['IEA'], ['IDA'], ['IBA'], ['IMP'], ['IDA'], ['IDA', 'IEA'], ['IDA'], ['IBA'], ['IEA'], ['IDA'], ['IDA', 'IMP'], ['ISS', 'IEA'], ['IDA'], ['IBA'], ['IDA'], ['IEA'], ['IDA', 'IBA'], ['IDA', 'IGI'], ['ISS', 'IEA'], ['IEA'], ['IEA'], ['IDA', 'IEA'], ['IDA'], ['IEA'], ['IDA'], ['ISS'], ['IDA', 'IGI'], ['IMP'], ['IMP'], ['IDA', 'IBA'], ['IMP'], ['IMP'], ['IDA', 'IBA', 'TAS'], […	MEgreen
GO:BP	GO:0040012	regulation of locomotion	2.91823e-07	TRUE	"Any process that modulates the frequency, rate or extent of locomotion of a cell or organism." [GOC:ems]	376	488	86	4386	0.17623	0.228723	query_1	['GO:0040011', 'GO:0050789']	['SEMA3C', 'LBP', 'RUFY3', 'PDGFC', 'CDH1', 'SFRP1', 'CXCL10', 'IGFBP3', 'SEMA3B', 'MMP28', 'PLAU', 'SERPINE1', 'SFRP2', 'C5', 'SEMA4B', 'CHRD', 'MMP2', 'PDGFA', 'SMOC2', 'NTN1', 'LAMA2', 'TPBG', 'ITGA3', 'CCN1', 'GAS6', 'ITGAV', 'VTN', 'CD47', 'IGFBP5', 'AFDN', 'RARRES2', 'VEGFB', 'ADAM15', 'SULF1', 'F7', 'CCN3', 'IL34', 'SERPINE2', 'CEMIP', 'APP', 'PDGFD', 'PODXL', 'HGF', 'SRPX2', 'THBS4', 'MMP…	[['ISS', 'IBA', 'IEA'], ['IEA'], ['IDA'], ['IBA'], ['IMP'], ['IDA'], ['IDA', 'IEA'], ['IDA'], ['IBA'], ['IEA'], ['IDA'], ['IDA', 'IMP'], ['ISS', 'IEA'], ['IDA'], ['IBA'], ['IDA'], ['IEA'], ['IDA', 'IBA'], ['IDA', 'IGI'], ['ISS', 'IEA'], ['IEA'], ['IEA'], ['IEA'], ['IDA', 'IEA'], ['IDA'], ['IEA'], ['IDA'], ['ISS'], ['IDA', 'IGI'], ['IMP'], ['IMP', 'ISS', 'IBA'], ['IDA', 'IBA'], ['IMP'], ['IMP'], […	MEgreen
GO:BP	GO:0050793	regulation of developmental process	3.0562e-07	TRUE	"Any process that modulates the frequency, rate or extent of development, the biological process whose specific outcome is the progression of a multicellular organism over time from an initial condition (e.g. a zygote, or a young adult) to a later condition (e.g. a multicellular animal or an aged adult)." [GOC:go_curators]	675	488	130	4386	0.266393	0.192593	query_1	['GO:0032502', 'GO:0050789']	['SEMA3C', 'PTPRS', 'RUFY3', 'ADAMTS7', 'MMP11', 'CDH1', 'METRNL', 'SFRP1', 'CXCL10', 'IGFBP3', 'CETP', 'SEMA3B', 'TNFRSF11B', 'CLPTM1', 'BMP1', 'TNFSF13', 'FRZB', 'SERPINE1', 'GDF7', 'SFRP2', 'SEMA4B', 'CHRD', 'GDF15', 'LRRC17', 'CST3', 'PDGFA', 'CCN2', 'SMOC2', 'SMOC1', 'TNFSF12', 'TSKU', 'NTN1', 'LAMA2', 'METRN', 'SFRP4', 'TPBG', 'CCN1', 'GAS6', 'ITGAV', 'IGF2', 'IGFBP5', 'TLL2', 'LFNG', 'NOTC…	[['IBA'], ['ISS', 'IEA'], ['ISS', 'IBA'], ['IDA'], ['IEA'], ['IEA'], ['ISS', 'IBA', 'IEA'], ['IDA', 'IMP', 'ISS', 'IEA'], ['IDA', 'IEA'], ['IDA'], ['IC'], ['IBA'], ['ISO', 'IEA'], ['ISS', 'IEA'], ['IDA'], ['IDA', 'IBA'], ['IDA', 'IEA'], ['IDA', 'IMP', 'IGI', 'IBA'], ['IEA'], ['IDA', 'ISS', 'IEA'], ['IBA'], ['IMP'], ['ISS', 'IEA'], ['ISS', 'IEA'], ['IMP'], ['ISS'], ['IDA', 'IEA'], ['IDA', 'IGI'], …	MEgreen
GO:BP	GO:0006935	chemotaxis	3.14403e-07	TRUE	"The directed movement of a motile cell or organism, or the directed growth of a cell guided by a specific chemical concentration gradient. Movement may be towards a higher concentration (positive chemotaxis) or towards a lower concentration (negative chemotaxis)." [ISBN:0198506732]	170	488	51	4386	0.104508	0.3	query_1	['GO:0042221', 'GO:0042330']	['SEMA3C', 'LBP', 'COLEC10', 'ANOS1', 'CXCL10', 'SEMA3B', 'MMP28', 'PLAU', 'SERPINE1', 'C5', 'SEMA4B', 'MMP2', 'PDGFA', 'SMOC2', 'NTN1', 'TPBG', 'CCN1', 'GAS6', 'LECT2', 'ITGAV', 'RARRES2', 'VEGFB', 'F7', 'CCN3', 'CXCL9', 'IL34', 'PDGFD', 'HGF', 'THBS4', 'ITGB3', 'PF4', 'CXCL12', 'HRG', 'VCAM1', 'MDK', 'CXCL16', 'CCL14', 'CCL18', 'ANO6', 'RAB13', 'BST1', 'TREM1', 'PPBP', 'SAA1', 'PDGFB', 'S100A12…	[['IBA'], ['IEA'], ['IEA'], ['TAS', 'IEA'], ['IDA', 'IMP', 'IBA', 'TAS', 'IEA'], ['IBA', 'TAS'], ['IEA'], ['TAS'], ['IMP'], ['IDA', 'TAS', 'IEA'], ['IBA'], ['IEA'], ['IDA'], ['IGI'], ['ISS', 'IEA'], ['IEA'], ['IEA'], ['IDA'], ['TAS', 'IEA'], ['IMP'], ['IMP', 'ISS', 'IBA', 'IEA'], ['IDA', 'IBA', 'IEA'], ['IDA', 'IBA'], ['IDA', 'IMP'], ['IDA', 'IBA', 'TAS', 'IEA'], ['IDA'], ['IEA'], ['IDA', 'IEA'],…	MEgreen
GO:BP	GO:0042330	taxis	3.14403e-07	TRUE	"The directed movement of a motile cell or organism in response to an external stimulus." [GOC:jl, ISBN:0192801023]	170	488	51	4386	0.104508	0.3	query_1	['GO:0009605', 'GO:0040011']	['SEMA3C', 'LBP', 'COLEC10', 'ANOS1', 'CXCL10', 'SEMA3B', 'MMP28', 'PLAU', 'SERPINE1', 'C5', 'SEMA4B', 'MMP2', 'PDGFA', 'SMOC2', 'NTN1', 'TPBG', 'CCN1', 'GAS6', 'LECT2', 'ITGAV', 'RARRES2', 'VEGFB', 'F7', 'CCN3', 'CXCL9', 'IL34', 'PDGFD', 'HGF', 'THBS4', 'ITGB3', 'PF4', 'CXCL12', 'HRG', 'VCAM1', 'MDK', 'CXCL16', 'CCL14', 'CCL18', 'ANO6', 'RAB13', 'BST1', 'TREM1', 'PPBP', 'SAA1', 'PDGFB', 'S100A12…	[['IBA'], ['IEA'], ['IEA'], ['TAS', 'IEA'], ['IDA', 'IMP', 'IBA', 'TAS', 'IEA'], ['IBA', 'TAS'], ['IEA'], ['TAS'], ['IMP'], ['IDA', 'TAS', 'IEA'], ['IBA'], ['IEA'], ['IDA'], ['IGI'], ['ISS', 'IEA'], ['IEA'], ['IEA'], ['IDA'], ['TAS', 'IEA'], ['IMP'], ['IMP', 'ISS', 'IBA', 'IEA'], ['IDA', 'IBA', 'IEA'], ['IDA', 'IBA'], ['IDA', 'IMP'], ['IDA', 'IBA', 'TAS', 'IEA'], ['IDA'], ['IEA'], ['IDA', 'IEA'],…	MEgreen
GO:BP	GO:0141061	disruption of cell in another organism	3.5293e-07	TRUE	"The disruption of a cell of another organism, leading to damage or temporary subversion of that cell." [GOC:pg]	36	488	21	4386	0.0430328	0.583333	query_1	['GO:0141060']	['C8A', 'C8B', 'C6', 'C8G', 'C5', 'C7', 'CFHR1', 'CAMP', 'CFHR5', 'CFHR2', 'C9', 'PF4', 'PLA2G2A', 'HRG', 'LYZ', 'F2', 'TREM1', 'LTF', 'S100A12', 'P2RX7', 'ELANE']	[['IEA'], ['IEA'], ['IEA'], ['IEA'], ['IEA'], ['IEA'], ['IMP'], ['IDA', 'IEA'], ['IMP'], ['IMP'], ['IEA'], ['IDA'], ['IEA'], ['IDA'], ['IDA', 'IEA'], ['IDA'], ['IBA'], ['IDA', 'IMP'], ['IDA', 'IEA'], ['NAS'], ['IDA', 'IEA']]	MEgreen
GO:BP	GO:0031640	killing of cells of another organism	3.5293e-07	TRUE	"Any process in an organism that results in the killing of cells of another organism, including in some cases the death of the other organism. Killing here refers to the induction of death in one cell by another cell, not cell-autonomous death due to internal or other environmental conditions." [GOC:add]	36	488	21	4386	0.0430328	0.583333	query_1	['GO:0001906', 'GO:0141061']	['C8A', 'C8B', 'C6', 'C8G', 'C5', 'C7', 'CFHR1', 'CAMP', 'CFHR5', 'CFHR2', 'C9', 'PF4', 'PLA2G2A', 'HRG', 'LYZ', 'F2', 'TREM1', 'LTF', 'S100A12', 'P2RX7', 'ELANE']	[['IEA'], ['IEA'], ['IEA'], ['IEA'], ['IEA'], ['IEA'], ['IMP'], ['IDA', 'IEA'], ['IMP'], ['IMP'], ['IEA'], ['IDA'], ['IEA'], ['IDA'], ['IDA', 'IEA'], ['IDA'], ['IBA'], ['IDA', 'IMP'], ['IDA', 'IEA'], ['NAS'], ['IDA', 'IEA']]	MEgreen
GO:BP	GO:0043062	extracellular structure organization	5.28389e-07	TRUE	"A process that is carried out at the cellular level which results in the assembly, arrangement of constituent parts, or disassembly of structures in the space external to the outermost structure of a cell. For cells without external protective or external encapsulating structures this refers to space outside of the plasma membrane, and also covers the host cell environment outside an intracellul…	151	488	47	4386	0.0963115	0.311258	query_1	['GO:0016043']	['QSOX1', 'EXT1', 'LOXL4', 'CCDC80', 'CPB2', 'ADAMTS7', 'MMP11', 'TNFRSF11B', 'BMP1', 'ECM2', 'MMP28', 'SFRP2', 'COL11A2', 'MMP2', 'CST3', 'OLFML2B', 'SMOC2', 'SMOC1', 'LAMA2', 'FAP', 'CCN1', 'GAS6', 'VTN', 'ANTXR1', 'TLL2', 'ADAM15', 'SULF1', 'COL4A4', 'APP', 'IHH', 'MMP14', 'MMP23B', 'ITGB3', 'LOXL3', 'LRP1', 'ADAMTSL3', 'B4GALT1', 'MMP19', 'LOXL2', 'MMP1', 'ACAN', 'ADAMTS4', 'COMP', 'EFEMP2', …	[['IMP'], ['IEA'], ['IBA'], ['IBA', 'IEA'], ['IEA'], ['IBA', 'IEA'], ['IBA', 'TAS', 'IEA'], ['IEA'], ['TAS'], ['IBA', 'IEA'], ['IBA'], ['IEA'], ['IDA', 'IBA', 'IEA'], ['IBA', 'TAS'], ['IMP', 'IC'], ['IEA'], ['IBA'], ['IBA'], ['NAS'], ['IDA'], ['IEA'], ['ISS', 'IEA'], ['IEA'], ['IEA'], ['TAS'], ['TAS'], ['ISS', 'IBA', 'IEA'], ['IMP', 'IBA', 'IEA'], ['ISS', 'IEA'], ['IEA'], ['IBA', 'TAS'], ['IBA'],…	MEgreen
GO:BP	GO:0030198	extracellular matrix organization	5.28389e-07	TRUE	"A process that is carried out at the cellular level which results in the assembly, arrangement of constituent parts, or disassembly of an extracellular matrix." [GOC:mah]	151	488	47	4386	0.0963115	0.311258	query_1	['GO:0043062', 'GO:0045229']	['QSOX1', 'EXT1', 'LOXL4', 'CCDC80', 'CPB2', 'ADAMTS7', 'MMP11', 'TNFRSF11B', 'BMP1', 'ECM2', 'MMP28', 'SFRP2', 'COL11A2', 'MMP2', 'CST3', 'OLFML2B', 'SMOC2', 'SMOC1', 'LAMA2', 'FAP', 'CCN1', 'GAS6', 'VTN', 'ANTXR1', 'TLL2', 'ADAM15', 'SULF1', 'COL4A4', 'APP', 'IHH', 'MMP14', 'MMP23B', 'ITGB3', 'LOXL3', 'LRP1', 'ADAMTSL3', 'B4GALT1', 'MMP19', 'LOXL2', 'MMP1', 'ACAN', 'ADAMTS4', 'COMP', 'EFEMP2', …	[['IMP'], ['IEA'], ['IBA'], ['IBA', 'IEA'], ['IEA'], ['IBA', 'IEA'], ['IBA', 'TAS', 'IEA'], ['IEA'], ['TAS'], ['IBA', 'IEA'], ['IBA'], ['IEA'], ['IDA', 'IBA', 'IEA'], ['IBA', 'TAS'], ['IMP', 'IC'], ['IEA'], ['IBA'], ['IBA'], ['NAS'], ['IDA'], ['IEA'], ['ISS', 'IEA'], ['IEA'], ['IEA'], ['TAS'], ['TAS'], ['ISS', 'IBA', 'IEA'], ['IMP', 'IBA', 'IEA'], ['ISS', 'IEA'], ['IEA'], ['IBA', 'TAS'], ['IBA'],…	MEgreen
GO:BP	GO:0045229	external encapsulating structure organization	6.87485e-07	TRUE	"A process that is carried out at the cellular level which results in the assembly, arrangement of constituent parts, or disassembly of external structures that lie outside the plasma membrane and surround the entire cell." [GOC:ai, GOC:dph, GOC:jl, GOC:mah]	152	488	47	4386	0.0963115	0.309211	query_1	['GO:0016043']	['QSOX1', 'EXT1', 'LOXL4', 'CCDC80', 'CPB2', 'ADAMTS7', 'MMP11', 'TNFRSF11B', 'BMP1', 'ECM2', 'MMP28', 'SFRP2', 'COL11A2', 'MMP2', 'CST3', 'OLFML2B', 'SMOC2', 'SMOC1', 'LAMA2', 'FAP', 'CCN1', 'GAS6', 'VTN', 'ANTXR1', 'TLL2', 'ADAM15', 'SULF1', 'COL4A4', 'APP', 'IHH', 'MMP14', 'MMP23B', 'ITGB3', 'LOXL3', 'LRP1', 'ADAMTSL3', 'B4GALT1', 'MMP19', 'LOXL2', 'MMP1', 'ACAN', 'ADAMTS4', 'COMP', 'EFEMP2', …	[['IMP'], ['IEA'], ['IBA'], ['IBA', 'IEA'], ['IEA'], ['IBA', 'IEA'], ['IBA', 'TAS', 'IEA'], ['IEA'], ['TAS'], ['IBA', 'IEA'], ['IBA'], ['IEA'], ['IDA', 'IBA', 'IEA'], ['IBA', 'TAS'], ['IMP', 'IC'], ['IEA'], ['IBA'], ['IBA'], ['NAS'], ['IDA'], ['IEA'], ['ISS', 'IEA'], ['IEA'], ['IEA'], ['TAS'], ['TAS'], ['ISS', 'IBA', 'IEA'], ['IMP', 'IBA', 'IEA'], ['ISS', 'IEA'], ['IEA'], ['IBA', 'TAS'], ['IBA'],…	MEgreen
GO:BP	GO:0009653	anatomical structure morphogenesis	8.35573e-07	TRUE	"The process in which anatomical structures are generated and organized. Morphogenesis pertains to the creation of form." [GOC:go_curators, ISBN:0521436125]	764	488	141	4386	0.288934	0.184555	query_1	['GO:0032502', 'GO:0048856']	['SEMA3C', 'EXT1', 'PTPRS', 'RUFY3', 'CPB2', 'ANOS1', 'PDGFC', 'CDH1', 'SFRP1', 'CXCL10', 'SEMA3B', 'TNFRSF11B', 'BMP1', 'CLU', 'FRZB', 'SERPINE1', 'GDF7', 'SFRP2', 'COL11A2', 'SEMA4B', 'MMP2', 'GDF15', 'CHSY1', 'MFGE8', 'CST3', 'PDGFA', 'CCN2', 'SMOC2', 'TNFSF12', 'TSKU', 'NTN1', 'LAMA2', 'METRN', 'FAP', 'SFRP4', 'TPBG', 'EXT2', 'ITGA3', 'CCN1', 'ITGAV', 'VTN', 'IGF2', 'CD47', 'IGFBP5', 'LFNG', …	[['ISS', 'IBA', 'IEA'], ['IEA'], ['ISS', 'IEA'], ['ISS', 'IBA'], ['IEA'], ['TAS'], ['IEA'], ['IBA', 'IEA'], ['ISS', 'IEA'], ['IDA', 'IEA'], ['IBA', 'TAS'], ['IEA'], ['TAS'], ['IDA'], ['IEA'], ['IDA', 'IMP', 'IGI', 'IEP', 'IBA'], ['IEA'], ['IMP', 'ISS', 'IEA'], ['IEA'], ['IBA'], ['IEP', 'IEA'], ['IEA'], ['IEA'], ['IEA'], ['IMP'], ['ISS'], ['IEA'], ['IDA', 'IGI'], ['TAS', 'IEA'], ['ISS', 'IEA'], ['…	MEgreen
GO:BP	GO:0006023	aminoglycan biosynthetic process	1.09441e-06	TRUE	"The chemical reactions and pathways resulting in the formation of aminoglycans, any polymer containing amino groups that consists of more than about 10 monosaccharide residues joined to each other by glycosidic linkages." [GOC:ai, ISBN:0198506732]	25	488	17	4386	0.0348361	0.68	query_1	['GO:0006022', 'GO:0009059', 'GO:1901137', 'GO:1901566']	['CHSY3', 'CHST3', 'EXT1', 'CHST14', 'B4GALT4', 'CHPF', 'ST3GAL1', 'CHST1', 'CHSY1', 'CHPF2', 'EXT2', 'B3GNT7', 'CEMIP', 'B3GAT3', 'B4GALT5', 'CHST13', 'PDGFB']	[['IBA', 'TAS', 'IEA'], ['IDA', 'IMP', 'IBA', 'TAS', 'IEA'], ['IDA', 'IEA'], ['IDA', 'TAS'], ['IDA', 'IMP'], ['IDA', 'IBA', 'TAS', 'IEA'], ['TAS'], ['IDA', 'TAS'], ['IDA', 'IBA', 'TAS', 'IEA'], ['IBA', 'TAS'], ['IDA', 'IEA'], ['IDA', 'TAS', 'IEA'], ['TAS'], ['IDA', 'IMP', 'NAS', 'IEA'], ['IEA'], ['IDA', 'TAS'], ['IDA']]	MEgreen
GO:BP	GO:0051093	negative regulation of developmental process	1.15854e-06	TRUE	"Any process that stops, prevents or reduces the rate or extent of development, the biological process whose specific outcome is the progression of an organism over time from an initial condition (e.g. a zygote, or a young adult) to a later condition (e.g. a multicellular animal or an aged adult)." [GOC:ai]	220	488	59	4386	0.120902	0.268182	query_1	['GO:0032502', 'GO:0048519', 'GO:0050793']	['SEMA3C', 'PTPRS', 'RUFY3', 'ADAMTS7', 'MMP11', 'CDH1', 'SFRP1', 'CXCL10', 'CETP', 'SEMA3B', 'TNFRSF11B', 'FRZB', 'SERPINE1', 'SFRP2', 'SEMA4B', 'CHRD', 'GDF15', 'LRRC17', 'CST3', 'TSKU', 'NTN1', 'GAS6', 'ITGAV', 'IGF2', 'IGFBP5', 'TLL2', 'NOTCH3', 'GTF2I', 'FST', 'SULF1', 'SRGN', 'CCN3', 'INHBA', 'APP', 'MEN1', 'IHH', 'THBS4', 'IL17D', 'ITGB3', 'CRP', 'PF4', 'LOXL3', 'APCS', 'THBS2', 'HRG', 'MD…	[['IBA'], ['ISS', 'IEA'], ['ISS'], ['IDA'], ['IEA'], ['IEA'], ['IDA', 'IMP', 'IEA'], ['IDA', 'IEA'], ['IC'], ['IBA'], ['ISO', 'IEA'], ['IEA'], ['IGI', 'IBA'], ['IDA', 'ISS', 'IEA'], ['IBA'], ['IMP'], ['ISS', 'IEA'], ['ISS', 'IEA'], ['IMP'], ['ISS', 'IEA'], ['IEA'], ['IDA'], ['IMP'], ['ISS', 'IEA'], ['IEA'], ['IEA'], ['IEA'], ['IDA'], ['IEA'], ['IDA', 'ISS', 'IEA'], ['IDA', 'IBA'], ['IDA'], ['IDA'…	MEgreen
GO:BP	GO:0007155	cell adhesion	1.49551e-06	TRUE	"The attachment of a cell, either to another cell or to an underlying substrate such as the extracellular matrix, via cell adhesion molecules." [GOC:hb, GOC:pf]	527	488	107	4386	0.219262	0.203036	query_1	['GO:0009987']	['CNTNAP3B', 'EXT1', 'CCDC80', 'PTPRS', 'ANOS1', 'EDIL3', 'ITGBL1', 'CDH1', 'SFRP1', 'SPON2', 'IGFALS', 'ECM2', 'PLAU', 'SERPINE1', 'SFRP2', 'CHRD', 'MMP2', 'MXRA8', 'MFGE8', 'CCN2', 'NTN1', 'LAMA2', 'FAP', 'LGALS3BP', 'TPBG', 'IGFBP2', 'PVR', 'ITGA3', 'CCN1', 'GAS6', 'ITGAV', 'VTN', 'IGF2', 'CD47', 'ANTXR1', 'AFDN', 'CD276', 'ADAM15', 'GPC4', 'ATP1B1', 'CCN3', 'SPOCK1', 'SERPINE2', 'APP', 'PODXL…	[['IEA'], ['IEA'], ['IBA', 'IEA'], ['IDA', 'IMP', 'IBA', 'IEA'], ['TAS', 'IEA'], ['IEA'], ['TAS', 'IEA'], ['IDA', 'IMP', 'IBA', 'NAS', 'IEA'], ['ISS'], ['IBA', 'IEA'], ['IEA'], ['IBA', 'TAS', 'IEA'], ['IDA', 'IBA'], ['IDA'], ['ISS'], ['IDA'], ['IEA'], ['IEA'], ['IEA'], ['IBA', 'IEA'], ['IEA'], ['NAS', 'IEA'], ['IEA'], ['IEA'], ['NAS'], ['IDA'], ['IBA', 'IEA'], ['IBA', 'TAS', 'IEA'], ['IEA'], ['IE…	MEgreen
GO:BP	GO:0048731	system development	1.60998e-06	TRUE	"The process whose specific outcome is the progression of an organismal system over time, from its formation to the mature structure. A system is a regularly interacting or interdependent group of organs or tissues that work together to carry out a given biological process." [GOC:dph, GOC:jid]	1044	488	177	4386	0.362705	0.16954	query_1	['GO:0007275', 'GO:0048856']	['SEMA3C', 'EXT1', 'PTPRS', 'RUFY3', 'CPB2', 'ANOS1', 'ADAMTS7', 'SERPINA10', 'CYTL1', 'PDGFC', 'CDH1', 'SFRP1', 'CXCL10', 'SEMA3B', 'TNFRSF11B', 'SELENOP', 'BMP1', 'CLU', 'TNFSF13', 'FRZB', 'SERPINE1', 'GDF7', 'SFRP2', 'COL11A2', 'SEMA4B', 'CHRD', 'MMP2', 'MXRA8', 'CHSY1', 'MFGE8', 'LRRC17', 'PDGFA', 'CCN2', 'SMOC2', 'SMOC1', 'TNFSF12', 'TSKU', 'NTN1', 'LAMA2', 'METRN', 'FAP', 'ITM2B', 'SFRP4', …	[['ISS', 'IBA', 'IEA'], ['IEA'], ['ISS', 'IEA'], ['ISS', 'IBA', 'IEA'], ['IEA'], ['IBA', 'TAS'], ['IDA', 'IEA'], ['IEA'], ['IEA'], ['TAS', 'IEA'], ['IBA', 'IEA'], ['ISS', 'IEA'], ['IDA', 'IEA'], ['IBA', 'TAS'], ['TAS'], ['IEA'], ['IDA', 'TAS', 'NAS', 'IEA'], ['IDA', 'IMP'], ['IDA', 'IBA'], ['TAS', 'IEA'], ['IMP', 'IGI', 'IEP', 'IBA'], ['IEA'], ['IMP', 'ISS', 'IEA'], ['IMP', 'IBA', 'NAS', 'IEA'], …	MEgreen
GO:BP	GO:0035295	tube development	1.75511e-06	TRUE	"The process whose specific outcome is the progression of a tube over time, from its initial formation to a mature structure. Epithelial and endothelial tubes transport gases, liquids and cells from one site to another and form the basic structure of many organs and tissues including lung and trachea, kidney, the mammary gland, the vascular system and the gastrointestinal and urinary-genital trac…	318	488	75	4386	0.153689	0.235849	query_1	['GO:0007275', 'GO:0048856']	['SEMA3C', 'EXT1', 'PDGFC', 'SFRP1', 'CXCL10', 'SERPINE1', 'GDF7', 'SFRP2', 'CHRD', 'MMP2', 'MFGE8', 'PDGFA', 'CCN2', 'SMOC2', 'TNFSF12', 'NTN1', 'FAP', 'ITGA3', 'CCN1', 'ITGAV', 'CD47', 'IGFBP5', 'NOTCH3', 'RARRES2', 'GTF2I', 'NAGLU', 'VEGFB', 'ADAM15', 'CAMP', 'SULF1', 'ANGPTL4', 'CCN3', 'SERPINE2', 'PODXL', 'IHH', 'SRPX2', 'THBS4', 'CRLF1', 'MMP14', 'ANG', 'ITGB3', 'PF4', 'LOXL3', 'PDCD6', 'PC…	[['IEA'], ['IEA'], ['IEA'], ['ISS', 'IEA'], ['IDA', 'IEA'], ['IMP', 'IGI', 'IEP', 'IBA'], ['IEA'], ['ISS', 'IEA'], ['TAS'], ['IEA'], ['IEA'], ['ISS'], ['IEA'], ['IDA', 'IGI'], ['TAS', 'IEA'], ['IEA'], ['IEA'], ['IMP'], ['IEA'], ['IEP', 'IBA', 'IEA'], ['IEA'], ['IEA'], ['IEA'], ['IMP'], ['IDA'], ['IEA'], ['IDA', 'IBA'], ['IEA'], ['IEA'], ['IDA'], ['TAS', 'IEA'], ['IDA'], ['IEA'], ['ISS'], ['ISS', …	MEgreen
GO:BP	GO:0009605	response to external stimulus	1.97119e-06	TRUE	"Any process that results in a change in state or activity of a cell or an organism (in terms of movement, secretion, enzyme production, gene expression, etc.) as a result of an external stimulus." [GOC:hb]	877	488	155	4386	0.317623	0.176739	query_1	['GO:0050896']	['SEMA3C', 'EXT1', 'LBP', 'CCDC80', 'PTPRS', 'RNASE4', 'COLEC10', 'CPB2', 'ANOS1', 'C8A', 'C8B', 'CDH1', 'METRNL', 'SFRP1', 'CXCL10', 'SPON2', 'SEMA3B', 'TNFRSF11B', 'CFD', 'CLU', 'MMP28', 'PLAU', 'C6', 'C8G', 'SERPINE1', 'SFRP2', 'C5', 'SEMA4B', 'MMP2', 'GDF15', 'CHSY1', 'C7', 'PDGFA', 'ZG16', 'TFPI', 'SMOC2', 'CFHR1', 'SOST', 'NTN1', 'CFP', 'FAP', 'SMPD1', 'TPBG', 'IGFBP2', 'PVR', 'CCN1', 'GAS6…	[['IBA'], ['IEA'], ['IDA', 'IMP', 'ISS', 'IBA', 'IC', 'IEA'], ['IEA'], ['IMP', 'ISS', 'IEA'], ['IMP', 'IBA', 'IEA'], ['IDA', 'NAS', 'IEA'], ['IBA', 'IEA'], ['TAS', 'IEA'], ['IEA'], ['IEA'], ['IEA'], ['ISS', 'IEA'], ['IEP'], ['IDA', 'IMP', 'IEP', 'IBA', 'TAS', 'IEA'], ['IEA'], ['IBA', 'TAS'], ['IEA'], ['TAS', 'IEA'], ['IEP', 'IEA'], ['IEA'], ['IBA', 'TAS', 'NAS', 'IEA'], ['IEA'], ['IEA'], ['IDA', …	MEgreen
GO:BP	GO:0045595	regulation of cell differentiation	2.39374e-06	TRUE	"Any process that modulates the frequency, rate or extent of cell differentiation, the process in which relatively unspecialized cells acquire specialized structural and functional features." [GOC:go_curators]	390	488	86	4386	0.17623	0.220513	query_1	['GO:0030154', 'GO:0050793', 'GO:0050794']	['SEMA3C', 'PTPRS', 'RUFY3', 'ADAMTS7', 'MMP11', 'CDH1', 'METRNL', 'SFRP1', 'CXCL10', 'IGFBP3', 'CETP', 'SEMA3B', 'TNFRSF11B', 'CLPTM1', 'FRZB', 'SERPINE1', 'GDF7', 'SFRP2', 'SEMA4B', 'CHRD', 'LRRC17', 'CCN2', 'SMOC1', 'TSKU', 'NTN1', 'LAMA2', 'METRN', 'SFRP4', 'CCN1', 'GAS6', 'ITGAV', 'IGF2', 'IGFBP5', 'NOTCH3', 'RARRES2', 'FST', 'CCDC3', 'SCUBE3', 'CD109', 'CCN3', 'CXCL9', 'IL34', 'INHBA', 'SER…	[['IBA'], ['ISS', 'IEA'], ['ISS'], ['IDA'], ['IEA'], ['IEA'], ['ISS', 'IBA', 'IEA'], ['IDA', 'IMP', 'IEA'], ['IEA'], ['IDA'], ['IC'], ['IBA'], ['ISO', 'IEA'], ['ISS', 'IEA'], ['IDA', 'IEA'], ['IDA'], ['IEA'], ['IDA', 'IEA'], ['IBA'], ['IMP'], ['ISS', 'IEA'], ['IDA', 'IEA'], ['IMP'], ['ISS', 'IEA'], ['ISS', 'IEA'], ['NAS'], ['IBA', 'IEA'], ['IDA'], ['IDA', 'IEA'], ['IDA'], ['IMP'], ['ISS', 'IBA', …	MEgreen
GO:BP	GO:0141060	disruption of anatomical structure in another organism	2.86175e-06	TRUE	"The disruption of an anatomical structure of another organism, leading to damage or temporary subversion of that structure." [GOC:pg]	39	488	21	4386	0.0430328	0.538462	query_1	['GO:0044419']	['C8A', 'C8B', 'C6', 'C8G', 'C5', 'C7', 'CFHR1', 'CAMP', 'CFHR5', 'CFHR2', 'C9', 'PF4', 'PLA2G2A', 'HRG', 'LYZ', 'F2', 'TREM1', 'LTF', 'S100A12', 'P2RX7', 'ELANE']	[['IEA'], ['IEA'], ['IEA'], ['IEA'], ['IEA'], ['IEA'], ['IMP'], ['IDA', 'IEA'], ['IMP'], ['IMP'], ['IEA'], ['IDA'], ['IEA'], ['IDA'], ['IDA', 'IEA'], ['IDA'], ['IBA'], ['IDA', 'IMP'], ['IDA', 'IEA'], ['NAS'], ['IDA', 'IEA']]	MEgreen
GO:BP	GO:0006024	glycosaminoglycan biosynthetic process	6.90096e-06	TRUE	"The chemical reactions and pathways resulting in the formation of glycosaminoglycans, any of a group of polysaccharides that contain amino sugars." [ISBN:0192800981]	24	488	16	4386	0.0327869	0.666667	query_1	['GO:0006023', 'GO:0030203']	['CHSY3', 'CHST3', 'EXT1', 'CHST14', 'B4GALT4', 'CHPF', 'ST3GAL1', 'CHST1', 'CHSY1', 'CHPF2', 'EXT2', 'B3GNT7', 'CEMIP', 'B3GAT3', 'CHST13', 'PDGFB']	[['IBA', 'TAS', 'IEA'], ['IDA', 'IMP', 'IBA', 'TAS', 'IEA'], ['IDA', 'IEA'], ['IDA', 'TAS'], ['IDA', 'IMP'], ['IDA', 'IBA', 'TAS', 'IEA'], ['TAS'], ['IDA', 'TAS'], ['IDA', 'IBA', 'TAS', 'IEA'], ['IBA', 'TAS'], ['IDA', 'IEA'], ['IDA', 'TAS', 'IEA'], ['TAS'], ['IDA', 'IMP', 'NAS', 'IEA'], ['IDA', 'TAS'], ['IDA']]	MEgreen
GO:BP	GO:0050896	response to stimulus	7.48585e-06	TRUE	"Any process that results in a change in state or activity of a cell or an organism (in terms of movement, secretion, enzyme production, gene expression, etc.) as a result of a stimulus. The process begins with detection of the stimulus and ends with a change in state or activity or the cell or organism." [GOC:ai, GOC:bf]	2353	488	327	4386	0.670082	0.138972	query_1	['GO:0008150']	['PCOLCE2', 'SEMA3C', 'EXT1', 'LBP', 'CCDC80', 'PTPRS', 'RNASE4', 'COLEC10', 'CPB2', 'ANOS1', 'INHBC', 'ITGBL1', 'F9', 'ADAMTS7', 'C8A', 'IGFBP6', 'SERPINA10', 'C8B', 'CYTL1', 'PDGFC', 'CDH1', 'METRNL', 'SFRP1', 'CXCL10', 'IGFBP3', 'SPON2', 'SEMA3B', 'TNFRSF11B', 'ST3GAL1', 'CFD', 'SELENOP', 'BMP1', 'CHST1', 'MVB12A', 'IGFALS', 'CLU', 'TNFSF13', 'MMP28', 'PLAU', 'FRZB', 'C6', 'C8G', 'SERPINE1', '…	[['IEA'], ['ISS', 'IBA', 'TAS', 'IEA'], ['IEA'], ['IDA', 'IMP', 'IEP', 'ISS', 'IBA', 'IC', 'IEA'], ['IEA'], ['IMP', 'ISS', 'IEA'], ['IMP', 'IBA', 'IEA'], ['IDA', 'NAS', 'IEA'], ['IBA', 'IEA'], ['TAS', 'IEA'], ['IEA'], ['IBA'], ['IDA', 'IMP', 'IBA', 'IEA'], ['IDA', 'IMP'], ['IDA', 'IBA', 'TAS', 'NAS', 'IEA'], ['IDA', 'IBA', 'TAS', 'NAS'], ['IEA'], ['IBA', 'TAS', 'NAS', 'IEA'], ['TAS'], ['IDA', 'IB…	MEgreen
GO:BP	GO:0006029	proteoglycan metabolic process	1.02424e-05	TRUE	"The chemical reactions and pathways involving proteoglycans, any glycoprotein in which the carbohydrate units are glycosaminoglycans." [GOC:mah, ISBN:0198506732]	34	488	19	4386	0.0389344	0.558824	query_1	['GO:0009100']	['CHSY3', 'CHST3', 'EXT1', 'CHST14', 'ADAMTS7', 'CHPF', 'CYTL1', 'IDUA', 'CHSY1', 'CHPF2', 'EXT2', 'NAGLU', 'SULF1', 'IHH', 'GPC1', 'B3GAT3', 'BPNT2', 'ACAN', 'CHST13']	[['IBA', 'TAS', 'IEA'], ['IDA', 'IMP', 'IBA', 'TAS', 'IEA'], ['IDA', 'IMP', 'ISS', 'IEA'], ['IDA', 'IBA', 'TAS'], ['IEA'], ['IDA', 'IBA', 'TAS', 'IEA'], ['IEA'], ['IDA', 'TAS'], ['IDA', 'IBA', 'TAS', 'IEA'], ['IBA', 'TAS'], ['IDA', 'IMP', 'IEA'], ['TAS', 'IEA'], ['IDA', 'IBA', 'NAS', 'IEA'], ['IEA'], ['IDA'], ['IDA', 'IMP', 'IBA'], ['IEA'], ['IEA'], ['IDA', 'IBA', 'TAS']]	MEgreen
GO:BP	GO:0007165	signal transduction	1.07227e-05	TRUE	"The cellular process in which a signal is conveyed to trigger a change in the activity or state of a cell. Signal transduction begins with reception of a signal (e.g. a ligand binding to a receptor or receptor activation by a stimulus such as light), or for signal transduction in the absence of ligand, signal-withdrawal or the activity of a constitutively active receptor. Signal transduction end…	1439	488	223	4386	0.456967	0.154969	query_1	['GO:0007154', 'GO:0009987', 'GO:0023052', 'GO:0050794', 'GO:0051716']	['SEMA3C', 'EXT1', 'LBP', 'PTPRS', 'COLEC10', 'INHBC', 'ITGBL1', 'IGFBP6', 'CYTL1', 'PDGFC', 'METRNL', 'SFRP1', 'CXCL10', 'IGFBP3', 'SEMA3B', 'TNFRSF11B', 'BMP1', 'MVB12A', 'IGFALS', 'CLU', 'TNFSF13', 'PLAU', 'FRZB', 'SERPINE1', 'ILKAP', 'GDF7', 'CLEC11A', 'SFRP2', 'C5', 'SEMA4B', 'CHRD', 'IGFBP4', 'MMP2', 'GDF15', 'CHSY1', 'TSPAN15', 'SLC44A2', 'OLFML2B', 'PDGFA', 'CCN2', 'SMOC2', 'ARRDC1', 'TNF…	[['ISS', 'IBA', 'IEA'], ['IEA'], ['IDA', 'IBA'], ['IMP'], ['NAS'], ['IEA'], ['IBA'], ['IDA', 'IBA', 'TAS', 'NAS'], ['TAS'], ['IDA', 'IBA', 'IEA'], ['IEA'], ['IDA', 'IMP', 'IGI', 'IBA', 'NAS', 'IEA'], ['IDA', 'IMP', 'IBA', 'TAS'], ['IBA', 'NAS', 'IEA'], ['IBA'], ['TAS', 'IEA'], ['IEA'], ['IMP', 'IBA'], ['TAS'], ['IMP', 'TAS', 'IC'], ['TAS', 'IEA'], ['IDA', 'TAS', 'NAS'], ['IDA', 'ISS', 'IBA', 'NAS…	MEgreen
GO:BP	GO:0009101	glycoprotein biosynthetic process	1.81812e-05	TRUE	"The chemical reactions and pathways resulting in the formation of glycoproteins, a protein that contains covalently bound glycose (i.e. monosaccharide) residues; the glycose occurs most commonly as oligosaccharide or fairly small polysaccharide but occasionally as monosaccharide." [GOC:go_curators, ISBN:0198506732]	84	488	31	4386	0.0635246	0.369048	query_1	['GO:0009059', 'GO:0009100', 'GO:1901137', 'GO:1901566']	['CHSY3', 'A4GALT', 'CHST3', 'EXT1', 'CHST14', 'B4GALT4', 'MGAT1', 'CHPF', 'CYTL1', 'B3GNT9', 'ST3GAL1', 'MAN1A1', 'CHSY1', 'CHPF2', 'ITM2B', 'GALNT16', 'EXT2', 'B3GNT7', 'VEGFB', 'B3GAT3', 'NCSTN', 'B4GALT5', 'GALNT2', 'B4GALT1', 'ACAN', 'POFUT2', 'NPC1', 'CHST13', 'GALNT12', 'GFPT1', 'MGAT2']	[['IBA', 'TAS', 'IEA'], ['IBA'], ['IDA', 'IMP', 'IBA', 'TAS', 'IEA'], ['IDA', 'IMP', 'ISS', 'IEA'], ['IDA', 'TAS'], ['IEA'], ['IDA', 'IBA', 'IEA'], ['IDA', 'IBA', 'TAS', 'IEA'], ['IEA'], ['IBA', 'IEA'], ['ISS', 'IBA', 'TAS', 'IEA'], ['IEA'], ['IDA', 'IBA', 'TAS', 'IEA'], ['IBA', 'TAS'], ['IDA', 'IBA'], ['IDA', 'IBA', 'IEA'], ['IDA', 'IMP', 'IEA'], ['IBA', 'TAS', 'IEA'], ['IEA'], ['IDA', 'IMP', 'I…	MEgreen
GO:BP	GO:2000026	regulation of multicellular organismal development	1.88913e-05	TRUE	"Any process that modulates the frequency, rate or extent of multicellular organismal development." [GOC:obol]	385	488	83	4386	0.170082	0.215584	query_1	['GO:0007275', 'GO:0050793', 'GO:0051239']	['SEMA3C', 'PTPRS', 'RUFY3', 'ADAMTS7', 'CDH1', 'SFRP1', 'CXCL10', 'SEMA3B', 'TNFRSF11B', 'CLPTM1', 'BMP1', 'FRZB', 'SERPINE1', 'SFRP2', 'SEMA4B', 'LRRC17', 'CCN2', 'SMOC2', 'TNFSF12', 'NTN1', 'LAMA2', 'METRN', 'SFRP4', 'TPBG', 'CCN1', 'GAS6', 'GTF2I', 'VEGFB', 'FST', 'CAMP', 'SULF1', 'SRGN', 'ANGPTL4', 'CD109', 'IL34', 'INHBA', 'SERPINE2', 'RETN', 'AXL', 'IHH', 'ANKH', 'SRPX2', 'THBS4', 'MMP14',…	[['IBA'], ['ISS', 'IEA'], ['ISS'], ['IDA'], ['IEA'], ['IMP', 'ISS', 'IEA'], ['IDA', 'IEA'], ['IBA'], ['ISO', 'IEA'], ['ISS', 'IEA'], ['IDA'], ['IEA'], ['IDA', 'IMP', 'IGI', 'IBA'], ['ISS', 'IEA'], ['IBA'], ['ISS', 'IEA'], ['IEA'], ['IDA', 'IGI'], ['TAS'], ['ISS', 'IEA'], ['IEA'], ['IBA', 'IEA'], ['IDA'], ['IEA'], ['IDA', 'IEA'], ['IDA'], ['IDA'], ['IDA', 'IBA'], ['IDA', 'IEA'], ['IEA'], ['IDA'], …	MEgreen
GO:BP	GO:0007154	cell communication	2.11532e-05	TRUE	"Any process that mediates interactions between a cell and its surroundings. Encompasses interactions such as signaling or attachment between one cell and another cell, between a cell and an extracellular matrix, or between a cell and any other aspect of its environment." [GOC:mah]	1566	488	237	4386	0.485656	0.151341	query_1	['GO:0009987']	['SLC1A4', 'SEMA3C', 'EXT1', 'LBP', 'PTPRS', 'COLEC10', 'INHBC', 'ITGBL1', 'IGFBP6', 'CYTL1', 'PDGFC', 'CDH1', 'METRNL', 'SFRP1', 'CXCL10', 'IGFBP3', 'SEMA3B', 'TNFRSF11B', 'BMP1', 'MVB12A', 'IGFALS', 'CLU', 'TNFSF13', 'PLAU', 'FRZB', 'SERPINE1', 'ILKAP', 'GDF7', 'CLEC11A', 'SFRP2', 'C5', 'SEMA4B', 'CHRD', 'IGFBP4', 'MMP2', 'GDF15', 'CHSY1', 'TSPAN15', 'SLC44A2', 'OLFML2B', 'PDGFA', 'CCN2', 'SMOC…	[['NAS'], ['ISS', 'IBA', 'IEA'], ['IEA'], ['IDA', 'IBA'], ['IMP', 'IEA'], ['NAS'], ['IEA'], ['IBA'], ['IDA', 'IBA', 'TAS', 'NAS'], ['TAS'], ['IDA', 'IBA', 'IEA'], ['IEA'], ['IEA'], ['IDA', 'IMP', 'IGI', 'IEP', 'IBA', 'NAS', 'IEA'], ['IDA', 'IMP', 'IBA', 'TAS'], ['IBA', 'NAS', 'IEA'], ['IBA', 'TAS'], ['TAS', 'IEA'], ['IEA'], ['IMP', 'IBA'], ['TAS'], ['IMP', 'TAS', 'IC'], ['TAS', 'IEA'], ['IDA', 'T…	MEgreen
GO:BP	GO:0048856	anatomical structure development	2.25388e-05	TRUE	"The biological process whose specific outcome is the progression of an anatomical structure from an initial condition to its mature state. This process begins with the formation of the structure and ends with the mature structure, whatever form that may be including its natural destruction. An anatomical structure is any biological entity that occupies space and is distinguished from its surroun…	1533	488	233	4386	0.477459	0.15199	query_1	['GO:0032502']	['SEMA3C', 'EXT1', 'PTPRS', 'RUFY3', 'COLEC10', 'CPB2', 'ANOS1', 'ADAMTS7', 'MGAT1', 'SERPINA10', 'CYTL1', 'PDGFC', 'CDH1', 'SFRP1', 'CXCL10', 'IGFBP3', 'SEMA3B', 'TNFRSF11B', 'ST3GAL1', 'CLPTM1', 'SELENOP', 'BMP1', 'CLU', 'TNFSF13', 'FRZB', 'C6', 'SERPINE1', 'GDF7', 'SFRP2', 'COL11A2', 'SEMA4B', 'CHRD', 'MMP2', 'MXRA8', 'GDF15', 'PLOD1', 'CHSY1', 'MFGE8', 'LRRC17', 'CST3', 'PDGFA', 'CCN2', 'SMOC…	[['ISS', 'IBA', 'IEA'], ['IEA'], ['ISS', 'IEA'], ['ISS', 'IBA', 'IEA'], ['IMP'], ['IEA'], ['IBA', 'TAS'], ['IDA', 'IEA'], ['IEA'], ['IEA'], ['IEA'], ['TAS', 'IEA'], ['IBA', 'IEA'], ['IDA', 'IMP', 'ISS', 'IEA'], ['IDA', 'TAS', 'IEA'], ['IDA'], ['IBA', 'TAS'], ['ISO', 'TAS', 'IEA'], ['IEA'], ['ISS', 'IEA'], ['IEA'], ['IDA', 'IBA', 'TAS', 'NAS', 'IEA'], ['IDA', 'IMP'], ['IDA', 'IBA'], ['TAS', 'IEA']…	MEgreen
GO:BP	GO:0061448	connective tissue development	2.72017e-05	TRUE	"The progression of a connective tissue over time, from its formation to the mature structure." [GOC:BHF]	76	488	29	4386	0.0594262	0.381579	query_1	['GO:0009888']	['EXT1', 'ADAMTS7', 'CYTL1', 'BMP1', 'FRZB', 'GDF7', 'SFRP2', 'COL11A2', 'CHSY1', 'CCN2', 'TSKU', 'EXT2', 'CCN1', 'SULF1', 'CCN3', 'PDGFD', 'IHH', 'ITGB3', 'THBS3', 'TIMP1', 'BPNT2', 'MDK', 'LOXL2', 'MGP', 'ACAN', 'COMP', 'LIPA', 'PDGFB', 'WNT5B']	[['IEA'], ['IDA', 'IEA'], ['IEA'], ['IDA', 'TAS', 'IEA'], ['IEA'], ['IEA'], ['IEA'], ['IMP', 'IBA', 'IEA'], ['IEA'], ['IEA'], ['ISS'], ['IEA'], ['IEA'], ['ISS', 'IEA'], ['IMP', 'IEA'], ['IEA'], ['IEA'], ['IEA'], ['IEA'], ['IEA'], ['IEA'], ['ISS', 'IEA'], ['ISS', 'IEA'], ['TAS', 'IEA'], ['IEA'], ['IEA'], ['IEA'], ['IDA', 'ISS'], ['IEP']]	MEgreen
GO:BP	GO:0007167	enzyme-linked receptor protein signaling pathway	2.77546e-05	TRUE	"The series of molecular signals initiated by an extracellular ligand binding to a receptor on the surface of the target cell, where the receptor possesses catalytic activity or is closely associated with an enzyme such as a protein kinase, and ending with the regulation of a downstream cellular process, e.g. transcription." [GOC:mah, GOC:signaling, ISBN:0815316194]	304	488	70	4386	0.143443	0.230263	query_1	['GO:0007166']	['EXT1', 'IGFBP6', 'PDGFC', 'SFRP1', 'IGFBP3', 'MVB12A', 'GDF7', 'SFRP2', 'CHRD', 'IGFBP4', 'MMP2', 'GDF15', 'PDGFA', 'CCN2', 'SMOC2', 'SOST', 'SFRP4', 'IGFBP2', 'ITGA3', 'CCN1', 'GAS6', 'VTN', 'IGF2', 'IGFBP5', 'RARRES2', 'STUB1', 'VEGFB', 'FST', 'SULF1', 'CILP', 'SCUBE3', 'PLAT', 'CD109', 'F7', 'CCN3', 'INHBA', 'PDGFD', 'MEN1', 'AXL', 'HGF', 'GPC1', 'ITGB5', 'UBE2O', 'ITGB3', 'GDF10', 'FAM20C',…	[['IEA'], ['IBA'], ['IDA', 'IBA', 'IEA'], ['IEA'], ['IBA', 'IEA'], ['IMP', 'IBA'], ['IDA', 'IBA', 'IEA'], ['IEA'], ['IMP', 'IBA'], ['IBA', 'IEA'], ['TAS'], ['IDA', 'ISS', 'TAS', 'IEA'], ['IDA', 'IBA', 'NAS'], ['IEA'], ['IDA'], ['IDA', 'IBA', 'IEA'], ['ISS'], ['ISS', 'IBA', 'IC'], ['IMP'], ['IGI'], ['IEA'], ['TAS'], ['IDA', 'ISS', 'IBA', 'TAS', 'IEA'], ['IDA', 'IBA', 'IEA'], ['IDA'], ['IMP', 'TAS'…	MEgreen
GO:BP	GO:0051240	positive regulation of multicellular organismal process	3.14239e-05	TRUE	"Any process that activates or increases the frequency, rate or extent of an organismal process, any of the processes pertinent to the function of an organism above the cellular level; includes the integrated processes of tissues and organs." [GOC:ai]	490	488	98	4386	0.20082	0.2	query_1	['GO:0032501', 'GO:0048518', 'GO:0051239']	['LBP', 'RUFY3', 'CPB2', 'PDGFC', 'SPON2', 'BMP1', 'CLU', 'TNFSF13', 'PLAU', 'SERPINE1', 'SFRP2', 'C5', 'SMOC2', 'TNFSF12', 'TSKU', 'NTN1', 'METRN', 'TPBG', 'IGFBP2', 'CCN1', 'GAS6', 'VTN', 'IGF2', 'CD47', 'CD276', 'VEGFB', 'LCN2', 'FST', 'CAMP', 'SULF1', 'ANGPTL4', 'LY96', 'PLAT', 'F7', 'IL34', 'INHBA', 'SERPINE2', 'APP', 'RETN', 'AXL', 'IHH', 'HGF', 'SRPX2', 'PRG3', 'LAPTM5', 'MMP14', 'IL17D', …	[['IDA', 'IMP', 'ISS', 'IBA', 'IEA'], ['ISS'], ['IEA'], ['ISS', 'IEA'], ['IEA'], ['IDA'], ['IDA'], ['IDA', 'IBA'], ['NAS'], ['IDA', 'IMP', 'NAS'], ['ISS', 'IEA'], ['IDA'], ['IDA', 'IGI'], ['TAS'], ['ISS', 'IEA'], ['ISS', 'IEA'], ['IBA', 'IEA'], ['IEA'], ['IDA'], ['IDA', 'IEA'], ['IDA', 'ISS', 'IEA'], ['NAS'], ['IDA', 'IBA', 'IEA'], ['IDA'], ['IDA'], ['IDA', 'IBA'], ['ISS'], ['IDA'], ['IEA'], ['IS…	MEgreen
GO:BP	GO:0051216	cartilage development	3.42291e-05	TRUE	"The process whose specific outcome is the progression of a cartilage element over time, from its formation to the mature structure. Cartilage elements are skeletal elements that consist of connective tissue dominated by extracellular matrix containing collagen type II and large amounts of proteoglycan, particularly chondroitin sulfate." [GOC:cjm, PMID:23251424]	55	488	24	4386	0.0491803	0.436364	query_1	['GO:0001501', 'GO:0048513', 'GO:0061448']	['EXT1', 'ADAMTS7', 'CYTL1', 'BMP1', 'FRZB', 'SFRP2', 'COL11A2', 'CHSY1', 'CCN2', 'TSKU', 'EXT2', 'CCN1', 'SULF1', 'CCN3', 'IHH', 'THBS3', 'TIMP1', 'BPNT2', 'MDK', 'LOXL2', 'MGP', 'ACAN', 'COMP', 'WNT5B']	[['IEA'], ['IDA', 'IEA'], ['IEA'], ['IDA', 'TAS', 'IEA'], ['IEA'], ['IEA'], ['IMP', 'IBA', 'IEA'], ['IEA'], ['IEA'], ['ISS'], ['IEA'], ['IEA'], ['ISS', 'IEA'], ['IMP', 'IEA'], ['IEA'], ['IEA'], ['IEA'], ['IEA'], ['ISS', 'IEA'], ['ISS', 'IEA'], ['TAS', 'IEA'], ['IEA'], ['IEA'], ['IEP']]	MEgreen
GO:BP	GO:0023052	signaling	3.60815e-05	TRUE	"The entirety of a process in which information is transmitted within a biological system. This process begins with an active signal and ends when a cellular response has been triggered." [GOC:mtg_signal, GOC:mtg_signaling_feb11, GOC:signaling]	1548	488	234	4386	0.479508	0.151163	query_1	['GO:0050789']	['SLC1A4', 'SEMA3C', 'EXT1', 'LBP', 'PTPRS', 'COLEC10', 'INHBC', 'ITGBL1', 'IGFBP6', 'CYTL1', 'PDGFC', 'CDH1', 'METRNL', 'SFRP1', 'CXCL10', 'IGFBP3', 'SEMA3B', 'TNFRSF11B', 'BMP1', 'MVB12A', 'IGFALS', 'CLU', 'TNFSF13', 'PLAU', 'FRZB', 'SERPINE1', 'ILKAP', 'GDF7', 'CLEC11A', 'SFRP2', 'C5', 'SEMA4B', 'CHRD', 'IGFBP4', 'MMP2', 'GDF15', 'CHSY1', 'TSPAN15', 'SLC44A2', 'OLFML2B', 'PDGFA', 'CCN2', 'SMOC…	[['NAS'], ['ISS', 'IBA', 'IEA'], ['IEA'], ['IDA', 'IBA'], ['IMP', 'IEA'], ['NAS'], ['IEA'], ['IBA'], ['IDA', 'IBA', 'TAS', 'NAS'], ['TAS'], ['IDA', 'IBA', 'IEA'], ['IEA'], ['IEA'], ['IDA', 'IMP', 'IGI', 'IBA', 'NAS', 'IEA'], ['IDA', 'IMP', 'IBA', 'TAS'], ['IBA', 'NAS', 'IEA'], ['IBA', 'TAS'], ['TAS', 'IEA'], ['IEA'], ['IMP', 'IBA'], ['TAS'], ['IMP', 'TAS', 'IC'], ['TAS', 'IEA'], ['IDA', 'TAS', 'N…	MEgreen
GO:BP	GO:0032501	multicellular organismal process	4.0349e-05	TRUE	"Any biological process, occurring at the level of a multicellular organism, pertinent to its function." [GOC:curators, GOC:dph, GOC:isa_complete, GOC:tb]	1843	488	268	4386	0.54918	0.145415	query_1	['GO:0008150']	['SLC1A4', 'SEMA3C', 'CHST3', 'EXT1', 'LBP', 'PTPRS', 'RUFY3', 'CPB2', 'ANOS1', 'F9', 'ADAMTS7', 'MGAT1', 'SERPINA10', 'CYTL1', 'PDGFC', 'CDH1', 'METRNL', 'SFRP1', 'CXCL10', 'IGFBP3', 'CETP', 'SPON2', 'SEMA3B', 'TNFRSF11B', 'ST3GAL1', 'CLPTM1', 'SELENOP', 'BMP1', 'CLU', 'TNFSF13', 'PLAU', 'FRZB', 'C6', 'SERPINE1', 'GDF7', 'CLEC11A', 'SFRP2', 'COL11A2', 'C5', 'SEMA4B', 'CHRD', 'MMP2', 'MXRA8', 'GD…	[['IMP', 'NAS'], ['ISS', 'IBA', 'IEA'], ['IEA'], ['IMP', 'IEA'], ['IDA', 'IMP', 'ISS', 'IBA', 'IEA'], ['IMP', 'ISS', 'IEA'], ['ISS', 'IBA', 'IEA'], ['IBA', 'IEA'], ['IBA', 'TAS'], ['IDA', 'IMP', 'IBA', 'IEA'], ['IDA', 'IEA'], ['IEA'], ['IEA'], ['IEA'], ['ISS', 'TAS', 'IEA'], ['IBA', 'IEA'], ['ISS', 'IBA', 'IEA'], ['IDA', 'IMP', 'IEP', 'ISS', 'IEA'], ['IDA', 'IGI', 'TAS', 'IEA'], ['IEA'], ['IDA', …	MEgreen
GO:BP	GO:0009888	tissue development	4.09308e-05	TRUE	"The process whose specific outcome is the progression of a tissue over time, from its formation to the mature structure." [ISBN:0471245208]	541	488	105	4386	0.215164	0.194085	query_1	['GO:0048856']	['SEMA3C', 'EXT1', 'PTPRS', 'ADAMTS7', 'CYTL1', 'SFRP1', 'CXCL10', 'SEMA3B', 'BMP1', 'FRZB', 'SERPINE1', 'GDF7', 'SFRP2', 'COL11A2', 'SEMA4B', 'CHRD', 'MMP2', 'PLOD1', 'CHSY1', 'LRRC17', 'PDGFA', 'CCN2', 'TSKU', 'NTN1', 'SFRP4', 'EXT2', 'ITGA3', 'CCN1', 'GAS6', 'ITGAV', 'VTN', 'IGF2', 'IGFBP5', 'AFDN', 'TLL2', 'LFNG', 'ANKRD24', 'NAGLU', 'ADAM15', 'FST', 'SULF1', 'SRGN', 'CD109', 'CCN3', 'INHBA',…	[['ISS', 'IBA', 'IEA'], ['IEA'], ['IEA'], ['IDA', 'IEA'], ['IEA'], ['IDA', 'IEA'], ['IDA'], ['IBA'], ['IDA', 'TAS', 'IEA'], ['IEA'], ['IDA'], ['IEA'], ['IDA', 'ISS', 'IEA'], ['IMP', 'IBA', 'IEA'], ['IBA'], ['TAS'], ['IEP', 'IEA'], ['IMP'], ['IEA'], ['ISS', 'IEA'], ['ISS'], ['TAS', 'IEA'], ['ISS'], ['IEA'], ['IDA'], ['IEA'], ['IEP'], ['IDA', 'IEA'], ['IDA'], ['IMP'], ['IDA'], ['IEA'], ['IEA'], ['I…	MEgreen
GO:BP	GO:0045596	negative regulation of cell differentiation	4.94058e-05	TRUE	"Any process that stops, prevents, or reduces the frequency, rate or extent of cell differentiation." [GOC:go_curators]	148	488	43	4386	0.0881148	0.290541	query_1	['GO:0030154', 'GO:0045595', 'GO:0048523', 'GO:0051093']	['SEMA3C', 'PTPRS', 'RUFY3', 'ADAMTS7', 'MMP11', 'CDH1', 'SFRP1', 'CXCL10', 'CETP', 'SEMA3B', 'TNFRSF11B', 'FRZB', 'SFRP2', 'SEMA4B', 'CHRD', 'LRRC17', 'TSKU', 'NTN1', 'ITGAV', 'IGF2', 'IGFBP5', 'NOTCH3', 'FST', 'CCN3', 'INHBA', 'APP', 'MEN1', 'IHH', 'IL17D', 'ITGB3', 'CRP', 'PF4', 'LOXL3', 'APCS', 'MDK', 'LAG3', 'F2', 'DIP2B', 'CEACAM1', 'ENPP1', 'LTF', 'PDGFB', 'PTK2B']	[['IBA'], ['ISS', 'IEA'], ['ISS'], ['IDA'], ['IEA'], ['IEA'], ['IDA', 'IMP', 'IEA'], ['IEA'], ['IC'], ['IBA'], ['ISO', 'IEA'], ['IEA'], ['IDA', 'IEA'], ['IBA'], ['IMP'], ['ISS', 'IEA'], ['ISS', 'IEA'], ['IEA'], ['IMP'], ['ISS', 'IEA'], ['IEA'], ['IEA'], ['IEA'], ['IDA'], ['TAS'], ['IEA'], ['IGI'], ['ISS', 'IEA'], ['IDA'], ['IMP'], ['IDA'], ['IDA'], ['ISS', 'IEA'], ['IDA'], ['IMP'], ['ISS', 'IEA']…	MEgreen
GO:BP	GO:0001568	blood vessel development	7.2301e-05	TRUE	"The process whose specific outcome is the progression of a blood vessel over time, from its formation to the mature structure. The blood vessel is the vasculature carrying blood." [GOC:hjd, UBERON:0001981]	248	488	60	4386	0.122951	0.241935	query_1	['GO:0001944', 'GO:0048856']	['SEMA3C', 'SFRP1', 'CXCL10', 'SERPINE1', 'SFRP2', 'MMP2', 'MFGE8', 'PDGFA', 'CCN2', 'SMOC2', 'TNFSF12', 'FAP', 'CCN1', 'ITGAV', 'CD47', 'ANTXR1', 'NOTCH3', 'GTF2I', 'NAGLU', 'VEGFB', 'ADAM15', 'CAMP', 'SULF1', 'ANGPTL4', 'CCN3', 'PDGFD', 'IHH', 'SRPX2', 'THBS4', 'MMP14', 'ANG', 'ITGB3', 'PF4', 'PDCD6', 'PCSK5', 'THBS2', 'LRP1', 'ANXA3', 'HRG', 'MDK', 'B4GALT1', 'SERPINF1', 'MAP3K3', 'MMP19', 'AP…	[['IEA'], ['ISS'], ['IDA', 'IEA'], ['IMP', 'IGI', 'IEP', 'IBA'], ['ISS', 'IEA'], ['IEA'], ['IEA'], ['ISS'], ['IEA'], ['IDA', 'IGI'], ['TAS', 'IEA'], ['IEA'], ['IEA'], ['IEP', 'IBA', 'IEA'], ['IEA'], ['IEA'], ['IEA'], ['IDA'], ['IEA'], ['IDA', 'IBA', 'IEA'], ['IEA'], ['IEA'], ['IDA'], ['TAS', 'IEA'], ['IDA'], ['IEA'], ['IEA'], ['ISS', 'IBA', 'IEA'], ['IEP'], ['IEA'], ['IDA', 'IMP', 'IBA', 'TAS', '…	MEgreen
GO:BP	GO:0097529	myeloid leukocyte migration	7.88269e-05	TRUE	"The movement of a myeloid leukocyte within or between different tissues and organs of the body." [GOC:cvs, PMID:22342843, PMID:24157461]	103	488	34	4386	0.0696721	0.330097	query_1	['GO:0050900']	['LBP', 'CXCL10', 'MMP28', 'SERPINE1', 'C5', 'MMP2', 'CD47', 'RARRES2', 'VEGFB', 'CCN3', 'CXCL9', 'IL34', 'PDGFD', 'THBS4', 'MMP14', 'PF4', 'JAGN1', 'CXCL12', 'MDK', 'B4GALT1', 'CCL14', 'CCL18', 'ANO6', 'CD9', 'BST1', 'PRTN3', 'TREM1', 'PPBP', 'SAA1', 'PDGFB', 'S100A12', 'PTK2B', 'S100A7', 'SLAMF8']	[['IEA'], ['IDA', 'IBA'], ['IEA'], ['IMP'], ['IDA'], ['IEA'], ['ISS'], ['IMP'], ['IDA', 'IBA'], ['IMP'], ['IBA'], ['IDA'], ['IEA'], ['IDA'], ['IEA'], ['IBA'], ['IEA'], ['IDA'], ['IMP', 'ISS', 'IEA'], ['IEA'], ['IBA'], ['IBA'], ['IMP'], ['IEA'], ['IDA'], ['IMP'], ['IBA'], ['IBA'], ['IDA', 'NAS'], ['IDA'], ['TAS'], ['ISS', 'IEA'], ['IDA'], ['ISS']]	MEgreen
GO:BP	GO:1900046	regulation of hemostasis	9.25122e-05	TRUE	"Any process that modulates the frequency, rate or extent of hemostasis." [GOC:TermGenie]	49	488	22	4386	0.045082	0.44898	query_1	['GO:0007599', 'GO:0050789', 'GO:0050878']	['CPB2', 'PLAU', 'SERPINE1', 'PDGFA', 'TFPI', 'FAP', 'VTN', 'PLAT', 'F7', 'SERPINE2', 'HRG', 'PROC', 'ANO6', 'F2', 'APOE', 'APOH', 'CD9', 'C1QTNF1', 'CEACAM1', 'COMP', 'CD36', 'PDGFB']	[['IBA', 'IEA'], ['IBA', 'TAS', 'NAS', 'IEA'], ['IDA', 'IMP', 'TAS', 'NAS', 'IC'], ['IDA'], ['IDA'], ['IC'], ['NAS', 'IC'], ['TAS', 'NAS'], ['IEA'], ['IDA', 'ISS', 'IC', 'IEA'], ['IDA', 'IBA', 'IEA'], ['IBA', 'TAS'], ['IMP'], ['IDA', 'IBA', 'TAS'], ['IDA'], ['IDA', 'TAS', 'IEA'], ['IDA'], ['IDA'], ['ISS'], ['IEA'], ['IEA'], ['IDA']]	MEgreen
GO:BP	GO:0032502	developmental process	0.000107789	TRUE	"A biological process whose specific outcome is the progression of an integrated living unit: an anatomical structure (which may be a subcellular structure, cell, tissue, or organ), or organism over time from an initial condition to a later condition." [GOC:isa_complete]	1649	488	244	4386	0.5	0.147968	query_1	['GO:0008150']	['SEMA3C', 'EXT1', 'PTPRS', 'RUFY3', 'COLEC10', 'CPB2', 'ANOS1', 'ADAMTS7', 'MGAT1', 'MMP11', 'SERPINA10', 'CYTL1', 'PDGFC', 'CDH1', 'METRNL', 'SFRP1', 'CXCL10', 'IGFBP3', 'CETP', 'SEMA3B', 'TNFRSF11B', 'ST3GAL1', 'CLPTM1', 'SELENOP', 'BMP1', 'CLU', 'TNFSF13', 'FRZB', 'C6', 'SERPINE1', 'GDF7', 'SFRP2', 'COL11A2', 'SEMA4B', 'CHRD', 'MMP2', 'MXRA8', 'GDF15', 'PLOD1', 'CHSY1', 'MFGE8', 'LRRC17', 'CS…	[['ISS', 'IBA', 'IEA'], ['IEA'], ['ISS', 'IEA'], ['ISS', 'IBA', 'IEA'], ['IMP'], ['IEA'], ['IBA', 'TAS'], ['IDA', 'IEA'], ['IEA'], ['IEA'], ['IEA'], ['IEA'], ['TAS', 'IEA'], ['IBA', 'IEA'], ['ISS', 'IBA', 'IEA'], ['IDA', 'IMP', 'IEP', 'ISS', 'IEA'], ['IDA', 'TAS', 'IEA'], ['IDA', 'IEA'], ['IC'], ['IBA', 'TAS'], ['ISO', 'TAS', 'IEA'], ['IEA'], ['ISS', 'IEA'], ['IEA'], ['IDA', 'IBA', 'TAS', 'NAS', …	MEgreen
GO:BP	GO:1900047	negative regulation of hemostasis	0.000126918	TRUE	"Any process that stops, prevents or reduces the frequency, rate or extent of hemostasis." [GOC:TermGenie]	38	488	19	4386	0.0389344	0.5	query_1	['GO:0007599', 'GO:0048519', 'GO:1900046']	['CPB2', 'PLAU', 'SERPINE1', 'PDGFA', 'TFPI', 'FAP', 'VTN', 'PLAT', 'SERPINE2', 'HRG', 'PROC', 'F2', 'APOE', 'APOH', 'CD9', 'C1QTNF1', 'CEACAM1', 'COMP', 'PDGFB']	[['IBA', 'IEA'], ['IBA', 'TAS', 'NAS', 'IEA'], ['IDA', 'TAS', 'NAS', 'IC'], ['IDA'], ['IDA'], ['IC'], ['NAS', 'IC'], ['TAS', 'NAS'], ['IDA', 'ISS', 'IC', 'IEA'], ['IBA', 'IEA'], ['IBA', 'TAS'], ['IDA', 'TAS'], ['IDA'], ['IDA'], ['IDA'], ['IDA'], ['ISS'], ['IEA'], ['IDA']]	MEgreen
GO:BP	GO:0050900	leukocyte migration	0.000131807	TRUE	"The movement of a leukocyte within or between different tissues and organs of the body." [GOC:add, ISBN:0781735149, PMID:14680625, PMID:14708592, PMID:7507411, PMID:8600538]	169	488	46	4386	0.0942623	0.272189	query_1	['GO:0002376', 'GO:0016477']	['EXT1', 'LBP', 'CXCL10', 'MMP28', 'SERPINE1', 'C5', 'MMP2', 'ITGA3', 'GAS6', 'CD47', 'RARRES2', 'VEGFB', 'F7', 'CCN3', 'CXCL9', 'IL34', 'APP', 'PDGFD', 'THBS4', 'MMP14', 'ITGB3', 'PF4', 'JAGN1', 'GBA', 'CXCL12', 'VCAM1', 'MDK', 'B4GALT1', 'CXCL16', 'CCL14', 'CCL18', 'ANO6', 'CD9', 'ITGA4', 'BST1', 'PRTN3', 'TREM1', 'PPBP', 'SAA1', 'PDGFB', 'S100A12', 'PTK2B', 'ELANE', 'S100A7', 'SRC', 'SLAMF8']	[['IEA'], ['IEA'], ['IDA', 'IMP', 'IBA', 'IEA'], ['IEA'], ['IMP'], ['IDA'], ['IEA'], ['IBA'], ['IDA'], ['ISS'], ['IMP'], ['IDA', 'IBA'], ['IDA', 'IBA'], ['IMP'], ['IBA'], ['IDA'], ['IMP'], ['IEA'], ['IDA'], ['IEA'], ['IEA'], ['IDA', 'IBA'], ['IEA'], ['IEA'], ['IDA'], ['IDA', 'IEP'], ['IMP', 'ISS', 'IEA'], ['IEA'], ['IBA', 'IEA'], ['IBA'], ['IBA'], ['IMP'], ['IEA'], ['IMP', 'IEA'], ['IDA', 'TAS'],…	MEgreen
GO:BP	GO:0001503	ossification	0.000132174	TRUE	"The formation of bone or of a bony substance, or the conversion of fibrous tissue or of cartilage into bone or a bony substance." [GOC:mtg_mpo, PMID:17572649]	136	488	40	4386	0.0819672	0.294118	query_1	['GO:0032501']	['EXT1', 'ADAMTS7', 'SFRP1', 'IGFBP3', 'BMP1', 'CLEC11A', 'SFRP2', 'COL11A2', 'CHRD', 'MMP2', 'CHSY1', 'LRRC17', 'CCN2', 'SMOC1', 'SOST', 'EXT2', 'CCN1', 'IGF2', 'IGFBP5', 'SRGN', 'SCUBE3', 'MEN1', 'IHH', 'HGF', 'ANKH', 'MMP14', 'GDF10', 'FAM20C', 'THBS3', 'BPNT2', 'MDK', 'ANO6', 'MGP', 'CTHRC1', 'ENPP1', 'COMP', 'LTF', 'PTK2B', 'CLEC5A', 'P2RX7']	[['IMP', 'IEA'], ['IEA'], ['IDA', 'IMP', 'IEP', 'IEA'], ['IEA'], ['IEA'], ['IBA', 'IEA'], ['IEA'], ['IEA'], ['IMP'], ['IEA'], ['IMP'], ['IEA'], ['IEA'], ['IMP'], ['IBA', 'NAS', 'IEA'], ['IMP'], ['IDA', 'IEA'], ['IEA'], ['IEA'], ['IDA', 'IBA'], ['IMP'], ['IGI'], ['IEA'], ['NAS'], ['ISS', 'TAS', 'IEA'], ['IEA'], ['IBA', 'IEA'], ['IEA'], ['IEA'], ['IEA'], ['ISS', 'IEA'], ['IMP'], ['TAS', 'IEA'], ['I…	MEgreen
GO:BP	GO:0048646	anatomical structure formation involved in morphogenesis	0.000132255	TRUE	"The developmental process pertaining to the initial formation of an anatomical structure from unspecified parts. This process begins with the specific processes that contribute to the appearance of the discrete structure and ends when the structural rudiment is recognizable. An anatomical structure is any biological entity that occupies space and is distinguished from its surroundings. Anatomica…	373	488	79	4386	0.161885	0.211796	query_1	['GO:0009653', 'GO:0032502']	['SEMA3C', 'EXT1', 'SFRP1', 'CXCL10', 'SERPINE1', 'GDF7', 'SFRP2', 'MMP2', 'GDF15', 'MFGE8', 'PDGFA', 'CCN2', 'SMOC2', 'TNFSF12', 'FAP', 'EXT2', 'ITGA3', 'CCN1', 'ITGAV', 'VTN', 'CD47', 'LFNG', 'NOTCH3', 'GTF2I', 'VEGFB', 'ADAM15', 'CAMP', 'SULF1', 'ANGPTL4', 'CD109', 'CCN3', 'CXCL9', 'INHBA', 'PODXL', 'IHH', 'SRPX2', 'GPC1', 'ITGB5', 'THBS4', 'MMP14', 'ANG', 'ITGB3', 'FAM20C', 'PF4', 'PDCD6', 'A…	[['IEA'], ['IEA'], ['ISS', 'IEA'], ['IDA', 'IEA'], ['IDA', 'IMP', 'IGI', 'IEP', 'IBA'], ['IEA'], ['ISS', 'IEA'], ['IEP', 'IEA'], ['IEA'], ['IEA'], ['ISS'], ['IEA'], ['IDA', 'IGI'], ['TAS', 'IEA'], ['IEA'], ['IEA'], ['IEP'], ['IEA'], ['IMP', 'IEP', 'IBA', 'IEA'], ['IDA'], ['IEA'], ['IMP', 'ISS', 'IEA'], ['IEA'], ['IDA'], ['IDA', 'IBA'], ['IEA'], ['IEA'], ['IDA', 'ISS', 'IEA'], ['TAS', 'IEA'], ['IE…	MEgreen
GO:BP	GO:0035239	tube morphogenesis	0.000133853	TRUE	"The process in which the anatomical structures of a tube are generated and organized. Epithelial and endothelial tubes transport gases, liquids and cells from one site to another and form the basic structure of many organs and tissues, with tube shape and organization varying from the single-celled excretory organ in Caenorhabditis elegans to the branching trees of the mammalian kidney and insec…	264	488	62	4386	0.127049	0.234848	query_1	['GO:0009653', 'GO:0035295']	['EXT1', 'SFRP1', 'CXCL10', 'SERPINE1', 'GDF7', 'SFRP2', 'MMP2', 'MFGE8', 'PDGFA', 'CCN2', 'SMOC2', 'TNFSF12', 'NTN1', 'FAP', 'CCN1', 'ITGAV', 'CD47', 'NOTCH3', 'GTF2I', 'NAGLU', 'VEGFB', 'ADAM15', 'CAMP', 'SULF1', 'ANGPTL4', 'CCN3', 'PODXL', 'IHH', 'SRPX2', 'THBS4', 'MMP14', 'ANG', 'ITGB3', 'PF4', 'PDCD6', 'THBS2', 'LRP1', 'ANXA3', 'HRG', 'MDK', 'B4GALT1', 'SERPINF1', 'MTHFR', 'PLXNB2', 'MAP3K3'…	[['IEA'], ['ISS', 'IEA'], ['IDA', 'IEA'], ['IMP', 'IGI', 'IEP', 'IBA'], ['IEA'], ['ISS', 'IEA'], ['IEA'], ['IEA'], ['ISS'], ['IEA'], ['IDA', 'IGI'], ['TAS', 'IEA'], ['IEA'], ['IEA'], ['IEA'], ['IEP', 'IBA', 'IEA'], ['IEA'], ['IEA'], ['IDA'], ['IEA'], ['IDA', 'IBA'], ['IEA'], ['IEA'], ['IDA'], ['TAS', 'IEA'], ['IDA'], ['ISS'], ['ISS', 'IEA'], ['ISS', 'IBA', 'IEA'], ['IEP'], ['IEA'], ['IDA', 'IMP',…	MEgreen
GO:BP	GO:0001944	vasculature development	0.000162126	TRUE	"The process whose specific outcome is the progression of the vasculature over time, from its formation to the mature structure. The vasculature is an interconnected tubular multi-tissue structure that contains fluid that is actively transported around the organism." [GOC:dph, UBERON:0002409]	259	488	61	4386	0.125	0.235521	query_1	['GO:0048731', 'GO:0072359']	['SEMA3C', 'SFRP1', 'CXCL10', 'SERPINE1', 'SFRP2', 'MMP2', 'MFGE8', 'PDGFA', 'CCN2', 'SMOC2', 'TNFSF12', 'FAP', 'CCN1', 'ITGAV', 'CD47', 'ANTXR1', 'NOTCH3', 'GTF2I', 'NAGLU', 'VEGFB', 'ADAM15', 'CAMP', 'SULF1', 'ANGPTL4', 'CCN3', 'PDGFD', 'IHH', 'SRPX2', 'THBS4', 'MMP14', 'ANG', 'ITGB3', 'PF4', 'PDCD6', 'PCSK5', 'THBS2', 'LRP1', 'CXCL12', 'ANXA3', 'HRG', 'MDK', 'B4GALT1', 'SERPINF1', 'MAP3K3', 'M…	[['IEA'], ['ISS'], ['IDA', 'IEA'], ['IMP', 'IGI', 'IEP', 'IBA'], ['ISS', 'IEA'], ['IEA'], ['IEA'], ['ISS'], ['IEA'], ['IDA', 'IGI'], ['TAS', 'IEA'], ['IEA'], ['IEA'], ['IEP', 'IBA', 'IEA'], ['IEA'], ['IEA'], ['IEA'], ['IDA'], ['IEA'], ['IDA', 'IBA', 'IEA'], ['IEA'], ['IEA'], ['IDA'], ['TAS', 'IEA'], ['IDA'], ['IEA'], ['IEA'], ['ISS', 'IBA', 'IEA'], ['IEP'], ['IEA'], ['IDA', 'IMP', 'IBA', 'TAS', '…	MEgreen
[truncated: 391 more rows]

## Sheet: Supplementary table 4
Supplementary Table 4. Functional enrichment of ontology terms in module groups in the media.
source	native	name	p_value	significant	description	term_size	query_size	intersection_size	effective_domain_size	precision	recall	query	parents	intersections	evidences	module
[truncated: 705 more rows]

## Sheet: Supplementary table 5
Supplementary Table 5. Functional enrichment of ontology terms in module groups in the fibrous cap.
source	native	name	p_value	significant	description	term_size	query_size	intersection_size	effective_domain_size	precision	recall	query	parents	intersections	evidences	module
[truncated: 749 more rows]

## Sheet: Supplementary table 6
Supplementary Table 6. Functional enrichment of ontology terms in various subregion datasets.
Subregion	GO.ID	Description	p.Val	FDR	Phenotype	Genes
[truncated: 4,346 more rows]

## Sheet: Supplementary table 7
Supplementary Table 7. Functional enrichment of ontology terms associated with MCT status across the subregions.
Comparison	NAME	GS<br> follow link to MSigDB	GS DETAILS	SIZE	ES	NES	NOM p-val	FDR q-val	FWER p-val	RANK AT MAX	LEADING EDGE
[truncated: 6,198 more rows]

## Sheet: Supplementary table 8
Supplementary Table 8. Properties of antibodies used for independent validation of plaque tissue panel.
[truncated: 8 more rows]

## Sheet: Supplementary table 9
Supplementary Table 9. List of proteins assigned the MG5 module group in the necrotic core.
[truncated: 241 more rows]
[truncated: 249 more columns]
