# Supplementary material for: Proteomics reveals spatial and molecular heterogeneities in advanced atherosclerotic carotid artery plaques
Source: Nat Cardiovasc Res. 2026 Jun 22;5(7):605–23. doi: 10.1038/s44161-026-00827-1 (PMC13368601; doi:10.1038/s44161-026-00827-1)
Supplement: Supplementary file 3 — Statistical source data. [file 44161_2026_827_MOESM3_ESM.xlsx]

## Sheet: F1_102_06_covariate-ami_nperm50
cov	n_class	ami	pval	qval
Histology	5	0.09325	9e-05	0.00171
Stenosis	6	0.02727	0.04909	0.310903
Dyslipidemia	2	0.02586	0.03749	0.310903
Nicotine_yes	2	0.01446	0.13061	0.620398
Diabetes	2	0.00894	0.17574	0.667812
CAD	2	0.00467	0.22578	0.71497
BMI	7	0.00287	0.34021	0.807999
PAD	2	0.00183	0.33484	0.807999
Dialysis	2	-0.00043	1	1
MI	2	-0.00433	0.48682	0.959193
Age	7	-0.00464	0.58317	0.959193
Gender_male	2	-0.00504	0.65184	0.959193
Hypertension	2	-0.00522	0.65629	0.959193
AF	2	-0.00533	0.59745	0.959193
Symptomatic_symptomatic	2	-0.00658	0.82422	1
Statins	2	-0.0085	1	1
COPD	2	-0.00954	1	1
Insulin	2	-0.01016	1	1
PFI	2	-0.01016	1	1
