# Supplementary material for: Proteomics reveals spatial and molecular heterogeneities in advanced atherosclerotic carotid artery plaques
Source: Nat Cardiovasc Res. 2026 Jun 22;5(7):605–23. doi: 10.1038/s44161-026-00827-1 (PMC13368601; doi:10.1038/s44161-026-00827-1)
Supplement: Supplementary file 4 — Statistical source data. [file 44161_2026_827_MOESM4_ESM.xlsx]

## Sheet: F2_110_00_protein-info
Protein ID	Protein.Group	Protein.Ids	Genes	First.Protein.Description	protein_cluster	median_intensity	variance	nobs	deciles	subregion
LAMA5_HUMAN	O15230	O15230	LAMA5		LAMA5_HUMAN_1	15.634	0.83027	106	1	Media
MYH10_HUMAN	P35580	P35580;Q7Z406	MYH10		MYH10_HUMAN_1	18.1633	0.627767	106	1	Media
MYH11_HUMAN	P35749	P35749	MYH11		MYH11_HUMAN_1	17.4358	0.844456	106	1	Media
FLNA_HUMAN	P21333	P21333	FLNA		FLNA_HUMAN_1	18.3461	0.509823	106	1	Media
FLNC_HUMAN	Q14315	Q14315	FLNC		FLNC_HUMAN_1	12.9145	1.30342	102	2	Media
PGBM_HUMAN	P98160	P98160	HSPG2		PGBM_HUMAN_1	17.506	0.363273	106	1	Media
TENA_HUMAN	P24821	P24821	TNC		TENA_HUMAN_1	16.2106	1.67372	106	1	Media
AHNK_HUMAN	Q09666	Q09666	AHNAK		AHNK_HUMAN_1	14.8536	0.236269	106	1	Media
CO3_HUMAN	P01024	P01024	C3		CO3_HUMAN_1	14.2686	0.849154	106	1	Media
MYH9_HUMAN	P35579	P35579	MYH9		MYH9_HUMAN_1	14.9889	1.10389	104	1	Media
LAMB2_HUMAN	P55268	P55268	LAMB2		LAMB2_HUMAN_1	15.8269	0.880618	106	1	Media
APOB_HUMAN	P04114	P04114	APOB		APOB_HUMAN_1	11.5822	1.74972	105	3	Media
CO6A3_HUMAN	P12111	P12111	COL6A3		CO6A3_HUMAN_1	17.4033	0.737027	106	1	Media
PLEC_HUMAN	Q15149	Q15149	PLEC		PLEC_HUMAN_1	13.8339	0.175975	106	1	Media
CO6A1_HUMAN	P12109	P12109	COL6A1		CO6A1_HUMAN_1	18.1125	0.771714	106	1	Media
LTBP1_HUMAN	Q14766	Q14766	LTBP1		LTBP1_HUMAN_1	15.2511	0.581004	106	1	Media
FLNB_HUMAN	O75369	O75369	FLNB		FLNB_HUMAN_1	11.5436	0.410138	106	3	Media
FBN1_HUMAN	P35555	P35555	FBN1		FBN1_HUMAN_1	14.3939	1.4129	105	1	Media
TLN1_HUMAN	Q9Y490	Q9Y490	TLN1		TLN1_HUMAN_1	15.0709	0.25726	106	1	Media
COCA1_HUMAN	Q99715	Q99715	COL12A1		COCA1_HUMAN_1	11.8078	1.69178	106	3	Media
TENX_HUMAN	P22105	P22105	TNXB		TENX_HUMAN_1	13.3652	0.789459	106	1	Media
COEA1_HUMAN	Q05707	Q05707	COL14A1		COEA1_HUMAN_1	16.4279	0.793973	106	1	Media
STAB1_HUMAN	Q9NY15	Q9NY15	STAB1		STAB1_HUMAN_1	14.7244	1.01619	106	1	Media
TRFE_HUMAN	P02787	P02787	TF		TRFE_HUMAN_1	15.7017	1.53849	106	1	Media
ALBU_HUMAN	P02768	contam_sp|P02769|ALBU_BOVIN;P02768	ALB		ALBU_HUMAN_1	18.796	1.3161	106	1	Media
HMCN1_HUMAN	Q96RW7	Q96RW7	HMCN1		HMCN1_HUMAN_1	11.8508	0.754298	104	3	Media
A2MG_HUMAN	P01023	P01023	A2M		A2MG_HUMAN_1	14.0557	0.803987	106	1	Media
K2C1_HUMAN	P04264	P04264	KRT1		K2C1_HUMAN_1	15.6338	5.29953	106	1	Media
SPTB1_HUMAN	P11277	P11277	SPTB		SPTB1_HUMAN_1	11.9598	1.78046	103	3	Media
VINC_HUMAN	P18206	P18206	VCL		VINC_HUMAN_1	13.8373	1.0018	104	1	Media
SYNEM_HUMAN	O15061	O15061	SYNM		SYNEM_HUMAN_1	13.4519	0.377794	106	1	Media
PALLD_HUMAN	Q8WX93	Q8WX93	PALLD		PALLD_HUMAN_1	14.9279	0.385235	106	1	Media
K22E_HUMAN	P35908	P35908	KRT2		K22E_HUMAN_1	14.0175	5.81625	106	1	Media
THRB_HUMAN	P00734	P00734	F2		THRB_HUMAN_1	12.9299	2.06719	106	2	Media
LTBP4_HUMAN	Q8N2S1	Q8N2S1	LTBP4		LTBP4_HUMAN_1	14.6831	0.471274	106	1	Media
K2C5_HUMAN	P13647	P13647	KRT5		K2C5_HUMAN_1	12.3692	3.12655	97	2	Media
K1C10_HUMAN	P13645	P13645	KRT10		K1C10_HUMAN_1	14.955	5.18963	106	1	Media
FINC_HUMAN	P02751	P02751	FN1		FINC_HUMAN_1	18.2949	0.494691	106	1	Media
FIBA_HUMAN	P02671	P02671	FGA		FIBA_HUMAN_1	16.1178	1.88639	106	1	Media
ACTN1_HUMAN	P12814	P12814	ACTN1		ACTN1_HUMAN_1	17.2929	0.368641	106	1	Media
SRBS2_HUMAN	O94875	O94875	SORBS2		SRBS2_HUMAN_1	14.9068	0.855888	106	1	Media
SMTN_HUMAN	P53814	P53814	SMTN		SMTN_HUMAN_1	13.2279	0.978832	104	1	Media
NID2_HUMAN	Q14112	Q14112	NID2		NID2_HUMAN_1	13.1575	0.363756	106	2	Media
AEBP1_HUMAN	Q8IUX7	Q8IUX7	AEBP1		AEBP1_HUMAN_1	15.5315	0.456292	106	1	Media
TENS1_HUMAN	Q9HBL0	Q9HBL0	TNS1		TENS1_HUMAN_1	14.0774	0.591288	106	1	Media
NID1_HUMAN	P14543	P14543	NID1		NID1_HUMAN_1	13.8602	0.424552	106	1	Media
SPTA1_HUMAN	P02549	P02549	SPTA1		SPTA1_HUMAN_1	11.8119	1.39407	99	3	Media
CO5_HUMAN	P01031	P01031	C5		CO5_HUMAN_1	13.8309	0.836181	106	1	Media
POSTN_HUMAN	Q15063	Q15063	POSTN		POSTN_HUMAN_1	15.941	1.46281	106	1	Media
GAS6_HUMAN	Q14393	Q14393	GAS6		GAS6_HUMAN_1	10.9055	1.61446	106	4	Media
K1C9_HUMAN	P35527	P35527	KRT9		K1C9_HUMAN_1	12.9286	5.45993	106	2	Media
LAMC1_HUMAN	P11047	P11047	LAMC1		LAMC1_HUMAN_1	15.7661	0.624068	106	1	Media
K1C14_HUMAN	P02533	P02533	KRT14		K1C14_HUMAN_1	12.1416	2.61388	106	2	Media
CO6A2_HUMAN	P12110	P12110	COL6A2		CO6A2_HUMAN_1	17.5237	0.822994	106	1	Media
TAGL_HUMAN	Q01995	Q01995	TAGLN		TAGL_HUMAN_1	18.3101	1.01365	106	1	Media
CO4A_HUMAN	P0C0L4	P0C0L4;P0C0L5	C4A		CO4A_HUMAN_1	12.7047	0.674841	106	2	Media
MYOF_HUMAN	Q9NZM1	Q9NZM1	MYOF		MYOF_HUMAN_1	12.5776	0.155596	106	2	Media
CO1A2_HUMAN	P08123	P08123	COL1A2		CO1A2_HUMAN_1	20.7713	1.01208	106	1	Media
ADH1B_HUMAN	P00325	P00325;P08319	ADH1B		ADH1B_HUMAN_1	16.1443	1.06698	106	1	Media
MYO1C_HUMAN	O00159	O00159	MYO1C		MYO1C_HUMAN_1	14.5975	0.167448	106	1	Media
NOTC3_HUMAN	Q9UM47	Q9UM47	NOTCH3		NOTC3_HUMAN_1	12.5205	0.583833	105	2	Media
BCAM_HUMAN	P50895	P50895	BCAM		BCAM_HUMAN_1	13.6173	1.14053	106	1	Media
LTBP2_HUMAN	Q14767	Q14767	LTBP2		LTBP2_HUMAN_1	14.2128	0.432186	106	1	Media
CSPG4_HUMAN	Q6UVK1	Q6UVK1	CSPG4		CSPG4_HUMAN_1	12.5571	0.285145	106	2	Media
CALX_HUMAN	P27824	P27824	CANX		CALX_HUMAN_1	14.6207	0.326792	106	1	Media
PLSL_HUMAN	P13796	P13796	LCP1		PLSL_HUMAN_1	13.0465	1.34401	106	2	Media
ITIH4_HUMAN	Q14624	Q14624	ITIH4		ITIH4_HUMAN_1	13.0877	0.619408	106	2	Media
CSPG2_HUMAN	P13611	P13611	VCAN		CSPG2_HUMAN_1	18.1383	0.991991	106	1	Media
CO1A1_HUMAN	P02452	P02452	COL1A1		CO1A1_HUMAN_1	18.7822	1.49687	106	1	Media
DESP_HUMAN	P15924	P15924	DSP		DESP_HUMAN_1	10.6918	1.95248	81	5	Media
KPRP_HUMAN	Q5T749	Q5T749	KPRP		KPRP_HUMAN_1	11.2436	2.3719	74	4	Media
FCGBP_HUMAN	Q9Y6R7	Q9Y6R7	FCGBP		FCGBP_HUMAN_1	11.6444	1.25675	101	3	Media
CFAB_HUMAN	P00751	P00751	CFB		CFAB_HUMAN_1	12.979	0.820159	106	2	Media
C1TC_HUMAN	P11586	P11586	MTHFD1		C1TC_HUMAN_1	12.4128	0.169513	106	2	Media
SRBS1_HUMAN	Q9BX66	Q9BX66	SORBS1		SRBS1_HUMAN_1	16.0804	0.682464	106	1	Media
AL1A1_HUMAN	P00352	P00352	ALDH1A1		AL1A1_HUMAN_1	12.2762	0.763255	103	2	Media
CFAH_HUMAN	P08603	P08603	CFH		CFAH_HUMAN_1	13.2854	0.493039	106	1	Media
DPYL3_HUMAN	Q14195	Q14195	DPYSL3		DPYL3_HUMAN_1	14.7811	0.20868	106	1	Media
KGP1_HUMAN	Q13976	Q13976	PRKG1		KGP1_HUMAN_1	13.6169	0.414346	106	1	Media
MEGF6_HUMAN	O75095	O75095	MEGF6		MEGF6_HUMAN_1	11.3468	0.632603	105	3	Media
ILK_HUMAN	Q13418	Q13418	ILK		ILK_HUMAN_1	13.4623	0.513835	106	1	Media
DESM_HUMAN	P17661	P17661	DES		DESM_HUMAN_1	11.8509	1.86366	94	3	Media
DYHC1_HUMAN	Q14204	Q14204	DYNC1H1		DYHC1_HUMAN_1	13.3743	0.110512	106	1	Media
TBB4B_HUMAN	P68371	P04350;P07437;P68371	TUBB4B		TBB4B_HUMAN_1	15.1168	0.806102	106	1	Media
AMPN_HUMAN	P15144	P15144	ANPEP		AMPN_HUMAN_1	11.0685	1.5878	103	4	Media
LRP1_HUMAN	Q07954	Q07954	LRP1		LRP1_HUMAN_1	13.0079	0.18767	106	2	Media
TRFL_HUMAN	P02788	P02788	LTF		TRFL_HUMAN_1	12.463	1.15993	106	2	Media
MYPT1_HUMAN	O14974	O14974	PPP1R12A		MYPT1_HUMAN_1	11.7875	0.318126	106	3	Media
AOC3_HUMAN	Q16853	Q16853	AOC3		AOC3_HUMAN_1	17.2317	0.906567	106	1	Media
FBLN3_HUMAN	Q12805	Q12805	EFEMP1		FBLN3_HUMAN_1	16.9578	0.56244	106	1	Media
PERM_HUMAN	P05164	P05164	MPO		PERM_HUMAN_1	11.8777	1.0981	102	3	Media
CALD1_HUMAN	Q05682	Q05682	CALD1		CALD1_HUMAN_1	16.1036	0.57559	106	1	Media
LAMA2_HUMAN	P24043	P24043	LAMA2		LAMA2_HUMAN_1	11.0839	0.818593	97	4	Media
ITIH5_HUMAN	Q86UX2	Q86UX2	ITIH5		ITIH5_HUMAN_1	12.5587	1.09089	106	2	Media
AL1B1_HUMAN	P30837	P30837	ALDH1B1		AL1B1_HUMAN_1	13.3518	0.517012	106	1	Media
TSP2_HUMAN	P35442	P35442	THBS2		TSP2_HUMAN_1	13.7257	0.85782	106	1	Media
MFGM_HUMAN	Q08431	Q08431	MFGE8		MFGM_HUMAN_1	15.5423	0.887023	106	1	Media
LTBP3_HUMAN	Q9NS15	Q9NS15	LTBP3		LTBP3_HUMAN_1	11.5625	0.415603	104	3	Media
ANK1_HUMAN	P16157	P16157	ANK1		ANK1_HUMAN_1	11.248	1.41869	105	4	Media
EMIL2_HUMAN	Q9BXX0	Q9BXX0	EMILIN2		EMIL2_HUMAN_1	11.832	0.962205	102	3	Media
PDIA1_HUMAN	P07237	P07237	P4HB		PDIA1_HUMAN_1	13.1716	0.252922	106	2	Media
ALDOA_HUMAN	P04075	P04075	ALDOA		ALDOA_HUMAN_1	15.1459	0.230762	106	1	Media
RRBP1_HUMAN	Q9P2E9	Q9P2E9	RRBP1		RRBP1_HUMAN_1	11.5402	0.226172	104	3	Media
DMD_HUMAN	P11532	P11532	DMD		DMD_HUMAN_1	11.5213	0.427225	101	3	Media
G6PD_HUMAN	P11413	P11413	G6PD		G6PD_HUMAN_1	13.4857	0.224836	106	1	Media
ACTN4_HUMAN	O43707	O43707	ACTN4		ACTN4_HUMAN_1	16.2506	0.37723	106	1	Media
PUR9_HUMAN	P31939	P31939	ATIC		PUR9_HUMAN_1	12.2845	0.21625	106	2	Media
CO4A2_HUMAN	P08572	P08572	COL4A2		CO4A2_HUMAN_1	17.7427	0.440373	106	1	Media
PDLI7_HUMAN	Q9NR12	Q9NR12	PDLIM7		PDLI7_HUMAN_1	16.1214	0.598256	106	1	Media
CH60_HUMAN	P10809	P10809	HSPD1		CH60_HUMAN_1	10.8627	0.654302	105	5	Media
XRCC6_HUMAN	P12956	P12956	XRCC6		XRCC6_HUMAN_1	13.1654	0.161709	106	2	Media
GRP75_HUMAN	P38646	P38646	HSPA9		GRP75_HUMAN_1	12.4862	0.230564	106	2	Media
MUC18_HUMAN	P43121	P43121	MCAM		MUC18_HUMAN_1	13.8834	0.8129	106	1	Media
CO9_HUMAN	P02748	P02748	C9		CO9_HUMAN_1	13.8861	0.842006	106	1	Media
CO7_HUMAN	P10643	P10643	C7		CO7_HUMAN_1	13.8494	0.965937	106	1	Media
ANXA6_HUMAN	P08133	P08133	ANXA6		ANXA6_HUMAN_1	12.9554	0.945425	105	2	Media
LPP_HUMAN	Q93052	Q93052	LPP		LPP_HUMAN_1	14.1835	0.590787	106	1	Media
HPT_HUMAN	P00738	P00738	HP		HPT_HUMAN_1	14.4068	2.04213	106	1	Media
TPM1_HUMAN	P09493	P06753;P07951;P09493;P67936	TPM1		TPM1_HUMAN_1	19.0673	0.786054	106	1	Media
AGRIN_HUMAN	O00468	O00468	AGRN		AGRIN_HUMAN_1	11.2367	0.372004	106	4	Media
PRELP_HUMAN	P51888	P51888	PRELP		PRELP_HUMAN_1	17.3572	1.19972	106	1	Media
STAT1_HUMAN	P42224	P42224	STAT1		STAT1_HUMAN_1	11.5497	0.30851	103	3	Media
SYNP2_HUMAN	Q9UMS6	Q9UMS6	SYNPO2		SYNP2_HUMAN_1	12.3879	0.5353	106	2	Media
COFA1_HUMAN	P39059	P39059	COL15A1		COFA1_HUMAN_1	13.4643	0.695598	106	1	Media
RPN1_HUMAN	P04843	P04843	RPN1		RPN1_HUMAN_1	12.0841	0.100828	106	2	Media
MXRA5_HUMAN	Q9NR99	Q9NR99	MXRA5		MXRA5_HUMAN_1	11.2087	0.877467	104	4	Media
TKT_HUMAN	P29401	P29401	TKT		TKT_HUMAN_1	13.9154	0.356633	106	1	Media
PLMN_HUMAN	P00747	P00747;P08519	PLG		PLMN_HUMAN_1	13.7017	0.812033	106	1	Media
SPTB2_HUMAN	Q01082	Q01082	SPTBN1		SPTB2_HUMAN_1	10.809	0.42765	100	5	Media
CRAC1_HUMAN	Q9NQ79	Q9NQ79	CRTAC1		CRAC1_HUMAN_1	13.8387	0.887021	106	1	Media
PLST_HUMAN	P13797	P13797	PLS3		PLST_HUMAN_1	13.3708	1.08202	104	1	Media
KLKB1_HUMAN	P03952	P03952	KLKB1		KLKB1_HUMAN_1	11.9621	0.460282	106	3	Media
NET1_HUMAN	O95631	O95631	NTN1		NET1_HUMAN_1	13.4309	1.13673	105	1	Media
ARP3_HUMAN	P61158	P61158	ACTR3		ARP3_HUMAN_1	13.0189	0.300321	106	2	Media
SRPX_HUMAN	P78539	P78539	SRPX		SRPX_HUMAN_1	15.7817	0.490914	106	1	Media
NIBA2_HUMAN	Q96TA1	Q96TA1	NIBAN2		NIBA2_HUMAN_1	11.3888	0.221725	106	3	Media
SBP1_HUMAN	Q13228	Q13228	SELENBP1		SBP1_HUMAN_1	12.9384	0.443629	106	2	Media
VINEX_HUMAN	O60504	O60504	SORBS3		VINEX_HUMAN_1	12.669	0.321269	106	2	Media
UTRN_HUMAN	P46939	P46939	UTRN		UTRN_HUMAN_1	12.2249	0.150529	106	2	Media
CO6_HUMAN	P13671	P13671	C6		CO6_HUMAN_1	12.2655	0.822017	106	2	Media
CAH1_HUMAN	P00915	P00915	CA1		CAH1_HUMAN_1	13.025	2.08515	105	2	Media
FHL2_HUMAN	Q14192	Q14192	FHL2		FHL2_HUMAN_1	12.5897	0.455113	106	2	Media
COR1C_HUMAN	Q9ULV4	Q9ULV4	CORO1C		COR1C_HUMAN_1	13.6379	0.195601	106	1	Media
IQGA1_HUMAN	P46940	P46940	IQGAP1		IQGA1_HUMAN_1	11.6514	0.613331	102	3	Media
PDLI1_HUMAN	O00151	O00151	PDLIM1		PDLI1_HUMAN_1	15.7308	0.316359	106	1	Media
ITAV_HUMAN	P06756	P06756	ITGAV		ITAV_HUMAN_1	12.5418	0.325587	106	2	Media
SYNPO_HUMAN	Q8N3V7	Q8N3V7	SYNPO		SYNPO_HUMAN_1	13.0113	0.364958	106	2	Media
UBP5_HUMAN	P45974	P45974	USP5		UBP5_HUMAN_1	11.083	0.151734	105	4	Media
ASPN_HUMAN	Q9BXN1	Q9BXN1	ASPN		ASPN_HUMAN_1	13.7437	1.60328	106	1	Media
MX1_HUMAN	P20591	P20591	MX1		MX1_HUMAN_1	10.8087	0.798822	100	5	Media
QSOX1_HUMAN	O00391	O00391	QSOX1		QSOX1_HUMAN_1	12.1439	0.518505	106	2	Media
EHD2_HUMAN	Q9NZN4	Q9NZN4	EHD2		EHD2_HUMAN_1	15.6047	0.336732	106	1	Media
CSRP1_HUMAN	P21291	P21291	CSRP1		CSRP1_HUMAN_1	16.2803	0.678504	106	1	Media
KNG1_HUMAN	P01042	P01042	KNG1		KNG1_HUMAN_1	13.4714	0.896004	106	1	Media
PDLI5_HUMAN	Q96HC4	Q96HC4	PDLIM5		PDLI5_HUMAN_1	13.3738	0.361502	106	1	Media
ACTH_HUMAN	P63267	P60709;P62736;P63261;P63267;P68032;Q562R1	ACTG2		ACTH_HUMAN_1	18.6162	1.83087	105	1	Media
TGFI1_HUMAN	O43294	O43294	TGFB1I1		TGFI1_HUMAN_1	14.2587	0.527807	106	1	Media
PGM1_HUMAN	P36871	P36871	PGM1		PGM1_HUMAN_1	12.4831	0.38752	105	2	Media
PXDN_HUMAN	Q92626	Q92626	PXDN		PXDN_HUMAN_1	10.6451	0.367091	103	5	Media
CAVN1_HUMAN	Q6NZI2	Q6NZI2	CAVIN1		CAVN1_HUMAN_1	16.32	0.317707	106	1	Media
FHL1_HUMAN	Q13642	Q13642	FHL1		FHL1_HUMAN_1	15.2178	0.769665	106	1	Media
LAMB1_HUMAN	P07942	P07942	LAMB1		LAMB1_HUMAN_1	11.7799	0.523911	105	3	Media
FIL1L_HUMAN	Q4L180	Q4L180	FILIP1L		FIL1L_HUMAN_1	10.7338	0.442114	98	5	Media
FIBG_HUMAN	P02679	P02679	FGG		FIBG_HUMAN_1	14.7592	2.07179	106	1	Media
CAD13_HUMAN	P55290	P55290	CDH13		CAD13_HUMAN_1	15.2609	0.401639	106	1	Media
TB182_HUMAN	Q9C0C2	Q9C0C2	TNKS1BP1		TB182_HUMAN_1	11.2757	0.193101	98	4	Media
MYLK_HUMAN	Q15746	Q15746	MYLK		MYLK_HUMAN_1	13.4362	0.602845	106	1	Media
CATG_HUMAN	P08311	P08311	CTSG		CATG_HUMAN_1	13.1272	2.63626	102	2	Media
SRC8_HUMAN	Q14247	Q14247	CTTN		SRC8_HUMAN_1	13.6456	0.231654	106	1	Media
KPYM_HUMAN	P14618	P14618	PKM		KPYM_HUMAN_1	16.8401	0.170844	106	1	Media
CEMIP_HUMAN	Q8WUJ3	Q8WUJ3	CEMIP		CEMIP_HUMAN_1	10.8062	1.27174	81	5	Media
CLH1_HUMAN	Q00610	P53675;Q00610	CLTC		CLH1_HUMAN_1	12.3593	0.2095	106	2	Media
LMNB2_HUMAN	Q03252	Q03252	LMNB2		LMNB2_HUMAN_1	13.8734	0.234123	106	1	Media
HEMO_HUMAN	P02790	P02790	HPX		HEMO_HUMAN_1	13.7923	0.681299	106	1	Media
CD109_HUMAN	Q6YHK3	Q6YHK3	CD109		CD109_HUMAN_1	11.0865	0.425763	104	4	Media
HPLN3_HUMAN	Q96S86	Q96S86	HAPLN3		HPLN3_HUMAN_1	13.5317	0.76487	106	1	Media
TYPH_HUMAN	P19971	P19971	TYMP		TYPH_HUMAN_1	11.8908	1.07129	104	3	Media
A1AT_HUMAN	P01009	P01009	SERPINA1		A1AT_HUMAN_1	14.9705	0.895645	106	1	Media
HORN_HUMAN	Q86YZ3	Q86YZ3	HRNR		HORN_HUMAN_1	11.136	3.52101	96	4	Media
NB5R3_HUMAN	P00387	P00387	CYB5R3		NB5R3_HUMAN_1	15.1474	0.107953	106	1	Media
MIME_HUMAN	P20774	P20774	OGN		MIME_HUMAN_1	16.4278	0.934425	106	1	Media
CERU_HUMAN	P00450	P00450	CP		CERU_HUMAN_1	12.9426	0.478776	106	2	Media
MMP12_HUMAN	P39900	P39900	MMP12		MMP12_HUMAN_1	14.1126	2.8745	105	1	Media
EHD4_HUMAN	Q9H223	Q9H223;Q9NZN3	EHD4		EHD4_HUMAN_1	12.5863	0.156868	106	2	Media
TSP1_HUMAN	P07996	P07996	THBS1		TSP1_HUMAN_1	11.2716	1.41514	105	4	Media
SAMP_HUMAN	P02743	P02743	APCS		SAMP_HUMAN_1	18.8255	0.481547	106	1	Media
ALS_HUMAN	P35858	P35858	IGFALS		ALS_HUMAN_1	11.5778	1.08227	102	3	Media
LMOD1_HUMAN	P29536	P29536	LMOD1		LMOD1_HUMAN_1	14.5151	0.939109	106	1	Media
TAGL2_HUMAN	P37802	P37802	TAGLN2		TAGL2_HUMAN_1	15.8524	1.93766	105	1	Media
HNRPM_HUMAN	P52272	P52272	HNRNPM		HNRPM_HUMAN_1	10.9681	0.546446	85	4	Media
SYNE3_HUMAN	Q6ZMZ3	Q6ZMZ3	SYNE3		SYNE3_HUMAN_1	10.4109	0.24627	95	6	Media
PSA_HUMAN	P55786	A6NEC2;P55786	NPEPPS		PSA_HUMAN_1	11.5376	0.159556	106	3	Media
AMPL_HUMAN	P28838	P28838	LAP3		AMPL_HUMAN_1	11.25	0.411194	106	4	Media
ARHGH_HUMAN	Q96PE2	Q96PE2	ARHGEF17		ARHGH_HUMAN_1	10.1861	0.143363	100	6	Media
TLN2_HUMAN	Q9Y4G6	Q9Y4G6	TLN2		TLN2_HUMAN_1	11.3256	0.160235	103	4	Media
MECP2_HUMAN	P51608	P51608	MECP2		MECP2_HUMAN_1	11.1437	0.343311	105	4	Media
LMNA_HUMAN	P02545	P02545	LMNA		LMNA_HUMAN_1	17.3535	0.173133	106	1	Media
FUBP1_HUMAN	Q96AE4	Q96AE4	FUBP1		FUBP1_HUMAN_1	12.4624	0.175571	106	2	Media
ITB2_HUMAN	P05107	P05107	ITGB2		ITB2_HUMAN_1	10.8725	0.865483	100	5	Media
FBLN2_HUMAN	P98095	P98095	FBLN2		FBLN2_HUMAN_1	15.2531	0.423956	106	1	Media
HSP72_HUMAN	P54652	P54652	HSPA2		HSP72_HUMAN_1	13.0839	0.440294	106	2	Media
TALDO_HUMAN	P37837	P37837	TALDO1		TALDO_HUMAN_1	11.8129	0.336992	105	3	Media
BGH3_HUMAN	Q15582	Q15582	TGFBI		BGH3_HUMAN_1	17.1836	0.483929	106	1	Media
MGAT1_HUMAN	P26572	P26572	MGAT1		MGAT1_HUMAN_1	11.8895	0.749117	106	3	Media
ZA2G_HUMAN	P25311	P25311	AZGP1		ZA2G_HUMAN_1	11.9667	1.02118	106	3	Media
MOES_HUMAN	P26038	P15311;P26038;P35241	MSN		MOES_HUMAN_1	12.6696	0.739774	105	2	Media
TMM43_HUMAN	Q9BTV4	Q9BTV4	TMEM43		TMM43_HUMAN_1	13.1231	0.128619	106	2	Media
CLIC4_HUMAN	Q9Y696	Q9Y696	CLIC4		CLIC4_HUMAN_1	13.9303	0.387751	106	1	Media
PGS2_HUMAN	P07585	P07585	DCN		PGS2_HUMAN_1	13.0498	2.22799	106	2	Media
ANXA2_HUMAN	P07355	A6NMY6;P07355	ANXA2		ANXA2_HUMAN_1	15.6687	0.293399	106	1	Media
APOE_HUMAN	P02649	P02649	APOE		APOE_HUMAN_1	16.9513	1.23304	106	1	Media
TBA4A_HUMAN	P68366	A6NHL2;P68363;P68366;Q71U36;Q9BQE3	TUBA4A		TBA4A_HUMAN_1	14.9265	0.116207	106	1	Media
EF2_HUMAN	P13639	P13639	EEF2		EF2_HUMAN_1	12.9362	0.173985	106	2	Media
PGCA_HUMAN	P16112	P16112	ACAN		PGCA_HUMAN_1	14.858	2.07494	105	1	Media
C4BPA_HUMAN	P04003	P04003	C4BPA		C4BPA_HUMAN_1	12.7163	1.05766	106	2	Media
CA2D1_HUMAN	P54289	P54289	CACNA2D1		CA2D1_HUMAN_1	11.1307	0.274573	104	4	Media
ALDH2_HUMAN	P05091	O94788;P05091	ALDH2		ALDH2_HUMAN_1	12.8575	0.209669	106	2	Media
CSRP2_HUMAN	Q16527	Q16527	CSRP2		CSRP2_HUMAN_1	14.9818	0.829902	106	1	Media
PDLI3_HUMAN	Q53GG5	Q53GG5	PDLIM3		PDLI3_HUMAN_1	15.1439	0.666656	106	1	Media
HDGF_HUMAN	P51858	P51858	HDGF		HDGF_HUMAN_1	12.762	0.600315	104	2	Media
VWF_HUMAN	P04275	P04275	VWF		VWF_HUMAN_1	10.6232	0.935673	94	5	Media
ENOA_HUMAN	P06733	P06733	ENO1		ENOA_HUMAN_1	16.3619	0.37558	106	1	Media
CLIC1_HUMAN	O00299	O00299	CLIC1		CLIC1_HUMAN_1	13.8491	0.214589	106	1	Media
HPLN1_HUMAN	P10915	P10915	HAPLN1		HPLN1_HUMAN_1	14.3974	2.2076	106	1	Media
FBLN5_HUMAN	Q9UBX5	Q9UBX5	FBLN5		FBLN5_HUMAN_1	16.8795	0.729093	106	1	Media
MAP1B_HUMAN	P46821	P46821	MAP1B		MAP1B_HUMAN_1	11.877	0.322149	106	3	Media
RSU1_HUMAN	Q15404	Q15404	RSU1		RSU1_HUMAN_1	14.5325	0.670246	106	1	Media
HP1B3_HUMAN	Q5SSJ5	Q5SSJ5	HP1BP3		HP1B3_HUMAN_1	12.1423	0.427666	106	2	Media
ZN185_HUMAN	O15231	O15231	ZNF185		ZN185_HUMAN_1	11.4514	0.388364	90	3	Media
CO3A1_HUMAN	P02461	P02461	COL3A1		CO3A1_HUMAN_1	19.4759	1.03644	106	1	Media
ITAM_HUMAN	P11215	P11215	ITGAM		ITAM_HUMAN_1	10.8895	0.968861	103	4	Media
PYGB_HUMAN	P11216	P06737;P11216;P11217	PYGB		PYGB_HUMAN_1	13.0729	0.35639	106	2	Media
DSG1_HUMAN	Q02413	Q02413	DSG1		DSG1_HUMAN_1	10.4552	1.88012	75	6	Media
SPTN1_HUMAN	Q13813	Q13813	SPTAN1		SPTN1_HUMAN_1	11.1311	0.228171	105	4	Media
PGM5_HUMAN	Q15124	Q15124	PGM5		PGM5_HUMAN_1	12.2321	1.32011	98	2	Media
LMNB1_HUMAN	P20700	P20700	LMNB1		LMNB1_HUMAN_1	11.2882	0.759338	101	4	Media
TRI47_HUMAN	Q96LD4	Q96LD4	TRIM47		TRI47_HUMAN_1	11.9673	0.357315	105	3	Media
G3P_HUMAN	P04406	P04406	GAPDH		G3P_HUMAN_1	15.574	0.504502	106	1	Media
RTCB_HUMAN	Q9Y3I0	Q9Y3I0	RTCB		RTCB_HUMAN_1	11.1156	0.656302	98	4	Media
WDR1_HUMAN	O75083	O75083	WDR1		WDR1_HUMAN_1	14.7039	0.290329	106	1	Media
MYO1D_HUMAN	O94832	O94832	MYO1D		MYO1D_HUMAN_1	11.7803	0.309822	106	3	Media
FIBB_HUMAN	P02675	P02675	FGB		FIBB_HUMAN_1	16.09	1.72471	106	1	Media
PLOD1_HUMAN	Q02809	Q02809	PLOD1		PLOD1_HUMAN_1	11.8285	0.453523	106	3	Media
PYGM_HUMAN	P11217	P11217	PYGM		PYGM_HUMAN_1	11.6381	0.340079	99	3	Media
PDLI2_HUMAN	Q96JY6	Q96JY6	PDLIM2		PDLI2_HUMAN_1	13.718	0.276829	106	1	Media
MAOX_HUMAN	P48163	P48163	ME1		MAOX_HUMAN_1	11.4874	0.265866	100	3	Media
EIF3A_HUMAN	Q14152	Q14152	EIF3A		EIF3A_HUMAN_1	12.2738	0.143744	106	2	Media
KANK2_HUMAN	Q63ZY3	Q63ZY3	KANK2		KANK2_HUMAN_1	12.0431	0.269136	106	2	Media
TR150_HUMAN	Q9Y2W1	Q9Y2W1	THRAP3		TR150_HUMAN_1	10.2927	0.22171	100	6	Media
F13A_HUMAN	P00488	P00488	F13A1		F13A_HUMAN_1	13.5527	0.988355	105	1	Media
NAMPT_HUMAN	P43490	P43490	NAMPT		NAMPT_HUMAN_1	11.3822	0.630556	95	3	Media
IGHA1_HUMAN	P01876	P01876;P01877	IGHA1		IGHA1_HUMAN_1	15.92	1.17682	106	1	Media
HRG_HUMAN	P04196	P04196	HRG		HRG_HUMAN_1	14.4776	0.506902	106	1	Media
CATA_HUMAN	P04040	P04040	CAT		CATA_HUMAN_1	12.327	0.746286	106	2	Media
IGHM_HUMAN	P01871	P01871	IGHM		IGHM_HUMAN_1	13.6811	1.77906	106	1	Media
ITA7_HUMAN	Q13683	Q13683	ITGA7		ITA7_HUMAN_1	12.4551	0.620921	106	2	Media
AL3A2_HUMAN	P51648	P51648	ALDH3A2		AL3A2_HUMAN_1	11.082	0.165508	104	4	Media
TGM2_HUMAN	P21980	P21980	TGM2		TGM2_HUMAN_1	16.7214	0.316401	106	1	Media
LYSC_HUMAN	P61626	P61626	LYZ		LYSC_HUMAN_1	18.1104	0.783782	106	1	Media
ROA2_HUMAN	P22626	P22626	HNRNPA2B1		ROA2_HUMAN_1	15.5104	0.17246	106	1	Media
PARVA_HUMAN	Q9NVD7	Q9NVD7	PARVA		PARVA_HUMAN_1	13.7964	0.435372	106	1	Media
ARHG2_HUMAN	Q92974	Q92974	ARHGEF2		ARHG2_HUMAN_1	11.5099	0.107879	99	3	Media
CNN1_HUMAN	P51911	P51911	CNN1		CNN1_HUMAN_1	16.3901	2.09244	106	1	Media
CRIP2_HUMAN	P52943	P52943	CRIP2		CRIP2_HUMAN_1	14.7365	0.590615	106	1	Media
PODN_HUMAN	Q7Z5L7	Q7Z5L7	PODN		PODN_HUMAN_1	11.7172	0.649786	106	3	Media
PEBP1_HUMAN	P30086	P30086	PEBP1		PEBP1_HUMAN_1	14.9343	0.596299	106	1	Media
SLMAP_HUMAN	Q14BN4	Q14BN4	SLMAP		SLMAP_HUMAN_1	12.4106	0.615352	104	2	Media
GDN_HUMAN	P07093	P07093	SERPINE2		GDN_HUMAN_1	11.9247	1.15075	106	3	Media
PGS1_HUMAN	P21810	P21810	BGN		PGS1_HUMAN_1	18.4065	0.942608	106	1	Media
SAMH1_HUMAN	Q9Y3Z3	Q9Y3Z3	SAMHD1		SAMH1_HUMAN_1	10.2742	0.592185	94	6	Media
LDB3_HUMAN	O75112	O75112	LDB3		LDB3_HUMAN_1	12.507	0.815442	102	2	Media
EST1_HUMAN	P23141	P23141	CES1		EST1_HUMAN_1	11.5167	1.10993	98	3	Media
SVIL_HUMAN	O95425	O95425	SVIL		SVIL_HUMAN_1	12.1812	0.278786	105	2	Media
TES_HUMAN	Q9UGI8	Q9UGI8	TES		TES_HUMAN_1	11.4035	0.458225	96	3	Media
MVP_HUMAN	Q14764	Q14764	MVP		MVP_HUMAN_1	12.9363	0.17694	106	2	Media
DAG1_HUMAN	Q14118	Q14118	DAG1		DAG1_HUMAN_1	10.5612	0.606551	100	5	Media
APOA4_HUMAN	P06727	P06727	APOA4		APOA4_HUMAN_1	13.0823	0.884842	106	2	Media
CATF_HUMAN	Q9UBX1	Q9UBX1	CTSF		CATF_HUMAN_1	12.2851	0.400031	106	2	Media
GLGB_HUMAN	Q04446	Q04446	GBE1		GLGB_HUMAN_1	12.3658	0.31259	106	2	Media
H4_HUMAN	P62805	P62805	H4-16		H4_HUMAN_1	18.4987	0.260197	106	1	Media
APOA1_HUMAN	P02647	P02647	APOA1		APOA1_HUMAN_1	17.5637	1.08933	106	1	Media
COIA1_HUMAN	P39060	P39060	COL18A1		COIA1_HUMAN_1	15.1745	0.544617	106	1	Media
GT251_HUMAN	Q8NBJ5	Q8NBJ5	COLGALT1		GT251_HUMAN_1	11.3264	0.255644	104	4	Media
LMCD1_HUMAN	Q9NZU5	Q9NZU5	LMCD1		LMCD1_HUMAN_1	12.4594	0.671514	106	2	Media
IF16_HUMAN	Q16666	Q16666	IFI16		IF16_HUMAN_1	10.5272	0.319718	93	5	Media
LA_HUMAN	P05455	P05455	SSB		LA_HUMAN_1	11.0982	0.231771	91	4	Media
IPSP_HUMAN	P05154	P05154	SERPINA5		IPSP_HUMAN_1	11.7863	0.390939	106	3	Media
AK1A1_HUMAN	P14550	P14550	AKR1A1		AK1A1_HUMAN_1	12.6451	0.275275	106	2	Media
RBM14_HUMAN	Q96PK6	Q96PK6	RBM14		RBM14_HUMAN_1	11.8427	0.190794	106	3	Media
CTNB1_HUMAN	P35222	P14923;P35222	CTNNB1		CTNB1_HUMAN_1	10.4526	0.433608	98	6	Media
ACON_HUMAN	Q99798	Q99798	ACO2		ACON_HUMAN_1	12.007	0.178169	106	3	Media
CNN2_HUMAN	Q99439	Q99439	CNN2		CNN2_HUMAN_1	11.1718	0.858744	95	4	Media
TCPD_HUMAN	P50991	P50991	CCT4		TCPD_HUMAN_1	11.7591	0.306481	101	3	Media
1433G_HUMAN	P61981	P61981	YWHAG		1433G_HUMAN_1	12.8888	0.258563	106	2	Media
CO8B_HUMAN	P07358	P07358	C8B		CO8B_HUMAN_1	13.8157	0.790852	106	1	Media
CAH2_HUMAN	P00918	contam_sp|P00921|CAH2_BOVIN;P00918	CA2		CAH2_HUMAN_1	12.3054	1.60171	103	2	Media
SNX2_HUMAN	O60749	O60749;Q13596	SNX2		SNX2_HUMAN_1	11.6593	0.149542	106	3	Media
COMP_HUMAN	P49747	P49747	COMP		COMP_HUMAN_1	11.8126	0.891084	106	3	Media
C1S_HUMAN	P09871	P09871	C1S		C1S_HUMAN_1	12.2323	0.396777	106	2	Media
HXK1_HUMAN	P19367	P19367	HK1		HXK1_HUMAN_1	13.5803	0.203027	106	1	Media
ATPB_HUMAN	P06576	P06576	ATP5F1B		ATPB_HUMAN_1	13.4059	0.999229	104	1	Media
EIF3C_HUMAN	Q99613	B5ME19;Q99613	EIF3C		EIF3C_HUMAN_1	11.0602	0.149375	106	4	Media
TNS2_HUMAN	Q63HR2	Q63HR2	TNS2		TNS2_HUMAN_1	11.4642	0.183669	102	3	Media
DCTN1_HUMAN	Q14203	Q14203	DCTN1		DCTN1_HUMAN_1	12.7766	0.106389	106	2	Media
ALDR_HUMAN	P15121	P15121	AKR1B1		ALDR_HUMAN_1	13.0008	0.305209	106	2	Media
VAT1_HUMAN	Q99536	Q99536	VAT1		VAT1_HUMAN_1	12.8273	0.348203	106	2	Media
CO5A1_HUMAN	P20908	P20908	COL5A1		CO5A1_HUMAN_1	16.8213	1.11482	106	1	Media
DIAP1_HUMAN	O60610	O60610	DIAPH1		DIAP1_HUMAN_1	10.3641	0.130258	96	6	Media
HTRA1_HUMAN	Q92743	Q92743	HTRA1		HTRA1_HUMAN_1	17.4228	0.901528	106	1	Media
MAP4_HUMAN	P27816	P27816	MAP4		MAP4_HUMAN_1	12.5234	0.255585	106	2	Media
CBPB2_HUMAN	Q96IY4	Q96IY4	CPB2		CBPB2_HUMAN_1	12.154	2.09042	106	2	Media
ANXA1_HUMAN	P04083	P04083	ANXA1		ANXA1_HUMAN_1	15.9315	0.218397	106	1	Media
SUCB2_HUMAN	Q96I99	Q96I99	SUCLG2		SUCB2_HUMAN_1	9.69207	0.176743	101	8	Media
ITB5_HUMAN	P18084	P18084	ITGB5		ITB5_HUMAN_1	12.1226	0.562145	105	2	Media
FBRL_HUMAN	P22087	P22087	FBL		FBRL_HUMAN_1	10.7766	0.210626	103	5	Media
ANGL2_HUMAN	Q9UKU9	Q8NI99;Q9UKU9	ANGPTL2		ANGL2_HUMAN_1	11.9106	0.566047	105	3	Media
SERA_HUMAN	O43175	O43175	PHGDH		SERA_HUMAN_1	12.5287	0.77152	105	2	Media
GELS_HUMAN	P06396	P06396	GSN		GELS_HUMAN_1	16.465	0.182537	106	1	Media
CAP1_HUMAN	Q01518	P40123;Q01518	CAP1		CAP1_HUMAN_1	14.5733	0.212805	106	1	Media
LEG3_HUMAN	P17931	P17931	LGALS3		LEG3_HUMAN_1	14.7332	0.229258	106	1	Media
CMC1_HUMAN	O75746	O75746	SLC25A12		CMC1_HUMAN_1	11.2838	0.130777	105	4	Media
YBOX1_HUMAN	P67809	P16989;P67809;Q9Y2T7	YBX1		YBOX1_HUMAN_1	11.6941	0.474721	106	3	Media
SQOR_HUMAN	Q9Y6N5	Q9Y6N5	SQOR		SQOR_HUMAN_1	11.4689	0.203418	106	3	Media
EDIL3_HUMAN	O43854	O43854	EDIL3		EDIL3_HUMAN_1	12.701	0.901892	106	2	Media
VTNC_HUMAN	P04004	P04004	VTN		VTNC_HUMAN_1	17.5057	0.702431	106	1	Media
APOH_HUMAN	P02749	P02749	APOH		APOH_HUMAN_1	12.5124	0.899812	106	2	Media
NSF_HUMAN	P46459	P46459	NSF		NSF_HUMAN_1	11.5991	0.126139	106	3	Media
NDKA_HUMAN	P15531	O60361;P15531;P22392	NME1		NDKA_HUMAN_1	13.5715	0.248754	106	1	Media
EH1L1_HUMAN	Q8N3D4	Q8N3D4	EHBP1L1		EH1L1_HUMAN_1	11.716	0.176308	98	3	Media
BIP_HUMAN	P11021	P11021	HSPA5		BIP_HUMAN_1	13.599	0.295167	106	1	Media
UBP14_HUMAN	P54578	P54578	USP14		UBP14_HUMAN_1	11.5735	0.164924	102	3	Media
ITA8_HUMAN	P53708	P53708	ITGA8		ITA8_HUMAN_1	11.8115	0.50695	95	3	Media
XPO2_HUMAN	P55060	P55060	CSE1L		XPO2_HUMAN_1	10.7971	0.163598	102	5	Media
RRAS_HUMAN	P10301	P10301	RRAS		RRAS_HUMAN_1	15.0863	0.367144	106	1	Media
LMO7_HUMAN	Q8WWI1	Q8WWI1	LMO7		LMO7_HUMAN_1	10.6549	0.265745	102	5	Media
NPNT_HUMAN	Q6UXI9	Q6UXI9	NPNT		NPNT_HUMAN_1	14.6555	0.553411	106	1	Media
PROF1_HUMAN	P07737	P07737	PFN1		PROF1_HUMAN_1	15.6812	0.308644	106	1	Media
ITB1_HUMAN	P05556	P05556	ITGB1		ITB1_HUMAN_1	14.0836	0.67068	106	1	Media
DDB1_HUMAN	Q16531	Q16531	DDB1		DDB1_HUMAN_1	10.3444	0.155392	103	6	Media
LDHA_HUMAN	P00338	P00338	LDHA		LDHA_HUMAN_1	14.719	0.289226	106	1	Media
ECHA_HUMAN	P40939	P40939	HADHA		ECHA_HUMAN_1	11.1698	0.144357	105	4	Media
SND1_HUMAN	Q7KZF4	Q7KZF4	SND1		SND1_HUMAN_1	12.8576	0.0909108	106	2	Media
MIC60_HUMAN	Q16891	Q16891	IMMT		MIC60_HUMAN_1	11.2132	0.210384	105	4	Media
ITA3_HUMAN	P26006	P26006	ITGA3		ITA3_HUMAN_1	12.2086	0.388034	103	2	Media
CYTSB_HUMAN	Q5M775	Q5M775	SPECC1		CYTSB_HUMAN_1	10.9136	0.195486	98	4	Media
VIME_HUMAN	P08670	contam_sp|P15241|K2M2_SHEEP;contam_sp|P25691|K2M3_SHEEP;O43790;O95678;P02538;P04259;P05787;P08670;P08729;P12035;P13647;P14136;P48668;P78385;P78386;Q01546;Q14533;Q5XKE5;Q8N1N4;Q9NSB2	VIM		VIME_HUMAN_1	17.4004	1.81472	106	1	Media
CCD22_HUMAN	O60826	O60826	CCDC22		CCD22_HUMAN_1	10.6156	0.118108	101	5	Media
ITA1_HUMAN	P56199	P56199	ITGA1		ITA1_HUMAN_1	14.6076	0.555441	106	1	Media
ARP2_HUMAN	P61160	P61160	ACTR2		ARP2_HUMAN_1	12.0233	0.51348	104	3	Media
HYOU1_HUMAN	Q9Y4L1	Q9Y4L1	HYOU1		HYOU1_HUMAN_1	10.4597	0.192096	106	6	Media
LASP1_HUMAN	Q14847	Q14847	LASP1		LASP1_HUMAN_1	12.8419	1.05991	101	2	Media
THSD4_HUMAN	Q6ZMP0	Q6ZMP0	THSD4		THSD4_HUMAN_1	10.7932	0.845369	98	5	Media
ASPH_HUMAN	Q12797	Q12797	ASPH		ASPH_HUMAN_1	12.5393	0.131347	106	2	Media
FYCO1_HUMAN	Q9BQS8	Q9BQS8	FYCO1		FYCO1_HUMAN_1	11.4503	0.209087	102	3	Media
PCDH7_HUMAN	O60245	O60245	PCDH7		PCDH7_HUMAN_1	11.0898	0.191496	101	4	Media
SNTB2_HUMAN	Q13425	Q13425	SNTB2		SNTB2_HUMAN_1	12.3398	0.250561	105	2	Media
SUSD2_HUMAN	Q9UGT4	Q9UGT4	SUSD2		SUSD2_HUMAN_1	12.0301	0.486809	104	2	Media
DPYL2_HUMAN	Q16555	Q16555	DPYSL2		DPYL2_HUMAN_1	13.6883	0.0835863	106	1	Media
PRDX1_HUMAN	Q06830	Q06830	PRDX1		PRDX1_HUMAN_1	13.8406	0.266176	106	1	Media
OLFL1_HUMAN	Q6UWY5	Q6UWY5	OLFML1		OLFL1_HUMAN_1	12.3705	0.67606	106	2	Media
ACTN2_HUMAN	P35609	P35609	ACTN2		ACTN2_HUMAN_1	9.71312	0.409689	73	8	Media
AKA12_HUMAN	Q02952	Q02952	AKAP12		AKA12_HUMAN_1	10.2918	0.265468	93	6	Media
LG3BP_HUMAN	Q08380	Q08380	LGALS3BP		LG3BP_HUMAN_1	14.2429	1.37636	106	1	Media
PDC6I_HUMAN	Q8WUM4	Q8WUM4	PDCD6IP		PDC6I_HUMAN_1	11.8822	0.143566	106	3	Media
ANT3_HUMAN	P01008	P01008	SERPINC1		ANT3_HUMAN_1	14.073	0.621969	106	1	Media
HSP7C_HUMAN	P11142	P11142	HSPA8		HSP7C_HUMAN_1	15.3576	0.492659	106	1	Media
BAF_HUMAN	O75531	O75531	BANF1		BAF_HUMAN_1	14.0673	0.251126	106	1	Media
STIP1_HUMAN	P31948	P31948	STIP1		STIP1_HUMAN_1	10.6314	0.315539	98	5	Media
PDLI4_HUMAN	P50479	P50479	PDLIM4		PDLI4_HUMAN_1	13.221	0.305879	106	1	Media
DEST_HUMAN	P60981	P60981	DSTN		DEST_HUMAN_1	15.2521	0.603239	106	1	Media
CCN5_HUMAN	O76076	O76076	CCN5		CCN5_HUMAN_1	15.5127	0.618339	106	1	Media
DHB4_HUMAN	P51659	P51659	HSD17B4		DHB4_HUMAN_1	11.1105	0.193241	105	4	Media
FGL2_HUMAN	Q14314	Q14314	FGL2		FGL2_HUMAN_1	11.5463	0.699572	106	3	Media
FBLI1_HUMAN	Q8WUP2	Q8WUP2	FBLIM1		FBLI1_HUMAN_1	13.9605	0.731525	106	1	Media
PBIP1_HUMAN	Q96AQ6	Q96AQ6	PBXIP1		PBIP1_HUMAN_1	11.1904	0.243661	106	4	Media
ITIH2_HUMAN	P19823	P19823	ITIH2		ITIH2_HUMAN_1	13.3531	0.634192	106	1	Media
COPA_HUMAN	P53621	P53621	COPA		COPA_HUMAN_1	12.2043	0.115263	106	2	Media
AT1A1_HUMAN	P05023	P05023	ATP1A1		AT1A1_HUMAN_1	12.4982	0.227477	106	2	Media
PFKAP_HUMAN	Q01813	Q01813	PFKP		PFKAP_HUMAN_1	12.0761	0.248014	104	2	Media
SRPX2_HUMAN	O60687	O60687	SRPX2		SRPX2_HUMAN_1	12.2991	1.14782	104	2	Media
PSME2_HUMAN	Q9UL46	Q9UL46	PSME2		PSME2_HUMAN_1	11.8149	0.42097	104	3	Media
RALY_HUMAN	Q9UKM9	Q9UKM9	RALY		RALY_HUMAN_1	11.8712	0.198189	106	3	Media
RLA0_HUMAN	P05388	P05388	RPLP0		RLA0_HUMAN_1	12.2563	0.143617	106	2	Media
MDHC_HUMAN	P40925	P40925	MDH1		MDHC_HUMAN_1	13.3973	0.353821	106	1	Media
LYRIC_HUMAN	Q86UE4	Q86UE4	MTDH		LYRIC_HUMAN_1	11.2662	0.201136	94	4	Media
TPIS_HUMAN	P60174	P60174	TPI1		TPIS_HUMAN_1	14.6992	0.290347	106	1	Media
IRAG1_HUMAN	Q9Y6F6	Q9Y6F6	IRAG1		IRAG1_HUMAN_1	11.8362	0.345909	102	3	Media
SYUG_HUMAN	O76070	O76070	SNCG		SYUG_HUMAN_1	12.4497	0.984083	106	2	Media
COR1A_HUMAN	P31146	P31146	CORO1A		COR1A_HUMAN_1	12.8244	1.28666	106	2	Media
FPRP_HUMAN	Q9P2B2	Q9P2B2	PTGFRN		FPRP_HUMAN_1	11.0886	0.20751	102	4	Media
PCNA_HUMAN	P12004	P12004	PCNA		PCNA_HUMAN_1	10.5629	0.280084	88	5	Media
CPNE1_HUMAN	Q99829	Q99829	CPNE1		CPNE1_HUMAN_1	13.0894	0.285017	106	2	Media
ODO1_HUMAN	Q02218	Q02218	OGDH		ODO1_HUMAN_1	11.5581	0.112964	105	3	Media
2AAA_HUMAN	P30153	P30153	PPP2R1A		2AAA_HUMAN_1	11.5791	0.176814	101	3	Media
HBB_HUMAN	P68871	P02042;P68871	HBB		HBB_HUMAN_1	17.6764	2.61207	106	1	Media
G6PI_HUMAN	P06744	P06744	GPI		G6PI_HUMAN_1	14.4293	0.204621	106	1	Media
PDIA4_HUMAN	P13667	P13667	PDIA4		PDIA4_HUMAN_1	11.7155	0.219073	106	3	Media
PGK1_HUMAN	P00558	P00558	PGK1		PGK1_HUMAN_1	14.2346	0.237674	106	1	Media
PSMD5_HUMAN	Q16401	Q16401	PSMD5		PSMD5_HUMAN_1	11.8019	0.209827	106	3	Media
CNN3_HUMAN	Q15417	Q15417	CNN3		CNN3_HUMAN_1	13.3426	1.30633	101	1	Media
TIMP3_HUMAN	P35625	P35625	TIMP3		TIMP3_HUMAN_1	15.6928	2.02737	106	1	Media
PEDF_HUMAN	P36955	P36955	SERPINF1		PEDF_HUMAN_1	12.8086	0.567937	106	2	Media
RBMX_HUMAN	P38159	P38159;Q96E39	RBMX		RBMX_HUMAN_1	13.7191	0.113485	106	1	Media
H2AY_HUMAN	O75367	O75367	MACROH2A1		H2AY_HUMAN_1	14.1086	0.218445	106	1	Media
NUCL_HUMAN	P19338	P19338	NCL		NUCL_HUMAN_1	12.6329	0.220282	106	2	Media
TR11B_HUMAN	O00300	O00300	TNFRSF11B		TR11B_HUMAN_1	13.3273	0.779338	106	1	Media
MPRIP_HUMAN	Q6WCQ1	Q6WCQ1	MPRIP		MPRIP_HUMAN_1	13.0479	0.194518	106	2	Media
PSA7_HUMAN	O14818	O14818	PSMA7		PSA7_HUMAN_1	11.6624	0.231994	106	3	Media
HNRPR_HUMAN	O43390	O43390	HNRNPR		HNRPR_HUMAN_1	13.7155	0.105216	106	1	Media
FA9_HUMAN	P00740	P00740	F9		FA9_HUMAN_1	13.3043	0.824978	106	1	Media
GDIB_HUMAN	P50395	P50395	GDI2		GDIB_HUMAN_1	11.3957	0.469344	106	3	Media
B3AT_HUMAN	P02730	P02730	SLC4A1		B3AT_HUMAN_1	13.4209	2.10777	105	1	Media
GSTP1_HUMAN	P09211	P09211	GSTP1		GSTP1_HUMAN_1	13.9972	0.376967	106	1	Media
KAP2_HUMAN	P13861	P13861	PRKAR2A		KAP2_HUMAN_1	12.3339	0.210633	106	2	Media
AT2A2_HUMAN	P16615	P16615	ATP2A2		AT2A2_HUMAN_1	10.7252	0.35822	87	5	Media
TINAL_HUMAN	Q9GZM7	Q9GZM7	TINAGL1		TINAL_HUMAN_1	12.136	1.05298	99	2	Media
PSME1_HUMAN	Q06323	Q06323	PSME1		PSME1_HUMAN_1	12.7214	0.277078	106	2	Media
DHX15_HUMAN	O43143	O43143	DHX15		DHX15_HUMAN_1	11.3991	0.128602	104	3	Media
VCAM1_HUMAN	P19320	P19320	VCAM1		VCAM1_HUMAN_1	10.3213	0.512784	83	6	Media
ILEU_HUMAN	P30740	P30740	SERPINB1		ILEU_HUMAN_1	11.1979	0.221897	106	4	Media
ELAV1_HUMAN	Q15717	Q15717	ELAVL1		ELAV1_HUMAN_1	11.0579	0.158684	105	4	Media
OLA1_HUMAN	Q9NTK5	Q9NTK5	OLA1		OLA1_HUMAN_1	12.3573	0.176204	106	2	Media
LEG1_HUMAN	P09382	P09382	LGALS1		LEG1_HUMAN_1	15.9548	0.399299	106	1	Media
HBG1_HUMAN	P69891	P69891;P69892	HBG1		HBG1_HUMAN_1	10.9213	2.37041	84	4	Media
CAVN3_HUMAN	Q969G5	Q969G5	CAVIN3		CAVN3_HUMAN_1	16.0019	0.382822	106	1	Media
CIP4_HUMAN	Q15642	Q15642	TRIP10		CIP4_HUMAN_1	10.4602	0.12896	97	6	Media
H2A2B_HUMAN	Q8IUE6	P04908;P0C0S8;P16104;P20671;Q16777;Q6FI13;Q7L7L0;Q8IUE6;Q93077;Q96KK5;Q96QV6;Q99878;Q9BTM1	H2AC21		H2A2B_HUMAN_1	19.9958	0.399109	106	1	Media
C1R_HUMAN	P00736	P00736	C1R		C1R_HUMAN_1	12.4104	0.357578	106	2	Media
DERM_HUMAN	Q07507	Q07507	DPT		DERM_HUMAN_1	15.7364	1.63922	106	1	Media
ITGBL_HUMAN	O95965	O95965	ITGBL1		ITGBL_HUMAN_1	10.8481	0.317595	94	5	Media
VMA5A_HUMAN	O00534	O00534	VWA5A		VMA5A_HUMAN_1	11.0817	0.231895	105	4	Media
UBR4_HUMAN	Q5T4S7	Q5T4S7	UBR4		UBR4_HUMAN_1	9.99516	0.146633	95	7	Media
DHE3_HUMAN	P00367	contam_sp|P00366|DHE3_BOVIN;P00367;P49448	GLUD1		DHE3_HUMAN_1	11.7947	0.190671	106	3	Media
SDHA_HUMAN	P31040	P31040	SDHA		SDHA_HUMAN_1	11.2924	0.16427	102	4	Media
SBDS_HUMAN	Q9Y3A5	Q9Y3A5	SBDS		SBDS_HUMAN_1	11.4544	0.305283	103	3	Media
PLTP_HUMAN	P55058	P55058	PLTP		PLTP_HUMAN_1	12.3482	0.885181	106	2	Media
SYNE1_HUMAN	Q8NF91	Q8NF91	SYNE1		SYNE1_HUMAN_1	10.1823	0.17731	72	6	Media
HNRL2_HUMAN	Q1KMD3	Q1KMD3	HNRNPUL2		HNRL2_HUMAN_1	11.5773	0.119084	104	3	Media
6PGD_HUMAN	P52209	P52209	PGD		6PGD_HUMAN_1	11.8484	0.348492	106	3	Media
RHG01_HUMAN	Q07960	Q07960	ARHGAP1		RHG01_HUMAN_1	14.0535	0.296878	106	1	Media
RAN_HUMAN	P62826	P62826	RAN		RAN_HUMAN_1	12.9911	0.177317	106	2	Media
LUM_HUMAN	P51884	P51884	LUM		LUM_HUMAN_1	16.8068	0.890016	106	1	Media
PTPRC_HUMAN	P08575	P08575	PTPRC		PTPRC_HUMAN_1	11.435	1.16703	95	3	Media
IF4G1_HUMAN	Q04637	Q04637	EIF4G1		IF4G1_HUMAN_1	12.4744	0.201841	105	2	Media
RS19_HUMAN	P39019	P39019	RPS19		RS19_HUMAN_1	12.701	0.432518	106	2	Media
AACT_HUMAN	P01011	P01011	SERPINA3		AACT_HUMAN_1	15.5284	0.317292	106	1	Media
SEM3B_HUMAN	Q13214	Q13214	SEMA3B		SEM3B_HUMAN_1	11.4842	0.825166	105	3	Media
RAI14_HUMAN	Q9P0K7	Q9P0K7	RAI14		RAI14_HUMAN_1	9.2558	0.354234	91	9	Media
PSMD1_HUMAN	Q99460	Q99460	PSMD1		PSMD1_HUMAN_1	10.1163	0.18627	96	6	Media
SAC1_HUMAN	Q9NTJ5	Q9NTJ5	SACM1L		SAC1_HUMAN_1	10.1057	0.181018	94	7	Media
LFTY2_HUMAN	O00292	O00292;O75610	LEFTY2		LFTY2_HUMAN_1	12.0446	0.857034	104	2	Media
ERO1A_HUMAN	Q96HE7	Q96HE7	ERO1A		ERO1A_HUMAN_1	10.88	0.230689	105	4	Media
NEB2_HUMAN	Q96SB3	Q96SB3	PPP1R9B		NEB2_HUMAN_1	10.6132	0.195639	96	5	Media
ACOHC_HUMAN	P21399	P21399	ACO1		ACOHC_HUMAN_1	11.4705	0.325737	102	3	Media
ZO2_HUMAN	Q9UDY2	Q9UDY2	TJP2		ZO2_HUMAN_1	12.2637	0.234806	106	2	Media
RO60_HUMAN	P10155	P10155	RO60		RO60_HUMAN_1	9.83011	0.378638	89	7	Media
EFHD1_HUMAN	Q9BUP0	Q9BUP0	EFHD1		EFHD1_HUMAN_1	12.2522	0.443989	105	2	Media
A2AP_HUMAN	P08697	P08697	SERPINF2		A2AP_HUMAN_1	13.2266	0.487255	106	1	Media
ANGI_HUMAN	P03950	P03950	ANG		ANGI_HUMAN_1	14.7617	0.370126	106	1	Media
HLAB_HUMAN	P01889	P01889;P04439	HLA-B		HLAB_HUMAN_1	13.3753	0.490762	104	1	Media
RL6_HUMAN	Q02878	Q02878	RPL6		RL6_HUMAN_1	13.5665	0.0859221	106	1	Media
UGDH_HUMAN	O60701	O60701	UGDH		UGDH_HUMAN_1	10.5269	0.270928	102	5	Media
AHNK2_HUMAN	Q8IVF2	Q8IVF2	AHNAK2		AHNK2_HUMAN_1	10.7293	0.253011	83	5	Media
LFNG_HUMAN	Q8NES3	Q8NES3	LFNG		LFNG_HUMAN_1	11.3357	0.742128	104	4	Media
FSCN1_HUMAN	Q16658	Q16658	FSCN1		FSCN1_HUMAN_1	12.0535	0.35757	106	2	Media
DBNL_HUMAN	Q9UJU6	Q9UJU6	DBNL		DBNL_HUMAN_1	11.4835	0.292197	106	3	Media
SEPP1_HUMAN	P49908	P49908	SELENOP		SEPP1_HUMAN_1	12.6522	0.392927	106	2	Media
ANXA3_HUMAN	P12429	P12429	ANXA3		ANXA3_HUMAN_1	10.2565	0.718181	86	6	Media
ECM1_HUMAN	Q16610	Q16610	ECM1		ECM1_HUMAN_1	12.8909	0.326791	106	2	Media
GSTM3_HUMAN	P21266	P21266	GSTM3		GSTM3_HUMAN_1	12.3198	0.355281	106	2	Media
LRC17_HUMAN	Q8N6Y2	Q8N6Y2	LRRC17		LRC17_HUMAN_1	11.3038	0.516745	106	4	Media
PPIA_HUMAN	P62937	P62937	PPIA		PPIA_HUMAN_1	15.1752	0.867484	105	1	Media
NOP56_HUMAN	O00567	O00567	NOP56		NOP56_HUMAN_1	10.7449	0.161587	100	5	Media
SMOC2_HUMAN	Q9H3U7	Q9H3U7	SMOC2		SMOC2_HUMAN_1	11.7788	0.569753	104	3	Media
ANX11_HUMAN	P50995	P50995	ANXA11		ANX11_HUMAN_1	14.2447	0.221711	106	1	Media
ITA11_HUMAN	Q9UKX5	Q9UKX5	ITGA11		ITA11_HUMAN_1	11.5928	0.304041	106	3	Media
DDX3X_HUMAN	O00571	O00571;O15523	DDX3X		DDX3X_HUMAN_1	12.6414	0.255356	106	2	Media
MMSA_HUMAN	Q02252	Q02252	ALDH6A1		MMSA_HUMAN_1	10.6355	0.171719	99	5	Media
TSN_HUMAN	Q15631	Q15631	TSN		TSN_HUMAN_1	9.90248	0.367453	94	7	Media
HCDH_HUMAN	Q16836	Q16836	HADH		HCDH_HUMAN_1	11.7624	0.203963	106	3	Media
MATR3_HUMAN	P43243	P43243	MATR3		MATR3_HUMAN_1	12.5884	0.127781	106	2	Media
CATD_HUMAN	P07339	P07339	CTSD		CATD_HUMAN_1	14.2524	0.577366	106	1	Media
CYTA_HUMAN	P01040	P01040	CSTA		CYTA_HUMAN_1	10.6649	1.07917	103	5	Media
MOGS_HUMAN	Q13724	Q13724	MOGS		MOGS_HUMAN_1	10.5176	0.197878	99	5	Media
CO4A1_HUMAN	P02462	P02462	COL4A1		CO4A1_HUMAN_1	17.2335	0.533456	106	1	Media
EMAL1_HUMAN	O00423	O00423	EML1		EMAL1_HUMAN_1	11.0453	0.22651	89	4	Media
ACPH_HUMAN	P13798	P13798	APEH		ACPH_HUMAN_1	10.8479	0.262965	103	5	Media
PDIA3_HUMAN	P30101	P30101	PDIA3		PDIA3_HUMAN_1	14.669	0.195291	106	1	Media
DHRS7_HUMAN	Q9Y394	Q9Y394	DHRS7		DHRS7_HUMAN_1	10.231	0.208139	104	6	Media
SAP_HUMAN	P07602	P07602	PSAP		SAP_HUMAN_1	11.9703	0.536622	104	3	Media
FERM2_HUMAN	Q96AC1	Q96AC1;Q9BQL6	FERMT2		FERM2_HUMAN_1	12.3125	0.426751	105	2	Media
CHD4_HUMAN	Q14839	Q14839	CHD4		CHD4_HUMAN_1	10.6901	0.136695	93	5	Media
GPC1_HUMAN	P35052	P35052	GPC1		GPC1_HUMAN_1	10.627	0.25314	102	5	Media
PPIB_HUMAN	P23284	P23284	PPIB		PPIB_HUMAN_1	13.478	0.26808	106	1	Media
GDIA_HUMAN	P31150	P31150	GDI1		GDIA_HUMAN_1	11.2218	0.79347	88	4	Media
PIMT_HUMAN	P22061	P22061	PCMT1		PIMT_HUMAN_1	11.1508	0.139129	105	4	Media
HBA_HUMAN	P69905	P69905	HBA1		HBA_HUMAN_1	17.7223	1.70151	106	1	Media
GNAQ_HUMAN	P50148	P50148	GNAQ		GNAQ_HUMAN_1	11.8064	0.11255	106	3	Media
GDF10_HUMAN	P55107	P55107	GDF10		GDF10_HUMAN_1	12.3615	1.89444	105	2	Media
PSD11_HUMAN	O00231	O00231	PSMD11		PSD11_HUMAN_1	11.3192	0.160622	101	4	Media
IDHP_HUMAN	P48735	P48735	IDH2		IDHP_HUMAN_1	11.0805	0.321704	106	4	Media
LRRF1_HUMAN	Q32MZ4	Q32MZ4	LRRFIP1		LRRF1_HUMAN_1	9.60612	0.289271	89	8	Media
DP13A_HUMAN	Q9UKG1	Q9UKG1	APPL1		DP13A_HUMAN_1	11.5027	0.136669	93	3	Media
KAD1_HUMAN	P00568	P00568	AK1		KAD1_HUMAN_1	12.0059	0.322594	105	3	Media
SCRB2_HUMAN	Q14108	Q14108	SCARB2		SCRB2_HUMAN_1	11.129	0.369845	104	4	Media
SULF1_HUMAN	Q8IWU6	Q8IWU6	SULF1		SULF1_HUMAN_1	13.2545	0.83084	106	1	Media
HEP2_HUMAN	P05546	P05546	SERPIND1		HEP2_HUMAN_1	11.4305	0.611169	105	3	Media
CPXM2_HUMAN	Q8N436	Q8N436	CPXM2		CPXM2_HUMAN_1	10.6677	0.453008	100	5	Media
C1QC_HUMAN	P02747	P02747	C1QC		C1QC_HUMAN_1	15.0923	1.41776	106	1	Media
VATB2_HUMAN	P21281	P21281	ATP6V1B2		VATB2_HUMAN_1	11.0639	0.211168	104	4	Media
FUMH_HUMAN	P07954	P07954	FH		FUMH_HUMAN_1	10.3417	0.143794	101	6	Media
PROS_HUMAN	P07225	P07225	PROS1		PROS_HUMAN_1	10.1388	0.813539	90	6	Media
DDX17_HUMAN	Q92841	Q92841	DDX17		DDX17_HUMAN_1	11.6611	0.357636	100	3	Media
ILF3_HUMAN	Q12906	Q12906;Q96SI9	ILF3		ILF3_HUMAN_1	11.3677	0.287684	105	3	Media
A1BG_HUMAN	P04217	P04217	A1BG		A1BG_HUMAN_1	12.3224	0.764479	106	2	Media
PRDX6_HUMAN	P30041	P30041	PRDX6		PRDX6_HUMAN_1	13.7829	0.348395	106	1	Media
ACLY_HUMAN	P53396	P53396	ACLY		ACLY_HUMAN_1	11.5217	0.229695	101	3	Media
SRC_HUMAN	P12931	P06241;P07947;P12931	SRC		SRC_HUMAN_1	9.38431	0.183089	86	9	Media
SUSD5_HUMAN	O60279	O60279	SUSD5		SUSD5_HUMAN_1	10.0594	0.333645	88	7	Media
INO1_HUMAN	Q9NPH2	Q9NPH2	ISYNA1		INO1_HUMAN_1	12.8164	0.406303	101	2	Media
RL24_HUMAN	P83731	P83731	RPL24		RL24_HUMAN_1	12.0331	0.170722	106	2	Media
COF1_HUMAN	P23528	P23528;Q9Y281	CFL1		COF1_HUMAN_1	14.0491	0.290563	106	1	Media
ATL3_HUMAN	P82987	P82987	ADAMTSL3		ATL3_HUMAN_1	10.2191	0.80149	99	6	Media
PNPH_HUMAN	P00491	P00491	PNP		PNPH_HUMAN_1	10.5293	0.773441	98	5	Media
CO8G_HUMAN	P07360	P07360	C8G		CO8G_HUMAN_1	15.2941	0.750715	106	1	Media
DCTN2_HUMAN	Q13561	Q13561	DCTN2		DCTN2_HUMAN_1	12.0004	0.37627	104	3	Media
DDX1_HUMAN	Q92499	Q92499	DDX1		DDX1_HUMAN_1	13.0169	0.369174	99	2	Media
FBLN1_HUMAN	P23142	P23142	FBLN1		FBLN1_HUMAN_1	15.357	0.371045	106	1	Media
ARF4_HUMAN	P18085	P18085	ARF4		ARF4_HUMAN_1	12.0887	0.178588	106	2	Media
AFAM_HUMAN	P43652	P43652	AFM		AFAM_HUMAN_1	10.5618	1.55229	94	5	Media
UBA1_HUMAN	P22314	P22314	UBA1		UBA1_HUMAN_1	12.7435	0.259044	106	2	Media
ACTZ_HUMAN	P61163	P61163	ACTR1A		ACTZ_HUMAN_1	10.8132	0.236922	102	5	Media
GGT5_HUMAN	P36269	P36269	GGT5		GGT5_HUMAN_1	11.1104	0.776717	89	4	Media
TCPH_HUMAN	Q99832	Q99832	CCT7		TCPH_HUMAN_1	11.448	0.137245	105	3	Media
GSLG1_HUMAN	Q92896	Q92896	GLG1		GSLG1_HUMAN_1	9.84467	0.157058	101	7	Media
RINI_HUMAN	P13489	P13489	RNH1		RINI_HUMAN_1	13.7607	0.242934	106	1	Media
PSB5_HUMAN	P28074	P28074	PSMB5		PSB5_HUMAN_1	10.4747	0.310337	101	5	Media
NAGK_HUMAN	Q9UJ70	Q9UJ70	NAGK		NAGK_HUMAN_1	13.1542	0.229562	106	2	Media
PEPL_HUMAN	O60437	O60437	PPL		PEPL_HUMAN_1	10.2647	0.30693	85	6	Media
PRS23_HUMAN	O95084	O95084	PRSS23		PRS23_HUMAN_1	10.7698	0.634554	103	5	Media
PA2GA_HUMAN	P14555	P14555	PLA2G2A		PA2GA_HUMAN_1	16.02	1.13769	106	1	Media
PGRC1_HUMAN	O00264	O00264	PGRMC1		PGRC1_HUMAN_1	13.937	0.154808	106	1	Media
DAF_HUMAN	P08174	P08174	CD55		DAF_HUMAN_1	14.1971	1.04506	106	1	Media
ITIH1_HUMAN	P19827	P19827	ITIH1		ITIH1_HUMAN_1	12.3911	0.852623	106	2	Media
METRL_HUMAN	Q641Q3	Q641Q3	METRNL		METRL_HUMAN_1	12.4537	0.30735	106	2	Media
FHL5_HUMAN	Q5TD97	Q5TD97	FHL5		FHL5_HUMAN_1	10.4279	0.896074	86	6	Media
CLC11_HUMAN	Q9Y240	Q9Y240	CLEC11A		CLC11_HUMAN_1	13.6029	0.934559	106	1	Media
ANXA5_HUMAN	P08758	P08758	ANXA5		ANXA5_HUMAN_1	14.666	0.711185	106	1	Media
HNRPK_HUMAN	P61978	P61978	HNRNPK		HNRPK_HUMAN_1	14.1405	0.152377	106	1	Media
DHX9_HUMAN	Q08211	Q08211	DHX9		DHX9_HUMAN_1	10.4873	0.238209	98	5	Media
KCC2G_HUMAN	Q13555	Q13555	CAMK2G		KCC2G_HUMAN_1	11.3568	0.298693	101	3	Media
CAPG_HUMAN	P40121	P40121	CAPG		CAPG_HUMAN_1	11.5045	0.701908	106	3	Media
GNAS1_HUMAN	Q5JWF2	P63092;Q5JWF2	GNAS		GNAS1_HUMAN_1	13.0696	0.144871	106	2	Media
EIF3L_HUMAN	Q9Y262	Q9Y262	EIF3L		EIF3L_HUMAN_1	11.0907	0.105927	102	4	Media
IGHG1_HUMAN	P01857	P01857;P01859	IGHG1		IGHG1_HUMAN_1	16.6456	0.85714	106	1	Media
5MP2_HUMAN	Q7L1Q6	Q7L1Q6	BZW1		5MP2_HUMAN_1	11.4802	0.148192	101	3	Media
3HAO_HUMAN	P46952	P46952	HAAO		3HAO_HUMAN_1	11.9374	0.428095	103	3	Media
GPC6_HUMAN	Q9Y625	Q9Y625	GPC6		GPC6_HUMAN_1	11.6032	0.770888	104	3	Media
SEPT9_HUMAN	Q9UHD8	Q9UHD8	SEPTIN9		SEPT9_HUMAN_1	12.021	0.181111	106	3	Media
CAVN2_HUMAN	O95810	O95810	CAVIN2		CAVN2_HUMAN_1	10.7409	0.503926	83	5	Media
BASP1_HUMAN	P80723	P80723	BASP1		BASP1_HUMAN_1	12.0586	1.08992	104	2	Media
PDIA6_HUMAN	Q15084	Q15084	PDIA6		PDIA6_HUMAN_1	12.3916	0.24858	106	2	Media
SC31A_HUMAN	O94979	O94979	SEC31A		SC31A_HUMAN_1	10.7207	0.185247	99	5	Media
FLOT1_HUMAN	O75955	O75955	FLOT1		FLOT1_HUMAN_1	12.3256	0.208997	106	2	Media
SPON1_HUMAN	Q9HCB6	Q9HCB6	SPON1		SPON1_HUMAN_1	10.6092	0.361407	95	5	Media
AMBP_HUMAN	P02760	P02760	AMBP		AMBP_HUMAN_1	18.8073	1.10356	105	1	Media
CKAP4_HUMAN	Q07065	Q07065	CKAP4		CKAP4_HUMAN_1	11.4876	0.224733	106	3	Media
PHLB2_HUMAN	Q86SQ0	Q86SQ0	PHLDB2		PHLB2_HUMAN_1	9.73982	0.205983	89	8	Media
PRDX2_HUMAN	P32119	P32119	PRDX2		PRDX2_HUMAN_1	15.5534	0.639221	106	1	Media
LIMS1_HUMAN	P48059	P48059	LIMS1		LIMS1_HUMAN_1	12.1674	0.32017	106	2	Media
CAD11_HUMAN	P55287	P55287	CDH11		CAD11_HUMAN_1	11.7503	0.162223	106	3	Media
GSTO1_HUMAN	P78417	P78417	GSTO1		GSTO1_HUMAN_1	13.1112	0.41291	106	2	Media
SEPT2_HUMAN	Q15019	Q15019	SEPTIN2		SEPT2_HUMAN_1	12.2091	0.210975	106	2	Media
STOM_HUMAN	P27105	P27105	STOM		STOM_HUMAN_1	14.0873	0.539213	106	1	Media
GLU2B_HUMAN	P14314	P14314	PRKCSH		GLU2B_HUMAN_1	12.4194	0.203694	106	2	Media
OXR1_HUMAN	Q8N573	Q8N573	OXR1		OXR1_HUMAN_1	9.82268	0.3067	93	7	Media
DDAH2_HUMAN	O95865	O95865	DDAH2		DDAH2_HUMAN_1	13.3023	0.2227	106	1	Media
TERA_HUMAN	P55072	P55072	VCP		TERA_HUMAN_1	10.9887	0.577082	102	4	Media
VIGLN_HUMAN	Q00341	Q00341	HDLBP		VIGLN_HUMAN_1	11.2611	0.157961	105	4	Media
PDE5A_HUMAN	O76074	O76074	PDE5A		PDE5A_HUMAN_1	11.2108	0.290469	100	4	Media
TOIP1_HUMAN	Q5JTV8	Q5JTV8	TOR1AIP1		TOIP1_HUMAN_1	10.7435	0.205718	104	5	Media
GSHR_HUMAN	P00390	P00390	GSR		GSHR_HUMAN_1	11.8502	0.161109	106	3	Media
GCYA1_HUMAN	Q02108	Q02108	GUCY1A1		GCYA1_HUMAN_1	11.0019	0.240577	98	4	Media
PCKGM_HUMAN	Q16822	Q16822	PCK2		PCKGM_HUMAN_1	10.2748	0.320888	86	6	Media
ERAP1_HUMAN	Q9NZ08	Q9NZ08	ERAP1		ERAP1_HUMAN_1	10.7435	0.268972	105	5	Media
CILP2_HUMAN	Q8IUL8	Q8IUL8	CILP2		CILP2_HUMAN_1	9.74169	2.54822	62	8	Media
SEPT7_HUMAN	Q16181	Q16181	SEPTIN7		SEPT7_HUMAN_1	12.6394	0.168161	106	2	Media
CA198_HUMAN	Q9H425	Q9H425	C1orf198		CA198_HUMAN_1	11.9016	0.264668	105	3	Media
GLYM_HUMAN	P34897	P34897	SHMT2		GLYM_HUMAN_1	11.3893	0.376824	100	3	Media
SMC1A_HUMAN	Q14683	Q14683	SMC1A		SMC1A_HUMAN_1	10.6419	0.144192	101	5	Media
PXDC2_HUMAN	Q6UX71	Q6UX71	PLXDC2		PXDC2_HUMAN_1	11.6411	0.230921	106	3	Media
PCOC1_HUMAN	Q15113	Q15113	PCOLCE		PCOC1_HUMAN_1	14.0555	0.369784	106	1	Media
ELN_HUMAN	P15502	P15502	ELN		ELN_HUMAN_1	14.9875	1.52633	106	1	Media
CATB_HUMAN	P07858	P07858	CTSB		CATB_HUMAN_1	13.5846	0.879239	106	1	Media
AK1C3_HUMAN	P42330	P42330	AKR1C3		AK1C3_HUMAN_1	13.7413	0.572171	106	1	Media
HNRPC_HUMAN	P07910	P07910	HNRNPC		HNRPC_HUMAN_1	12.8785	0.22073	106	2	Media
OTUB1_HUMAN	Q96FW1	Q96FW1	OTUB1		OTUB1_HUMAN_1	11.2997	0.171187	106	4	Media
SLPI_HUMAN	P03973	P03973	SLPI		SLPI_HUMAN_1	17.0935	0.962334	106	1	Media
KCD12_HUMAN	Q96CX2	Q68DU8;Q96CX2	KCTD12		KCD12_HUMAN_1	12.767	0.284606	106	2	Media
HS90A_HUMAN	P07900	P07900	HSP90AA1		HS90A_HUMAN_1	12.2377	0.388152	106	2	Media
PML_HUMAN	P29590	P29590	PML		PML_HUMAN_1	12.6038	0.254077	106	2	Media
NCLN_HUMAN	Q969V3	Q969V3	NCLN		NCLN_HUMAN_1	10.583	0.173537	96	5	Media
RS8_HUMAN	P62241	P62241	RPS8		RS8_HUMAN_1	13.4624	0.106429	106	1	Media
CSDE1_HUMAN	O75534	O75534	CSDE1		CSDE1_HUMAN_1	10.2681	0.155873	93	6	Media
GSTK1_HUMAN	Q9Y2Q3	Q9Y2Q3	GSTK1		GSTK1_HUMAN_1	11.2373	0.359613	102	4	Media
EIF3B_HUMAN	P55884	P55884	EIF3B		EIF3B_HUMAN_1	10.8773	0.144782	97	4	Media
TCPG_HUMAN	P49368	P49368	CCT3		TCPG_HUMAN_1	13.1824	0.213148	106	2	Media
ATL1_HUMAN	Q8N6G6	Q8N6G6	ADAMTSL1		ATL1_HUMAN_1	10.6088	0.616279	98	5	Media
TCPE_HUMAN	P48643	P48643	CCT5		TCPE_HUMAN_1	11.9357	0.193961	106	3	Media
PCOC2_HUMAN	Q9UKZ9	Q9UKZ9	PCOLCE2		PCOC2_HUMAN_1	11.0759	0.719911	100	4	Media
RU17_HUMAN	P08621	P08621	SNRNP70		RU17_HUMAN_1	13.2687	0.33291	105	1	Media
FRIL_HUMAN	P02792	P02792	FTL		FRIL_HUMAN_1	14.3234	1.69626	106	1	Media
RCN3_HUMAN	Q96D15	Q96D15	RCN3		RCN3_HUMAN_1	12.1355	0.254628	104	2	Media
KAIN_HUMAN	P29622	P29622	SERPINA4		KAIN_HUMAN_1	11.3411	0.336841	105	4	Media
ATLA3_HUMAN	Q6DD88	Q6DD88	ATL3		ATLA3_HUMAN_1	12.1374	0.23363	106	2	Media
PSA2_HUMAN	P25787	P25787	PSMA2		PSA2_HUMAN_1	11.3747	0.151728	103	3	Media
RADI_HUMAN	P35241	P35241	RDX		RADI_HUMAN_1	11.016	0.158478	102	4	Media
CO5A2_HUMAN	P05997	P05997	COL5A2		CO5A2_HUMAN_1	17.3816	1.25164	106	1	Media
ATPG_HUMAN	P36542	P36542	ATP5F1C		ATPG_HUMAN_1	11.6808	0.139763	106	3	Media
MMP1_HUMAN	P03956	P03956	MMP1		MMP1_HUMAN_1	10.2798	1.39699	69	6	Media
GSTM2_HUMAN	P28161	P09488;P28161;Q03013	GSTM2		GSTM2_HUMAN_1	11.4008	0.383542	101	3	Media
SGCD_HUMAN	Q92629	Q92629	SGCD		SGCD_HUMAN_1	12.7202	0.375772	106	2	Media
PYGL_HUMAN	P06737	P06737	PYGL		PYGL_HUMAN_1	10.1911	0.222073	102	6	Media
THIM_HUMAN	P42765	P42765	ACAA2		THIM_HUMAN_1	11.0989	0.197562	106	4	Media
HGFL_HUMAN	P26927	P26927;Q2TV78	MST1		HGFL_HUMAN_1	12.1893	1.03624	103	2	Media
MDHM_HUMAN	P40926	P40926	MDH2		MDHM_HUMAN_1	12.4843	0.316287	106	2	Media
ROCK1_HUMAN	Q13464	Q13464	ROCK1		ROCK1_HUMAN_1	9.682	0.272682	79	8	Media
RS3_HUMAN	P23396	P23396	RPS3		RS3_HUMAN_1	12.7309	0.448817	106	2	Media
AMPB_HUMAN	Q9H4A4	Q9H4A4	RNPEP		AMPB_HUMAN_1	10.6379	0.263144	103	5	Media
EMIL1_HUMAN	Q9Y6C2	Q9Y6C2	EMILIN1		EMIL1_HUMAN_1	16.632	0.175129	106	1	Media
GCN1_HUMAN	Q92616	Q92616	GCN1		GCN1_HUMAN_1	9.55339	0.20575	95	8	Media
ECHB_HUMAN	P55084	P55084	HADHB		ECHB_HUMAN_1	13.2947	0.217492	106	1	Media
GPC4_HUMAN	O75487	O75487	GPC4		GPC4_HUMAN_1	10.5742	0.412627	100	5	Media
DDX6_HUMAN	P26196	P26196	DDX6		DDX6_HUMAN_1	10.9176	0.209702	103	4	Media
E41L2_HUMAN	O43491	O43491	EPB41L2		E41L2_HUMAN_1	10.79	0.23108	100	5	Media
FLOT2_HUMAN	Q14254	Q14254	FLOT2		FLOT2_HUMAN_1	12.3623	0.171011	105	2	Media
LDHB_HUMAN	P07195	P07195	LDHB		LDHB_HUMAN_1	13.9235	0.292481	106	1	Media
U520_HUMAN	O75643	O75643	SNRNP200		U520_HUMAN_1	10.1139	0.148813	97	6	Media
MAMC2_HUMAN	Q7Z304	Q7Z304	MAMDC2		MAMC2_HUMAN_1	11.1017	0.83853	105	4	Media
TOP2B_HUMAN	Q02880	P11388;Q02880	TOP2B		TOP2B_HUMAN_1	11.1351	0.208355	91	4	Media
UBA6_HUMAN	A0AVT1	A0AVT1	UBA6		UBA6_HUMAN_1	9.72394	0.17809	98	8	Media
FAS_HUMAN	P49327	P49327	FASN		FAS_HUMAN_1	8.96871	0.291827	85	9	Media
PALS2_HUMAN	Q9NZW5	Q9NZW5	PALS2		PALS2_HUMAN_1	10.3377	0.352326	98	6	Media
RS27A_HUMAN	P62979	P0CG47;P0CG48;P62979;P62987	RPS27A		RS27A_HUMAN_1	17.1053	0.195442	106	1	Media
UACA_HUMAN	Q9BZF9	Q9BZF9	UACA		UACA_HUMAN_1	10.6099	0.172383	104	5	Media
LBP_HUMAN	P18428	P18428	LBP		LBP_HUMAN_1	11.0706	0.440545	104	4	Media
CLIP1_HUMAN	P30622	P30622	CLIP1		CLIP1_HUMAN_1	9.98381	0.282743	100	7	Media
NQO1_HUMAN	P15559	P15559	NQO1		NQO1_HUMAN_1	11.0288	0.623024	93	4	Media
RL7A_HUMAN	P62424	P62424	RPL7A		RL7A_HUMAN_1	12.531	0.173217	106	2	Media
GANAB_HUMAN	Q14697	Q14697	GANAB		GANAB_HUMAN_1	14.4978	0.449454	106	1	Media
DYN2_HUMAN	P50570	P50570	DNM2		DYN2_HUMAN_1	10.5346	0.103659	105	5	Media
DX39B_HUMAN	Q13838	Q13838	DDX39B		DX39B_HUMAN_1	12.2626	0.215947	106	2	Media
DPP3_HUMAN	Q9NY33	Q9NY33	DPP3		DPP3_HUMAN_1	11.1153	0.26199	98	4	Media
AMRP_HUMAN	P30533	P30533	LRPAP1		AMRP_HUMAN_1	11.8089	0.13874	105	3	Media
ANXA7_HUMAN	P20073	P20073	ANXA7		ANXA7_HUMAN_1	12.4461	0.632612	95	2	Media
CO2_HUMAN	P06681	P06681	C2		CO2_HUMAN_1	11.1281	0.497052	101	4	Media
SC23A_HUMAN	Q15436	Q15436	SEC23A		SC23A_HUMAN_1	11.556	0.229454	91	3	Media
DNPEP_HUMAN	Q9ULA0	Q9ULA0	DNPEP		DNPEP_HUMAN_1	10.3039	0.222719	101	6	Media
EPB41_HUMAN	P11171	P11171;Q9H4G0;Q9Y2J2	EPB41		EPB41_HUMAN_1	10.0235	0.915291	82	7	Media
HSP74_HUMAN	P34932	P34932	HSPA4		HSP74_HUMAN_1	11.0511	0.158214	88	4	Media
SNED1_HUMAN	Q8TER0	Q8TER0	SNED1		SNED1_HUMAN_1	11.5742	0.603424	105	3	Media
ANM5_HUMAN	O14744	O14744	PRMT5		ANM5_HUMAN_1	11.0718	0.20874	93	4	Media
NIBA1_HUMAN	Q9BZQ8	Q9BZQ8	NIBAN1		NIBA1_HUMAN_1	12.9614	0.179121	106	2	Media
PAIRB_HUMAN	Q8NC51	Q8NC51	SERBP1		PAIRB_HUMAN_1	10.7014	0.437662	99	5	Media
MICA1_HUMAN	Q8TDZ2	Q8TDZ2	MICAL1		MICA1_HUMAN_1	10.314	0.134887	105	6	Media
DTNA_HUMAN	Q9Y4J8	Q9Y4J8	DTNA		DTNA_HUMAN_1	11.7784	0.316859	105	3	Media
PRKDC_HUMAN	P78527	P78527	PRKDC		PRKDC_HUMAN_1	11.223	0.161456	104	4	Media
CAPZB_HUMAN	P47756	P47756	CAPZB		CAPZB_HUMAN_1	12.657	0.347908	106	2	Media
TARSH_HUMAN	Q7Z7G0	Q7Z7G0	ABI3BP		TARSH_HUMAN_1	10.9441	1.12148	102	4	Media
SYVC_HUMAN	P26640	P26640	VARS1		SYVC_HUMAN_1	11.1461	0.152031	106	4	Media
MMP19_HUMAN	Q99542	Q99542	MMP19		MMP19_HUMAN_1	10.7744	0.807882	104	5	Media
ITA5_HUMAN	P08648	P08648	ITGA5		ITA5_HUMAN_1	12.489	0.401303	106	2	Media
CALR_HUMAN	P27797	P27797	CALR		CALR_HUMAN_1	13.624	0.202172	106	1	Media
A16A1_HUMAN	Q8IZ83	Q8IZ83	ALDH16A1		A16A1_HUMAN_1	9.92989	0.223801	88	7	Media
ATL4_HUMAN	Q6UY14	Q6UY14	ADAMTSL4		ATL4_HUMAN_1	10.0388	0.354999	95	7	Media
GRHPR_HUMAN	Q9UBQ7	Q9UBQ7	GRHPR		GRHPR_HUMAN_1	11.0558	0.20765	102	4	Media
SUCB1_HUMAN	Q9P2R7	Q9P2R7	SUCLA2		SUCB1_HUMAN_1	9.79315	0.211228	93	7	Media
GNPI1_HUMAN	P46926	P46926;Q8TDQ7	GNPDA1		GNPI1_HUMAN_1	10.5343	0.211341	96	5	Media
PRP8_HUMAN	Q6P2Q9	Q6P2Q9	PRPF8		PRP8_HUMAN_1	10.3297	0.130204	95	6	Media
MFAP2_HUMAN	P55001	P55001	MFAP2		MFAP2_HUMAN_1	16.2612	0.390473	106	1	Media
MARCS_HUMAN	P29966	P29966	MARCKS		MARCS_HUMAN_1	10.3248	1.20357	98	6	Media
CD14_HUMAN	P08571	P08571	CD14		CD14_HUMAN_1	11.8751	0.694689	106	3	Media
HNRPU_HUMAN	Q00839	Q00839	HNRNPU		HNRPU_HUMAN_1	10.5683	0.344878	100	5	Media
G6PE_HUMAN	O95479	O95479	H6PD		G6PE_HUMAN_1	10.5935	0.16582	104	5	Media
SERPH_HUMAN	P50454	P50454	SERPINH1		SERPH_HUMAN_1	11.258	0.195416	106	4	Media
ETFB_HUMAN	P38117	P38117	ETFB		ETFB_HUMAN_1	11.474	0.232913	106	3	Media
ARPC2_HUMAN	O15144	O15144	ARPC2		ARPC2_HUMAN_1	13.9964	0.160972	106	1	Media
RAB23_HUMAN	Q9ULC3	Q9ULC3	RAB23		RAB23_HUMAN_1	11.0281	0.184361	103	4	Media
SYIM_HUMAN	Q9NSE4	Q9NSE4	IARS2		SYIM_HUMAN_1	10.539	0.136657	103	5	Media
RL17_HUMAN	P18621	P18621	RPL17		RL17_HUMAN_1	12.1368	0.164242	106	2	Media
SNX3_HUMAN	O60493	O60493	SNX3		SNX3_HUMAN_1	12.577	0.165068	106	2	Media
CLUS_HUMAN	P10909	P10909	CLU		CLUS_HUMAN_1	17.5987	0.63794	105	1	Media
RL5_HUMAN	P46777	P46777	RPL5		RL5_HUMAN_1	11.9069	0.191804	106	3	Media
IF2B_HUMAN	P20042	P20042	EIF2S2		IF2B_HUMAN_1	10.6527	0.141433	96	5	Media
HNRH1_HUMAN	P31943	P31943	HNRNPH1		HNRH1_HUMAN_1	13.4579	0.160147	106	1	Media
KTN1_HUMAN	Q86UP2	Q86UP2	KTN1		KTN1_HUMAN_1	9.90406	0.208303	104	7	Media
SRRM2_HUMAN	Q9UQ35	Q9UQ35	SRRM2		SRRM2_HUMAN_1	11.0367	0.109506	103	4	Media
CALU_HUMAN	O43852	O43852	CALU		CALU_HUMAN_1	11.6664	0.127518	106	3	Media
IQGA2_HUMAN	Q13576	Q13576	IQGAP2		IQGA2_HUMAN_1	9.28236	0.68363	70	9	Media
ESTD_HUMAN	P10768	P10768	ESD		ESTD_HUMAN_1	13.3698	0.300111	106	1	Media
JAM3_HUMAN	Q9BX67	Q9BX67	JAM3		JAM3_HUMAN_1	12.3292	0.225411	98	2	Media
SH3L1_HUMAN	O75368	O75368	SH3BGRL		SH3L1_HUMAN_1	12.8714	1.15017	106	2	Media
ALDOC_HUMAN	P09972	P09972	ALDOC		ALDOC_HUMAN_1	11.9335	0.329139	100	3	Media
VTDB_HUMAN	P02774	P02774	GC		VTDB_HUMAN_1	12.817	1.19824	105	2	Media
PHB2_HUMAN	Q99623	Q99623	PHB2		PHB2_HUMAN_1	11.0767	0.202204	106	4	Media
RL7_HUMAN	P18124	P18124	RPL7		RL7_HUMAN_1	13.0021	0.124279	106	2	Media
NEST_HUMAN	P48681	P48681	NES		NEST_HUMAN_1	10.0637	0.350797	81	7	Media
LAMA4_HUMAN	Q16363	Q16363	LAMA4		LAMA4_HUMAN_1	10.7364	0.585001	104	5	Media
RUVB2_HUMAN	Q9Y230	Q9Y230	RUVBL2		RUVB2_HUMAN_1	11.0932	0.115174	106	4	Media
FHR5_HUMAN	Q9BXR6	Q9BXR6	CFHR5		FHR5_HUMAN_1	10.7927	1.07975	97	5	Media
PGRC2_HUMAN	O15173	O15173	PGRMC2		PGRC2_HUMAN_0	11.5841	0.0862668	105	3	Media
PHLD_HUMAN	P80108	P80108	GPLD1		PHLD_HUMAN_0	9.92056	0.512558	84	7	Media
FUBP2_HUMAN	Q92945	Q92945	KHSRP		FUBP2_HUMAN_1	11.9542	0.177504	106	3	Media
NDUS7_HUMAN	O75251	O75251	NDUFS7		NDUS7_HUMAN_0	10.0332	0.201769	85	7	Media
RET4_HUMAN	P02753	P02753	RBP4		RET4_HUMAN_1	11.9073	0.759981	97	3	Media
CCD93_HUMAN	Q567U6	Q567U6	CCDC93		CCD93_HUMAN_0	9.6607	0.216336	87	8	Media
SPEE_HUMAN	P19623	P19623	SRM		SPEE_HUMAN_0	10.6053	0.267393	98	5	Media
PDIA5_HUMAN	Q14554	Q14554	PDIA5		PDIA5_HUMAN_1	10.0561	0.162539	103	7	Media
NDUV1_HUMAN	P49821	P49821	NDUFV1		NDUV1_HUMAN_1	10.7898	0.108737	95	5	Media
KCC2D_HUMAN	Q13557	Q13557	CAMK2D		KCC2D_HUMAN_1	12.4584	0.163198	106	2	Media
ECM2_HUMAN	O94769	O94769	ECM2		ECM2_HUMAN_1	11.7129	0.995868	106	3	Media
CD59_HUMAN	P13987	P13987	CD59		CD59_HUMAN_0	13.7666	0.518393	106	1	Media
KCC1A_HUMAN	Q14012	Q14012;Q8IU85	CAMK1		KCC1A_HUMAN_0	8.94556	0.244038	88	10	Media
PSB2_HUMAN	P49721	P49721	PSMB2		PSB2_HUMAN_1	11.992	0.178242	105	3	Media
ARL8B_HUMAN	Q9NVJ2	Q96BM9;Q9NVJ2	ARL8B		ARL8B_HUMAN_0	11.6604	0.173662	105	3	Media
RAC1_HUMAN	P63000	P15153;P60763;P63000	RAC1		RAC1_HUMAN_1	14.9145	0.140018	106	1	Media
S10A9_HUMAN	P06702	P06702	S100A9		S10A9_HUMAN_1	11.7174	2.00865	101	3	Media
SMAP2_HUMAN	Q8WU79	Q8WU79	SMAP2		SMAP2_HUMAN_0	9.96625	0.367851	93	7	Media
AKT1_HUMAN	P31749	P31749	AKT1		AKT1_HUMAN_0	10.1811	0.312924	94	6	Media
CAMP_HUMAN	P49913	P49913	CAMP		CAMP_HUMAN_1	11.9756	0.840329	105	3	Media
CY1_HUMAN	P08574	P08574	CYC1		CY1_HUMAN_0	10.6127	0.155159	99	5	Media
DEMA_HUMAN	Q08495	Q08495	DMTN		DEMA_HUMAN_1	10.7841	0.414069	86	5	Media
HCLS1_HUMAN	P14317	P14317	HCLS1		HCLS1_HUMAN_1	10.5939	0.673254	87	5	Media
LCAP_HUMAN	Q9UIQ6	Q9UIQ6	LNPEP		LCAP_HUMAN_1	10.0369	0.296757	102	7	Media
RING1_HUMAN	Q06587	Q06587	RING1		RING1_HUMAN_0	10.2896	0.225242	95	6	Media
SGT1_HUMAN	Q9Y2Z0	Q9Y2Z0	SUGT1		SGT1_HUMAN_0	11.1615	0.094732	103	4	Media
RUFY1_HUMAN	Q96T51	Q96T51	RUFY1		RUFY1_HUMAN_1	9.98286	0.148815	83	7	Media
TXD12_HUMAN	O95881	O95881	TXNDC12		TXD12_HUMAN_1	11.3253	0.202339	106	4	Media
2A5D_HUMAN	Q14738	Q14738	PPP2R5D		2A5D_HUMAN_0	9.32647	0.362694	80	9	Media
MXRA7_HUMAN	P84157	P84157	MXRA7		MXRA7_HUMAN_0	11.7484	0.337522	101	3	Media
RS12_HUMAN	P25398	P25398	RPS12		RS12_HUMAN_1	11.9974	0.143148	105	3	Media
MAT2B_HUMAN	Q9NZL9	Q9NZL9	MAT2B		MAT2B_HUMAN_0	10.6147	0.147137	103	5	Media
NUMA1_HUMAN	Q14980	Q14980	NUMA1		NUMA1_HUMAN_1	9.8531	0.199568	92	7	Media
VDAC3_HUMAN	Q9Y277	Q9Y277	VDAC3		VDAC3_HUMAN_0	9.65413	0.509628	89	8	Media
FHI2A_HUMAN	Q5W0V3	Q5W0V3	FHIP2A		FHI2A_HUMAN_0	9.73794	0.0911863	73	8	Media
TCPB_HUMAN	P78371	P78371	CCT2		TCPB_HUMAN_1	10.1883	0.462729	97	6	Media
GCYB1_HUMAN	Q02153	Q02153	GUCY1B1		GCYB1_HUMAN_1	10.3821	0.308093	87	6	Media
FPPS_HUMAN	P14324	P14324	FDPS		FPPS_HUMAN_1	9.96249	0.263767	99	7	Media
CYRIB_HUMAN	Q9NUQ9	Q9H0Q0;Q9NUQ9	CYRIB		CYRIB_HUMAN_1	9.22712	0.601549	72	9	Media
CSK22_HUMAN	P19784	P19784	CSNK2A2		CSK22_HUMAN_0	9.93279	0.147951	85	7	Media
AATC_HUMAN	P17174	P17174	GOT1		AATC_HUMAN_1	10.5855	0.218078	99	5	Media
CSN2_HUMAN	P61201	P61201	COPS2		CSN2_HUMAN_0	9.97117	0.151046	83	7	Media
CATZ_HUMAN	Q9UBR2	Q9UBR2	CTSZ		CATZ_HUMAN_1	11.9838	0.374017	106	3	Media
SFRP4_HUMAN	Q6FHJ7	Q6FHJ7	SFRP4		SFRP4_HUMAN_1	11.8997	0.659922	103	3	Media
PRC2A_HUMAN	P48634	P48634	PRRC2A		PRC2A_HUMAN_0	9.53967	0.233618	73	8	Media
PSA5_HUMAN	P28066	P28066	PSMA5		PSA5_HUMAN_1	10.8202	0.215877	106	5	Media
SELB_HUMAN	P57772	P57772	EEFSEC		SELB_HUMAN_0	10.3422	0.250752	95	6	Media
SAHH_HUMAN	P23526	P23526	AHCY		SAHH_HUMAN_1	11.5526	0.179608	106	3	Media
PYRG1_HUMAN	P17812	P17812;Q9NRF8	CTPS1		PYRG1_HUMAN_1	10.3756	0.244395	98	6	Media
CYB5B_HUMAN	O43169	O43169	CYB5B		CYB5B_HUMAN_0	11.0802	0.115425	104	4	Media
VPS18_HUMAN	Q9P253	Q9P253	VPS18		VPS18_HUMAN_0	10.691	0.116266	93	5	Media
ERF3A_HUMAN	P15170	P15170	GSPT1		ERF3A_HUMAN_1	10.0165	0.398231	71	7	Media
AL1A2_HUMAN	O94788	O94788	ALDH1A2		AL1A2_HUMAN_1	10.2786	1.05284	66	6	Media
AMD_HUMAN	P19021	P19021	PAM		AMD_HUMAN_1	9.4464	0.506615	90	8	Media
ZCCHV_HUMAN	Q7Z2W4	Q7Z2W4	ZC3HAV1		ZCCHV_HUMAN_1	10.6251	0.461519	86	5	Media
PMGE_HUMAN	P07738	P07738	BPGM		PMGE_HUMAN_1	10.3664	1.25152	93	6	Media
RL11_HUMAN	P62913	P62913	RPL11		RL11_HUMAN_1	12.7756	0.257731	106	2	Media
FKB10_HUMAN	Q96AY3	Q96AY3	FKBP10		FKB10_HUMAN_1	11.1117	0.170588	103	4	Media
RL1D1_HUMAN	O76021	O76021	RSL1D1		RL1D1_HUMAN_1	10.1142	0.270409	92	6	Media
GUAA_HUMAN	P49915	P49915	GMPS		GUAA_HUMAN_0	9.9551	0.16469	94	7	Media
SCYL1_HUMAN	Q96KG9	Q96KG9	SCYL1		SCYL1_HUMAN_0	10.8212	0.120359	83	5	Media
DREB_HUMAN	Q16643	Q16643	DBN1		DREB_HUMAN_1	11.6533	0.228676	104	3	Media
FNDC1_HUMAN	Q4ZHG4	Q4ZHG4	FNDC1		FNDC1_HUMAN_0	10.2328	0.694876	82	6	Media
SYDE1_HUMAN	Q6ZW31	Q6ZW31	SYDE1		SYDE1_HUMAN_0	10.1079	0.307138	91	7	Media
PSA1_HUMAN	P25786	P25786	PSMA1		PSA1_HUMAN_1	13.2752	0.275216	106	1	Media
VATC1_HUMAN	P21283	P21283;Q8NEY4	ATP6V1C1		VATC1_HUMAN_0	10.1097	0.22072	81	7	Media
DLDH_HUMAN	P09622	P09622	DLD		DLDH_HUMAN_1	11.0529	0.217119	86	4	Media
OLFL3_HUMAN	Q9NRN5	Q9NRN5	OLFML3		OLFL3_HUMAN_1	12.9583	0.647771	106	2	Media
GLRX3_HUMAN	O76003	O76003	GLRX3		GLRX3_HUMAN_0	9.77622	0.255978	92	7	Media
PSA4_HUMAN	P25789	P25789	PSMA4		PSA4_HUMAN_1	12.7751	0.226794	106	2	Media
RL13_HUMAN	P26373	P26373	RPL13		RL13_HUMAN_1	14.2922	0.187906	106	1	Media
LAMP1_HUMAN	P11279	P11279	LAMP1		LAMP1_HUMAN_0	12.4118	0.255546	106	2	Media
HNRDL_HUMAN	O14979	O14979	HNRNPDL		HNRDL_HUMAN_1	12.4993	0.182889	106	2	Media
UBXN1_HUMAN	Q04323	Q04323	UBXN1		UBXN1_HUMAN_0	13.7773	0.102594	105	1	Media
MAVS_HUMAN	Q7Z434	Q7Z434	MAVS		MAVS_HUMAN_0	9.53233	0.145792	75	8	Media
RL3_HUMAN	P39023	P39023	RPL3		RL3_HUMAN_1	11.6265	0.178354	97	3	Media
APOD_HUMAN	P05090	P05090	APOD		APOD_HUMAN_1	13.6366	0.757253	105	1	Media
SNX5_HUMAN	Q9Y5X3	Q9Y5X3	SNX5		SNX5_HUMAN_1	9.5086	0.211984	94	8	Media
ECP_HUMAN	P12724	P12724	RNASE3		ECP_HUMAN_1	12.7993	1.74945	104	2	Media
GNA11_HUMAN	P29992	P29992	GNA11		GNA11_HUMAN_1	12.45	0.13092	106	2	Media
IGKC_HUMAN	P01834	P01834	IGKC		IGKC_HUMAN_1	15.7143	0.748194	106	1	Media
TIF1B_HUMAN	Q13263	Q13263	TRIM28		TIF1B_HUMAN_1	11.9928	0.139679	100	3	Media
IF4A3_HUMAN	P38919	P38919	EIF4A3		IF4A3_HUMAN_1	11.0572	0.237551	106	4	Media
SDHB_HUMAN	P21912	P21912	SDHB		SDHB_HUMAN_1	11.5362	0.231207	104	3	Media
TOLIP_HUMAN	Q9H0E2	Q9H0E2	TOLLIP		TOLIP_HUMAN_1	11.614	0.129867	104	3	Media
GHDC_HUMAN	Q8N2G8	Q8N2G8	GHDC		GHDC_HUMAN_0	10.3256	0.161958	100	6	Media
HNRPL_HUMAN	P14866	P14866	HNRNPL		HNRPL_HUMAN_1	10.7808	0.187329	103	5	Media
HAP28_HUMAN	Q13442	Q13442	PDAP1		HAP28_HUMAN_1	10.9057	0.482549	87	4	Media
H37_HUMAN	Q5TEC6	P68431;P84243;Q16695;Q5TEC6;Q6NXT2;Q71DI3	H3-7		H37_HUMAN_1	19.0353	0.853218	106	1	Media
OGA_HUMAN	O60502	O60502	OGA		OGA_HUMAN_0	10.5919	0.0994851	97	5	Media
PRP4_HUMAN	O43172	O43172	PRPF4		PRP4_HUMAN_0	9.34753	0.21021	77	9	Media
EMAL2_HUMAN	O95834	O95834	EML2		EMAL2_HUMAN_1	12.1198	0.341082	100	2	Media
MYO1G_HUMAN	B0I1T2	B0I1T2	MYO1G		MYO1G_HUMAN_0	9.6534	0.528373	64	8	Media
HTRA2_HUMAN	O43464	O43464;P83110	HTRA2		HTRA2_HUMAN_0	10.1493	0.177972	103	6	Media
K2C6A_HUMAN	P02538	P02538;P04259;P48668	KRT6A		K2C6A_HUMAN_0	10.5252	2.57945	63	5	Media
H2B1A_HUMAN	Q96A08	O60814;P06899;P23527;P33778;P57053;P58876;P62807;Q16778;Q5QNW6;Q8N257;Q93079;Q96A08;Q99877;Q99879;Q99880	H2BC1		H2B1A_HUMAN_1	17.1768	0.542036	106	1	Media
ASAH1_HUMAN	Q13510	Q13510	ASAH1		ASAH1_HUMAN_1	10.2479	0.501953	99	6	Media
IDE_HUMAN	P14735	P14735	IDE		IDE_HUMAN_0	8.98094	0.373165	75	9	Media
GIT2_HUMAN	Q14161	Q14161	GIT2		GIT2_HUMAN_1	11.0572	0.125182	96	4	Media
PLCB3_HUMAN	Q01970	Q01970	PLCB3		PLCB3_HUMAN_1	9.79606	0.259669	85	7	Media
MTMR5_HUMAN	O95248	O95248	SBF1		MTMR5_HUMAN_1	9.61051	0.205409	90	8	Media
SGCE_HUMAN	O43556	O43556	SGCE		SGCE_HUMAN_1	11.2823	0.291496	100	4	Media
RS4X_HUMAN	P62701	P62701;Q8TD47	RPS4X		RS4X_HUMAN_1	14.5016	0.32471	106	1	Media
PLAK_HUMAN	P14923	P14923	JUP		PLAK_HUMAN_1	10.3091	1.42475	80	6	Media
CZIB_HUMAN	Q9NWV4	Q9NWV4	CZIB		CZIB_HUMAN_0	10.811	0.20942	101	5	Media
CCAR2_HUMAN	Q8N163	Q8N163	CCAR2		CCAR2_HUMAN_1	10.8258	0.198525	104	5	Media
AOFB_HUMAN	P27338	P27338	MAOB		AOFB_HUMAN_1	12.4994	0.363429	106	2	Media
ACSL3_HUMAN	O95573	O95573	ACSL3		ACSL3_HUMAN_0	11.3801	0.138582	98	3	Media
RAD50_HUMAN	Q92878	Q92878	RAD50		RAD50_HUMAN_1	10.1763	0.178186	85	6	Media
NEXN_HUMAN	Q0ZGT2	Q0ZGT2	NEXN		NEXN_HUMAN_1	12.4923	0.512308	105	2	Media
DDI2_HUMAN	Q5TDH0	Q5TDH0	DDI2		DDI2_HUMAN_0	10.3699	0.489955	99	6	Media
NB5R1_HUMAN	Q9UHQ9	Q9UHQ9	CYB5R1		NB5R1_HUMAN_1	11.7391	0.225297	99	3	Media
TPP1_HUMAN	O14773	O14773	TPP1		TPP1_HUMAN_1	12.0983	0.44374	106	2	Media
SDCB1_HUMAN	O00560	O00560	SDCBP		SDCB1_HUMAN_1	12.2285	0.578285	106	2	Media
PNPO_HUMAN	Q9NVS9	Q9NVS9	PNPO		PNPO_HUMAN_0	10.7023	0.166725	100	5	Media
AP2A2_HUMAN	O94973	O94973	AP2A2		AP2A2_HUMAN_1	9.9953	0.246922	93	7	Media
RB11B_HUMAN	Q15907	P62491;Q15907	RAB11B		RB11B_HUMAN_1	12.4749	0.181716	106	2	Media
SRP72_HUMAN	O76094	O76094	SRP72		SRP72_HUMAN_0	9.42857	0.234217	84	8	Media
NEK9_HUMAN	Q8TD19	Q8TD19	NEK9		NEK9_HUMAN_1	9.8489	0.252845	98	7	Media
TOM1_HUMAN	O60784	O60784	TOM1		TOM1_HUMAN_0	10.9434	0.23194	98	4	Media
C1QA_HUMAN	P02745	P02745	C1QA		C1QA_HUMAN_0	16.8691	1.53683	106	1	Media
UFL1_HUMAN	O94874	O94874	UFL1		UFL1_HUMAN_1	10.1025	0.20301	89	7	Media
SP16H_HUMAN	Q9Y5B9	Q9Y5B9	SUPT16H		SP16H_HUMAN_0	9.22183	0.32938	75	9	Media
3MG_HUMAN	P29372	P29372	MPG		3MG_HUMAN_0	9.30311	0.155161	90	9	Media
MYO1F_HUMAN	O00160	O00160	MYO1F		MYO1F_HUMAN_0	9.65308	0.405484	68	8	Media
SUN2_HUMAN	Q9UH99	Q9UH99	SUN2		SUN2_HUMAN_1	12.1102	0.167414	106	2	Media
TPD54_HUMAN	O43399	O43399	TPD52L2		TPD54_HUMAN_1	11.121	0.207218	106	4	Media
IDH3A_HUMAN	P50213	P50213	IDH3A		IDH3A_HUMAN_0	10.8324	0.139243	106	5	Media
GDE_HUMAN	P35573	P35573	AGL		GDE_HUMAN_1	10.8346	0.170422	105	5	Media
HS12A_HUMAN	O43301	O43301	HSPA12A		HS12A_HUMAN_0	9.96292	0.181222	97	7	Media
SC16A_HUMAN	O15027	O15027	SEC16A		SC16A_HUMAN_1	10.2389	0.153082	95	6	Media
TIMP2_HUMAN	P16035	P16035	TIMP2		TIMP2_HUMAN_1	11.0696	0.429837	104	4	Media
ARPC5_HUMAN	O15511	O15511	ARPC5		ARPC5_HUMAN_1	13.8553	0.156742	106	1	Media
PTPRA_HUMAN	P18433	P18433	PTPRA		PTPRA_HUMAN_0	10.3897	0.165888	100	6	Media
RAB1B_HUMAN	Q9H0U4	Q92928;Q9H0U4	RAB1B		RAB1B_HUMAN_0	11.2801	0.230795	101	4	Media
RL37A_HUMAN	P61513	A6NKH3;P61513	RPL37A		RL37A_HUMAN_0	10.6417	0.155012	102	5	Media
LOXL3_HUMAN	P58215	P58215	LOXL3		LOXL3_HUMAN_1	10.222	0.325312	101	6	Media
TENS3_HUMAN	Q68CZ2	Q68CZ2	TNS3		TENS3_HUMAN_1	12.5479	0.391828	104	2	Media
VAMP3_HUMAN	Q15836	P23763;P63027;Q15836	VAMP3		VAMP3_HUMAN_0	13.3643	0.161917	106	1	Media
IBP3_HUMAN	P17936	P17936	IGFBP3		IBP3_HUMAN_1	11.6766	0.919101	102	3	Media
COPD_HUMAN	P48444	P48444	ARCN1		COPD_HUMAN_1	9.49802	0.358668	83	8	Media
EPS15_HUMAN	P42566	P42566	EPS15		EPS15_HUMAN_1	9.67028	0.180781	94	8	Media
PSB8_HUMAN	P28062	P28062	PSMB8		PSB8_HUMAN_1	12.1897	0.289526	100	2	Media
KAD4_HUMAN	P27144	P27144	AK4		KAD4_HUMAN_1	11.7728	0.204906	101	3	Media
PTN11_HUMAN	Q06124	Q06124	PTPN11		PTN11_HUMAN_1	11.4402	0.152275	101	3	Media
GNA13_HUMAN	Q14344	Q14344	GNA13		GNA13_HUMAN_1	9.62276	0.176003	94	8	Media
RIC8A_HUMAN	Q9NPQ8	Q9NPQ8	RIC8A		RIC8A_HUMAN_0	10.7534	0.16136	98	5	Media
SORCN_HUMAN	P30626	P30626	SRI		SORCN_HUMAN_1	11.5599	0.68564	93	3	Media
K1C16_HUMAN	P08779	P08779	KRT16		K1C16_HUMAN_1	9.88197	2.47877	67	7	Media
HNRPD_HUMAN	Q14103	Q14103	HNRNPD		HNRPD_HUMAN_1	12.586	0.20584	106	2	Media
DPYD_HUMAN	Q12882	Q12882	DPYD		DPYD_HUMAN_1	10.0788	0.312794	84	7	Media
RAD21_HUMAN	O60216	O60216;Q9H4I0	RAD21		RAD21_HUMAN_0	9.95009	0.173453	83	7	Media
CHSTE_HUMAN	Q8NCH0	Q8NCH0	CHST14		CHSTE_HUMAN_1	13.9868	0.374048	106	1	Media
SMCA2_HUMAN	P51531	P51531;P51532	SMARCA2		SMCA2_HUMAN_1	10.0979	0.186109	82	7	Media
AP2A1_HUMAN	O95782	O95782	AP2A1		AP2A1_HUMAN_1	11.8578	0.184732	105	3	Media
ABRX2_HUMAN	Q15018	Q15018	ABRAXAS2		ABRX2_HUMAN_0	9.15012	0.155248	81	9	Media
5NTC_HUMAN	P49902	P49902	NT5C2		5NTC_HUMAN_0	9.84953	0.183435	83	7	Media
CNPY2_HUMAN	Q9Y2B0	Q9Y2B0	CNPY2		CNPY2_HUMAN_1	10.1581	0.159749	96	6	Media
CQ058_HUMAN	Q2M2W7	Q2M2W7	C17orf58		CQ058_HUMAN_0	10.6378	0.806537	90	5	Media
NONO_HUMAN	Q15233	Q15233	NONO		NONO_HUMAN_1	12.1859	0.213604	104	2	Media
PON1_HUMAN	P27169	P27169	PON1		PON1_HUMAN_1	10.8736	1.11642	100	4	Media
PRIO_HUMAN	P04156	P04156	PRNP		PRIO_HUMAN_1	12.1528	0.260788	105	2	Media
SE1L1_HUMAN	Q9UBV2	Q9UBV2	SEL1L		SE1L1_HUMAN_0	9.77228	0.142258	94	7	Media
CCN3_HUMAN	P48745	P48745	CCN3		CCN3_HUMAN_1	11.1002	0.568034	94	4	Media
RS3A_HUMAN	P61247	P61247	RPS3A		RS3A_HUMAN_1	11.1077	0.317139	106	4	Media
C163A_HUMAN	Q86VB7	Q86VB7	CD163		C163A_HUMAN_1	9.78577	1.11316	78	7	Media
NDUBA_HUMAN	O96000	O96000	NDUFB10		NDUBA_HUMAN_1	10.5985	0.26442	103	5	Media
CUL5_HUMAN	Q93034	Q93034	CUL5		CUL5_HUMAN_0	10.0776	0.132724	89	7	Media
CO4A3_HUMAN	Q01955	Q01955	COL4A3		CO4A3_HUMAN_0	15.7581	1.52012	106	1	Media
IKIP_HUMAN	Q70UQ0	Q70UQ0	IKBIP		IKIP_HUMAN_0	11.418	0.473905	105	3	Media
WDR13_HUMAN	Q9H1Z4	Q9H1Z4	WDR13		WDR13_HUMAN_0	9.90038	0.192415	98	7	Media
DNJB4_HUMAN	Q9UDY4	P25685;Q9UDY4	DNAJB4		DNJB4_HUMAN_1	9.92632	0.203691	101	7	Media
PRDX3_HUMAN	P30048	P30048	PRDX3		PRDX3_HUMAN_1	11.9366	0.175907	106	3	Media
QOR_HUMAN	Q08257	Q08257	CRYZ		QOR_HUMAN_1	11.4353	0.367716	105	3	Media
MGP_HUMAN	P08493	P08493	MGP		MGP_HUMAN_1	17.2941	1.85205	106	1	Media
VAMP7_HUMAN	P51809	P51809	VAMP7		VAMP7_HUMAN_1	10.0985	0.188833	84	7	Media
MYG1_HUMAN	Q9HB07	Q9HB07	MYG1		MYG1_HUMAN_1	10.1216	0.231806	98	6	Media
G3BP2_HUMAN	Q9UN86	Q9UN86	G3BP2		G3BP2_HUMAN_0	10.3586	0.10317	77	6	Media
CCDC6_HUMAN	Q16204	Q16204	CCDC6		CCDC6_HUMAN_1	11.0786	0.26064	87	4	Media
RSSA_HUMAN	P08865	P08865	RPSA		RSSA_HUMAN_1	13.2767	0.194157	106	1	Media
PMM2_HUMAN	O15305	O15305	PMM2		PMM2_HUMAN_0	10.371	0.209116	103	6	Media
H1BP3_HUMAN	Q53T59	Q53T59	HS1BP3		H1BP3_HUMAN_0	11.1192	0.176389	99	4	Media
IF4A1_HUMAN	P60842	P60842	EIF4A1		IF4A1_HUMAN_1	13.4526	0.253876	106	1	Media
RHG18_HUMAN	Q8N392	Q8N392	ARHGAP18		RHG18_HUMAN_1	9.76606	0.404464	85	7	Media
CHRD_HUMAN	Q9H2X0	Q9H2X0	CHRD		CHRD_HUMAN_0	11.1581	0.400809	102	4	Media
UB2V1_HUMAN	Q13404	Q13404	UBE2V1		UB2V1_HUMAN_0	11.9541	0.311969	105	3	Media
MK03_HUMAN	P27361	P27361	MAPK3		MK03_HUMAN_1	12.0208	0.287394	101	3	Media
EGFR_HUMAN	P00533	P00533	EGFR		EGFR_HUMAN_1	9.53079	0.334442	93	8	Media
SPB6_HUMAN	P35237	P35237	SERPINB6		SPB6_HUMAN_1	12.246	0.178909	106	2	Media
TRIP6_HUMAN	Q15654	Q15654	TRIP6		TRIP6_HUMAN_1	11.4092	0.340883	105	3	Media
GLYR1_HUMAN	Q49A26	Q49A26	GLYR1		GLYR1_HUMAN_0	9.49694	0.185336	75	8	Media
PTGR1_HUMAN	Q14914	Q14914	PTGR1		PTGR1_HUMAN_0	10.6257	0.184183	71	5	Media
NSUN2_HUMAN	Q08J23	Q08J23	NSUN2		NSUN2_HUMAN_0	11.6145	0.222582	90	3	Media
CAZA2_HUMAN	P47755	P47755	CAPZA2		CAZA2_HUMAN_1	11.5141	0.730814	105	3	Media
HSPB6_HUMAN	O14558	O14558	HSPB6		HSPB6_HUMAN_0	14.0989	0.898989	106	1	Media
PNPT1_HUMAN	Q8TCS8	Q8TCS8	PNPT1		PNPT1_HUMAN_1	9.99302	0.211913	90	7	Media
PRPS1_HUMAN	P60891	P11908;P21108;P60891	PRPS1		PRPS1_HUMAN_1	10.5075	0.249612	96	5	Media
PCSK5_HUMAN	Q92824	Q92824	PCSK5		PCSK5_HUMAN_0	10.7822	0.563718	93	5	Media
COX41_HUMAN	P13073	P13073	COX4I1		COX41_HUMAN_1	11.7647	0.266398	104	3	Media
STING_HUMAN	Q86WV6	Q86WV6	STING1		STING_HUMAN_1	10.3768	0.351224	103	6	Media
UN45A_HUMAN	Q9H3U1	Q9H3U1	UNC45A		UN45A_HUMAN_1	9.7217	0.323706	80	8	Media
CAH5B_HUMAN	Q9Y2D0	Q9Y2D0	CA5B		CAH5B_HUMAN_0	10.8145	0.191849	93	5	Media
PEPL1_HUMAN	Q8NDH3	Q8NDH3	NPEPL1		PEPL1_HUMAN_0	10.1697	0.238149	97	6	Media
PAPS2_HUMAN	O95340	O95340	PAPSS2		PAPS2_HUMAN_1	9.44879	0.349068	62	8	Media
NUCB1_HUMAN	Q02818	Q02818	NUCB1		NUCB1_HUMAN_1	10.6349	0.250441	104	5	Media
PIPNA_HUMAN	Q00169	Q00169	PITPNA		PIPNA_HUMAN_0	9.37588	0.225973	68	9	Media
EPMIP_HUMAN	Q7L775	Q7L775	EPM2AIP1		EPMIP_HUMAN_0	10.5132	0.268101	92	5	Media
RNAS4_HUMAN	P34096	P34096	RNASE4		RNAS4_HUMAN_1	14.0091	0.627518	106	1	Media
PP12C_HUMAN	Q9BZL4	Q9BZL4	PPP1R12C		PP12C_HUMAN_1	10.3696	0.16587	100	6	Media
A1AG1_HUMAN	P02763	P02763	ORM1		A1AG1_HUMAN_1	14.3387	1.15975	106	1	Media
RAB8B_HUMAN	Q92930	P61006;Q92930	RAB8B		RAB8B_HUMAN_0	12.3522	0.165455	106	2	Media
VDAC2_HUMAN	P45880	P45880	VDAC2		VDAC2_HUMAN_1	10.8868	0.252715	97	4	Media
PIR_HUMAN	O00625	O00625	PIR		PIR_HUMAN_0	10.0469	0.242266	80	7	Media
TRAP1_HUMAN	Q12931	Q12931	TRAP1		TRAP1_HUMAN_0	11.4331	0.160919	106	3	Media
GBB2_HUMAN	P62879	P62873;P62879	GNB2		GBB2_HUMAN_1	13.1233	0.134232	106	2	Media
MK01_HUMAN	P28482	P27361;P28482;P31152;Q16659	MAPK1		MK01_HUMAN_1	11.7555	0.131686	106	3	Media
MYPT2_HUMAN	O60237	O60237	PPP1R12B		MYPT2_HUMAN_0	13.2733	0.309594	98	1	Media
EDF1_HUMAN	O60869	O60869	EDF1		EDF1_HUMAN_0	10.7411	0.2314	90	5	Media
SH3L3_HUMAN	Q9H299	Q9H299	SH3BGRL3		SH3L3_HUMAN_0	13.605	0.427834	106	1	Media
STT3B_HUMAN	Q8TCJ2	Q8TCJ2	STT3B		STT3B_HUMAN_1	11.4579	0.127351	106	3	Media
APOA_HUMAN	P08519	P08519	LPA		APOA_HUMAN_0	12.3314	3.63352	100	2	Media
UBE2K_HUMAN	P61086	P61086	UBE2K		UBE2K_HUMAN_0	11.1263	0.286171	96	4	Media
FKBP5_HUMAN	Q13451	Q13451	FKBP5		FKBP5_HUMAN_1	9.94692	0.227712	90	7	Media
CRYL1_HUMAN	Q9Y2S2	Q9Y2S2	CRYL1		CRYL1_HUMAN_1	10.2578	0.216904	86	6	Media
SNTB1_HUMAN	Q13884	Q13884	SNTB1		SNTB1_HUMAN_1	10.3869	0.206064	98	6	Media
P3H1_HUMAN	Q32P28	Q32P28	P3H1		P3H1_HUMAN_0	9.69452	0.325725	103	8	Media
UBP7_HUMAN	Q93009	Q93009	USP7		UBP7_HUMAN_1	10.1396	0.152689	88	6	Media
TMED2_HUMAN	Q15363	Q15363	TMED2		TMED2_HUMAN_0	8.9306	0.319247	80	10	Media
CUL4B_HUMAN	Q13620	Q13619;Q13620	CUL4B		CUL4B_HUMAN_0	9.05946	0.236151	80	9	Media
MILK2_HUMAN	Q8IY33	Q8IY33	MICALL2		MILK2_HUMAN_0	9.97011	0.249956	80	7	Media
EZRI_HUMAN	P15311	P15311	EZR		EZRI_HUMAN_1	12.4559	0.161332	106	2	Media
COX5A_HUMAN	P20674	P20674	COX5A		COX5A_HUMAN_0	13.0744	0.239761	105	2	Media
TNPO1_HUMAN	Q92973	Q92973	TNPO1		TNPO1_HUMAN_1	9.90239	0.374093	88	7	Media
RTN1_HUMAN	Q16799	Q16799	RTN1		RTN1_HUMAN_0	10.374	0.357146	88	6	Media
HGF_HUMAN	P14210	P14210	HGF		HGF_HUMAN_1	10.7761	0.337165	103	5	Media
SWP70_HUMAN	Q9UH65	Q9UH65	SWAP70		SWP70_HUMAN_1	10.2059	0.159826	103	6	Media
IPO7_HUMAN	O95373	O95373	IPO7		IPO7_HUMAN_0	10.9556	0.143972	104	4	Media
IF2P_HUMAN	O60841	O60841	EIF5B		IF2P_HUMAN_1	10.3653	0.609765	77	6	Media
TCRG1_HUMAN	O14776	O14776	TCERG1		TCRG1_HUMAN_0	10.0124	0.0880075	95	7	Media
RS2_HUMAN	P15880	P15880	RPS2		RS2_HUMAN_1	12.8793	0.821621	106	2	Media
TBB6_HUMAN	Q9BUF5	Q13509;Q9BUF5	TUBB6		TBB6_HUMAN_1	13.4646	0.1712	106	1	Media
STEA4_HUMAN	Q687X5	Q687X5	STEAP4		STEA4_HUMAN_0	10.498	0.913189	73	5	Media
IGSF8_HUMAN	Q969P0	Q969P0	IGSF8		IGSF8_HUMAN_0	10.1387	0.214496	89	6	Media
THIL_HUMAN	P24752	P24752	ACAT1		THIL_HUMAN_1	12.53	0.452205	105	2	Media
CCL18_HUMAN	P55774	P55774	CCL18		CCL18_HUMAN_0	13.1752	1.16117	106	2	Media
NNMT_HUMAN	P40261	P40261	NNMT		NNMT_HUMAN_1	12.3324	0.309899	103	2	Media
SYQ_HUMAN	P47897	P47897	QARS1		SYQ_HUMAN_1	10.7879	0.295587	82	5	Media
SYTC_HUMAN	P26639	P26639	TARS1		SYTC_HUMAN_1	10.5034	0.160404	105	5	Media
DNM1L_HUMAN	O00429	O00429	DNM1L		DNM1L_HUMAN_1	11.2969	0.114371	97	4	Media
FBN2_HUMAN	P35556	P35556	FBN2		FBN2_HUMAN_1	11.0834	0.693934	93	4	Media
AP2B1_HUMAN	P63010	P63010	AP2B1		AP2B1_HUMAN_1	10.9695	0.258578	105	4	Media
DHRS1_HUMAN	Q96LJ7	Q96LJ7	DHRS1		DHRS1_HUMAN_0	11.0174	0.197596	91	4	Media
HCFC1_HUMAN	P51610	P51610	HCFC1		HCFC1_HUMAN_1	10.5804	0.10422	98	5	Media
PP1A_HUMAN	P62136	P62136	PPP1CA		PP1A_HUMAN_0	10.6818	0.257593	105	5	Media
PRKRA_HUMAN	O75569	O75569	PRKRA		PRKRA_HUMAN_1	11.4525	0.104715	91	3	Media
CPVL_HUMAN	Q9H3G5	Q9H3G5	CPVL		CPVL_HUMAN_0	10.586	1.18079	88	5	Media
IBP6_HUMAN	P24592	P24592	IGFBP6		IBP6_HUMAN_1	11.9536	0.406884	106	3	Media
RO52_HUMAN	P19474	P19474	TRIM21		RO52_HUMAN_0	10.0541	0.261059	88	7	Media
GEPH_HUMAN	Q9NQX3	Q9NQX3	GPHN		GEPH_HUMAN_0	10.0516	0.175974	83	7	Media
SNX6_HUMAN	Q9UNH7	Q9UNH7	SNX6		SNX6_HUMAN_1	10.2029	0.250819	97	6	Media
CA2D2_HUMAN	Q9NY47	Q9NY47	CACNA2D2		CA2D2_HUMAN_1	10.2736	0.291189	84	6	Media
APOL1_HUMAN	O14791	O14791	APOL1		APOL1_HUMAN_1	11.3574	0.711699	94	3	Media
HBD_HUMAN	P02042	P02042	HBD		HBD_HUMAN_1	15.6492	1.9628	106	1	Media
ARFG2_HUMAN	Q8N6H7	Q8N6H7	ARFGAP2		ARFG2_HUMAN_0	10.0183	0.184112	88	7	Media
SFPQ_HUMAN	P23246	P23246	SFPQ		SFPQ_HUMAN_1	14.8038	0.928916	105	1	Media
PLIN3_HUMAN	O60664	O60664	PLIN3		PLIN3_HUMAN_1	11.594	0.342477	102	3	Media
SFRP3_HUMAN	Q92765	Q92765	FRZB		SFRP3_HUMAN_1	14.0853	0.819493	106	1	Media
CATS_HUMAN	P25774	P25774	CTSS		CATS_HUMAN_0	10.9238	0.611548	95	4	Media
CARL1_HUMAN	Q5VZK9	Q5VZK9	CARMIL1		CARL1_HUMAN_0	9.65111	0.150831	88	8	Media
BDNF_HUMAN	P23560	P23560	BDNF		BDNF_HUMAN_0	12.973	0.879394	81	2	Media
SKP1_HUMAN	P63208	P63208	SKP1		SKP1_HUMAN_1	10.8172	0.171722	93	5	Media
RL31_HUMAN	P62899	P62899	RPL31		RL31_HUMAN_1	12.225	0.188363	104	2	Media
CAN2_HUMAN	P17655	P17655	CAPN2		CAN2_HUMAN_1	9.86148	0.381364	86	7	Media
EPB42_HUMAN	P16452	P16452	EPB42		EPB42_HUMAN_1	10.5625	1.28062	77	5	Media
ATG7_HUMAN	O95352	O95352	ATG7		ATG7_HUMAN_1	9.90887	0.255449	68	7	Media
IGJ_HUMAN	P01591	P01591	JCHAIN		IGJ_HUMAN_1	12.9986	1.32076	106	2	Media
PSB3_HUMAN	P49720	P49720	PSMB3		PSB3_HUMAN_1	10.889	0.146035	102	4	Media
PAK2_HUMAN	Q13177	Q13177	PAK2		PAK2_HUMAN_1	10.5861	0.196672	98	5	Media
FN3K_HUMAN	Q9H479	Q9H479	FN3K		FN3K_HUMAN_0	10.3823	0.258562	99	6	Media
PGM2_HUMAN	Q96G03	Q96G03	PGM2		PGM2_HUMAN_1	11.0084	0.229728	103	4	Media
LIMD1_HUMAN	Q9UGP4	Q9UGP4	LIMD1		LIMD1_HUMAN_1	11.3144	0.165778	92	4	Media
QPCTL_HUMAN	Q9NXS2	Q9NXS2	QPCTL		QPCTL_HUMAN_0	10.4592	0.352326	101	6	Media
SSRD_HUMAN	P51571	P51571	SSR4		SSRD_HUMAN_0	11.7046	0.183174	105	3	Media
IBP7_HUMAN	Q16270	Q16270	IGFBP7		IBP7_HUMAN_1	12.8937	1.18424	106	2	Media
GOLI4_HUMAN	O00461	O00461	GOLIM4		GOLI4_HUMAN_0	9.85919	0.264904	89	7	Media
PCBP1_HUMAN	Q15365	Q15365	PCBP1		PCBP1_HUMAN_1	11.1839	0.440575	95	4	Media
TNF13_HUMAN	O75888	O75888	TNFSF13		TNF13_HUMAN_1	14.1355	0.51328	106	1	Media
ARC1B_HUMAN	O15143	O15143	ARPC1B		ARC1B_HUMAN_1	12.8098	0.204066	106	2	Media
PKHO2_HUMAN	Q8TD55	Q8TD55	PLEKHO2		PKHO2_HUMAN_1	11.371	0.347786	99	3	Media
ANPRA_HUMAN	P16066	P16066	NPR1		ANPRA_HUMAN_1	9.42633	0.339185	78	8	Media
FHL3_HUMAN	Q13643	Q13643	FHL3		FHL3_HUMAN_1	13.5398	0.45251	106	1	Media
IST1_HUMAN	P53990	P53990	IST1		IST1_HUMAN_1	11.1483	0.145745	105	4	Media
CUL1_HUMAN	Q13616	Q13616	CUL1		CUL1_HUMAN_1	10.9979	0.236566	84	4	Media
ADT1_HUMAN	P12235	P05141;P12235;P12236;Q9H0C2	SLC25A4		ADT1_HUMAN_1	13.8477	0.607209	106	1	Media
PSMD9_HUMAN	O00233	O00233	PSMD9		PSMD9_HUMAN_1	11.707	0.203671	106	3	Media
MSRE_HUMAN	P21757	P21757	MSR1		MSRE_HUMAN_1	12.672	0.582975	84	2	Media
PSB6_HUMAN	P28072	P28072	PSMB6		PSB6_HUMAN_0	12.3471	0.468136	105	2	Media
RUVB1_HUMAN	Q9Y265	Q9Y265	RUVBL1		RUVB1_HUMAN_1	10.8573	0.165087	101	5	Media
USO1_HUMAN	O60763	O60763	USO1		USO1_HUMAN_1	9.99962	0.252909	88	7	Media
LNP_HUMAN	Q9C0E8	Q9C0E8	LNPK		LNP_HUMAN_1	12.0975	0.228177	106	2	Media
PTX3_HUMAN	P26022	P26022	PTX3		PTX3_HUMAN_1	9.73628	0.777405	82	8	Media
MPPA_HUMAN	Q10713	Q10713	PMPCA		MPPA_HUMAN_0	9.20491	0.172974	84	9	Media
HEPH_HUMAN	Q9BQS7	Q9BQS7	HEPH		HEPH_HUMAN_1	10.1627	0.203418	98	6	Media
UBC9_HUMAN	P63279	P63279	UBE2I		UBC9_HUMAN_0	11.4437	0.464863	103	3	Media
ELOC_HUMAN	Q15369	Q15369	ELOC		ELOC_HUMAN_0	9.69506	0.259052	97	8	Media
FCGR1_HUMAN	P12314	P12314	FCGR1A		FCGR1_HUMAN_1	10.2616	0.881484	98	6	Media
CILP1_HUMAN	O75339	O75339	CILP		CILP1_HUMAN_1	10.6017	1.80002	78	5	Media
CC50A_HUMAN	Q9NV96	Q3MIR4;Q9NV96	TMEM30A		CC50A_HUMAN_0	10.2927	0.428298	95	6	Media
S10A8_HUMAN	P05109	P05109	S100A8		S10A8_HUMAN_0	12.5392	1.79997	101	2	Media
CHMP3_HUMAN	Q9Y3E7	Q9Y3E7	CHMP3		CHMP3_HUMAN_0	10.5739	0.138966	103	5	Media
S12A4_HUMAN	Q9UP95	Q9H2X9;Q9UHW9;Q9UP95	SLC12A4		S12A4_HUMAN_1	9.89806	0.160795	92	7	Media
SBSPO_HUMAN	Q8IVN8	Q8IVN8	SBSPON		SBSPO_HUMAN_1	13.2997	0.814637	101	1	Media
PGFRB_HUMAN	P09619	P09619	PDGFRB		PGFRB_HUMAN_1	11.0503	0.143527	105	4	Media
RL15_HUMAN	P61313	P61313	RPL15		RL15_HUMAN_1	14.2978	0.141834	106	1	Media
HS74L_HUMAN	O95757	O95757	HSPA4L		HS74L_HUMAN_0	9.76544	0.202982	86	7	Media
MCP_HUMAN	P15529	P15529	CD46		MCP_HUMAN_0	11.1421	0.139362	97	4	Media
SRP14_HUMAN	P37108	P37108	SRP14		SRP14_HUMAN_0	10.3167	0.409647	79	6	Media
COLA1_HUMAN	Q96P44	Q96P44	COL21A1		COLA1_HUMAN_1	16.4016	1.17603	106	1	Media
RL27A_HUMAN	P46776	P46776	RPL27A		RL27A_HUMAN_0	13.2454	0.0938115	106	1	Media
ARBK1_HUMAN	P25098	P25098;P35626	GRK2		ARBK1_HUMAN_0	9.55567	0.215282	84	8	Media
STRN3_HUMAN	Q13033	Q13033	STRN3		STRN3_HUMAN_0	10.3762	0.164974	101	6	Media
FA11_HUMAN	P03951	P03951	F11		FA11_HUMAN_1	11.5428	0.530792	96	3	Media
MEP50_HUMAN	Q9BQA1	Q9BQA1	WDR77		MEP50_HUMAN_0	10.1164	0.138351	99	6	Media
SKIV2_HUMAN	Q15477	Q15477	SKIV2L		SKIV2_HUMAN_1	10.0546	0.218254	91	7	Media
WAC2A_HUMAN	Q641Q2	Q641Q2;Q9Y4E1	WASHC2A		WAC2A_HUMAN_0	10.6789	0.119098	92	5	Media
TBCA_HUMAN	O75347	O75347	TBCA		TBCA_HUMAN_1	10.8018	0.218341	92	5	Media
BACH_HUMAN	O00154	O00154	ACOT7		BACH_HUMAN_0	10.1773	0.286061	87	6	Media
TTHY_HUMAN	P02766	P02766	TTR		TTHY_HUMAN_0	12.6604	0.854508	106	2	Media
RBM4_HUMAN	Q9BWF3	Q9BQ04;Q9BWF3	RBM4		RBM4_HUMAN_0	10.8006	0.251015	96	5	Media
DRB3_HUMAN	P79483	P79483	HLA-DRB3		DRB3_HUMAN_0	12.0493	0.818011	101	2	Media
NHRF1_HUMAN	O14745	O14745	SLC9A3R1		NHRF1_HUMAN_0	10.4018	0.277705	88	6	Media
ROAA_HUMAN	Q99729	Q99729	HNRNPAB		ROAA_HUMAN_0	11.0179	0.276573	105	4	Media
RABL6_HUMAN	Q3YEC7	Q3YEC7	RABL6		RABL6_HUMAN_0	10.9512	0.100378	105	4	Media
IF5_HUMAN	P55010	P55010	EIF5		IF5_HUMAN_1	10.9736	0.190312	104	4	Media
CCN2_HUMAN	P29279	P29279	CCN2		CCN2_HUMAN_1	12.179	0.250081	106	2	Media
COPB2_HUMAN	P35606	P35606	COPB2		COPB2_HUMAN_1	10.3891	0.182634	105	6	Media
PSMD3_HUMAN	O43242	O43242	PSMD3		PSMD3_HUMAN_1	11.0051	0.199908	102	4	Media
NB5R2_HUMAN	Q6BCY4	Q6BCY4	CYB5R2		NB5R2_HUMAN_0	11.6825	0.402399	97	3	Media
AT1A2_HUMAN	P50993	P50993	ATP1A2		AT1A2_HUMAN_1	10.7836	0.4813	75	5	Media
MYO1E_HUMAN	Q12965	Q12965	MYO1E		MYO1E_HUMAN_1	9.42868	0.255544	87	8	Media
API5_HUMAN	Q9BZZ5	Q9BZZ5	API5		API5_HUMAN_1	10.5062	0.160011	100	5	Media
TGFB1_HUMAN	P01137	P01137	TGFB1		TGFB1_HUMAN_1	12.296	0.482473	106	2	Media
ENOG_HUMAN	P09104	P09104	ENO2		ENOG_HUMAN_1	12.441	0.409541	106	2	Media
XPP1_HUMAN	Q9NQW7	Q9NQW7	XPNPEP1		XPP1_HUMAN_0	9.65379	0.302005	95	8	Media
ZPI_HUMAN	Q9UK55	Q9UK55	SERPINA10		ZPI_HUMAN_0	11.3746	0.629723	90	3	Media
GSTT1_HUMAN	P30711	P30711	GSTT1		GSTT1_HUMAN_1	11.0551	0.406837	74	4	Media
HIP1_HUMAN	O00291	O00291	HIP1		HIP1_HUMAN_1	11.086	0.102212	105	4	Media
MY18A_HUMAN	Q92614	Q92614	MYO18A		MY18A_HUMAN_1	10.2334	0.244156	86	6	Media
CPT1A_HUMAN	P50416	P50416	CPT1A		CPT1A_HUMAN_1	9.59492	0.178902	97	8	Media
ES8L2_HUMAN	Q9H6S3	Q9H6S3	EPS8L2		ES8L2_HUMAN_1	10.067	0.211092	96	7	Media
SIAS_HUMAN	Q9NR45	Q9NR45	NANS		SIAS_HUMAN_0	11.2151	0.221445	102	4	Media
DUS23_HUMAN	Q9BVJ7	Q9BVJ7	DUSP23		DUS23_HUMAN_0	10.3112	0.307806	96	6	Media
NDRG2_HUMAN	Q9UN36	Q9UN36	NDRG2		NDRG2_HUMAN_0	10.034	0.188446	79	7	Media
FKB1A_HUMAN	P62942	P62942	FKBP1A		FKB1A_HUMAN_1	12.0191	0.357903	103	3	Media
FAH2A_HUMAN	Q96GK7	Q6P2I3;Q96GK7	FAHD2A		FAH2A_HUMAN_0	9.54808	0.174244	101	8	Media
NPTN_HUMAN	Q9Y639	Q9Y639	NPTN		NPTN_HUMAN_0	12.2821	0.153256	106	2	Media
TMOD3_HUMAN	Q9NYL9	Q9NYL9	TMOD3		TMOD3_HUMAN_1	10.8529	0.165368	93	5	Media
ROA1_HUMAN	P09651	A0A2R8Y4L2;P09651	HNRNPA1		ROA1_HUMAN_1	10.9206	0.793063	95	4	Media
NHRF2_HUMAN	Q15599	Q15599	SLC9A3R2		NHRF2_HUMAN_0	10.2589	0.179025	87	6	Media
SMD1_HUMAN	P62314	P62314	SNRPD1		SMD1_HUMAN_0	11.1325	0.176659	102	4	Media
RU2A_HUMAN	P09661	P09661	SNRPA1		RU2A_HUMAN_1	10.5051	0.217082	98	5	Media
MMP2_HUMAN	P08253	P08253	MMP2		MMP2_HUMAN_1	12.3516	0.374299	105	2	Media
KS6A3_HUMAN	P51812	P51812	RPS6KA3		KS6A3_HUMAN_1	11.7949	0.61597	95	3	Media
ANGT_HUMAN	P01019	P01019	AGT		ANGT_HUMAN_0	10.8355	0.61004	102	5	Media
PRP6_HUMAN	O94906	O94906	PRPF6		PRP6_HUMAN_0	10.1129	0.144804	84	7	Media
BIEA_HUMAN	P53004	P53004	BLVRA		BIEA_HUMAN_1	12.8277	0.184992	106	2	Media
IRGQ_HUMAN	Q8WZA9	Q8WZA9	IRGQ		IRGQ_HUMAN_0	9.90296	0.348418	97	7	Media
GPX4_HUMAN	P36969	P36969	GPX4		GPX4_HUMAN_0	10.1277	0.109259	96	6	Media
TRXR1_HUMAN	Q16881	Q16881	TXNRD1		TRXR1_HUMAN_1	12.6066	0.48059	105	2	Media
CAB39_HUMAN	Q9Y376	Q9Y376	CAB39		CAB39_HUMAN_1	10.3303	0.336139	102	6	Media
SRP68_HUMAN	Q9UHB9	Q9UHB9	SRP68		SRP68_HUMAN_1	9.90142	0.209062	72	7	Media
PRP19_HUMAN	Q9UMS4	Q9UMS4	PRPF19		PRP19_HUMAN_0	11.9428	0.109034	105	3	Media
ARPC4_HUMAN	P59998	P59998	ARPC4		ARPC4_HUMAN_1	13.9111	0.0894732	106	1	Media
PURA1_HUMAN	Q8N142	Q8N142	ADSS1		PURA1_HUMAN_1	10.9288	0.712556	85	4	Media
AP3M1_HUMAN	Q9Y2T2	Q9Y2T2	AP3M1		AP3M1_HUMAN_0	9.84615	0.154384	100	7	Media
ITPR1_HUMAN	Q14643	Q14571;Q14643	ITPR1		ITPR1_HUMAN_1	11.0039	0.274289	99	4	Media
SEPR_HUMAN	Q12884	Q12884	FAP		SEPR_HUMAN_1	10.7204	0.385491	86	5	Media
RS25_HUMAN	P62851	P62851	RPS25		RS25_HUMAN_1	11.8269	0.510791	106	3	Media
LMAN2_HUMAN	Q12907	Q12907	LMAN2		LMAN2_HUMAN_1	12.5713	0.174384	106	2	Media
BASI_HUMAN	P35613	P35613	BSG		BASI_HUMAN_1	10.4958	0.323809	96	5	Media
ABR_HUMAN	Q12979	Q12979	ABR		ABR_HUMAN_0	10.425	0.118372	100	6	Media
NDUAD_HUMAN	Q9P0J0	Q9P0J0	NDUFA13		NDUAD_HUMAN_0	10.5461	0.173536	101	5	Media
ASSY_HUMAN	P00966	P00966	ASS1		ASSY_HUMAN_1	12.5856	0.458866	102	2	Media
HGS_HUMAN	O14964	O14964	HGS		HGS_HUMAN_1	10.0493	0.21952	94	7	Media
EFTU_HUMAN	P49411	P49411	TUFM		EFTU_HUMAN_1	11.2768	0.350944	102	4	Media
SYFB_HUMAN	Q9NSD9	Q9NSD9	FARSB		SYFB_HUMAN_1	10.3879	0.135731	100	6	Media
EVL_HUMAN	Q9UI08	Q9UI08	EVL		EVL_HUMAN_1	10.0504	0.401617	70	7	Media
IMB1_HUMAN	Q14974	Q14974	KPNB1		IMB1_HUMAN_1	11.0247	0.32241	105	4	Media
MCU_HUMAN	Q8NE86	Q8NE86	MCU		MCU_HUMAN_0	10.2748	0.219799	98	6	Media
KLC1_HUMAN	Q07866	Q07866;Q9H0B6;Q9NSK0	KLC1		KLC1_HUMAN_1	9.91935	0.201684	81	7	Media
MMP14_HUMAN	P50281	P50281	MMP14		MMP14_HUMAN_0	10.3437	0.174603	101	6	Media
SF3A3_HUMAN	Q12874	Q12874	SF3A3		SF3A3_HUMAN_0	10.5121	0.235173	94	5	Media
ACINU_HUMAN	Q9UKV3	Q9UKV3	ACIN1		ACINU_HUMAN_1	10.8764	0.156989	102	4	Media
TXND5_HUMAN	Q8NBS9	Q8NBS9	TXNDC5		TXND5_HUMAN_1	11.2389	0.182689	104	4	Media
PURB_HUMAN	Q96QR8	Q96QR8	PURB		PURB_HUMAN_0	10.7013	0.143526	95	5	Media
MAGT1_HUMAN	Q9H0U3	Q9H0U3	MAGT1		MAGT1_HUMAN_0	11.6074	0.136477	106	3	Media
CDK4_HUMAN	P11802	P11802	CDK4		CDK4_HUMAN_0	10.7208	0.201832	90	5	Media
ANXA4_HUMAN	P09525	P09525	ANXA4		ANXA4_HUMAN_1	14.0183	0.29525	106	1	Media
K1671_HUMAN	Q9BY89	Q9BY89	KIAA1671		K1671_HUMAN_1	11.6241	0.209849	94	3	Media
UGPA_HUMAN	Q16851	Q16851	UGP2		UGPA_HUMAN_1	11.3498	0.222632	103	3	Media
XRCC5_HUMAN	P13010	P13010	XRCC5		XRCC5_HUMAN_1	10.3231	0.314403	89	6	Media
TBC9B_HUMAN	Q66K14	Q66K14	TBC1D9B		TBC9B_HUMAN_0	9.70154	0.0909099	97	8	Media
PPIH_HUMAN	O43447	O43447	PPIH		PPIH_HUMAN_0	9.65115	0.156331	82	8	Media
VASP_HUMAN	P50552	P50552	VASP		VASP_HUMAN_1	12.0827	0.308458	105	2	Media
RAB12_HUMAN	Q6IQ22	Q6IQ22	RAB12		RAB12_HUMAN_1	9.87256	0.233122	100	7	Media
HNRLL_HUMAN	Q8WVV9	Q8WVV9	HNRNPLL		HNRLL_HUMAN_0	9.83508	0.150928	84	7	Media
HSDL2_HUMAN	Q6YN16	Q6YN16	HSDL2		HSDL2_HUMAN_1	9.60425	0.302319	89	8	Media
FHR1_HUMAN	Q03591	Q03591	CFHR1		FHR1_HUMAN_1	12.5141	0.934423	104	2	Media
TIMP1_HUMAN	P01033	P01033	TIMP1		TIMP1_HUMAN_1	12.6396	0.729674	106	2	Media
DNJC3_HUMAN	Q13217	Q13217	DNAJC3		DNJC3_HUMAN_0	10.4361	0.30167	94	6	Media
ENPP1_HUMAN	P22413	P22413	ENPP1		ENPP1_HUMAN_1	10.3934	0.256001	100	6	Media
RAB34_HUMAN	Q9BZG1	Q9BZG1	RAB34		RAB34_HUMAN_0	9.11112	0.189273	84	9	Media
PSMD7_HUMAN	P51665	P51665	PSMD7		PSMD7_HUMAN_1	10.2788	0.467725	67	6	Media
THOC4_HUMAN	Q86V81	Q86V81	ALYREF		THOC4_HUMAN_0	10.0403	0.402404	104	7	Media
CXA1_HUMAN	P17302	P17302	GJA1		CXA1_HUMAN_1	10.287	0.309356	69	6	Media
DNJB1_HUMAN	P25685	P25685	DNAJB1		DNJB1_HUMAN_0	11.1968	0.112236	101	4	Media
JIP4_HUMAN	O60271	O60271;Q9UPT6	SPAG9		JIP4_HUMAN_1	11.2628	0.299349	88	4	Media
SRS10_HUMAN	O75494	O75494	SRSF10		SRS10_HUMAN_0	11.2033	0.110469	103	4	Media
P4HA1_HUMAN	P13674	P13674	P4HA1		P4HA1_HUMAN_1	9.88286	0.219778	99	7	Media
PRDX5_HUMAN	P30044	P30044	PRDX5		PRDX5_HUMAN_1	13.4895	0.206544	106	1	Media
RAB8A_HUMAN	P61006	P61006	RAB8A		RAB8A_HUMAN_0	10.7014	0.2291	101	5	Media
DDX21_HUMAN	Q9NR30	Q9BQ39;Q9NR30	DDX21		DDX21_HUMAN_0	9.47104	0.292266	92	8	Media
CSN3_HUMAN	Q9UNS2	Q9UNS2	COPS3		CSN3_HUMAN_0	10.854	0.105825	102	5	Media
E41L1_HUMAN	Q9H4G0	Q9H4G0	EPB41L1		E41L1_HUMAN_1	11.277	0.401278	89	4	Media
BAG3_HUMAN	O95817	O95817	BAG3		BAG3_HUMAN_1	11.7196	0.293271	106	3	Media
CD151_HUMAN	P48509	P48509	CD151		CD151_HUMAN_1	13.5081	0.525988	105	1	Media
TM109_HUMAN	Q9BVC6	Q9BVC6	TMEM109		TM109_HUMAN_0	11.7916	0.156211	106	3	Media
RL34_HUMAN	P49207	P49207	RPL34		RL34_HUMAN_1	13.2234	0.16779	106	1	Media
CP4X1_HUMAN	Q8N118	Q8N118	CYP4X1		CP4X1_HUMAN_0	10.9973	0.271979	105	4	Media
DAAM2_HUMAN	Q86T65	Q86T65	DAAM2		DAAM2_HUMAN_0	9.43542	0.249264	82	8	Media
PRUN2_HUMAN	Q8WUY3	Q8WUY3	PRUNE2		PRUN2_HUMAN_1	9.44897	0.358194	87	8	Media
FRIH_HUMAN	P02794	P02794	FTH1		FRIH_HUMAN_1	12.8371	1.84672	104	2	Media
RS18_HUMAN	P62269	P62269	RPS18		RS18_HUMAN_1	12.1577	0.115665	106	2	Media
3HIDH_HUMAN	P31937	P31937	HIBADH		3HIDH_HUMAN_0	10.5148	0.180312	99	5	Media
DAPK3_HUMAN	O43293	O43293	DAPK3		DAPK3_HUMAN_1	11.0457	0.209256	99	4	Media
DQB1_HUMAN	P01920	P01920	HLA-DQB1		DQB1_HUMAN_1	12.2934	1.16365	81	2	Media
DUS3_HUMAN	P51452	P51452	DUSP3		DUS3_HUMAN_0	10.7873	0.257032	103	5	Media
LOXL1_HUMAN	Q08397	Q08397	LOXL1		LOXL1_HUMAN_1	11.7756	0.580681	106	3	Media
MASP2_HUMAN	O00187	O00187	MASP2		MASP2_HUMAN_1	12.508	0.767744	106	2	Media
CAZA1_HUMAN	P52907	P52907	CAPZA1		CAZA1_HUMAN_1	10.9339	0.188474	104	4	Media
ERGI1_HUMAN	Q969X5	Q969X5	ERGIC1		ERGI1_HUMAN_1	10.5951	0.144938	104	5	Media
APOL2_HUMAN	Q9BQE5	Q9BQE5	APOL2		APOL2_HUMAN_1	9.93777	0.23918	75	7	Media
PGLT1_HUMAN	Q8NBL1	Q8NBL1	POGLUT1		PGLT1_HUMAN_0	9.23958	0.187782	84	9	Media
WASC5_HUMAN	Q12768	Q12768	WASHC5		WASC5_HUMAN_0	9.4823	0.24361	79	8	Media
MAP1S_HUMAN	Q66K74	Q66K74	MAP1S		MAP1S_HUMAN_1	10.6248	0.114268	102	5	Media
VP33A_HUMAN	Q96AX1	Q96AX1	VPS33A		VP33A_HUMAN_0	10.7375	0.196559	95	5	Media
HNRH3_HUMAN	P31942	P31942	HNRNPH3		HNRH3_HUMAN_1	11.6959	0.156245	106	3	Media
CO8A_HUMAN	P07357	P07357	C8A		CO8A_HUMAN_1	11.3634	0.732438	103	3	Media
RHOG_HUMAN	P84095	P84095	RHOG		RHOG_HUMAN_0	11.3673	0.206359	105	3	Media
MET7A_HUMAN	Q9H8H3	Q9H8H3	METTL7A		MET7A_HUMAN_1	11.7188	0.210387	106	3	Media
CYTC_HUMAN	P01034	P01034	CST3		CYTC_HUMAN_0	11.2368	0.401442	100	4	Media
NP1L4_HUMAN	Q99733	Q99733	NAP1L4		NP1L4_HUMAN_0	12.4971	0.0918458	106	2	Media
VAT1L_HUMAN	Q9HCJ6	Q9HCJ6	VAT1L		VAT1L_HUMAN_0	10.3465	0.433417	77	6	Media
EEA1_HUMAN	Q15075	Q15075	EEA1		EEA1_HUMAN_1	10.2584	0.171536	99	6	Media
PAIP1_HUMAN	Q9H074	Q9H074	PAIP1		PAIP1_HUMAN_0	11.1376	0.179502	98	4	Media
PURA2_HUMAN	P30520	P30520	ADSS2		PURA2_HUMAN_1	10.1245	0.182796	96	6	Media
GAK1B_HUMAN	Q6UWH4	Q6UWH4	GASK1B		GAK1B_HUMAN_1	11.3873	0.475863	106	3	Media
SUMF2_HUMAN	Q8NBJ7	Q8NBJ7	SUMF2		SUMF2_HUMAN_1	9.86321	0.21175	84	7	Media
DNJB6_HUMAN	O75190	O75190;P25686;Q8NHS0	DNAJB6		DNJB6_HUMAN_0	10.2398	0.106624	96	6	Media
NDK3_HUMAN	Q13232	Q13232	NME3		NDK3_HUMAN_1	10.6888	0.137897	104	5	Media
ENTP1_HUMAN	P49961	P49961	ENTPD1		ENTP1_HUMAN_1	10.9335	0.263588	98	4	Media
C1QB_HUMAN	P02746	P02746	C1QB		C1QB_HUMAN_1	14.7688	1.59845	106	1	Media
MMP9_HUMAN	P14780	P14780	MMP9		MMP9_HUMAN_1	10.1273	0.841631	77	6	Media
APOC1_HUMAN	P02654	P02654	APOC1		APOC1_HUMAN_1	13.4213	1.0378	106	1	Media
BLMH_HUMAN	Q13867	Q13867	BLMH		BLMH_HUMAN_1	10.6985	0.991217	100	5	Media
AT131_HUMAN	Q9HD20	Q9HD20	ATP13A1		AT131_HUMAN_1	9.52307	0.260138	94	8	Media
ICAL_HUMAN	P20810	P20810	CAST		ICAL_HUMAN_1	12.082	0.285596	104	2	Media
TRIM3_HUMAN	O75382	O75382	TRIM3		TRIM3_HUMAN_0	10.3152	0.129363	92	6	Media
ITA10_HUMAN	O75578	O75578	ITGA10		ITA10_HUMAN_0	10.7371	0.29214	94	5	Media
KINH_HUMAN	P33176	O60282;P33176;Q12840	KIF5B		KINH_HUMAN_1	11.0903	0.0965811	105	4	Media
RS21_HUMAN	P63220	P63220	RPS21		RS21_HUMAN_0	12.5224	0.119729	106	2	Media
RL32_HUMAN	P62910	P62910	RPL32		RL32_HUMAN_1	11.9903	0.184996	106	3	Media
I5P1_HUMAN	Q14642	Q14642	INPP5A		I5P1_HUMAN_0	10.0263	0.217491	93	7	Media
MXRA8_HUMAN	Q9BRK3	Q9BRK3	MXRA8		MXRA8_HUMAN_1	10.8835	0.186988	105	4	Media
LSS_HUMAN	P48449	P48449	LSS		LSS_HUMAN_1	9.09319	0.274654	77	9	Media
VATE1_HUMAN	P36543	P36543	ATP6V1E1		VATE1_HUMAN_0	11.9737	0.14511	102	3	Media
RL23_HUMAN	P62829	P62829	RPL23		RL23_HUMAN_1	13.3879	0.188604	106	1	Media
CBR1_HUMAN	P16152	P16152	CBR1		CBR1_HUMAN_1	13.6163	0.240633	106	1	Media
DUT_HUMAN	P33316	P33316	DUT		DUT_HUMAN_0	10.4337	0.229299	95	6	Media
AT1B1_HUMAN	P05026	P05026	ATP1B1		AT1B1_HUMAN_1	11.7975	0.891808	104	3	Media
SYNC_HUMAN	O43776	O43776	NARS1		SYNC_HUMAN_1	11.2374	0.166679	101	4	Media
4F2_HUMAN	P08195	P08195	SLC3A2		4F2_HUMAN_0	9.26819	0.511003	79	9	Media
GALT2_HUMAN	Q10471	Q10471	GALNT2		GALT2_HUMAN_1	10.5009	0.2185	102	5	Media
RBM8A_HUMAN	Q9Y5S9	Q9Y5S9	RBM8A		RBM8A_HUMAN_0	11.1447	0.132242	99	4	Media
STX4_HUMAN	Q12846	Q12846	STX4		STX4_HUMAN_1	10.2485	0.262252	102	6	Media
ODO2_HUMAN	P36957	P36957	DLST		ODO2_HUMAN_1	11.8334	0.364248	106	3	Media
NDUV2_HUMAN	P19404	P19404	NDUFV2		NDUV2_HUMAN_0	10.9055	0.183836	100	4	Media
EHD3_HUMAN	Q9NZN3	Q9NZN3	EHD3		EHD3_HUMAN_1	10.9643	0.316208	105	4	Media
CHSP1_HUMAN	Q9Y2V2	Q9Y2V2	CARHSP1		CHSP1_HUMAN_0	11.7827	0.19722	105	3	Media
KPBB_HUMAN	Q93100	Q93100	PHKB		KPBB_HUMAN_0	10.1885	0.156982	84	6	Media
CNPY4_HUMAN	Q8N129	Q8N129	CNPY4		CNPY4_HUMAN_0	10.1445	0.16299	91	6	Media
LBR_HUMAN	Q14739	Q14739	LBR		LBR_HUMAN_0	11.2366	0.420524	91	4	Media
DHB12_HUMAN	Q53GQ0	Q53GQ0	HSD17B12		DHB12_HUMAN_0	11.4203	0.196467	105	3	Media
ARPC3_HUMAN	O15145	O15145	ARPC3		ARPC3_HUMAN_1	10.8441	0.467946	99	5	Media
IPYR2_HUMAN	Q9H2U2	Q9H2U2	PPA2		IPYR2_HUMAN_1	10.7663	0.160304	103	5	Media
STAM2_HUMAN	O75886	O75886	STAM2		STAM2_HUMAN_0	9.59214	0.205953	83	8	Media
ULA1_HUMAN	Q13564	Q13564	NAE1		ULA1_HUMAN_0	9.67846	0.26008	75	8	Media
LIS1_HUMAN	P43034	P43034	PAFAH1B1		LIS1_HUMAN_1	12.7383	0.456113	103	2	Media
GFPT1_HUMAN	Q06210	Q06210	GFPT1		GFPT1_HUMAN_1	11.0738	0.162106	106	4	Media
MYL6_HUMAN	P60660	P60660	MYL6		MYL6_HUMAN_1	18.4175	0.447829	106	1	Media
PACN2_HUMAN	Q9UNF0	Q9UNF0	PACSIN2		PACN2_HUMAN_1	12.3433	0.206815	106	2	Media
CLIP2_HUMAN	Q9UDT6	Q9UDT6	CLIP2		CLIP2_HUMAN_0	10.4286	0.152643	84	6	Media
SFXN3_HUMAN	Q9BWM7	Q9BWM7	SFXN3		SFXN3_HUMAN_1	12.3065	0.192549	106	2	Media
TARA_HUMAN	Q9H2D6	Q9H2D6	TRIOBP		TARA_HUMAN_1	11.6123	0.160979	104	3	Media
XPO1_HUMAN	O14980	O14980	XPO1		XPO1_HUMAN_1	10.3402	0.2852	101	6	Media
AAMDC_HUMAN	Q9H7C9	Q9H7C9	AAMDC		AAMDC_HUMAN_1	10.4622	0.34299	100	5	Media
ARFP1_HUMAN	P53367	P53367	ARFIP1		ARFP1_HUMAN_0	11.0718	0.168742	103	4	Media
RL18A_HUMAN	Q02543	Q02543	RPL18A		RL18A_HUMAN_1	12.9375	0.192983	106	2	Media
GMFB_HUMAN	P60983	P60983	GMFB		GMFB_HUMAN_0	10.6948	0.20119	94	5	Media
UB2L3_HUMAN	P68036	A0A1B0GUS4;P68036	UBE2L3		UB2L3_HUMAN_1	11.5669	0.245509	105	3	Media
GLO2_HUMAN	Q16775	Q16775	HAGH		GLO2_HUMAN_0	11.1889	0.293337	103	4	Media
RL23A_HUMAN	P62750	P62750	RPL23A		RL23A_HUMAN_1	14.056	0.200036	106	1	Media
EMC1_HUMAN	Q8N766	Q8N766	EMC1		EMC1_HUMAN_0	10.4689	0.197649	83	5	Media
CAP2_HUMAN	P40123	P40123	CAP2		CAP2_HUMAN_1	10.2153	0.347686	67	6	Media
CSKP_HUMAN	O14936	O14936	CASK		CSKP_HUMAN_0	9.96023	0.132162	93	7	Media
LZIC_HUMAN	Q8WZA0	Q8WZA0	LZIC		LZIC_HUMAN_0	10.4038	0.280118	100	6	Media
SCPDL_HUMAN	Q8NBX0	Q8NBX0	SCCPDH		SCPDL_HUMAN_0	11.522	0.207175	102	3	Media
ATS7_HUMAN	Q9UKP4	Q9UKP4	ADAMTS7		ATS7_HUMAN_1	9.66599	0.506563	68	8	Media
GIMA1_HUMAN	Q8WWP7	Q8WWP7	GIMAP1		GIMA1_HUMAN_0	10.5223	0.506029	60	5	Media
PHB1_HUMAN	P35232	P35232	PHB1		PHB1_HUMAN_1	11.7274	0.185157	105	3	Media
PLXB2_HUMAN	O15031	O15031	PLXNB2		PLXB2_HUMAN_1	10.8467	0.281519	102	5	Media
FA10_HUMAN	P00742	P00742	F10		FA10_HUMAN_1	12.2216	2.24686	103	2	Media
RBM3_HUMAN	P98179	P98179	RBM3		RBM3_HUMAN_1	11.8361	0.252673	105	3	Media
DIK2A_HUMAN	Q8NDZ4	Q8NDZ4	DIPK2A		DIK2A_HUMAN_0	9.87386	0.331701	102	7	Media
NDRG3_HUMAN	Q9UGV2	Q9UGV2	NDRG3		NDRG3_HUMAN_0	9.25926	0.188819	87	9	Media
STX12_HUMAN	Q86Y82	Q86Y82	STX12		STX12_HUMAN_0	11.0171	0.140028	105	4	Media
ACBP_HUMAN	P07108	P07108	DBI		ACBP_HUMAN_0	10.5683	0.353569	81	5	Media
MA2C1_HUMAN	Q9NTJ4	Q9NTJ4	MAN2C1		MA2C1_HUMAN_0	9.34817	0.312094	74	9	Media
SPRE_HUMAN	P35270	P35270	SPR		SPRE_HUMAN_1	10.5225	0.181141	97	5	Media
KALRN_HUMAN	O60229	O60229	KALRN		KALRN_HUMAN_0	10.6672	0.176165	100	5	Media
PEPD_HUMAN	P12955	P12955	PEPD		PEPD_HUMAN_1	9.96899	0.303371	91	7	Media
NNTM_HUMAN	Q13423	Q13423	NNT		NNTM_HUMAN_1	9.82383	0.234463	81	7	Media
CNDP2_HUMAN	Q96KP4	Q96KP4	CNDP2		CNDP2_HUMAN_1	12.1944	0.303919	104	2	Media
AAKG1_HUMAN	P54619	P54619	PRKAG1		AAKG1_HUMAN_0	9.54651	0.109128	98	8	Media
SC22B_HUMAN	O75396	O75396	SEC22B		SC22B_HUMAN_1	11.0098	0.142018	106	4	Media
IGHG2_HUMAN	P01859	P01859	IGHG2		IGHG2_HUMAN_1	13.3691	1.07119	106	1	Media
SRSF2_HUMAN	Q01130	Q01130	SRSF2		SRSF2_HUMAN_0	12.5589	0.235284	105	2	Media
MMRN2_HUMAN	Q9H8L6	Q9H8L6	MMRN2		MMRN2_HUMAN_1	10.0421	0.506708	63	7	Media
ECHD1_HUMAN	Q9NTX5	Q9NTX5	ECHDC1		ECHD1_HUMAN_0	9.83051	0.207315	82	7	Media
PKHA5_HUMAN	Q9HAU0	Q9HAU0	PLEKHA5		PKHA5_HUMAN_0	9.33217	0.138147	70	9	Media
LYOX_HUMAN	P28300	P28300	LOX		LYOX_HUMAN_1	12.4992	0.500105	106	2	Media
PABP1_HUMAN	P11940	P11940;Q4VXU2	PABPC1		PABP1_HUMAN_1	10.3433	0.265615	103	6	Media
CYB5_HUMAN	P00167	P00167	CYB5A		CYB5_HUMAN_0	10.5544	0.121195	104	5	Media
ZO1_HUMAN	Q07157	Q07157	TJP1		ZO1_HUMAN_1	10.3313	0.120253	104	6	Media
NUDT5_HUMAN	Q9UKK9	Q9UKK9	NUDT5		NUDT5_HUMAN_1	10.4673	0.263621	102	5	Media
CAV1_HUMAN	Q03135	Q03135	CAV1		CAV1_HUMAN_1	14.7274	0.511215	106	1	Media
G3ST4_HUMAN	Q96RP7	Q96RP7	GAL3ST4		G3ST4_HUMAN_0	11.4031	0.493499	99	3	Media
SAE2_HUMAN	Q9UBT2	Q9UBT2	UBA2		SAE2_HUMAN_1	11.388	0.229176	88	3	Media
PCBP2_HUMAN	Q15366	Q15366	PCBP2		PCBP2_HUMAN_1	12.6386	0.0895978	106	2	Media
PGRP2_HUMAN	Q96PD5	Q96PD5	PGLYRP2		PGRP2_HUMAN_1	11.8233	0.870556	106	3	Media
PPME1_HUMAN	Q9Y570	Q9Y570	PPME1		PPME1_HUMAN_0	10.4693	0.167685	100	5	Media
ISLR_HUMAN	O14498	O14498	ISLR		ISLR_HUMAN_1	11.387	0.416779	104	3	Media
CTL2_HUMAN	Q8IWA5	Q8IWA5	SLC44A2		CTL2_HUMAN_0	11.5802	0.493662	101	3	Media
SP100_HUMAN	P23497	P23497;Q9H930	SP100		SP100_HUMAN_0	9.33538	0.203688	84	9	Media
FCL_HUMAN	Q13630	Q13630	GFUS		FCL_HUMAN_0	10.9379	0.24143	103	4	Media
VDAC1_HUMAN	P21796	P21796	VDAC1		VDAC1_HUMAN_1	10.9869	0.261533	105	4	Media
PSIP1_HUMAN	O75475	O75475	PSIP1		PSIP1_HUMAN_1	10.96	0.275241	87	4	Media
HINT1_HUMAN	P49773	P49773	HINT1		HINT1_HUMAN_0	13.0511	0.336382	106	2	Media
WNK1_HUMAN	Q9H4A3	Q9H4A3	WNK1		WNK1_HUMAN_0	9.7558	0.357233	85	8	Media
MRCKB_HUMAN	Q9Y5S2	Q9Y5S2	CDC42BPB		MRCKB_HUMAN_1	9.42368	0.271252	79	8	Media
ATPO_HUMAN	P48047	P48047	ATP5PO		ATPO_HUMAN_1	12.294	0.307089	106	2	Media
E41L3_HUMAN	Q9Y2J2	Q9Y2J2	EPB41L3		E41L3_HUMAN_1	9.29028	0.551212	74	9	Media
TPSN_HUMAN	O15533	O15533	TAPBP		TPSN_HUMAN_0	10.9825	0.340463	100	4	Media
GOGA2_HUMAN	Q08379	Q08379	GOLGA2		GOGA2_HUMAN_0	9.28496	0.166797	84	9	Media
EI2BA_HUMAN	Q14232	Q14232	EIF2B1		EI2BA_HUMAN_0	9.53824	0.183232	88	8	Media
DDX3Y_HUMAN	O15523	O15523	DDX3Y		DDX3Y_HUMAN_0	10.136	0.156727	73	6	Media
STAU1_HUMAN	O95793	O95793	STAU1		STAU1_HUMAN_0	10.2035	0.185463	98	6	Media
EIF3F_HUMAN	O00303	O00303	EIF3F		EIF3F_HUMAN_1	10.7363	0.129659	103	5	Media
FLII_HUMAN	Q13045	Q13045	FLII		FLII_HUMAN_1	10.461	0.469875	94	6	Media
SRSF7_HUMAN	Q16629	Q16629	SRSF7		SRSF7_HUMAN_0	12.5705	0.127157	106	2	Media
SDK1_HUMAN	Q7Z5N4	Q7Z5N4	SDK1		SDK1_HUMAN_1	10.7143	0.335828	94	5	Media
DDX5_HUMAN	P17844	P17844	DDX5		DDX5_HUMAN_1	11.3072	0.147068	105	4	Media
SYHC_HUMAN	P12081	P12081;P49590	HARS		SYHC_HUMAN_1	10.8591	0.248158	105	5	Media
ODPB_HUMAN	P11177	P11177	PDHB		ODPB_HUMAN_1	11.4135	0.212179	106	3	Media
PDS5B_HUMAN	Q9NTI5	Q9NTI5	PDS5B		PDS5B_HUMAN_1	10.3035	0.290442	74	6	Media
ESYT2_HUMAN	A0FGR8	A0FGR8	ESYT2		ESYT2_HUMAN_1	9.9691	0.195015	103	7	Media
NHS_HUMAN	Q6T4R5	Q6T4R5	NHS		NHS_HUMAN_0	11.1535	0.25577	93	4	Media
SON_HUMAN	P18583	P18583	SON		SON_HUMAN_0	10.0679	0.120504	91	7	Media
NCKP1_HUMAN	Q9Y2A7	Q9Y2A7	NCKAP1		NCKP1_HUMAN_1	10.1116	0.204137	100	7	Media
QCR7_HUMAN	P14927	P14927	UQCRB		QCR7_HUMAN_0	10.8413	0.208522	104	5	Media
TPR_HUMAN	P12270	P12270	TPR		TPR_HUMAN_1	10.0995	0.135886	96	7	Media
SPSY_HUMAN	P52788	P52788	SMS		SPSY_HUMAN_0	11.2707	0.153026	84	4	Media
SDF1_HUMAN	P48061	P48061	CXCL12		SDF1_HUMAN_1	14.1383	0.680124	106	1	Media
IASPP_HUMAN	Q8WUF5	Q8WUF5	PPP1R13L		IASPP_HUMAN_1	9.60288	0.251894	92	8	Media
EFR3A_HUMAN	Q14156	Q14156	EFR3A		EFR3A_HUMAN_0	10.4244	0.117871	98	6	Media
ACSL1_HUMAN	P33121	P33121	ACSL1		ACSL1_HUMAN_1	9.5605	0.362737	90	8	Media
FA12_HUMAN	P00748	P00748	F12		FA12_HUMAN_1	12.3215	0.800888	105	2	Media
BPNT1_HUMAN	O95861	O95861	BPNT1		BPNT1_HUMAN_1	11.0469	0.150839	94	4	Media
PROF2_HUMAN	P35080	P35080	PFN2		PROF2_HUMAN_1	12.936	0.455047	105	2	Media
RL36_HUMAN	Q9Y3U8	Q9Y3U8	RPL36		RL36_HUMAN_1	10.7539	0.355884	92	5	Media
CRIP1_HUMAN	P50238	P50238	CRIP1		CRIP1_HUMAN_0	14.6359	0.928692	105	1	Media
U5S1_HUMAN	Q15029	Q15029	EFTUD2		U5S1_HUMAN_1	8.6274	0.210183	73	10	Media
GARS_HUMAN	P41250	P41250	GARS1		GARS_HUMAN_1	10.4171	0.166928	99	6	Media
DLGP4_HUMAN	Q9Y2H0	Q9Y2H0	DLGAP4		DLGP4_HUMAN_0	10.4089	0.127155	100	6	Media
IL16_HUMAN	Q14005	Q14005	IL16		IL16_HUMAN_1	10.1011	0.666801	85	7	Media
LARP1_HUMAN	Q6PKG0	Q6PKG0	LARP1		LARP1_HUMAN_0	10.704	0.260897	91	5	Media
PGM2L_HUMAN	Q6PCE3	Q6PCE3	PGM2L1		PGM2L_HUMAN_0	10.033	0.249004	94	7	Media
TCPQ_HUMAN	P50990	P50990	CCT8		TCPQ_HUMAN_1	13.0714	0.0727	106	2	Media
AIFM1_HUMAN	O95831	O95831	AIFM1		AIFM1_HUMAN_1	10.2189	0.235196	94	6	Media
RBBP4_HUMAN	Q09028	Q09028;Q16576	RBBP4		RBBP4_HUMAN_1	11.146	0.108552	106	4	Media
NDUS3_HUMAN	O75489	O75489	NDUFS3		NDUS3_HUMAN_0	11.2518	0.142492	105	4	Media
RLA2_HUMAN	P05387	P05387	RPLP2		RLA2_HUMAN_0	12.3237	0.221334	106	2	Media
SIPA1_HUMAN	Q96FS4	Q96FS4	SIPA1		SIPA1_HUMAN_0	10.0943	0.377681	83	7	Media
ANGL4_HUMAN	Q9BY76	Q9BY76	ANGPTL4		ANGL4_HUMAN_1	13.8657	1.26726	105	1	Media
SYWC_HUMAN	P23381	P23381	WARS1		SYWC_HUMAN_1	11.2463	0.197241	83	4	Media
SRSF5_HUMAN	Q13243	Q13243	SRSF5		SRSF5_HUMAN_0	9.86232	0.184534	95	7	Media
GTR1_HUMAN	P11166	P11166	SLC2A1		GTR1_HUMAN_0	12.2355	1.02385	105	2	Media
CTBP1_HUMAN	Q13363	P56545;Q13363	CTBP1		CTBP1_HUMAN_1	11.58	0.11918	104	3	Media
SYK_HUMAN	Q15046	Q15046	KARS1		SYK_HUMAN_1	10.0018	0.169976	78	7	Media
SMD2_HUMAN	P62316	P62316	SNRPD2		SMD2_HUMAN_0	12.7896	0.211136	106	2	Media
S27A3_HUMAN	Q5K4L6	Q5K4L6	SLC27A3		S27A3_HUMAN_1	10.6261	0.165484	104	5	Media
FKB15_HUMAN	Q5T1M5	Q5T1M5	FKBP15		FKB15_HUMAN_1	10.483	0.180874	83	5	Media
ATPA_HUMAN	P25705	P25705	ATP5F1A		ATPA_HUMAN_1	12.7921	0.619132	102	2	Media
TRADD_HUMAN	Q15628	Q15628	TRADD		TRADD_HUMAN_0	10.4925	0.153598	104	5	Media
VPS51_HUMAN	Q9UID3	Q9UID3	VPS51		VPS51_HUMAN_0	9.91939	0.155842	84	7	Media
SELM_HUMAN	Q8WWX9	Q8WWX9	SELENOM		SELM_HUMAN_0	11.933	0.213925	106	3	Media
GDF7_HUMAN	Q7Z4P5	Q7Z4P5	GDF7		GDF7_HUMAN_0	10.6062	0.473605	101	5	Media
UBP2L_HUMAN	Q14157	Q14157	UBAP2L		UBP2L_HUMAN_0	9.41262	0.214328	72	8	Media
BORG5_HUMAN	Q00587	Q00587	CDC42EP1		BORG5_HUMAN_1	12.2661	0.273707	103	2	Media
PRS8_HUMAN	P62195	P62195	PSMC5		PRS8_HUMAN_1	10.1408	0.266063	86	6	Media
AGO2_HUMAN	Q9UKV8	Q9UKV8	AGO2		AGO2_HUMAN_0	10.3809	0.166288	98	6	Media
CTND1_HUMAN	O60716	O60716	CTNND1		CTND1_HUMAN_1	11.3185	0.136989	105	4	Media
TKFC_HUMAN	Q3LXA3	Q3LXA3	TKFC		TKFC_HUMAN_1	10.2172	0.274015	98	6	Media
PROP_HUMAN	P27918	P27918	CFP		PROP_HUMAN_1	11.5391	0.698284	104	3	Media
DECR_HUMAN	Q16698	Q16698	DECR1		DECR_HUMAN_1	9.77971	0.395013	90	7	Media
RL8_HUMAN	P62917	P62917	RPL8		RL8_HUMAN_1	14.5941	0.793104	106	1	Media
FAK1_HUMAN	Q05397	Q05397	PTK2		FAK1_HUMAN_1	9.9748	0.262751	94	7	Media
CRTAP_HUMAN	O75718	O75718	CRTAP		CRTAP_HUMAN_0	11.2945	0.307046	105	4	Media
SODE_HUMAN	P08294	P08294	SOD3		SODE_HUMAN_1	16.2739	1.00483	106	1	Media
TCPA_HUMAN	P17987	P17987	TCP1		TCPA_HUMAN_1	10.5786	0.134392	96	5	Media
THIK_HUMAN	P09110	P09110	ACAA1		THIK_HUMAN_0	9.47554	0.323073	90	8	Media
ARC1A_HUMAN	Q92747	Q92747	ARPC1A		ARC1A_HUMAN_1	11.743	0.228291	91	3	Media
TADBP_HUMAN	Q13148	Q13148	TARDBP		TADBP_HUMAN_0	10.3701	0.214702	103	6	Media
SH3K1_HUMAN	Q96B97	Q96B97	SH3KBP1		SH3K1_HUMAN_1	9.38265	0.273752	64	9	Media
IBP5_HUMAN	P24593	P24593	IGFBP5		IBP5_HUMAN_1	14.5753	0.57606	106	1	Media
HNRL1_HUMAN	Q9BUJ2	Q9BUJ2	HNRNPUL1		HNRL1_HUMAN_1	10.4917	0.314586	99	5	Media
LONM_HUMAN	P36776	P36776	LONP1		LONM_HUMAN_1	10.5269	0.183878	96	5	Media
CBPN_HUMAN	P15169	P15169	CPN1		CBPN_HUMAN_0	9.89753	0.364558	92	7	Media
MAOM_HUMAN	P23368	P23368	ME2		MAOM_HUMAN_1	11.0141	0.386691	106	4	Media
PLOD3_HUMAN	O60568	O60568	PLOD3		PLOD3_HUMAN_0	10.8308	0.234776	102	5	Media
EPN1_HUMAN	Q9Y6I3	Q9Y6I3	EPN1		EPN1_HUMAN_0	11.1778	0.80257	101	4	Media
VPS45_HUMAN	Q9NRW7	Q9NRW7	VPS45		VPS45_HUMAN_1	10.2666	0.13158	77	6	Media
SRP09_HUMAN	P49458	P49458	SRP9		SRP09_HUMAN_0	10.2806	0.231182	95	6	Media
ANTR1_HUMAN	Q9H6X2	Q9H6X2	ANTXR1		ANTR1_HUMAN_1	11.6773	0.398333	104	3	Media
HSPB1_HUMAN	P04792	P04792	HSPB1		HSPB1_HUMAN_1	16.8469	0.610701	106	1	Media
CPSF5_HUMAN	O43809	O43809	NUDT21		CPSF5_HUMAN_1	10.6901	0.27125	103	5	Media
LRC47_HUMAN	Q8N1G4	Q8N1G4	LRRC47		LRC47_HUMAN_1	9.85941	0.390824	91	7	Media
SF3A2_HUMAN	Q15428	Q15428	SF3A2		SF3A2_HUMAN_0	9.61096	0.138709	80	8	Media
PRDX4_HUMAN	Q13162	Q13162	PRDX4		PRDX4_HUMAN_1	10.6699	0.260788	106	5	Media
HYEP_HUMAN	P07099	P07099	EPHX1		HYEP_HUMAN_1	11.9965	0.356614	105	3	Media
DHSO_HUMAN	Q00796	Q00796	SORD		DHSO_HUMAN_1	11.3401	0.349229	96	4	Media
PALD_HUMAN	Q9ULE6	Q9ULE6	PALD1		PALD_HUMAN_0	9.16231	0.306619	67	9	Media
AIDA_HUMAN	Q96BJ3	Q96BJ3	AIDA		AIDA_HUMAN_0	11.4954	0.200688	100	3	Media
TFG_HUMAN	Q92734	Q92734	TFG		TFG_HUMAN_1	10.6186	0.212796	94	5	Media
PCCA_HUMAN	P05165	P05165	PCCA		PCCA_HUMAN_0	10.2031	0.126515	91	6	Media
FBLN4_HUMAN	O95967	O95967	EFEMP2		FBLN4_HUMAN_1	13.7797	0.449908	106	1	Media
MTA2_HUMAN	O94776	O94776	MTA2		MTA2_HUMAN_1	9.81111	0.195707	79	7	Media
BLVRB_HUMAN	P30043	P30043	BLVRB		BLVRB_HUMAN_1	12.9122	0.648818	106	2	Media
AP3S1_HUMAN	Q92572	Q92572	AP3S1		AP3S1_HUMAN_0	11.0232	0.11898	102	4	Media
NPC2_HUMAN	P61916	P61916	NPC2		NPC2_HUMAN_0	10.5597	1.06896	78	5	Media
K2C8_HUMAN	P05787	P05787	KRT8		K2C8_HUMAN_1	10.8933	0.805764	94	4	Media
HEBP2_HUMAN	Q9Y5Z4	Q9Y5Z4	HEBP2		HEBP2_HUMAN_0	11.098	0.218003	101	4	Media
STRN_HUMAN	O43815	O43815	STRN		STRN_HUMAN_0	10.7151	0.17085	87	5	Media
ABCF3_HUMAN	Q9NUQ8	Q9NUQ8	ABCF3		ABCF3_HUMAN_0	8.97061	0.187516	80	9	Media
HEBP1_HUMAN	Q9NRV9	Q9NRV9	HEBP1		HEBP1_HUMAN_1	11.6207	0.2226	105	3	Media
RENT1_HUMAN	Q92900	Q92900	UPF1		RENT1_HUMAN_1	9.97298	0.184122	89	7	Media
ENPL_HUMAN	P14625	P14625	HSP90B1		ENPL_HUMAN_1	14.4826	0.308672	104	1	Media
GBP1_HUMAN	P32455	P32455;P32456	GBP1		GBP1_HUMAN_0	11.0045	0.284674	101	4	Media
COF2_HUMAN	Q9Y281	Q9Y281	CFL2		COF2_HUMAN_0	11.4492	0.358433	98	3	Media
AN32B_HUMAN	Q92688	Q92688	ANP32B		AN32B_HUMAN_1	10.8571	0.271315	100	5	Media
PPM1B_HUMAN	O75688	O75688;P35813	PPM1B		PPM1B_HUMAN_0	10.3649	0.118217	95	6	Media
STRAP_HUMAN	Q9Y3F4	Q9Y3F4	STRAP		STRAP_HUMAN_1	10.3969	0.194331	86	6	Media
ROA3_HUMAN	P51991	P51991	HNRNPA3		ROA3_HUMAN_1	11.0118	0.349871	83	4	Media
QCR1_HUMAN	P31930	P31930	UQCRC1		QCR1_HUMAN_1	11.642	0.417738	92	3	Media
VP33B_HUMAN	Q9H267	Q9H267	VPS33B		VP33B_HUMAN_0	9.528	0.133801	86	8	Media
OPTN_HUMAN	Q96CV9	Q96CV9	OPTN		OPTN_HUMAN_0	9.80447	0.154002	96	7	Media
NNRE_HUMAN	Q8NCW5	Q8NCW5	NAXE		NNRE_HUMAN_0	11.9458	0.194448	90	3	Media
PDCD6_HUMAN	O75340	O75340	PDCD6		PDCD6_HUMAN_1	13.3287	0.598584	106	1	Media
DRB1_HUMAN	P01911	P01911	HLA-DRB1		DRB1_HUMAN_1	14.0579	1.14124	106	1	Media
MFAP4_HUMAN	P55083	P55083	MFAP4		MFAP4_HUMAN_1	13.1265	0.90655	105	2	Media
RAB6A_HUMAN	P20340	P20340	RAB6A		RAB6A_HUMAN_1	12.5756	0.13008	106	2	Media
ST38L_HUMAN	Q9Y2H1	Q9Y2H1	STK38L		ST38L_HUMAN_1	9.32231	0.255603	92	9	Media
CD44_HUMAN	P16070	P16070	CD44		CD44_HUMAN_1	13.4329	0.489456	105	1	Media
COPB_HUMAN	P53618	P53618	COPB1		COPB_HUMAN_1	10.9658	0.13067	102	4	Media
CFAD_HUMAN	P00746	P00746	CFD		CFAD_HUMAN_1	12.8863	0.461794	105	2	Media
ATAD1_HUMAN	Q8NBU5	Q8NBU5	ATAD1		ATAD1_HUMAN_0	9.34667	0.206261	78	9	Media
GPX3_HUMAN	P22352	P22352	GPX3		GPX3_HUMAN_1	11.2397	0.827179	93	4	Media
OSTP_HUMAN	P10451	P10451	SPP1		OSTP_HUMAN_0	14.1685	2.91878	101	1	Media
DLRB1_HUMAN	Q9NP97	Q9NP97	DYNLRB1		DLRB1_HUMAN_0	11.0777	0.151271	93	4	Media
P4HA2_HUMAN	O15460	O15460	P4HA2		P4HA2_HUMAN_0	9.96266	0.311571	92	7	Media
P85A_HUMAN	P27986	O00459;P27986;Q92569	PIK3R1		P85A_HUMAN_0	9.99279	0.111647	95	7	Media
SET_HUMAN	Q01105	P0DME0;Q01105	SET		SET_HUMAN_1	11.8066	0.271978	103	3	Media
TPM2_HUMAN	P07951	P07951	TPM2		TPM2_HUMAN_1	17.319	1.19814	106	1	Media
PPM1A_HUMAN	P35813	P35813	PPM1A		PPM1A_HUMAN_0	10.5507	0.230531	93	5	Media
CK054_HUMAN	Q9H0W9	Q9H0W9	C11orf54		CK054_HUMAN_0	10.5221	0.280253	90	5	Media
6PGL_HUMAN	O95336	O95336	PGLS		6PGL_HUMAN_1	11.9626	0.290605	106	3	Media
ADIRF_HUMAN	Q15847	Q15847	ADIRF		ADIRF_HUMAN_0	13.437	0.918168	102	1	Media
AP1B1_HUMAN	Q10567	Q10567	AP1B1		AP1B1_HUMAN_1	10.0166	0.181969	97	7	Media
KCAB2_HUMAN	Q13303	Q13303	KCNAB2		KCAB2_HUMAN_0	10.7791	0.57914	89	5	Media
FHR3_HUMAN	Q02985	Q02985;Q92496	CFHR3		FHR3_HUMAN_0	12.2363	0.631852	83	2	Media
KAD2_HUMAN	P54819	P54819	AK2		KAD2_HUMAN_1	11.1181	0.373877	105	4	Media
TITIN_HUMAN	Q8WZ42	Q8WZ42	TTN		TITIN_HUMAN_0	11.8029	1.27347	99	3	Media
CD5L_HUMAN	O43866	O43866	CD5L		CD5L_HUMAN_1	11.3555	0.851525	103	3	Media
SPP24_HUMAN	Q13103	Q13103	SPP2		SPP24_HUMAN_1	13.2265	1.975	106	1	Media
CK068_HUMAN	Q9H3H3	Q9H3H3	C11orf68		CK068_HUMAN_0	11.3386	0.1372	105	4	Media
OST48_HUMAN	P39656	P39656	DDOST		OST48_HUMAN_1	10.5205	0.184378	94	5	Media
TPM4_HUMAN	P67936	P67936	TPM4		TPM4_HUMAN_1	16.5112	0.685694	106	1	Media
ESYT1_HUMAN	Q9BSJ8	Q9BSJ8	ESYT1		ESYT1_HUMAN_1	11.0511	0.252246	100	4	Media
FKBP3_HUMAN	Q00688	Q00688	FKBP3		FKBP3_HUMAN_0	11.2222	0.168361	96	4	Media
PCLI1_HUMAN	Q7Z2X4	Q7Z2X4	PID1		PCLI1_HUMAN_0	8.90731	0.230957	79	10	Media
PCYOX_HUMAN	Q9UHG3	Q9UHG3	PCYOX1		PCYOX_HUMAN_1	12.0961	0.180832	105	2	Media
PUR2_HUMAN	P22102	P22102	GART		PUR2_HUMAN_0	10.9182	0.249606	92	4	Media
BAP31_HUMAN	P51572	P51572	BCAP31		BAP31_HUMAN_1	12.0357	0.262498	106	2	Media
PAXX_HUMAN	Q9BUH6	Q9BUH6	PAXX		PAXX_HUMAN_0	10.8795	0.246603	106	4	Media
MYL9_HUMAN	P24844	P24844	MYL9		MYL9_HUMAN_1	15.4841	1.744	105	1	Media
PYR1_HUMAN	P27708	P27708	CAD		PYR1_HUMAN_1	9.85387	0.211879	96	7	Media
ETHE1_HUMAN	O95571	O95571	ETHE1		ETHE1_HUMAN_0	11.7458	0.233394	106	3	Media
RS11_HUMAN	P62280	P62280	RPS11		RS11_HUMAN_1	12.3165	0.625377	104	2	Media
PTGIS_HUMAN	Q16647	Q16647	PTGIS		PTGIS_HUMAN_1	11.0033	0.228815	102	4	Media
LOXL4_HUMAN	Q96JB6	Q96JB6	LOXL4		LOXL4_HUMAN_1	10.5124	0.532397	96	5	Media
PLCD1_HUMAN	P51178	P51178	PLCD1		PLCD1_HUMAN_1	11.2133	0.169115	105	4	Media
HEMH_HUMAN	P22830	P22830	FECH		HEMH_HUMAN_1	10.7474	0.158579	90	5	Media
IGLL5_HUMAN	B9A064	A0M8Q6;B9A064;P0CF74;P0CG04;P0DOY2;P0DOY3	IGLL5		IGLL5_HUMAN_1	14.316	0.769812	106	1	Media
TMEDA_HUMAN	P49755	P49755	TMED10		TMEDA_HUMAN_1	13.5358	0.172153	106	1	Media
LRC59_HUMAN	Q96AG4	Q96AG4	LRRC59		LRC59_HUMAN_1	11.6127	0.181088	101	3	Media
QPCT_HUMAN	Q16769	Q16769	QPCT		QPCT_HUMAN_1	13.2054	0.360025	106	1	Media
RS23_HUMAN	P62266	P62266	RPS23		RS23_HUMAN_0	11.5416	0.214439	106	3	Media
PFD6_HUMAN	O15212	O15212	PFDN6		PFD6_HUMAN_0	10.6084	0.110254	102	5	Media
MNDA_HUMAN	P41218	P41218	MNDA		MNDA_HUMAN_1	11.6614	0.892947	100	3	Media
CO8A1_HUMAN	P27658	P27658	COL8A1		CO8A1_HUMAN_1	18.4727	0.654766	106	1	Media
SYYC_HUMAN	P54577	P54577	YARS1		SYYC_HUMAN_0	10.6931	0.143231	94	5	Media
SRSF1_HUMAN	Q07955	Q07955	SRSF1		SRSF1_HUMAN_1	12.836	0.157668	106	2	Media
OSTF1_HUMAN	Q92882	Q92882	OSTF1		OSTF1_HUMAN_1	11.418	0.304389	99	3	Media
FKBP2_HUMAN	P26885	P26885	FKBP2		FKBP2_HUMAN_0	11.6789	0.115003	105	3	Media
EF1G_HUMAN	P26641	P26641	EEF1G		EF1G_HUMAN_1	11.522	0.206064	106	3	Media
RCN1_HUMAN	Q15293	Q15293	RCN1		RCN1_HUMAN_1	11.7988	0.125519	106	3	Media
NUP98_HUMAN	P52948	P52948	NUP98		NUP98_HUMAN_0	9.63034	0.120408	88	8	Media
ADDG_HUMAN	Q9UEY8	Q9UEY8	ADD3		ADDG_HUMAN_1	11.117	0.249991	105	4	Media
SCRN2_HUMAN	Q96FV2	Q96FV2	SCRN2		SCRN2_HUMAN_1	10.7157	0.278228	88	5	Media
TCP4_HUMAN	P53999	P53999	SUB1		TCP4_HUMAN_1	9.24735	0.26231	63	9	Media
ADA2_HUMAN	Q9NZK5	Q9NZK5	ADA2		ADA2_HUMAN_0	9.84154	0.639597	98	7	Media
THIC_HUMAN	Q9BWD1	Q9BWD1	ACAT2		THIC_HUMAN_0	11.8603	0.239656	99	3	Media
TBD2B_HUMAN	Q9UPU7	Q9UPU7	TBC1D2B		TBD2B_HUMAN_1	9.2443	0.167476	82	9	Media
DEN4C_HUMAN	Q5VZ89	Q5VZ89	DENND4C		DEN4C_HUMAN_0	9.50749	0.164423	91	8	Media
SNAA_HUMAN	P54920	P54920	NAPA		SNAA_HUMAN_1	11.6152	0.11473	104	3	Media
CAN1_HUMAN	P07384	P07384	CAPN1		CAN1_HUMAN_1	11.3696	0.162184	105	3	Media
TFAM_HUMAN	Q00059	Q00059	TFAM		TFAM_HUMAN_1	10.9642	0.136968	99	4	Media
MYEF2_HUMAN	Q9P2K5	Q9P2K5	MYEF2		MYEF2_HUMAN_1	9.76587	0.225571	85	7	Media
CD2AP_HUMAN	Q9Y5K6	Q9Y5K6	CD2AP		CD2AP_HUMAN_1	8.87704	0.199807	86	10	Media
SYFA_HUMAN	Q9Y285	Q9Y285	FARSA		SYFA_HUMAN_1	11.0516	0.164543	97	4	Media
NFIA_HUMAN	Q12857	Q12857	NFIA		NFIA_HUMAN_0	10.2591	0.228772	95	6	Media
PI42C_HUMAN	Q8TBX8	Q8TBX8	PIP4K2C		PI42C_HUMAN_0	10.4917	0.141271	98	5	Media
COTL1_HUMAN	Q14019	Q14019	COTL1		COTL1_HUMAN_0	11.6071	0.694603	98	3	Media
ERLN2_HUMAN	O94905	O94905	ERLIN2		ERLN2_HUMAN_1	10.1202	0.188076	101	6	Media
SARNP_HUMAN	P82979	P82979	SARNP		SARNP_HUMAN_1	10.9034	0.237757	103	4	Media
CRK_HUMAN	P46108	P46108	CRK		CRK_HUMAN_1	10.7108	0.323761	102	5	Media
BST1_HUMAN	Q10588	Q10588	BST1		BST1_HUMAN_0	12.0637	0.312641	104	2	Media
1433Z_HUMAN	P63104	P63104	YWHAZ		1433Z_HUMAN_1	13.6585	0.73367	105	1	Media
NU155_HUMAN	O75694	O75694	NUP155		NU155_HUMAN_0	9.32845	0.126981	80	9	Media
IGHD_HUMAN	P01880	P01880	IGHD		IGHD_HUMAN_0	10.7106	2.04146	66	5	Media
SAA4_HUMAN	P35542	P35542	SAA4		SAA4_HUMAN_1	13.5928	0.815847	106	1	Media
ARHGA_HUMAN	O15013	O15013	ARHGEF10		ARHGA_HUMAN_0	10.0031	0.156742	87	7	Media
SCUB3_HUMAN	Q8IX30	Q8IX30	SCUBE3		SCUB3_HUMAN_1	12.7556	0.539578	92	2	Media
ARP10_HUMAN	Q9NZ32	Q9NZ32	ACTR10		ARP10_HUMAN_0	10.3528	0.0957307	94	6	Media
CSN1_HUMAN	Q13098	Q13098	GPS1		CSN1_HUMAN_1	11.6123	0.149519	103	3	Media
AP2M1_HUMAN	Q96CW1	Q96CW1	AP2M1		AP2M1_HUMAN_1	10.9704	0.142277	95	4	Media
PDGFC_HUMAN	Q9NRA1	Q9NRA1	PDGFC		PDGFC_HUMAN_0	11.6661	0.544338	103	3	Media
PMVK_HUMAN	Q15126	Q15126	PMVK		PMVK_HUMAN_1	11.0691	0.18959	103	4	Media
FUS_HUMAN	P35637	P35637	FUS		FUS_HUMAN_0	12.3394	0.269245	106	2	Media
SNRPA_HUMAN	P09012	P09012	SNRPA		SNRPA_HUMAN_1	10.3059	0.153263	102	6	Media
PP1B_HUMAN	P62140	P62140	PPP1CB		PP1B_HUMAN_1	11.0664	0.220411	102	4	Media
SCIN_HUMAN	Q9Y6U3	Q9Y6U3	SCIN		SCIN_HUMAN_1	10.3266	0.605267	83	6	Media
STT3A_HUMAN	P46977	P46977	STT3A		STT3A_HUMAN_1	12.5305	0.0846934	106	2	Media
BST2_HUMAN	Q10589	Q10589	BST2		BST2_HUMAN_0	12.1295	0.49721	99	2	Media
PECA1_HUMAN	P16284	P16284	PECAM1		PECA1_HUMAN_0	10.4615	0.796042	69	6	Media
CSN7A_HUMAN	Q9UBW8	Q9UBW8	COPS7A		CSN7A_HUMAN_0	10.7175	0.246659	96	5	Media
PDC10_HUMAN	Q9BUL8	Q9BUL8	PDCD10		PDC10_HUMAN_0	10.4605	0.109644	95	6	Media
ACTY_HUMAN	P42025	P42025	ACTR1B		ACTY_HUMAN_0	10.79	0.173188	93	5	Media
SPB9_HUMAN	P50453	P50453	SERPINB9		SPB9_HUMAN_1	10.434	0.338652	91	6	Media
CENPV_HUMAN	Q7Z7K6	Q7Z7K6	CENPV		CENPV_HUMAN_0	10.5805	0.208099	90	5	Media
SEPT8_HUMAN	Q92599	Q92599	SEPTIN8		SEPT8_HUMAN_1	12.4962	0.231388	105	2	Media
UCHL1_HUMAN	P09936	P09936	UCHL1		UCHL1_HUMAN_0	12.4062	1.0258	101	2	Media
HUWE1_HUMAN	Q7Z6Z7	Q7Z6Z7	HUWE1		HUWE1_HUMAN_1	9.60696	0.19666	88	8	Media
RAD_HUMAN	P55042	P55042	RRAD		RAD_HUMAN_1	11.314	0.577616	103	4	Media
PFKAL_HUMAN	P17858	P17858	PFKL		PFKAL_HUMAN_1	11.027	0.213625	105	4	Media
YKT6_HUMAN	O15498	O15498	YKT6		YKT6_HUMAN_0	9.82019	0.232341	68	7	Media
XRN2_HUMAN	Q9H0D6	Q9H0D6	XRN2		XRN2_HUMAN_1	10.1462	0.260344	94	6	Media
CY24B_HUMAN	P04839	P04839	CYBB		CY24B_HUMAN_1	9.91327	0.660656	74	7	Media
SULF2_HUMAN	Q8IWU5	Q8IWU5	SULF2		SULF2_HUMAN_1	11.412	0.765525	87	3	Media
TEBP_HUMAN	Q15185	Q15185	PTGES3		TEBP_HUMAN_0	11.3117	0.198307	99	4	Media
RBM25_HUMAN	P49756	P49756	RBM25		RBM25_HUMAN_0	10.6084	0.214313	84	5	Media
KAD3_HUMAN	Q9UIJ7	Q9UIJ7	AK3		KAD3_HUMAN_1	11.5994	0.410248	102	3	Media
CYC_HUMAN	P99999	P99999	CYCS		CYC_HUMAN_0	11.3653	0.435798	103	3	Media
NDUAA_HUMAN	O95299	O95299	NDUFA10		NDUAA_HUMAN_0	10.0003	0.154354	89	7	Media
CH10_HUMAN	P61604	P61604	HSPE1		CH10_HUMAN_1	13.5174	0.491465	106	1	Media
KALM_HUMAN	P23352	P23352	ANOS1		KALM_HUMAN_1	10.8366	0.453943	100	5	Media
HEXB_HUMAN	P07686	P07686	HEXB		HEXB_HUMAN_1	11.0422	0.379167	104	4	Media
LGUL_HUMAN	Q04760	Q04760	GLO1		LGUL_HUMAN_1	12.4195	0.372428	105	2	Media
MFAP5_HUMAN	Q13361	Q13361	MFAP5		MFAP5_HUMAN_0	15.0057	0.617686	106	1	Media
CD166_HUMAN	Q13740	Q13740	ALCAM		CD166_HUMAN_1	10.789	0.462314	92	5	Media
LIPB1_HUMAN	Q86W92	Q86W92	PPFIBP1		LIPB1_HUMAN_1	9.61322	0.194883	91	8	Media
EBP2_HUMAN	Q99848	Q99848	EBNA1BP2		EBP2_HUMAN_0	9.84286	0.190319	83	7	Media
CPNE3_HUMAN	O75131	O75131	CPNE3		CPNE3_HUMAN_1	11.6816	0.193882	105	3	Media
FETUA_HUMAN	P02765	P02765	AHSG		FETUA_HUMAN_1	10.6328	2.5475	104	5	Media
CSN6_HUMAN	Q7L5N1	Q7L5N1	COPS6		CSN6_HUMAN_0	11.4492	0.112636	102	3	Media
CBX3_HUMAN	Q13185	Q13185	CBX3		CBX3_HUMAN_0	9.93036	0.249915	91	7	Media
RS28_HUMAN	P62857	P62857	RPS28		RS28_HUMAN_0	13.1741	0.301455	106	2	Media
PTBP1_HUMAN	P26599	P26599	PTBP1		PTBP1_HUMAN_1	11.8537	0.20759	106	3	Media
PSMD2_HUMAN	Q13200	Q13200	PSMD2		PSMD2_HUMAN_1	10.9207	0.161093	104	4	Media
CAND1_HUMAN	Q86VP6	Q86VP6	CAND1		CAND1_HUMAN_1	11.9082	0.125306	106	3	Media
PGAM1_HUMAN	P18669	P18669	PGAM1		PGAM1_HUMAN_1	13.1587	0.431398	106	2	Media
CCD80_HUMAN	Q76M96	Q76M96	CCDC80		CCD80_HUMAN_1	11.6137	0.501943	106	3	Media
SSBP_HUMAN	Q04837	Q04837	SSBP1		SSBP_HUMAN_0	13.4302	0.116618	106	1	Media
KPCD_HUMAN	Q05655	Q05655	PRKCD		KPCD_HUMAN_0	9.71181	0.299689	76	8	Media
TPP2_HUMAN	P29144	P29144	TPP2		TPP2_HUMAN_1	9.95043	0.289355	79	7	Media
SEP11_HUMAN	Q9NVA2	Q14141;Q92599;Q9NVA2	SEPTIN11		SEP11_HUMAN_1	10.9362	0.212732	104	4	Media
SRRT_HUMAN	Q9BXP5	Q9BXP5	SRRT		SRRT_HUMAN_1	11.1085	0.20103	103	4	Media
RL27_HUMAN	P61353	P61353	RPL27		RL27_HUMAN_1	13.0567	0.165695	106	2	Media
GDIR1_HUMAN	P52565	P52565	ARHGDIA		GDIR1_HUMAN_1	14.0404	0.203054	106	1	Media
PUR6_HUMAN	P22234	P22234	PAICS		PUR6_HUMAN_0	10.7773	0.166347	96	5	Media
IL17B_HUMAN	Q9UHF5	Q9UHF5	IL17B		IL17B_HUMAN_0	11.4886	0.501938	98	3	Media
H12_HUMAN	P16403	P10412;P16401;P16402;P16403;Q02539	H1-2		H12_HUMAN_1	15.1194	0.964455	106	1	Media
UBE2Z_HUMAN	Q9H832	Q9H832	UBE2Z		UBE2Z_HUMAN_0	9.9561	0.243292	87	7	Media
DCPS_HUMAN	Q96C86	Q96C86	DCPS		DCPS_HUMAN_0	9.82094	0.269217	78	7	Media
TBCD_HUMAN	Q9BTW9	Q9BTW9	TBCD		TBCD_HUMAN_0	9.59286	0.271794	93	8	Media
HDGR2_HUMAN	Q7Z4V5	Q7Z4V5	HDGFL2		HDGR2_HUMAN_0	9.84613	0.206794	80	7	Media
GALM_HUMAN	Q96C23	Q96C23	GALM		GALM_HUMAN_0	10.8004	0.260693	98	5	Media
TCPZ_HUMAN	P40227	P40227	CCT6A		TCPZ_HUMAN_1	12.562	0.158861	106	2	Media
H1X_HUMAN	Q92522	Q92522	H1-10		H1X_HUMAN_1	11.9507	0.707357	106	3	Media
SGCB_HUMAN	Q16585	Q16585	SGCB		SGCB_HUMAN_0	10.8624	0.195213	99	5	Media
GDIR2_HUMAN	P52566	P52566	ARHGDIB		GDIR2_HUMAN_1	13.9013	0.438562	106	1	Media
CYBR1_HUMAN	Q53TN4	Q53TN4	CYBRD1		CYBR1_HUMAN_0	11.9498	0.236988	103	3	Media
SUN1_HUMAN	O94901	O94901	SUN1		SUN1_HUMAN_1	12.1093	0.17599	103	2	Media
UBP15_HUMAN	Q9Y4E8	Q9Y4E8	USP15		UBP15_HUMAN_1	9.94142	0.152022	98	7	Media
KIF2A_HUMAN	O00139	O00139	KIF2A		KIF2A_HUMAN_0	9.0412	0.237117	84	9	Media
STAT6_HUMAN	P42226	P42226	STAT6		STAT6_HUMAN_1	9.95906	0.18892	101	7	Media
SYEP_HUMAN	P07814	P07814	EPRS1		SYEP_HUMAN_1	10.8773	0.122659	101	4	Media
MUTA_HUMAN	P22033	P22033	MMUT		MUTA_HUMAN_0	9.53939	0.423619	80	8	Media
PSA6_HUMAN	P60900	P60900	PSMA6		PSA6_HUMAN_1	11.0492	0.256031	106	4	Media
HYES_HUMAN	P34913	P34913	EPHX2		HYES_HUMAN_0	9.96314	0.435488	92	7	Media
TMX4_HUMAN	Q9H1E5	Q9H1E5	TMX4		TMX4_HUMAN_0	9.83454	0.168586	103	7	Media
AN32A_HUMAN	P39687	O43423;P39687	ANP32A		AN32A_HUMAN_1	10.7471	0.269403	104	5	Media
PCAT2_HUMAN	Q7L5N7	Q7L5N7	LPCAT2		PCAT2_HUMAN_1	10.6438	0.27999	106	5	Media
CBR3_HUMAN	O75828	O75828	CBR3		CBR3_HUMAN_1	13.5769	0.442926	90	1	Media
E2AK2_HUMAN	P19525	P19525	EIF2AK2		E2AK2_HUMAN_1	9.25335	0.284522	79	9	Media
AKAP2_HUMAN	Q9Y2D5	Q9Y2D5	AKAP2		AKAP2_HUMAN_1	10.5745	0.132566	94	5	Media
ADDA_HUMAN	P35611	P35611	ADD1		ADDA_HUMAN_1	11.3134	0.516784	105	4	Media
BAG2_HUMAN	O95816	O95816	BAG2		BAG2_HUMAN_1	11.0577	0.228455	104	4	Media
HSPB8_HUMAN	Q9UJY1	Q9UJY1	HSPB8		HSPB8_HUMAN_1	13.0918	0.386693	102	2	Media
SYIC_HUMAN	P41252	P41252	IARS1		SYIC_HUMAN_1	10.5088	0.135449	98	5	Media
SYRC_HUMAN	P54136	P54136	RARS1		SYRC_HUMAN_1	9.7711	0.333445	97	7	Media
CCDC9_HUMAN	Q9Y3X0	Q9Y3X0	CCDC9		CCDC9_HUMAN_0	10.3995	0.115185	86	6	Media
CCL19_HUMAN	Q99731	Q99731	CCL19		CCL19_HUMAN_0	10.0048	1.55873	83	7	Media
G3BP1_HUMAN	Q13283	Q13283	G3BP1		G3BP1_HUMAN_1	9.70129	0.213056	65	8	Media
COPE_HUMAN	O14579	O14579	COPE		COPE_HUMAN_1	11.879	0.192818	105	3	Media
AGRE5_HUMAN	P48960	P48960	ADGRE5		AGRE5_HUMAN_1	10.335	0.390623	72	6	Media
PDXK_HUMAN	O00764	O00764	PDXK		PDXK_HUMAN_1	10.9798	0.225634	100	4	Media
CC124_HUMAN	Q96CT7	Q96CT7	CCDC124		CC124_HUMAN_0	10.2046	0.120386	73	6	Media
HPRT_HUMAN	P00492	P00492	HPRT1		HPRT_HUMAN_1	9.37302	0.330951	83	9	Media
SNX18_HUMAN	Q96RF0	Q96RF0	SNX18		SNX18_HUMAN_1	11.9123	0.224355	106	3	Media
BRX1_HUMAN	Q8TDN6	Q8TDN6	BRIX1		BRX1_HUMAN_0	10.2359	0.156557	91	6	Media
FOXK1_HUMAN	P85037	P85037	FOXK1		FOXK1_HUMAN_0	10.4117	0.0986011	85	6	Media
ATS5_HUMAN	Q9UNA0	Q9UNA0	ADAMTS5		ATS5_HUMAN_0	10.5407	0.680097	70	5	Media
EXC6B_HUMAN	Q9Y2D4	Q8TAG9;Q9Y2D4	EXOC6B		EXC6B_HUMAN_0	9.60808	0.169192	80	8	Media
GMPPB_HUMAN	Q9Y5P6	Q9Y5P6	GMPPB		GMPPB_HUMAN_1	11.3512	0.143842	105	3	Media
RS14_HUMAN	P62263	P62263	RPS14		RS14_HUMAN_0	14.1529	0.12581	106	1	Media
HNRPF_HUMAN	P52597	P52597	HNRNPF		HNRPF_HUMAN_1	12.0361	0.251861	104	2	Media
ISG15_HUMAN	P05161	P05161	ISG15		ISG15_HUMAN_0	10.897	0.389203	92	4	Media
HV169_HUMAN	P01742	P01742	IGHV1-69		HV169_HUMAN_0	12.1462	0.721943	98	2	Media
ZN207_HUMAN	O43670	O43670	ZNF207		ZN207_HUMAN_0	11.0807	0.136725	103	4	Media
MA2B1_HUMAN	O00754	O00754	MAN2B1		MA2B1_HUMAN_0	8.93907	0.335456	65	10	Media
CPPED_HUMAN	Q9BRF8	Q9BRF8	CPPED1		CPPED_HUMAN_0	10.8408	0.292043	102	5	Media
ITLN1_HUMAN	Q8WWA0	Q8WWA0	ITLN1		ITLN1_HUMAN_1	10.7212	0.862525	90	5	Media
LTOR1_HUMAN	Q6IAA8	Q6IAA8	LAMTOR1		LTOR1_HUMAN_0	11.1641	0.337182	105	4	Media
LPPRC_HUMAN	P42704	P42704	LRPPRC		LPPRC_HUMAN_1	10.7284	0.22867	80	5	Media
IGHG3_HUMAN	P01860	P01860	IGHG3		IGHG3_HUMAN_1	15.3187	0.883481	106	1	Media
ELMO2_HUMAN	Q96JJ3	Q96JJ3	ELMO2		ELMO2_HUMAN_1	9.62924	0.213181	68	8	Media
PSB7_HUMAN	Q99436	Q99436	PSMB7		PSB7_HUMAN_0	12.0404	0.19897	97	2	Media
EF1D_HUMAN	P29692	P29692	EEF1D		EF1D_HUMAN_1	12.4198	0.231436	106	2	Media
CNTP1_HUMAN	P78357	P78357	CNTNAP1		CNTP1_HUMAN_0	10.7373	0.432097	84	5	Media
ITSN1_HUMAN	Q15811	Q15811	ITSN1		ITSN1_HUMAN_1	9.26612	0.174112	72	9	Media
DHX30_HUMAN	Q7L2E3	Q7L2E3	DHX30		DHX30_HUMAN_1	9.43893	0.306029	80	8	Media
LIMC1_HUMAN	Q9UPQ0	Q9UPQ0	LIMCH1		LIMC1_HUMAN_1	10.2632	0.408274	82	6	Media
DLG1_HUMAN	Q12959	Q12959	DLG1		DLG1_HUMAN_1	9.80284	0.118063	69	7	Media
THY1_HUMAN	P04216	P04216	THY1		THY1_HUMAN_0	10.8409	0.880943	98	5	Media
EXOC4_HUMAN	Q96A65	Q96A65	EXOC4		EXOC4_HUMAN_1	8.93843	0.279235	75	10	Media
RS4Y1_HUMAN	P22090	P22090;Q8TD47	RPS4Y1		RS4Y1_HUMAN_0	11.5505	0.295269	71	3	Media
AL1L2_HUMAN	Q3SY69	Q3SY69	ALDH1L2		AL1L2_HUMAN_0	9.87268	0.232328	80	7	Media
DIAP2_HUMAN	O60879	O60879	DIAPH2		DIAP2_HUMAN_1	9.19182	0.235412	76	9	Media
CRYAB_HUMAN	P02511	P02511	CRYAB		CRYAB_HUMAN_1	14.2363	0.434485	106	1	Media
CX6B1_HUMAN	P14854	P14854	COX6B1		CX6B1_HUMAN_0	10.6336	0.290578	83	5	Media
NAKD2_HUMAN	Q4G0N4	Q4G0N4	NADK2		NAKD2_HUMAN_0	9.57443	0.170902	102	8	Media
LXN_HUMAN	Q9BS40	Q9BS40	LXN		LXN_HUMAN_0	9.18651	0.519914	76	9	Media
UBA5_HUMAN	Q9GZZ9	Q9GZZ9	UBA5		UBA5_HUMAN_0	8.67167	0.242633	73	10	Media
PKD2_HUMAN	Q13563	Q13563	PKD2		PKD2_HUMAN_0	9.72108	0.255364	86	8	Media
WFS1_HUMAN	O76024	O76024	WFS1		WFS1_HUMAN_1	11.1412	0.348031	104	4	Media
ARHG6_HUMAN	Q15052	Q15052	ARHGEF6		ARHG6_HUMAN_0	10.3134	0.137215	89	6	Media
PLBL2_HUMAN	Q8NHP8	Q8NHP8	PLBD2		PLBL2_HUMAN_0	9.93287	0.348927	98	7	Media
PRS4_HUMAN	P62191	P62191	PSMC1		PRS4_HUMAN_1	12.4165	0.118547	106	2	Media
WIPF1_HUMAN	O43516	O43516	WIPF1		WIPF1_HUMAN_0	11.4372	0.322575	98	3	Media
GMDS_HUMAN	O60547	O60547	GMDS		GMDS_HUMAN_1	9.5266	0.326186	62	8	Media
PHLB1_HUMAN	Q86UU1	Q86UU1	PHLDB1		PHLB1_HUMAN_1	10.5854	0.129793	103	5	Media
DAP1_HUMAN	P51397	P51397	DAP		DAP1_HUMAN_0	11.1605	1.50023	84	4	Media
COGA1_HUMAN	Q07092	Q07092	COL16A1		COGA1_HUMAN_1	10.7219	0.495343	105	5	Media
TGON2_HUMAN	O43493	O43493	TGOLN2		TGON2_HUMAN_0	9.74008	0.270821	86	8	Media
MYADM_HUMAN	Q96S97	Q96S97	MYADM		MYADM_HUMAN_0	12.534	0.407107	106	2	Media
RABE2_HUMAN	Q9H5N1	Q9H5N1	RABEP2		RABE2_HUMAN_0	10.5554	0.153129	86	5	Media
ATD3A_HUMAN	Q9NVI7	Q5T2N8;Q5T9A4;Q9NVI7	ATAD3A		ATD3A_HUMAN_0	9.43289	0.221534	100	8	Media
PPAL_HUMAN	P11117	P11117	ACP2		PPAL_HUMAN_0	9.37781	0.468256	81	9	Media
RL4_HUMAN	P36578	P36578	RPL4		RL4_HUMAN_1	12.6136	0.293347	106	2	Media
TM1L2_HUMAN	Q6ZVM7	Q6ZVM7	TOM1L2		TM1L2_HUMAN_1	12.5168	0.474983	98	2	Media
PSD10_HUMAN	O75832	O75832	PSMD10		PSD10_HUMAN_1	9.52876	0.293973	65	8	Media
ACTBL_HUMAN	Q562R1	Q562R1	ACTBL2		ACTBL_HUMAN_0	14.5265	6.3146	99	1	Media
SMRC2_HUMAN	Q8TAQ2	Q8TAQ2	SMARCC2		SMRC2_HUMAN_1	10.1278	0.236723	74	6	Media
RBMS1_HUMAN	P29558	P29558	RBMS1		RBMS1_HUMAN_0	10.0463	0.153742	81	7	Media
F120A_HUMAN	Q9NZB2	Q9NZB2	FAM120A		F120A_HUMAN_1	9.7753	0.352341	89	7	Media
NDUS2_HUMAN	O75306	O75306	NDUFS2		NDUS2_HUMAN_1	10.4266	0.16183	81	6	Media
NUP54_HUMAN	Q7Z3B4	Q7Z3B4	NUP54		NUP54_HUMAN_0	9.24807	0.263785	86	9	Media
CRLD1_HUMAN	Q9H336	Q9H336	CRISPLD1		CRLD1_HUMAN_0	9.8736	0.276474	79	7	Media
PITH1_HUMAN	Q9GZP4	Q9GZP4	PITHD1		PITH1_HUMAN_1	10.1567	0.171182	94	6	Media
PTPRE_HUMAN	P23469	P23469	PTPRE		PTPRE_HUMAN_0	9.7589	0.49831	75	8	Media
FACE1_HUMAN	O75844	O75844	ZMPSTE24		FACE1_HUMAN_0	9.05041	0.230222	81	9	Media
DYL1_HUMAN	P63167	P63167;Q96FJ2	DYNLL1		DYL1_HUMAN_0	12.4863	0.426429	103	2	Media
CH082_HUMAN	Q6P1X6	Q6P1X6	C8orf82		CH082_HUMAN_0	10.2013	0.239715	78	6	Media
COR1B_HUMAN	Q9BR76	Q9BR76	CORO1B		COR1B_HUMAN_1	13.1811	0.486055	104	2	Media
MARE1_HUMAN	Q15691	Q15691	MAPRE1		MARE1_HUMAN_1	10.8522	0.267933	104	5	Media
VWA1_HUMAN	Q6PCB0	Q6PCB0	VWA1		VWA1_HUMAN_1	11.9426	0.631287	83	3	Media
APOA2_HUMAN	P02652	P02652	APOA2		APOA2_HUMAN_0	14.2924	0.872684	106	1	Media
H10_HUMAN	P07305	P07305	H1-0		H10_HUMAN_1	15.4928	0.681719	106	1	Media
PLAP_HUMAN	Q9Y263	Q9Y263	PLAA		PLAP_HUMAN_1	9.1984	0.209434	82	9	Media
VPS36_HUMAN	Q86VN1	Q86VN1	VPS36		VPS36_HUMAN_0	11.5922	0.225207	85	3	Media
SEPT4_HUMAN	O43236	O43236	SEPTIN4		SEPT4_HUMAN_0	10.9496	0.233653	103	4	Media
RAB5C_HUMAN	P51148	P20339;P51148;P61020	RAB5C		RAB5C_HUMAN_1	12.5621	0.16182	106	2	Media
RD23A_HUMAN	P54725	P54725	RAD23A		RD23A_HUMAN_0	11.0049	0.202004	101	4	Media
PFKAM_HUMAN	P08237	P08237	PFKM		PFKAM_HUMAN_1	11.3955	0.386792	103	3	Media
COL12_HUMAN	Q5KU26	Q5KU26	COLEC12		COL12_HUMAN_0	9.22961	0.26976	62	9	Media
ABCF1_HUMAN	Q8NE71	Q8NE71	ABCF1		ABCF1_HUMAN_1	9.84306	0.224358	85	7	Media
MAPK2_HUMAN	P49137	O43930;P49137;P51817;Q16644;Q96PN8	MAPKAPK2		MAPK2_HUMAN_0	10.453	0.142173	83	6	Media
PDGFB_HUMAN	P01127	P01127	PDGFB		PDGFB_HUMAN_0	11.2141	0.63126	89	4	Media
LRRF2_HUMAN	Q9Y608	Q9Y608	LRRFIP2		LRRF2_HUMAN_1	10.2778	0.180136	90	6	Media
UT1_HUMAN	Q13336	Q13336	SLC14A1		UT1_HUMAN_0	11.2032	0.480255	99	4	Media
CP27A_HUMAN	Q02318	Q02318	CYP27A1		CP27A_HUMAN_1	8.92709	0.353711	69	10	Media
DC1L2_HUMAN	O43237	O43237	DYNC1LI2		DC1L2_HUMAN_1	10.7206	0.32638	101	5	Media
ADRO_HUMAN	P22570	P22570	FDXR		ADRO_HUMAN_1	10.6924	0.209916	103	5	Media
HSPB2_HUMAN	Q16082	Q16082	HSPB2		HSPB2_HUMAN_0	9.65808	0.174914	85	8	Media
SCP2_HUMAN	P22307	P22307	SCP2		SCP2_HUMAN_0	9.71559	0.322302	90	8	Media
NFS1_HUMAN	Q9Y697	Q9Y697	NFS1		NFS1_HUMAN_0	11.7183	0.327168	105	3	Media
TBCD1_HUMAN	Q86TI0	Q86TI0	TBC1D1		TBCD1_HUMAN_0	10.8359	0.265032	84	5	Media
U2AF1_HUMAN	Q01081	Q01081	U2AF1		U2AF1_HUMAN_0	11.8004	0.22088	105	3	Media
CSN5_HUMAN	Q92905	Q92905	COPS5		CSN5_HUMAN_1	8.41804	0.422873	86	10	Media
AFG32_HUMAN	Q9Y4W6	Q9Y4W6	AFG3L2		AFG32_HUMAN_0	9.13069	0.339595	81	9	Media
ASC_HUMAN	Q9ULZ3	Q9ULZ3	PYCARD		ASC_HUMAN_0	11.1074	0.447107	104	4	Media
RBM39_HUMAN	Q14498	Q14498	RBM39		RBM39_HUMAN_1	11.7712	0.191855	103	3	Media
AP2S1_HUMAN	P53680	P53680	AP2S1		AP2S1_HUMAN_0	13.05	0.0862429	106	2	Media
TRA2B_HUMAN	P62995	P62995	TRA2B		TRA2B_HUMAN_1	10.7979	0.389033	102	5	Media
NSF1C_HUMAN	Q9UNZ2	Q9UNZ2	NSFL1C		NSF1C_HUMAN_1	11.5293	0.120046	102	3	Media
2A5A_HUMAN	Q15172	Q15172	PPP2R5A		2A5A_HUMAN_0	8.8458	0.249269	77	10	Media
FABPH_HUMAN	P05413	P05413	FABP3		FABPH_HUMAN_1	12.679	0.799225	100	2	Media
FKBP4_HUMAN	Q02790	Q02790	FKBP4		FKBP4_HUMAN_1	9.31462	0.275671	77	9	Media
APOC3_HUMAN	P02656	P02656	APOC3		APOC3_HUMAN_0	12.0891	0.677814	104	2	Media
PHF5A_HUMAN	Q7RTV0	Q7RTV0	PHF5A		PHF5A_HUMAN_0	10.5875	0.145779	94	5	Media
MACF1_HUMAN	Q9UPN3	Q9UPN3	MACF1		MACF1_HUMAN_1	9.09332	0.153121	77	9	Media
CYTSA_HUMAN	Q69YQ0	Q69YQ0	SPECC1L		CYTSA_HUMAN_1	8.55973	0.505191	80	10	Media
RS29_HUMAN	P62273	P62273	RPS29		RS29_HUMAN_0	11.3795	0.173738	104	3	Media
RU2B_HUMAN	P08579	P08579	SNRPB2		RU2B_HUMAN_0	9.5835	0.201331	81	8	Media
NOP58_HUMAN	Q9Y2X3	Q9Y2X3	NOP58		NOP58_HUMAN_1	10.7053	0.25363	91	5	Media
SC24C_HUMAN	P53992	P53992	SEC24C		SC24C_HUMAN_1	10.2679	0.235295	85	6	Media
SNX1_HUMAN	Q13596	Q13596	SNX1		SNX1_HUMAN_1	10.7987	0.168874	104	5	Media
EMD_HUMAN	P50402	P50402	EMD		EMD_HUMAN_1	11.7994	0.145922	104	3	Media
BRK1_HUMAN	Q8WUW1	Q8WUW1	BRK1		BRK1_HUMAN_0	10.103	0.132234	93	7	Media
RAB5A_HUMAN	P20339	P20339	RAB5A		RAB5A_HUMAN_0	11.1084	0.0871834	104	4	Media
AT2B4_HUMAN	P23634	P20020;P23634	ATP2B4		AT2B4_HUMAN_1	9.63293	0.236801	68	8	Media
NHLC2_HUMAN	Q8NBF2	Q8NBF2	NHLRC2		NHLC2_HUMAN_1	9.98544	0.190769	86	7	Media
MRC2_HUMAN	Q9UBG0	Q9UBG0	MRC2		MRC2_HUMAN_1	9.52139	0.336607	91	8	Media
GYS1_HUMAN	P13807	P13807	GYS1		GYS1_HUMAN_0	9.43426	0.221569	89	8	Media
TPPC3_HUMAN	O43617	O43617	TRAPPC3		TPPC3_HUMAN_0	10.5651	0.163887	103	5	Media
COMT_HUMAN	P21964	P21964	COMT		COMT_HUMAN_1	12.0591	0.211937	102	2	Media
EPS8_HUMAN	Q12929	Q12929	EPS8		EPS8_HUMAN_1	10.6775	0.151426	98	5	Media
CISY_HUMAN	O75390	O75390	CS		CISY_HUMAN_1	12.0508	0.447048	105	2	Media
RBPMS_HUMAN	Q93062	Q93062	RBPMS		RBPMS_HUMAN_1	10.203	0.360884	95	6	Media
QKI_HUMAN	Q96PU8	Q96PU8	QKI		QKI_HUMAN_1	11.2112	0.180181	100	4	Media
AP1M1_HUMAN	Q9BXS5	Q9BXS5	AP1M1		AP1M1_HUMAN_0	9.42065	0.231594	81	8	Media
CNTN1_HUMAN	Q12860	Q12860	CNTN1		CNTN1_HUMAN_0	10.1222	0.446802	55	6	Media
FMOD_HUMAN	Q06828	Q06828	FMOD		FMOD_HUMAN_1	13.228	1.56462	106	1	Media
IF6_HUMAN	P56537	P56537	EIF6		IF6_HUMAN_0	10.9574	0.19572	103	4	Media
CDC37_HUMAN	Q16543	Q16543	CDC37		CDC37_HUMAN_1	11.8022	0.142715	105	3	Media
NPS3A_HUMAN	Q9UFN0	Q9BS92;Q9UFN0	NIPSNAP3A		NPS3A_HUMAN_1	9.43266	0.316351	90	8	Media
CYFP1_HUMAN	Q7L576	Q7L576	CYFIP1		CYFP1_HUMAN_1	11.4212	0.111181	99	3	Media
MTND_HUMAN	Q9BV57	Q9BV57	ADI1		MTND_HUMAN_0	9.34458	0.293676	67	9	Media
CPNE2_HUMAN	Q96FN4	Q96FN4	CPNE2		CPNE2_HUMAN_1	11.4543	0.265136	104	3	Media
KCY_HUMAN	P30085	P30085	CMPK1		KCY_HUMAN_1	12.6942	0.259733	106	2	Media
SCRN1_HUMAN	Q12765	Q12765	SCRN1		SCRN1_HUMAN_1	9.15939	0.215385	66	9	Media
ARHGC_HUMAN	Q9NZN5	Q9NZN5	ARHGEF12		ARHGC_HUMAN_1	9.43116	0.152464	84	8	Media
TXD17_HUMAN	Q9BRA2	Q9BRA2	TXNDC17		TXD17_HUMAN_0	10.7219	0.319785	104	5	Media
PI42A_HUMAN	P48426	P48426	PIP4K2A		PI42A_HUMAN_0	10.3811	0.121576	82	6	Media
ROA0_HUMAN	Q13151	Q13151	HNRNPA0		ROA0_HUMAN_1	11.1596	0.206948	99	4	Media
VAPB_HUMAN	O95292	O95292	VAPB		VAPB_HUMAN_0	9.44499	0.22609	73	8	Media
RAB31_HUMAN	Q13636	Q13636;Q9UL26	RAB31		RAB31_HUMAN_0	10.7984	0.132662	105	5	Media
ARMX1_HUMAN	Q9P291	Q9P291	ARMCX1		ARMX1_HUMAN_0	12.2379	0.354922	101	2	Media
PAI1_HUMAN	P05121	P05121	SERPINE1		PAI1_HUMAN_1	9.9075	0.475774	81	7	Media
NDRG1_HUMAN	Q92597	Q92597	NDRG1		NDRG1_HUMAN_1	10.1401	0.421249	63	6	Media
MARC2_HUMAN	Q969Z3	Q969Z3	MTARC2		MARC2_HUMAN_1	9.39643	0.297581	64	9	Media
CCAR1_HUMAN	Q8IX12	Q8IX12	CCAR1		CCAR1_HUMAN_1	10.5998	0.140581	98	5	Media
PAWR_HUMAN	Q96IZ0	Q96IZ0	PAWR		PAWR_HUMAN_1	10.2404	0.229194	80	6	Media
LYPA1_HUMAN	O75608	O75608	LYPLA1		LYPA1_HUMAN_0	10.0892	0.23025	100	7	Media
P20D2_HUMAN	Q8IYS1	Q8IYS1	PM20D2		P20D2_HUMAN_0	10.9107	0.309049	95	4	Media
UBE2N_HUMAN	P61088	P61088	UBE2N		UBE2N_HUMAN_1	11.9696	0.275185	103	3	Media
VA0D1_HUMAN	P61421	P61421	ATP6V0D1		VA0D1_HUMAN_0	11.1505	0.148978	106	4	Media
OAS3_HUMAN	Q9Y6K5	Q9Y6K5	OAS3		OAS3_HUMAN_1	10.6058	0.522871	88	5	Media
IDH3B_HUMAN	O43837	O43837	IDH3B		IDH3B_HUMAN_0	9.15543	0.288068	95	9	Media
NECT2_HUMAN	Q92692	Q92692	NECTIN2		NECT2_HUMAN_0	9.79954	0.21105	89	7	Media
AHSA1_HUMAN	O95433	O95433	AHSA1		AHSA1_HUMAN_1	11.2483	0.125966	102	4	Media
SCMC1_HUMAN	Q6NUK1	Q6NUK1	SLC25A24		SCMC1_HUMAN_1	11.5197	0.229136	105	3	Media
NFKB2_HUMAN	Q00653	Q00653	NFKB2		NFKB2_HUMAN_1	9.99457	0.274052	88	7	Media
QCR2_HUMAN	P22695	P22695	UQCRC2		QCR2_HUMAN_1	9.19073	0.252024	81	9	Media
AT5F1_HUMAN	P24539	P24539	ATP5PB		AT5F1_HUMAN_1	11.2052	0.16949	100	4	Media
HNMT_HUMAN	P50135	P50135	HNMT		HNMT_HUMAN_1	11.5409	0.189419	86	3	Media
RNAS6_HUMAN	Q93091	Q93091	RNASE6		RNAS6_HUMAN_0	11.0784	0.461796	92	4	Media
VPS35_HUMAN	Q96QK1	Q96QK1	VPS35		VPS35_HUMAN_1	11.1304	0.15262	105	4	Media
TBCB_HUMAN	Q99426	Q99426	TBCB		TBCB_HUMAN_1	11.7784	0.252125	103	3	Media
TNAP2_HUMAN	Q03169	Q03169	TNFAIP2		TNAP2_HUMAN_0	9.8248	0.396604	68	7	Media
F10A1_HUMAN	P50502	P50502;Q8IZP2	ST13		F10A1_HUMAN_1	12.2816	0.12792	106	2	Media
SF01_HUMAN	Q15637	Q15637	SF1		SF01_HUMAN_0	10.7276	0.139604	101	5	Media
EIF3E_HUMAN	P60228	P60228	EIF3E		EIF3E_HUMAN_1	10.1488	0.137427	87	6	Media
CADH1_HUMAN	P12830	P12830	CDH1		CADH1_HUMAN_0	14.692	0.434751	106	1	Media
ACADS_HUMAN	P16219	P16219	ACADS		ACADS_HUMAN_0	9.41734	0.263302	74	8	Media
EPN4_HUMAN	Q14677	Q14677	CLINT1		EPN4_HUMAN_1	9.94583	0.180446	78	7	Media
RPAB1_HUMAN	P19388	P19388	POLR2E		RPAB1_HUMAN_0	10.3343	0.136337	85	6	Media
MPRD_HUMAN	P20645	P20645	M6PR		MPRD_HUMAN_0	10.7149	0.305683	97	5	Media
MPP7_HUMAN	Q5T2T1	Q5T2T1	MPP7		MPP7_HUMAN_0	9.94545	0.292641	84	7	Media
EMAL4_HUMAN	Q9HC35	Q9HC35	EML4		EMAL4_HUMAN_1	8.96419	0.193387	58	9	Media
IPYR_HUMAN	Q15181	Q15181	PPA1		IPYR_HUMAN_1	11.6099	0.311083	104	3	Media
IN35_HUMAN	P80217	P80217	IFI35		IN35_HUMAN_0	9.09993	0.243404	78	9	Media
SESD1_HUMAN	Q86VW0	Q86VW0	SESTD1		SESD1_HUMAN_0	9.56771	0.234929	82	8	Media
NIT2_HUMAN	Q9NQR4	Q9NQR4	NIT2		NIT2_HUMAN_1	11.5801	0.158908	99	3	Media
S10A4_HUMAN	P26447	P26447	S100A4		S10A4_HUMAN_1	15.7246	0.892531	106	1	Media
TANC1_HUMAN	Q9C0D5	Q9C0D5	TANC1		TANC1_HUMAN_1	9.99867	0.241476	67	7	Media
EFHD2_HUMAN	Q96C19	Q96C19	EFHD2		EFHD2_HUMAN_1	10.7516	0.39687	101	5	Media
PPR21_HUMAN	Q6ZMI0	Q6ZMI0	PPP1R21		PPR21_HUMAN_0	10.717	0.275585	97	5	Media
CUL2_HUMAN	Q13617	Q13617	CUL2		CUL2_HUMAN_0	8.4768	0.572088	66	10	Media
IBP4_HUMAN	P22692	P22692	IGFBP4		IBP4_HUMAN_0	10.6717	0.518029	94	5	Media
RL21_HUMAN	P46778	P46778	RPL21		RL21_HUMAN_1	12.2552	0.177177	106	2	Media
SC24D_HUMAN	O94855	O94855	SEC24D		SC24D_HUMAN_1	10.917	0.180493	102	4	Media
PONL1_HUMAN	Q6PEZ8	Q6PEZ8	PODNL1		PONL1_HUMAN_0	9.93546	0.927056	99	7	Media
PIPNB_HUMAN	P48739	P48739	PITPNB		PIPNB_HUMAN_1	10.4177	0.227911	79	6	Media
TWF2_HUMAN	Q6IBS0	Q12792;Q6IBS0	TWF2		TWF2_HUMAN_1	10.7414	0.204219	101	5	Media
VPP1_HUMAN	Q93050	Q93050	ATP6V0A1		VPP1_HUMAN_0	10.7921	0.141397	104	5	Media
CD47_HUMAN	Q08722	Q08722	CD47		CD47_HUMAN_0	11.9895	0.609863	105	3	Media
CRDL1_HUMAN	Q9BU40	Q9BU40	CHRDL1		CRDL1_HUMAN_0	9.96437	0.629993	90	7	Media
DPP2_HUMAN	Q9UHL4	Q9UHL4	DPP7		DPP2_HUMAN_0	10.1608	0.362359	92	6	Media
SWAHC_HUMAN	Q53LP3	Q53LP3	SOWAHC		SWAHC_HUMAN_0	9.31884	0.244519	83	9	Media
CSK_HUMAN	P41240	P41240	CSK		CSK_HUMAN_1	10.116	0.249581	98	6	Media
ABLM1_HUMAN	O14639	O14639	ABLIM1		ABLM1_HUMAN_0	9.3733	0.324414	73	9	Media
RANG_HUMAN	P43487	P43487;Q9C010	RANBP1		RANG_HUMAN_0	11.0646	0.119971	96	4	Media
RBP56_HUMAN	Q92804	Q92804	TAF15		RBP56_HUMAN_0	10.4504	0.253817	90	6	Media
C4BPB_HUMAN	P20851	P20851	C4BPB		C4BPB_HUMAN_0	10.3692	1.10553	78	6	Media
HNRPQ_HUMAN	O60506	O60506	SYNCRIP		HNRPQ_HUMAN_1	10.3964	0.388726	90	6	Media
GTF2I_HUMAN	P78347	P78347	GTF2I		GTF2I_HUMAN_1	10.572	0.382214	87	5	Media
HGH1_HUMAN	Q9BTY7	Q9BTY7	HGH1		HGH1_HUMAN_0	9.61181	0.267692	85	8	Media
PCP_HUMAN	P42785	P42785	PRCP		PCP_HUMAN_0	10.0948	0.28305	55	7	Media
NUP62_HUMAN	P37198	P37198	NUP62		NUP62_HUMAN_0	8.83752	0.287393	71	10	Media
PSPC1_HUMAN	Q8WXF1	Q8WXF1	PSPC1		PSPC1_HUMAN_1	9.38562	0.215933	57	9	Media
KV401_HUMAN	P06312	P06312	IGKV4-1		KV401_HUMAN_0	12.6891	0.637209	105	2	Media
RS16_HUMAN	P62249	P62249	RPS16		RS16_HUMAN_1	12.9355	0.480741	105	2	Media
TMTC3_HUMAN	Q6ZXV5	Q6ZXV5	TMTC3		TMTC3_HUMAN_0	8.99187	0.627813	80	9	Media
PTN1_HUMAN	P18031	P18031	PTPN1		PTN1_HUMAN_0	8.74653	0.304797	72	10	Media
HSPB7_HUMAN	Q9UBY9	Q9UBY9	HSPB7		HSPB7_HUMAN_1	10.2585	0.752808	85	6	Media
PTPA_HUMAN	Q15257	Q15257	PTPA		PTPA_HUMAN_1	11.0555	0.239764	105	4	Media
RMXL1_HUMAN	Q96E39	Q96E39	RBMXL1		RMXL1_HUMAN_0	10.2558	0.241342	101	6	Media
YAP1_HUMAN	P46937	P46937	YAP1		YAP1_HUMAN_1	10.5521	0.226592	95	5	Media
DC1I2_HUMAN	Q13409	Q13409	DYNC1I2		DC1I2_HUMAN_1	11.2514	0.198433	93	4	Media
NTF2_HUMAN	P61970	P61970	NUTF2		NTF2_HUMAN_0	11.5204	0.472994	103	3	Media
DPM1_HUMAN	O60762	O60762	DPM1		DPM1_HUMAN_0	10.4324	0.154021	97	6	Media
ATS1_HUMAN	Q9UHI8	Q9UHI8	ADAMTS1		ATS1_HUMAN_0	11.0711	0.68116	71	4	Media
ARK72_HUMAN	O43488	O43488	AKR7A2		ARK72_HUMAN_1	10.2907	0.242115	92	6	Media
MICA2_HUMAN	O94851	O94851;Q7RTP6	MICAL2		MICA2_HUMAN_1	9.6856	0.203447	75	8	Media
ACADM_HUMAN	P11310	P11310	ACADM		ACADM_HUMAN_1	10.032	0.207928	94	7	Media
LACTB_HUMAN	P83111	P83111	LACTB		LACTB_HUMAN_0	9.90979	0.252778	84	7	Media
RETN_HUMAN	Q9HD89	Q9HD89	RETN		RETN_HUMAN_0	11.3094	0.51412	103	4	Media
PDCD5_HUMAN	O14737	O14737	PDCD5		PDCD5_HUMAN_1	9.38392	0.454527	95	9	Media
PARP1_HUMAN	P09874	P09874	PARP1		PARP1_HUMAN_1	10.8307	0.201345	104	5	Media
TBCC_HUMAN	Q15814	Q15814	TBCC		TBCC_HUMAN_0	10.0646	0.155197	92	7	Media
SARM1_HUMAN	Q6SZW1	Q6SZW1	SARM1		SARM1_HUMAN_0	10.1296	0.162568	74	6	Media
CAB45_HUMAN	Q9BRK5	Q9BRK5	SDF4		CAB45_HUMAN_0	9.71909	0.444228	77	8	Media
ENAH_HUMAN	Q8N8S7	Q8N8S7	ENAH		ENAH_HUMAN_1	11.178	0.28233	100	4	Media
MTCH2_HUMAN	Q9Y6C9	Q9Y6C9	MTCH2		MTCH2_HUMAN_0	10.7555	0.328418	98	5	Media
TCAL3_HUMAN	Q969E4	Q5H9L2;Q969E4	TCEAL3		TCAL3_HUMAN_0	10.5967	0.421225	96	5	Media
PSMD6_HUMAN	Q15008	Q15008	PSMD6		PSMD6_HUMAN_1	9.07575	0.325304	67	9	Media
CHM4A_HUMAN	Q9BY43	Q9BY43	CHMP4A		CHM4A_HUMAN_0	9.69029	0.14416	98	8	Media
LANC2_HUMAN	Q9NS86	Q9NS86	LANCL2		LANC2_HUMAN_0	10.1007	0.154048	74	7	Media
STAG1_HUMAN	Q8WVM7	Q8N3U4;Q8WVM7	STAG1		STAG1_HUMAN_0	9.20282	0.157944	89	9	Media
S10AA_HUMAN	P60903	P60903	S100A10		S10AA_HUMAN_0	15.5754	0.520336	106	1	Media
SOS1_HUMAN	Q07889	Q07889;Q07890	SOS1		SOS1_HUMAN_0	9.06316	0.234988	68	9	Media
IF2A_HUMAN	P05198	P05198	EIF2S1		IF2A_HUMAN_1	10.1162	0.245421	100	6	Media
SMAD2_HUMAN	Q15796	Q15796	SMAD2		SMAD2_HUMAN_0	9.72671	0.194455	80	8	Media
TMED4_HUMAN	Q7Z7H5	Q7Z7H5	TMED4		TMED4_HUMAN_0	11.3802	0.248915	93	3	Media
NCF4_HUMAN	Q15080	Q15080	NCF4		NCF4_HUMAN_0	10.4922	0.34036	65	5	Media
PTN23_HUMAN	Q9H3S7	Q9H3S7	PTPN23		PTN23_HUMAN_1	9.3941	0.228162	87	9	Media
NICA_HUMAN	Q92542	Q92542	NCSTN		NICA_HUMAN_0	10.2484	0.384115	102	6	Media
NOL3_HUMAN	O60936	O60936	NOL3		NOL3_HUMAN_1	10.4818	0.384515	100	5	Media
CD9_HUMAN	P21926	P21926	CD9		CD9_HUMAN_0	13.8003	0.907193	106	1	Media
FNTA_HUMAN	P49354	P49354	FNTA		FNTA_HUMAN_1	10.0606	0.143249	99	7	Media
HXK3_HUMAN	P52790	P52790	HK3		HXK3_HUMAN_0	9.46354	0.71017	59	8	Media
MMP23_HUMAN	O75900	O75900	MMP23B		MMP23_HUMAN_1	11.9611	0.529802	105	3	Media
VATH_HUMAN	Q9UI12	Q9UI12	ATP6V1H		VATH_HUMAN_1	10.3668	0.197561	104	6	Media
SYSC_HUMAN	P49591	P49591	SARS1		SYSC_HUMAN_1	11.5685	0.18319	92	3	Media
SPRL1_HUMAN	Q14515	Q14515	SPARCL1		SPRL1_HUMAN_1	9.55002	0.774641	76	8	Media
CO8A2_HUMAN	P25067	P25067	COL8A2		CO8A2_HUMAN_1	13.916	0.456186	106	1	Media
SYT11_HUMAN	Q9BT88	Q9BT88	SYT11		SYT11_HUMAN_0	9.51118	0.393355	73	8	Media
EGLN_HUMAN	P17813	P17813	ENG		EGLN_HUMAN_1	10.2803	0.774389	99	6	Media
ANFY1_HUMAN	Q9P2R3	Q9P2R3	ANKFY1		ANFY1_HUMAN_0	9.15081	0.266557	71	9	Media
IL17D_HUMAN	Q8TAD2	Q8TAD2	IL17D		IL17D_HUMAN_1	12.7836	1.02646	106	2	Media
PDE3A_HUMAN	Q14432	Q14432	PDE3A		PDE3A_HUMAN_1	11.1273	0.141307	95	4	Media
EP15R_HUMAN	Q9UBC2	Q9UBC2	EPS15L1		EP15R_HUMAN_1	9.38288	0.200884	89	9	Media
PTMS_HUMAN	P20962	P20962	PTMS		PTMS_HUMAN_0	10.964	0.812042	80	4	Media
NFIX_HUMAN	Q14938	Q14938	NFIX		NFIX_HUMAN_1	10.1832	0.21059	99	6	Media
PEA15_HUMAN	Q15121	Q15121	PEA15		PEA15_HUMAN_0	11.4857	0.382478	106	3	Media
S41A3_HUMAN	Q96GZ6	Q96GZ6	SLC41A3		S41A3_HUMAN_0	9.79225	0.252689	86	7	Media
TCEA1_HUMAN	P23193	P23193	TCEA1		TCEA1_HUMAN_0	10.1203	0.224288	75	6	Media
SPN90_HUMAN	Q9NZQ3	Q9NZQ3	NCKIPSD		SPN90_HUMAN_0	9.33671	0.27143	82	9	Media
SUCA_HUMAN	P53597	P53597	SUCLG1		SUCA_HUMAN_1	12.278	0.300397	94	2	Media
NEUA_HUMAN	Q8NFW8	Q8NFW8	CMAS		NEUA_HUMAN_1	10.0899	0.104761	95	7	Media
DOCK2_HUMAN	Q92608	Q92608	DOCK2		DOCK2_HUMAN_0	9.3158	0.309507	52	9	Media
STX7_HUMAN	O15400	O15400	STX7		STX7_HUMAN_1	12.1533	0.122148	106	2	Media
FBLN7_HUMAN	Q53RD9	Q53RD9	FBLN7		FBLN7_HUMAN_1	11.2702	0.442707	102	4	Media
CYBP_HUMAN	Q9HB71	Q9HB71	CACYBP		CYBP_HUMAN_1	10.6331	0.25722	104	5	Media
GNL1_HUMAN	P36915	P36915	GNL1		GNL1_HUMAN_1	10.8718	0.352745	85	5	Media
EXT1_HUMAN	Q16394	Q16394	EXT1		EXT1_HUMAN_0	11.1259	0.588504	97	4	Media
SRP54_HUMAN	P61011	P61011	SRP54		SRP54_HUMAN_0	8.6339	0.256454	56	10	Media
PHYD1_HUMAN	Q5SRE7	Q5SRE7	PHYHD1		PHYD1_HUMAN_0	10.0837	0.3217	83	7	Media
PP2BA_HUMAN	Q08209	P16298;P48454;Q08209	PPP3CA		PP2BA_HUMAN_1	10.9464	0.17032	104	4	Media
NQO2_HUMAN	P16083	P16083	NQO2		NQO2_HUMAN_0	10.8803	0.382112	71	4	Media
RED_HUMAN	Q13123	Q13123	IK		RED_HUMAN_0	10.1709	0.143968	93	6	Media
AGO1_HUMAN	Q9UL18	Q9UL18	AGO1		AGO1_HUMAN_1	10.3615	0.155976	62	6	Media
RTN4_HUMAN	Q9NQC3	Q9NQC3	RTN4		RTN4_HUMAN_1	10.1557	0.360686	90	6	Media
TRI22_HUMAN	Q8IYM9	Q8IYM9	TRIM22		TRI22_HUMAN_0	10.2718	0.241551	76	6	Media
TMOD1_HUMAN	P28289	P28289	TMOD1		TMOD1_HUMAN_1	10.7757	0.343981	105	5	Media
IMDH2_HUMAN	P12268	P12268	IMPDH2		IMDH2_HUMAN_1	12.5747	0.22636	103	2	Media
SODM_HUMAN	P04179	P04179	SOD2		SODM_HUMAN_1	12.7119	0.925435	106	2	Media
RUXF_HUMAN	P62306	P62306	SNRPF		RUXF_HUMAN_0	9.95429	0.282199	103	7	Media
1433F_HUMAN	Q04917	Q04917	YWHAH		1433F_HUMAN_1	13.2226	0.191865	106	1	Media
SF3B1_HUMAN	O75533	O75533	SF3B1		SF3B1_HUMAN_1	9.63955	0.505832	67	8	Media
UBA7_HUMAN	P41226	P41226	UBA7		UBA7_HUMAN_1	9.43013	0.235493	90	8	Media
SUOX_HUMAN	P51687	P51687	SUOX		SUOX_HUMAN_0	10.0564	0.216985	72	7	Media
ADHX_HUMAN	P11766	P11766	ADH5		ADHX_HUMAN_1	11.6748	0.482812	95	3	Media
URP2_HUMAN	Q86UX7	Q86UX7	FERMT3		URP2_HUMAN_1	10.844	0.465467	92	5	Media
UCRI_HUMAN	P47985	P0C7P4;P47985	UQCRFS1		UCRI_HUMAN_1	9.21083	0.414083	76	9	Media
CHM1B_HUMAN	Q7LBR1	Q7LBR1	CHMP1B		CHM1B_HUMAN_0	11.7972	0.305115	106	3	Media
SSH3_HUMAN	Q8TE77	Q8TE77	SSH3		SSH3_HUMAN_1	10.9724	0.235772	99	4	Media
RAB18_HUMAN	Q9NP72	Q9NP72	RAB18		RAB18_HUMAN_0	11.0904	0.131818	103	4	Media
DDX27_HUMAN	Q96GQ7	Q96GQ7	DDX27		DDX27_HUMAN_0	9.67138	0.317234	73	8	Media
AL1L1_HUMAN	O75891	O75891	ALDH1L1		AL1L1_HUMAN_1	9.48543	0.285778	83	8	Media
LKHA4_HUMAN	P09960	P09960	LTA4H		LKHA4_HUMAN_1	11.0116	0.384857	102	4	Media
PRG2_HUMAN	P13727	P13727	PRG2		PRG2_HUMAN_0	10.7594	0.713267	65	5	Media
ZRAB2_HUMAN	O95218	O95218	ZRANB2		ZRAB2_HUMAN_1	10.5992	0.106601	95	5	Media
STIM1_HUMAN	Q13586	Q13586	STIM1		STIM1_HUMAN_1	10.2718	0.189239	81	6	Media
SYJ2B_HUMAN	P57105	P57105	SYNJ2BP		SYJ2B_HUMAN_0	10.3553	0.106163	95	6	Media
NMT1_HUMAN	P30419	P30419	NMT1		NMT1_HUMAN_0	10.4851	0.268948	79	5	Media
LUZP1_HUMAN	Q86V48	Q86V48	LUZP1		LUZP1_HUMAN_0	9.13563	0.184858	92	9	Media
HV307_HUMAN	P01780	P01780	IGHV3-7		HV307_HUMAN_1	12.0247	0.544493	106	3	Media
ACSA_HUMAN	Q9NR19	Q9NR19	ACSS2		ACSA_HUMAN_1	9.87945	0.147273	75	7	Media
BUB3_HUMAN	O43684	O43684	BUB3		BUB3_HUMAN_1	10.6889	0.153448	100	5	Media
AATM_HUMAN	P00505	P00505	GOT2		AATM_HUMAN_1	12.1927	0.270359	106	2	Media
PPT1_HUMAN	P50897	P50897	PPT1		PPT1_HUMAN_0	11.113	0.271453	98	4	Media
P4K2A_HUMAN	Q9BTU6	Q9BTU6	PI4K2A		P4K2A_HUMAN_0	9.5549	0.354522	74	8	Media
MEMO1_HUMAN	Q9Y316	Q9Y316	MEMO1		MEMO1_HUMAN_0	9.6941	0.263594	98	8	Media
GRN_HUMAN	P28799	P28799	GRN		GRN_HUMAN_0	12.0722	0.512897	106	2	Media
SAFB1_HUMAN	Q15424	Q15424	SAFB		SAFB1_HUMAN_1	11.0406	0.15764	91	4	Media
GLSK_HUMAN	O94925	O94925	GLS		GLSK_HUMAN_1	10.8322	0.24594	102	5	Media
THYN1_HUMAN	Q9P016	Q9P016	THYN1		THYN1_HUMAN_0	9.91951	0.248645	98	7	Media
PPCE_HUMAN	P48147	P48147	PREP		PPCE_HUMAN_1	10.5382	0.242652	96	5	Media
TBB5_HUMAN	P07437	P07437;Q13509;Q13885;Q9BVA1	TUBB		TBB5_HUMAN_1	16.6304	0.197803	106	1	Media
NDUA9_HUMAN	Q16795	Q16795	NDUFA9		NDUA9_HUMAN_1	9.5552	0.253621	96	8	Media
SR140_HUMAN	O15042	O15042	U2SURP		SR140_HUMAN_0	10.781	0.377557	104	5	Media
TMED7_HUMAN	Q9Y3B3	Q9Y3B3	TMED7		TMED7_HUMAN_0	10.5217	0.17392	101	5	Media
SYDC_HUMAN	P14868	P14868	DARS1		SYDC_HUMAN_1	11.1483	0.268934	106	4	Media
KGUA_HUMAN	Q16774	Q16774	GUK1		KGUA_HUMAN_1	11.0916	0.210682	74	4	Media
AK1C2_HUMAN	P52895	P52895;Q04828	AKR1C2		AK1C2_HUMAN_1	12.2329	0.488899	91	2	Media
COASY_HUMAN	Q13057	Q13057	COASY		COASY_HUMAN_0	10.0203	0.217604	88	7	Media
DRG2_HUMAN	P55039	P55039	DRG2		DRG2_HUMAN_0	10.7188	0.153684	93	5	Media
IMPA1_HUMAN	P29218	P29218	IMPA1		IMPA1_HUMAN_1	8.76585	0.445424	54	10	Media
MGN_HUMAN	P61326	P61326;Q96A72	MAGOH		MGN_HUMAN_0	9.70957	0.133196	87	8	Media
MAP1A_HUMAN	P78559	P78559	MAP1A		MAP1A_HUMAN_1	9.39224	0.228755	77	9	Media
TF65_HUMAN	Q04206	Q04206	RELA		TF65_HUMAN_1	11.688	0.259601	85	3	Media
CNBP_HUMAN	P62633	P62633	CNBP		CNBP_HUMAN_1	8.97918	0.275463	65	9	Media
IPO5_HUMAN	O00410	O00410	IPO5		IPO5_HUMAN_1	10.1183	0.142482	98	6	Media
KAP0_HUMAN	P10644	P10644	PRKAR1A		KAP0_HUMAN_1	10.9704	0.227399	106	4	Media
RBM15_HUMAN	Q96T37	Q96T37	RBM15		RBM15_HUMAN_0	9.14663	0.205238	64	9	Media
GNAI2_HUMAN	P04899	P04899	GNAI2		GNAI2_HUMAN_1	12.7641	0.348158	106	2	Media
IF2G_HUMAN	P41091	P41091	EIF2S3		IF2G_HUMAN_1	10.1247	0.157419	94	6	Media
RAP2C_HUMAN	Q9Y3L5	P10114;P61225;Q9Y3L5	RAP2C		RAP2C_HUMAN_0	10.6857	0.165201	99	5	Media
RET1_HUMAN	P09455	P09455	RBP1		RET1_HUMAN_0	11.1382	0.361779	87	4	Media
DP13B_HUMAN	Q8NEU8	Q8NEU8	APPL2		DP13B_HUMAN_0	9.80043	0.197528	88	7	Media
DCTN3_HUMAN	O75935	O75935	DCTN3		DCTN3_HUMAN_1	12.3041	0.120364	106	2	Media
HOOK3_HUMAN	Q86VS8	Q86VS8	HOOK3		HOOK3_HUMAN_1	10.0268	0.146458	87	7	Media
DNJC8_HUMAN	O75937	O75937	DNAJC8		DNJC8_HUMAN_0	10.058	0.215775	86	7	Media
CRLF1_HUMAN	O75462	O75462	CRLF1		CRLF1_HUMAN_1	11.2621	1.39744	83	4	Media
RPR1B_HUMAN	Q9NQG5	Q9NQG5	RPRD1B		RPR1B_HUMAN_0	10.1674	0.191358	94	6	Media
IMA7_HUMAN	O60684	O60684	KPNA6		IMA7_HUMAN_0	10.1931	0.0948544	87	6	Media
LANC1_HUMAN	O43813	O43813	LANCL1		LANC1_HUMAN_1	13.2393	0.29597	105	1	Media
OMD_HUMAN	Q99983	Q99983	OMD		OMD_HUMAN_0	10.3659	0.834514	99	6	Media
GMPPA_HUMAN	Q96IJ6	Q96IJ6	GMPPA		GMPPA_HUMAN_1	10.6029	0.176359	103	5	Media
PRS7_HUMAN	P35998	P35998	PSMC2		PRS7_HUMAN_1	11.0535	0.1787	96	4	Media
ICAM1_HUMAN	P05362	P05362	ICAM1		ICAM1_HUMAN_1	9.2321	0.482646	70	9	Media
K1C18_HUMAN	P05783	P05783	KRT18		K1C18_HUMAN_1	11.1362	1.29794	103	4	Media
PPP5_HUMAN	P53041	P53041	PPP5C		PPP5_HUMAN_0	9.19899	0.234716	76	9	Media
SYAC_HUMAN	P49588	P49588	AARS1		SYAC_HUMAN_1	10.51	0.330684	74	5	Media
CELF2_HUMAN	O95319	O95319	CELF2		CELF2_HUMAN_1	9.27569	0.255224	75	9	Media
KCRS_HUMAN	P17540	P17540	CKMT2		KCRS_HUMAN_1	9.03114	0.450257	68	9	Media
IF5A1_HUMAN	P63241	P63241;Q6IS14;Q9GZV4	EIF5A		IF5A1_HUMAN_1	14.161	0.290759	106	1	Media
FOLR2_HUMAN	P14207	P14207	FOLR2		FOLR2_HUMAN_0	11.0655	1.03456	103	4	Media
DJC13_HUMAN	O75165	O75165	DNAJC13		DJC13_HUMAN_1	8.95724	0.167916	71	9	Media
SFRP2_HUMAN	Q96HF1	Q96HF1	SFRP2		SFRP2_HUMAN_0	11.4527	0.920859	97	3	Media
PDGFD_HUMAN	Q9GZP0	Q9GZP0	PDGFD		PDGFD_HUMAN_1	10.0763	0.356791	91	7	Media
SHLB1_HUMAN	Q9Y371	Q9Y371	SH3GLB1		SHLB1_HUMAN_1	11.4716	0.127586	106	3	Media
RL12_HUMAN	P30050	P30050	RPL12		RL12_HUMAN_1	11.8311	0.576693	98	3	Media
RBBP7_HUMAN	Q16576	Q16576	RBBP7		RBBP7_HUMAN_0	9.78849	0.49157	85	7	Media
DCTN4_HUMAN	Q9UJW0	Q9UJW0	DCTN4		DCTN4_HUMAN_1	10.1075	0.138778	87	7	Media
REEP5_HUMAN	Q00765	Q00765	REEP5		REEP5_HUMAN_0	11.9665	0.505815	105	3	Media
CTNA1_HUMAN	P35221	P35221	CTNNA1		CTNA1_HUMAN_1	10.1994	0.102703	88	6	Media
CYH3_HUMAN	O43739	O43739	CYTH3		CYH3_HUMAN_1	10.4775	0.261929	82	5	Media
DOK2_HUMAN	O60496	O60496	DOK2		DOK2_HUMAN_0	9.49682	0.554044	81	8	Media
CSN4_HUMAN	Q9BT78	Q9BT78	COPS4		CSN4_HUMAN_1	9.70079	0.164652	93	8	Media
THTM_HUMAN	P25325	P25325	MPST		THTM_HUMAN_0	10.0131	0.183589	99	7	Media
ARL2_HUMAN	P36404	P36404	ARL2		ARL2_HUMAN_0	9.8078	0.20672	92	7	Media
RL35A_HUMAN	P18077	P18077	RPL35A		RL35A_HUMAN_1	12.7731	0.344544	106	2	Media
LIMS2_HUMAN	Q7Z4I7	Q7Z4I7	LIMS2		LIMS2_HUMAN_1	9.6587	0.577616	64	8	Media
EIF3I_HUMAN	Q13347	Q13347	EIF3I		EIF3I_HUMAN_1	11.0351	0.114333	105	4	Media
GLOD4_HUMAN	Q9HC38	Q9HC38	GLOD4		GLOD4_HUMAN_1	10.9266	0.351826	87	4	Media
MTOR_HUMAN	P42345	P42345	MTOR		MTOR_HUMAN_0	9.4181	0.162071	81	8	Media
C1QT7_HUMAN	Q9BXJ2	Q9BXJ2	C1QTNF7		C1QT7_HUMAN_0	11.7423	0.894089	106	3	Media
BCAS3_HUMAN	Q9H6U6	Q9H6U6	BCAS3		BCAS3_HUMAN_0	8.90581	0.181718	75	10	Media
LSP1_HUMAN	P33241	P33241	LSP1		LSP1_HUMAN_0	10.5462	0.980776	89	5	Media
RALA_HUMAN	P11233	P11233	RALA		RALA_HUMAN_0	10.4477	0.23359	82	6	Media
GALK1_HUMAN	P51570	P51570	GALK1		GALK1_HUMAN_1	11.3581	0.279505	106	3	Media
LECT2_HUMAN	O14960	O14960	LECT2		LECT2_HUMAN_0	10.4262	0.884007	96	6	Media
TP4A1_HUMAN	Q93096	Q93096	PTP4A1		TP4A1_HUMAN_0	9.71541	0.205592	76	8	Media
ADCY5_HUMAN	O95622	O95622	ADCY5		ADCY5_HUMAN_0	10.232	0.462186	86	6	Media
CSTF2_HUMAN	P33240	P33240;Q9H0L4	CSTF2		CSTF2_HUMAN_0	9.59012	0.183987	89	8	Media
SNX9_HUMAN	Q9Y5X1	Q9Y5X1	SNX9		SNX9_HUMAN_1	11.4888	0.11787	105	3	Media
PCCB_HUMAN	P05166	P05166	PCCB		PCCB_HUMAN_0	10.3842	0.11381	82	6	Media
CHPF2_HUMAN	Q9P2E5	Q9P2E5	CHPF2		CHPF2_HUMAN_1	9.61186	0.290811	88	8	Media
AL9A1_HUMAN	P49189	P49189	ALDH9A1		AL9A1_HUMAN_1	12.7256	0.394697	100	2	Media
COBA1_HUMAN	P12107	P12107	COL11A1		COBA1_HUMAN_0	14.8301	2.07186	93	1	Media
S12A9_HUMAN	Q9BXP2	Q9BXP2	SLC12A9		S12A9_HUMAN_0	10.0207	0.162864	97	7	Media
AP1G1_HUMAN	O43747	O43747	AP1G1		AP1G1_HUMAN_0	10.0199	0.155194	95	7	Media
CLCA_HUMAN	P09496	P09496	CLTA		CLCA_HUMAN_1	13.2937	0.105159	106	1	Media
RS6_HUMAN	P62753	P62753	RPS6		RS6_HUMAN_1	13.7557	0.130137	106	1	Media
CPNS1_HUMAN	P04632	P04632;Q96L46	CAPNS1		CPNS1_HUMAN_1	12.9889	0.157087	106	2	Media
DNSL3_HUMAN	Q13609	Q13609	DNASE1L3		DNSL3_HUMAN_0	10.2179	0.712273	70	6	Media
RL14_HUMAN	P50914	P50914	RPL14		RL14_HUMAN_1	12.0218	0.146374	106	3	Media
TBC15_HUMAN	Q8TC07	Q8TC07	TBC1D15		TBC15_HUMAN_0	9.55893	0.201225	70	8	Media
ARHG7_HUMAN	Q14155	Q14155	ARHGEF7		ARHG7_HUMAN_1	9.25854	0.339641	64	9	Media
FHR2_HUMAN	P36980	P36980	CFHR2		FHR2_HUMAN_0	10.4211	0.573742	87	6	Media
BAG6_HUMAN	P46379	P46379	BAG6		BAG6_HUMAN_1	10.4929	0.172947	101	5	Media
SRCRL_HUMAN	A1L4H1	A1L4H1	SSC5D		SRCRL_HUMAN_0	10.8337	1.16586	93	5	Media
PRS10_HUMAN	P62333	P62333	PSMC6		PRS10_HUMAN_1	10.6066	0.303712	89	5	Media
CNOT1_HUMAN	A5YKK6	A5YKK6	CNOT1		CNOT1_HUMAN_1	9.4704	0.128367	79	8	Media
ERF1_HUMAN	P62495	P62495	ETF1		ERF1_HUMAN_1	9.96914	0.51219	74	7	Media
SNX4_HUMAN	O95219	O95219	SNX4		SNX4_HUMAN_0	9.88104	0.227195	78	7	Media
NDE1_HUMAN	Q9NXR1	Q9GZM8;Q9NXR1	NDE1		NDE1_HUMAN_0	9.14008	0.452896	78	9	Media
LV147_HUMAN	P01700	P01700	IGLV1-47		LV147_HUMAN_0	12.2773	0.643839	106	2	Media
SEM3C_HUMAN	Q99985	Q99985	SEMA3C		SEM3C_HUMAN_0	11.2902	0.784634	106	4	Media
SNG2_HUMAN	O43760	O43760	SYNGR2		SNG2_HUMAN_0	10.4177	0.278189	100	6	Media
VTI1B_HUMAN	Q9UEU0	Q9UEU0	VTI1B		VTI1B_HUMAN_0	10.3262	0.165974	81	6	Media
SPS1_HUMAN	P49903	P49903	SEPHS1		SPS1_HUMAN_1	10.0334	0.208364	70	7	Media
KTHY_HUMAN	P23919	P23919	DTYMK		KTHY_HUMAN_0	10.4513	0.151438	99	6	Media
WDR37_HUMAN	Q9Y2I8	Q9Y2I8	WDR37		WDR37_HUMAN_0	11.2345	0.311415	84	4	Media
CAR19_HUMAN	Q96LW7	Q96LW7	CARD19		CAR19_HUMAN_0	10.5145	0.184743	95	5	Media
SMU1_HUMAN	Q2TAY7	Q2TAY7	SMU1		SMU1_HUMAN_0	11.2204	0.170124	92	4	Media
S10AG_HUMAN	Q96FQ6	Q96FQ6	S100A16		S10AG_HUMAN_0	9.42362	0.305971	74	8	Media
CRKL_HUMAN	P46109	P46109	CRKL		CRKL_HUMAN_1	11.3882	0.109367	105	3	Media
EPCR_HUMAN	Q9UNN8	Q9UNN8	PROCR		EPCR_HUMAN_0	9.6274	0.416392	90	8	Media
AP3B1_HUMAN	O00203	O00203	AP3B1		AP3B1_HUMAN_1	10.5558	0.130276	99	5	Media
WDR91_HUMAN	A4D1P6	A4D1P6	WDR91		WDR91_HUMAN_0	9.73884	0.270791	100	8	Media
NUDC_HUMAN	Q9Y266	Q9Y266	NUDC		NUDC_HUMAN_1	11.102	0.16372	103	4	Media
INF2_HUMAN	Q27J81	Q27J81	INF2		INF2_HUMAN_1	9.57728	0.223628	80	8	Media
PUF60_HUMAN	Q9UHX1	Q9UHX1	PUF60		PUF60_HUMAN_1	9.77331	0.201836	93	7	Media
TAP2_HUMAN	Q03519	Q03519;Q9NRK6;Q9NUT2	TAP2		TAP2_HUMAN_0	10.9112	0.29153	102	4	Media
FKBP9_HUMAN	O95302	O95302	FKBP9		FKBP9_HUMAN_0	11.4435	0.348995	101	3	Media
DDX58_HUMAN	O95786	O95786	DDX58		DDX58_HUMAN_0	9.39202	0.36482	68	9	Media
ANS1A_HUMAN	Q92625	Q92625	ANKS1A		ANS1A_HUMAN_0	9.39482	0.12777	64	9	Media
MIF_HUMAN	P14174	P14174	MIF		MIF_HUMAN_0	14.9904	0.398709	106	1	Media
NRP1_HUMAN	O14786	O14786	NRP1		NRP1_HUMAN_1	10.4351	0.257021	98	6	Media
RS9_HUMAN	P46781	P46781	RPS9		RS9_HUMAN_1	13.2087	0.132345	106	1	Media
CIRBP_HUMAN	Q14011	Q14011	CIRBP		CIRBP_HUMAN_0	10.2812	0.235757	105	6	Media
MYDGF_HUMAN	Q969H8	Q969H8	MYDGF		MYDGF_HUMAN_0	9.12897	0.279515	75	9	Media
PLCD3_HUMAN	Q8N3E9	Q8N3E9	PLCD3		PLCD3_HUMAN_1	10.9677	0.234131	100	4	Media
SYMC_HUMAN	P56192	P56192	MARS1		SYMC_HUMAN_1	10.1605	0.246607	100	6	Media
[truncated: 10,249 more rows]
