# Supplementary material for: Proteomics reveals spatial and molecular heterogeneities in advanced atherosclerotic carotid artery plaques
Source: Nat Cardiovasc Res. 2026 Jun 22;5(7):605–23. doi: 10.1038/s44161-026-00827-1 (PMC13368601; doi:10.1038/s44161-026-00827-1)
Supplement: Supplementary file 5 — Statistical source data. [file 44161_2026_827_MOESM5_ESM.xlsx]

## Sheet: MEblack
source	native	name	p_value	significant	description	term_size	query_size	intersection_size	effective_domain_size	precision	recall	query	parents	intersections	evidences	module
GO:BP	GO:0000375	RNA splicing, via transesterification reactions	1.93473e-06	TRUE	"Splicing of RNA via a series of two transesterification reactions." [GOC:krc]	157	271	34	4386	0.125461	0.216561	query_1	['GO:0008380']	['SNRNP70', 'HNRNPF', 'PRPF4B', 'SFPQ', 'SRSF6', 'SNRPA', 'SF3B1', 'KHSRP', 'DDX39B', 'SNRPD2', 'NCL', 'LSM3', 'EIF4A3', 'SF3B3', 'RBM15', 'SRSF2', 'LSM8', 'GPKOW', 'RBM42', 'PUF60', 'SNRNP200', 'LSM6', 'PRPF19', 'SNRPF', 'DDX46', 'HNRNPM', 'RBMXL1', 'SMU1', 'SNU13', 'DCPS', 'USP39', 'FXR1', 'RBM14', 'PLRG1']	[['IDA', 'IBA', 'NAS', 'IC', 'IEA'], ['IC'], ['IC', 'IEA'], ['IMP', 'IBA'], ['IDA', 'IMP', 'IBA', 'TAS'], ['IBA', 'NAS', 'IC'], ['IDA', 'IBA', 'NAS', 'IC', 'IEA'], ['TAS'], ['IDA', 'IGI', 'IBA'], ['IDA', 'IBA', 'TAS', 'NAS', 'IC'], ['IBA'], ['IDA', 'IBA', 'NAS', 'IC', 'IEA'], ['IDA', 'IC'], ['IDA', 'IBA', 'TAS', 'NAS', 'IC'], ['IDA', 'IBA', 'IEA'], ['IBA', 'IEA'], ['IDA', 'IBA', 'NAS', 'IEA'], ['…	MEblack
GO:BP	GO:0008380	RNA splicing	2.25175e-06	TRUE	"The process of removing sections of the primary RNA transcript to remove sequences not present in the mature form of the RNA and joining the remaining sections to form the mature form of the RNA." [GOC:krc, GOC:mah]	201	271	39	4386	0.143911	0.19403	query_1	['GO:0006396']	['SNRNP70', 'LGALS3', 'HNRNPF', 'PRPF4B', 'SFPQ', 'SRSF6', 'SNRPA', 'SF3B1', 'KHSRP', 'DDX39B', 'SNRPD2', 'NCL', 'LSM3', 'EIF4A3', 'HNRNPH2', 'PPP2R1A', 'RTRAF', 'SF3B3', 'RBM15', 'SRSF2', 'LSM8', 'GPKOW', 'RBM42', 'PUF60', 'SNRNP200', 'LSM6', 'PRPF19', 'PIK3R1', 'SNRPF', 'DDX46', 'HNRNPM', 'RBMXL1', 'SMU1', 'SNU13', 'DCPS', 'USP39', 'FXR1', 'RBM14', 'PLRG1']	[['IDA', 'IMP', 'IBA', 'NAS', 'IC', 'IEA'], ['IEA'], ['IDA', 'IMP', 'IBA', 'IC', 'IEA'], ['TAS', 'IC', 'IEA'], ['IMP', 'IBA', 'TAS', 'IEA'], ['IDA', 'IMP', 'IBA', 'TAS', 'IEA'], ['IBA', 'NAS', 'IC', 'IEA'], ['IDA', 'IBA', 'NAS', 'IC', 'IEA'], ['TAS', 'IEA'], ['IDA', 'IGI', 'IBA', 'IEA'], ['IDA', 'IBA', 'TAS', 'NAS', 'IC', 'IEA'], ['IBA'], ['IDA', 'IBA', 'NAS', 'IC', 'IEA'], ['IDA', 'IC', 'IEA'], …	MEblack
GO:BP	GO:0000377	RNA splicing, via transesterification reactions with bulged adenosine as nucleophile	7.51141e-06	TRUE	"Splicing of RNA via a series of two transesterification reactions with a bulged adenosine residue from the intron branch point as the initiating nucleophile. When the initial RNA for the splicing reaction is a single molecule (cis splicing), the excised intron is released in a lariat structure." [GOC:krc, PMID:11377794]	156	271	33	4386	0.121771	0.211538	query_1	['GO:0000375']	['SNRNP70', 'HNRNPF', 'PRPF4B', 'SFPQ', 'SRSF6', 'SNRPA', 'SF3B1', 'DDX39B', 'SNRPD2', 'NCL', 'LSM3', 'EIF4A3', 'SF3B3', 'RBM15', 'SRSF2', 'LSM8', 'GPKOW', 'RBM42', 'PUF60', 'SNRNP200', 'LSM6', 'PRPF19', 'SNRPF', 'DDX46', 'HNRNPM', 'RBMXL1', 'SMU1', 'SNU13', 'DCPS', 'USP39', 'FXR1', 'RBM14', 'PLRG1']	[['IDA', 'IBA', 'NAS', 'IC', 'IEA'], ['IC'], ['IC', 'IEA'], ['IMP', 'IBA'], ['IDA', 'IMP', 'IBA', 'TAS'], ['IBA', 'NAS', 'IC'], ['IDA', 'IBA', 'NAS', 'IC', 'IEA'], ['IDA', 'IGI', 'IBA'], ['IDA', 'IBA', 'TAS', 'NAS', 'IC'], ['IBA'], ['IDA', 'IBA', 'NAS', 'IC', 'IEA'], ['IDA', 'IC'], ['IDA', 'IBA', 'NAS', 'IC'], ['IDA', 'IBA', 'IEA'], ['IBA', 'IEA'], ['IDA', 'IBA', 'NAS', 'IEA'], ['IMP', 'IBA', 'IE…	MEblack
GO:BP	GO:0000398	mRNA splicing, via spliceosome	7.51141e-06	TRUE	"The joining together of exons from one or more primary transcripts of messenger RNA (mRNA) and the excision of intron sequences, via a spliceosomal mechanism, so that mRNA consisting only of the joined exons is produced." [GOC:krc, ISBN:0198506732, ISBN:0879695897]	156	271	33	4386	0.121771	0.211538	query_1	['GO:0000377', 'GO:0006397']	['SNRNP70', 'HNRNPF', 'PRPF4B', 'SFPQ', 'SRSF6', 'SNRPA', 'SF3B1', 'DDX39B', 'SNRPD2', 'NCL', 'LSM3', 'EIF4A3', 'SF3B3', 'RBM15', 'SRSF2', 'LSM8', 'GPKOW', 'RBM42', 'PUF60', 'SNRNP200', 'LSM6', 'PRPF19', 'SNRPF', 'DDX46', 'HNRNPM', 'RBMXL1', 'SMU1', 'SNU13', 'DCPS', 'USP39', 'FXR1', 'RBM14', 'PLRG1']	[['IDA', 'IBA', 'NAS', 'IC', 'IEA'], ['IC'], ['IC', 'IEA'], ['IMP', 'IBA'], ['IDA', 'IMP', 'IBA', 'TAS'], ['IBA', 'NAS', 'IC'], ['IDA', 'IBA', 'NAS', 'IC', 'IEA'], ['IDA', 'IGI', 'IBA'], ['IDA', 'IBA', 'TAS', 'NAS', 'IC'], ['IBA'], ['IDA', 'IBA', 'NAS', 'IC', 'IEA'], ['IDA', 'IC'], ['IDA', 'IBA', 'NAS', 'IC'], ['IDA', 'IBA', 'IEA'], ['IBA', 'IEA'], ['IDA', 'IBA', 'NAS', 'IEA'], ['IMP', 'IBA', 'IE…	MEblack
GO:BP	GO:0006397	mRNA processing	3.04941e-05	TRUE	"Any process involved in the conversion of a primary mRNA transcript into one or more mature mRNA(s) prior to translation into polypeptide." [GOC:mah]	209	271	38	4386	0.140221	0.181818	query_1	['GO:0006396', 'GO:0016071']	['SNRNP70', 'LGALS3', 'HNRNPF', 'PRPF4B', 'SFPQ', 'SRSF6', 'SNRPA', 'SF3B1', 'KHSRP', 'DDX39B', 'SNRPD2', 'NCL', 'LSM3', 'EIF4A3', 'SF3B3', 'DHX36', 'RBM15', 'SRSF2', 'LSM8', 'CPSF6', 'GPKOW', 'RBM42', 'PUF60', 'SNRNP200', 'LSM6', 'PRPF19', 'SNRPF', 'DDX46', 'HNRNPM', 'RBMXL1', 'SMU1', 'SNU13', 'DCPS', 'USP39', 'CPSF1', 'FXR1', 'RBM14', 'PLRG1']	[['IDA', 'IBA', 'NAS', 'IC', 'IEA'], ['IEA'], ['IC', 'IEA'], ['IC', 'IEA'], ['IMP', 'IBA', 'TAS', 'IEA'], ['IDA', 'IMP', 'IBA', 'TAS', 'IEA'], ['IBA', 'NAS', 'IC', 'IEA'], ['IDA', 'IBA', 'NAS', 'IC', 'IEA'], ['TAS', 'IEA'], ['IDA', 'IGI', 'IBA', 'IEA'], ['IDA', 'IBA', 'TAS', 'NAS', 'IC', 'IEA'], ['IBA'], ['IDA', 'IBA', 'TAS', 'NAS', 'IC', 'IEA'], ['IDA', 'IC', 'IEA'], ['IDA', 'IBA', 'NAS', 'IC', …	MEblack
GO:BP	GO:0006396	RNA processing	0.000689454	TRUE	"Any process involved in the conversion of one or more primary RNA transcripts into one or more mature RNA molecules." [GOC:mah]	347	271	49	4386	0.180812	0.14121	query_1	['GO:0010467', 'GO:0016070']	['SNRNP70', 'RPL23', 'LGALS3', 'BRIX1', 'HNRNPF', 'PRPF4B', 'SFPQ', 'RPL35A', 'SRSF6', 'SNRPA', 'SF3B1', 'KHSRP', 'DDX39B', 'SNRPD2', 'NCL', 'LSM3', 'EIF4A3', 'HNRNPH2', 'PPP2R1A', 'RTRAF', 'SF3B3', 'DHX36', 'RBM15', 'SRSF2', 'RACK1', 'RPL26', 'LSM8', 'CPSF6', 'GPKOW', 'RBM42', 'PUF60', 'SNRNP200', 'LSM6', 'PRPF19', 'PIK3R1', 'SNRPF', 'NOP2', 'DDX46', 'HNRNPM', 'SSB', 'RBMXL1', 'SMU1', 'SNU13', '…	[['IDA', 'IMP', 'IBA', 'NAS', 'IC', 'IEA'], ['IEA'], ['IEA'], ['IEA'], ['IDA', 'IMP', 'IBA', 'TAS', 'IC', 'IEA'], ['TAS', 'IC', 'IEA'], ['IMP', 'IBA', 'TAS', 'IEA'], ['IMP'], ['IDA', 'IMP', 'IBA', 'TAS', 'IEA'], ['IBA', 'NAS', 'IC', 'IEA'], ['IDA', 'IBA', 'NAS', 'IC', 'IEA'], ['TAS', 'IEA'], ['IDA', 'IGI', 'IBA', 'IEA'], ['IDA', 'IBA', 'TAS', 'NAS', 'IC', 'IEA'], ['IBA'], ['IDA', 'IBA', 'TAS', 'N…	MEblack
GO:BP	GO:0016071	mRNA metabolic process	0.00168521	TRUE	"The chemical reactions and pathways involving mRNA, messenger RNA, which is responsible for carrying the coded genetic 'message', transcribed from DNA, to sites of protein assembly at the ribosomes." [ISBN:0198506732]	281	271	42	4386	0.154982	0.149466	query_1	['GO:0016070']	['SNRNP70', 'LGALS3', 'HNRNPF', 'SND1', 'S100A10', 'PRPF4B', 'SFPQ', 'SRSF6', 'SNRPA', 'SF3B1', 'KHSRP', 'DDX39B', 'SNRPD2', 'NCL', 'LSM3', 'EIF4A3', 'GSPT1', 'SF3B3', 'DHX36', 'RBM15', 'SRSF2', 'LSM8', 'CPSF6', 'GPKOW', 'RBM42', 'PUF60', 'SNRNP200', 'LSM6', 'PRPF19', 'SNRPF', 'DDX46', 'HNRNPM', 'SSB', 'RBMXL1', 'SMU1', 'SNU13', 'DCPS', 'USP39', 'CPSF1', 'FXR1', 'RBM14', 'PLRG1']	[['IDA', 'IBA', 'NAS', 'IC', 'IEA'], ['IEA'], ['IC', 'IEA'], ['IBA'], ['ISO', 'IEA'], ['IC', 'IEA'], ['IMP', 'IBA', 'TAS', 'IEA'], ['IDA', 'IMP', 'IBA', 'TAS', 'IEA'], ['IBA', 'NAS', 'IC', 'IEA'], ['IDA', 'IBA', 'NAS', 'IC', 'IEA'], ['IDA', 'IMP', 'TAS', 'IEA'], ['IDA', 'IGI', 'IBA', 'IEA'], ['IDA', 'IBA', 'TAS', 'NAS', 'IC', 'IEA'], ['IBA'], ['IDA', 'IBA', 'TAS', 'NAS', 'IC', 'IEA'], ['IDA', 'IM…	MEblack
GO:BP	GO:0034641	cellular nitrogen compound metabolic process	0.0237805	TRUE	"The chemical reactions and pathways involving various organic and inorganic nitrogenous compounds, as carried out by individual cells." [GOC:mah]	1514	271	132	4386	0.487085	0.0871863	query_1	['GO:0006807', 'GO:0044237']	['YWHAZ', 'HK1', 'GPI', 'SNRNP70', 'RPL31', 'RPS4X', 'DLST', 'RPL23', 'GMPR2', 'EIF5A', 'NME2', 'RPL34', 'RPSA', 'LGALS3', 'BRIX1', 'PGAM1', 'APRT', 'HNRNPF', 'SND1', 'PTCD3', 'HSPD1', 'CCT8', 'S100A10', 'HNMT', 'SFN', 'PRPF4B', 'SFPQ', 'RPL35A', 'SMCHD1', 'SRSF6', 'DLAT', 'SNRPA', 'TIGAR', 'NASP', 'SF3B1', 'KHSRP', 'PSMD14', 'DDX39B', 'RPL38', 'SNRPD2', 'NCL', 'LSM3', 'EEF1B2', 'RPL28', 'ASPH', …	[['IDA'], ['IBA', 'TAS', 'IEA'], ['IBA', 'IEA'], ['IDA', 'IMP', 'IBA', 'NAS', 'IC', 'IEA'], ['IDA', 'IBA', 'TAS', 'NAS', 'IC', 'IEA'], ['IMP', 'IBA', 'IC', 'IEA'], ['ISS', 'IEA'], ['IMP', 'NAS', 'IC', 'IEA'], ['IDA', 'IEA'], ['IMP', 'ISS', 'IBA', 'IEA'], ['IDA', 'IMP', 'IEA'], ['TAS', 'NAS', 'IC', 'IEA'], ['IBA', 'NAS', 'IC', 'IEA'], ['IEA'], ['IEA'], ['IDA', 'TAS', 'IEA'], ['IBA', 'IEA'], ['IDA'…	MEblack
GO:CC	GO:0005681	spliceosomal complex	4.98844e-05	TRUE	"Any of a series of ribonucleoprotein complexes that contain snRNA(s) and small nuclear ribonucleoproteins (snRNPs), and are formed sequentially during the spliceosomal splicing of one or more substrate RNAs, and which also contain the RNA substrate(s) from the initial target RNAs of splicing, the splicing intermediate RNA(s), to the final RNA products. During cis-splicing, the initial target RNA…	109	271	26	4386	0.095941	0.238532	query_1	['GO:0140513', 'GO:1990904']	['SNRNP70', 'LGALS3', 'HNRNPF', 'PRPF4B', 'SNRPA', 'SF3B1', 'DDX39B', 'SNRPD2', 'NCL', 'LSM3', 'EIF4A3', 'SF3B3', 'SRSF2', 'LSM8', 'GPKOW', 'SNRNP200', 'LSM6', 'PRPF19', 'SNRPF', 'DDX46', 'HNRNPM', 'RBMXL1', 'SMU1', 'SNU13', 'USP39', 'PLRG1']	[['IDA', 'IPI', 'IBA'], ['IEA'], ['IDA', 'IEA'], ['IDA', 'IEA'], ['IDA', 'IPI', 'IEA'], ['IDA', 'IPI', 'IBA', 'NAS', 'IEA'], ['IDA', 'IEA'], ['IDA', 'IPI', 'IBA', 'TAS', 'NAS', 'IEA'], ['IBA'], ['IDA', 'IBA', 'IEA'], ['IDA', 'IBA', 'IEA'], ['IDA', 'IPI', 'NAS', 'IEA'], ['IEA'], ['IDA', 'IBA', 'IEA'], ['IDA', 'IBA'], ['IDA', 'IBA', 'IEA'], ['IDA', 'IEA'], ['IDA', 'IPI', 'IBA', 'IEA'], ['IDA', 'IPI…	MEblack
GO:CC	GO:1990904	ribonucleoprotein complex	0.000103474	TRUE	"A macromolecular complex that contains both RNA and protein molecules." [GOC:krc, GOC:vesicles]	339	271	50	4386	0.184502	0.147493	query_1	['GO:0032991']	['SNRNP70', 'RPL31', 'RPS4X', 'RPL23', 'RPL34', 'RPSA', 'LGALS3', 'HNRNPF', 'SND1', 'PTCD3', 'PRPF4B', 'RPL35A', 'SNRPA', 'SF3B1', 'DDX39B', 'RPL38', 'SNRPD2', 'NCL', 'LSM3', 'RPL28', 'EIF4A3', 'MRPL37', 'HNRNPH2', 'RPS11', 'SF3B3', 'SRSF2', 'RACK1', 'RPL26', 'LSM8', 'CPSF6', 'GPKOW', 'LRPPRC', 'RPL37', 'RBM42', 'PUF60', 'SNRNP200', 'PTGES3', 'LSM6', 'PRPF19', 'SNRPF', 'DDX46', 'HNRNPM', 'SSB', '…	[['IDA', 'IPI', 'IBA', 'IEA'], ['IDA', 'IPI', 'HDA', 'IBA', 'TAS', 'IEA'], ['IDA', 'IBA', 'NAS', 'IEA'], ['IDA', 'IPI', 'HDA', 'IBA', 'IEA'], ['IDA', 'IPI', 'HDA', 'IBA', 'TAS', 'IEA'], ['IDA', 'NAS', 'IEA'], ['IEA'], ['IDA', 'IBA', 'IEA'], ['IEA'], ['NAS', 'IEA'], ['IDA', 'IEA'], ['IDA', 'IPI', 'HDA', 'IBA', 'IEA'], ['IDA', 'IPI', 'IBA', 'IEA'], ['IDA', 'IPI', 'IBA', 'NAS', 'IEA'], ['IDA', 'IEA'…	MEblack
GO:CC	GO:0005634	nucleus	0.000243936	TRUE	"A membrane-bounded organelle of eukaryotic cells in which chromosomes are housed and replicated. In most cells, the nucleus contains all of the cell's chromosomes except the organellar chromosomes, and is the site of RNA synthesis and processing. In some species, or in specialized cell types, RNA metabolism or DNA replication may be absent." [GOC:go_curators]	1893	271	163	4386	0.601476	0.0861067	query_1	['GO:0043231']	['PSMA1', 'YWHAZ', 'H2BC13', 'SNRNP70', 'RPS4X', 'DLST', 'RPL23', 'EIF5A', 'NME2', 'ARPC3', 'RPL34', 'RPSA', 'CSTB', 'LGALS3', 'ANXA1', 'BRIX1', 'APRT', 'HNRNPF', 'COTL1', 'LMNB2', 'SND1', 'PTCD3', 'ARPC5', 'HSP90B1', 'CCT8', 'S100A10', 'HNMT', 'PSMB1', 'H3-3B', 'SFN', 'PRPF4B', 'SFPQ', 'SMCHD1', 'SRSF6', 'AHCY', 'SNRPA', 'TIGAR', 'NASP', 'SF3B1', 'KHSRP', 'PSMD14', 'LBR', 'DDX39B', 'SNRPD2', 'NC…	[['IDA', 'HDA', 'IBA', 'TAS', 'IEA'], ['HDA', 'TAS'], ['IDA', 'HDA', 'TAS', 'IEA'], ['IDA', 'IPI', 'ISS', 'IBA', 'TAS', 'NAS', 'IEA'], ['TAS', 'IEA'], ['IDA', 'HDA', 'IEA'], ['IDA', 'IEA'], ['IDA', 'IEA'], ['HDA', 'IEA'], ['ISS', 'IEA'], ['IDA'], ['TAS', 'IEA'], ['IDA', 'IEA'], ['IDA', 'IBA', 'IEA'], ['IDA', 'IEA'], ['IDA', 'IBA', 'IEA'], ['IDA'], ['IDA', 'IBA', 'TAS', 'IEA'], ['IEA'], ['IDA', 'I…	MEblack
GO:CC	GO:0097525	spliceosomal snRNP complex	0.00311234	TRUE	"A small ribonucleoprotein complex involved in formation of the spliceosome." [GOC:krc, GOC:pr, ISBN:0879695897]	47	271	15	4386	0.0553506	0.319149	query_1	['GO:0030532']	['SNRNP70', 'SNRPA', 'SF3B1', 'DDX39B', 'SNRPD2', 'LSM3', 'SF3B3', 'LSM8', 'RBM42', 'SNRNP200', 'LSM6', 'SNRPF', 'DDX46', 'SNU13', 'USP39']	[['IDA', 'IPI', 'IBA'], ['IDA', 'IPI', 'IBA', 'IEA'], ['IDA', 'IBA', 'NAS'], ['IDA'], ['IDA', 'IPI', 'IBA', 'NAS'], ['IDA', 'IPI', 'IBA'], ['IBA', 'NAS'], ['IDA', 'IPI', 'IBA', 'IEA'], ['IPI'], ['IDA', 'IPI'], ['IDA', 'IPI', 'IBA'], ['IDA', 'IPI', 'IBA', 'NAS'], ['NAS'], ['IDA', 'IPI', 'IBA'], ['IDA', 'IPI']]	MEblack
GO:CC	GO:0030532	small nuclear ribonucleoprotein complex	0.00311234	TRUE	"A ribonucleoprotein complex that contains at least one RNA of the small nuclear RNA (snRNA) class and as well as its associated proteins. These are typically named after the snRNA(s) they contain, e.g. U1 snRNP, U4/U6 snRNP, or 7SK snRNP. Many, of these complexes become part of the spliceosome involved in splicing of nuclear mRNAs. Others are involved in regulation of transcription elongation or…	47	271	15	4386	0.0553506	0.319149	query_1	['GO:0120114', 'GO:0140513', 'GO:1990904']	['SNRNP70', 'SNRPA', 'SF3B1', 'DDX39B', 'SNRPD2', 'LSM3', 'SF3B3', 'LSM8', 'RBM42', 'SNRNP200', 'LSM6', 'SNRPF', 'DDX46', 'SNU13', 'USP39']	[['IDA', 'IPI', 'IBA'], ['IDA', 'IPI', 'IBA', 'IEA'], ['IDA', 'IBA', 'NAS'], ['IDA'], ['IDA', 'IPI', 'IBA', 'TAS', 'NAS', 'IEA'], ['IDA', 'IPI', 'IBA'], ['IBA', 'NAS'], ['IDA', 'IPI', 'IBA', 'IEA'], ['IPI'], ['IDA', 'IPI'], ['IDA', 'IPI', 'IBA', 'TAS'], ['IDA', 'IPI', 'IBA', 'NAS'], ['NAS'], ['IDA', 'IPI', 'IBA'], ['IDA', 'IPI']]	MEblack
GO:CC	GO:0120114	Sm-like protein family complex	0.00786972	TRUE	"A protein complex containing members of the Like-Sm family of proteins, which includes both the Sm proteins and the Lsm proteins, and which generally form hexameric or heptameric ring structures which bind to RNA. While some of these ring complexes may form independently of RNA, many only form in association with their target RNA. In addition to Lsm-family proteins, many of these complexes conta…	50	271	15	4386	0.0553506	0.3	query_1	['GO:0032991']	['SNRNP70', 'SNRPA', 'SF3B1', 'DDX39B', 'SNRPD2', 'LSM3', 'SF3B3', 'LSM8', 'RBM42', 'SNRNP200', 'LSM6', 'SNRPF', 'DDX46', 'SNU13', 'USP39']	[['IDA', 'IPI', 'IBA'], ['IDA', 'IPI', 'IBA', 'IEA'], ['IDA', 'IBA', 'NAS'], ['IDA'], ['IDA', 'IPI', 'IBA', 'TAS', 'NAS', 'IEA'], ['IDA', 'IPI', 'IBA'], ['IBA', 'NAS'], ['IDA', 'IPI', 'IBA', 'IEA'], ['IPI'], ['IDA', 'IPI'], ['IDA', 'IPI', 'IBA', 'TAS', 'IEA'], ['IDA', 'IPI', 'IBA', 'NAS', 'IEA'], ['NAS'], ['IDA', 'IPI', 'IBA'], ['IDA', 'IPI']]	MEblack
GO:CC	GO:0031981	nuclear lumen	0.0292878	TRUE	"The volume enclosed by the nuclear inner membrane." [GOC:mah, GOC:pz]	1237	271	113	4386	0.416974	0.09135	query_1	['GO:0005634', 'GO:0070013']	['PSMA1', 'YWHAZ', 'H2BC13', 'SNRNP70', 'RPS4X', 'DLST', 'RPL23', 'RPL34', 'RPSA', 'CSTB', 'LGALS3', 'ANXA1', 'BRIX1', 'APRT', 'HNRNPF', 'LMNB2', 'PTCD3', 'CCT8', 'S100A10', 'HNMT', 'PSMB1', 'H3-3B', 'PRPF4B', 'SFPQ', 'SMCHD1', 'SRSF6', 'SNRPA', 'NASP', 'SF3B1', 'KHSRP', 'PSMD14', 'DDX39B', 'SNRPD2', 'NCL', 'LSM3', 'KPNB1', 'ANXA11', 'H1-0', 'TOP1', 'CDK5RAP3', 'EIF4A3', 'HNRNPH2', 'RPS11', 'CBR3…	[['IDA', 'TAS'], ['TAS'], ['IDA', 'TAS'], ['IDA', 'ISS', 'TAS', 'IEA'], ['TAS', 'IEA'], ['IDA'], ['IDA', 'IEA'], ['IDA'], ['TAS'], ['IDA'], ['IDA'], ['IDA'], ['IDA', 'IBA', 'IEA'], ['IDA'], ['IDA', 'IBA', 'TAS', 'IEA'], ['IBA', 'IEA'], ['IDA'], ['IDA'], ['NAS'], ['IDA'], ['IDA', 'TAS'], ['IDA', 'TAS'], ['IDA', 'TAS'], ['IDA', 'TAS', 'IEA'], ['IDA', 'IBA', 'IEA'], ['IDA', 'IBA', 'TAS', 'IEA'], ['I…	MEblack
KEGG	KEGG:03040	Spliceosome	0.00271098	TRUE	Spliceosome	89	271	21	4386	0.0774908	0.235955	query_1	['KEGG:00000']	['SNRNP70', 'SRSF6', 'SNRPA', 'SF3B1', 'DDX39B', 'SNRPD2', 'LSM3', 'EIF4A3', 'SF3B3', 'SRSF2', 'LSM8', 'PUF60', 'SNRNP200', 'LSM6', 'PRPF19', 'SNRPF', 'DDX46', 'HNRNPM', 'SNU13', 'USP39', 'PLRG1']	[['KEGG'], ['KEGG'], ['KEGG'], ['KEGG'], ['KEGG'], ['KEGG'], ['KEGG'], ['KEGG'], ['KEGG'], ['KEGG'], ['KEGG'], ['KEGG'], ['KEGG'], ['KEGG'], ['KEGG'], ['KEGG'], ['KEGG'], ['KEGG'], ['KEGG'], ['KEGG'], ['KEGG']]	MEblack
REAC	REAC:R-HSA-8953854	Metabolism of RNA	1.34354e-06	TRUE	Metabolism of RNA	373	271	57	4386	0.210332	0.152815	query_1	['REAC:0000000']	['PSMA1', 'YWHAZ', 'SNRNP70', 'RPL31', 'RPS4X', 'RPL23', 'RPL34', 'RPSA', 'HNRNPF', 'PSMB1', 'PRPF4B', 'RPL35A', 'SRSF6', 'SNRPA', 'SF3B1', 'KHSRP', 'PSMD14', 'DDX39B', 'RPL38', 'SNRPD2', 'NCL', 'LSM3', 'RPL28', 'EIF4A3', 'HNRNPH2', 'RPS11', 'PPP2R1A', 'GSPT1', 'PSMB6', 'RTRAF', 'PSMA4', 'SF3B3', 'SRSF2', 'RPL26', 'LSM8', 'GPKOW', 'RPL37', 'RBM42', 'NUP210', 'PUF60', 'SNRNP200', 'PSMB7', 'LSM6', …	[['REAC'], ['REAC'], ['REAC'], ['REAC'], ['REAC'], ['REAC'], ['REAC'], ['REAC'], ['REAC'], ['REAC'], ['REAC'], ['REAC'], ['REAC'], ['REAC'], ['REAC'], ['REAC'], ['REAC'], ['REAC'], ['REAC'], ['REAC'], ['REAC'], ['REAC'], ['REAC'], ['REAC'], ['REAC'], ['REAC'], ['REAC'], ['REAC'], ['REAC'], ['REAC'], ['REAC'], ['REAC'], ['REAC'], ['REAC'], ['REAC'], ['REAC'], ['REAC'], ['REAC'], ['REAC'], ['REAC']…	MEblack
REAC	REAC:R-HSA-72163	mRNA Splicing - Major Pathway	0.000510046	TRUE	mRNA Splicing - Major Pathway	129	271	27	4386	0.099631	0.209302	query_1	['REAC:R-HSA-72172']	['SNRNP70', 'HNRNPF', 'PRPF4B', 'SRSF6', 'SNRPA', 'SF3B1', 'DDX39B', 'SNRPD2', 'LSM3', 'EIF4A3', 'HNRNPH2', 'SF3B3', 'SRSF2', 'LSM8', 'GPKOW', 'RBM42', 'PUF60', 'SNRNP200', 'LSM6', 'PRPF19', 'SNRPF', 'DDX46', 'HNRNPM', 'SMU1', 'SNU13', 'USP39', 'PLRG1']	[['REAC'], ['REAC'], ['REAC'], ['REAC'], ['REAC'], ['REAC'], ['REAC'], ['REAC'], ['REAC'], ['REAC'], ['REAC'], ['REAC'], ['REAC'], ['REAC'], ['REAC'], ['REAC'], ['REAC'], ['REAC'], ['REAC'], ['REAC'], ['REAC'], ['REAC'], ['REAC'], ['REAC'], ['REAC'], ['REAC'], ['REAC']]	MEblack
REAC	REAC:R-HSA-72172	mRNA Splicing	0.000510046	TRUE	mRNA Splicing	129	271	27	4386	0.099631	0.209302	query_1	['REAC:R-HSA-72203']	['SNRNP70', 'HNRNPF', 'PRPF4B', 'SRSF6', 'SNRPA', 'SF3B1', 'DDX39B', 'SNRPD2', 'LSM3', 'EIF4A3', 'HNRNPH2', 'SF3B3', 'SRSF2', 'LSM8', 'GPKOW', 'RBM42', 'PUF60', 'SNRNP200', 'LSM6', 'PRPF19', 'SNRPF', 'DDX46', 'HNRNPM', 'SMU1', 'SNU13', 'USP39', 'PLRG1']	[['REAC'], ['REAC'], ['REAC'], ['REAC'], ['REAC'], ['REAC'], ['REAC'], ['REAC'], ['REAC'], ['REAC'], ['REAC'], ['REAC'], ['REAC'], ['REAC'], ['REAC'], ['REAC'], ['REAC'], ['REAC'], ['REAC'], ['REAC'], ['REAC'], ['REAC'], ['REAC'], ['REAC'], ['REAC'], ['REAC'], ['REAC']]	MEblack
REAC	REAC:R-HSA-72203	Processing of Capped Intron-Containing Pre-mRNA	0.0064974	TRUE	Processing of Capped Intron-Containing Pre-mRNA	163	271	29	4386	0.107011	0.177914	query_1	['REAC:R-HSA-8953854']	['SNRNP70', 'HNRNPF', 'PRPF4B', 'SRSF6', 'SNRPA', 'SF3B1', 'DDX39B', 'SNRPD2', 'LSM3', 'EIF4A3', 'HNRNPH2', 'SF3B3', 'SRSF2', 'LSM8', 'GPKOW', 'RBM42', 'NUP210', 'PUF60', 'SNRNP200', 'LSM6', 'PRPF19', 'SNRPF', 'DDX46', 'HNRNPM', 'SMU1', 'SNU13', 'USP39', 'CPSF1', 'PLRG1']	[['REAC'], ['REAC'], ['REAC'], ['REAC'], ['REAC'], ['REAC'], ['REAC'], ['REAC'], ['REAC'], ['REAC'], ['REAC'], ['REAC'], ['REAC'], ['REAC'], ['REAC'], ['REAC'], ['REAC'], ['REAC'], ['REAC'], ['REAC'], ['REAC'], ['REAC'], ['REAC'], ['REAC'], ['REAC'], ['REAC'], ['REAC'], ['REAC'], ['REAC']]	MEblack
REAC	REAC:R-HSA-195721	Signaling by WNT	0.0143645	TRUE	Signaling by WNT	123	271	24	4386	0.0885609	0.195122	query_1	['REAC:R-HSA-162582']	['PSMA1', 'YWHAZ', 'CLTC', 'H2BC13', 'CLTA', 'PSMB1', 'H3-3B', 'PSMD14', 'GNB2', 'CLTB', 'PPP2R1A', 'AP2M1', 'PSMB6', 'SNX3', 'PSMA4', 'MAP3K7', 'GNG5', 'CSNK2A1', 'CUL3', 'PSMB7', 'PSMD8', 'PSMB2', 'PSMB3', 'PPP3CB']	[['REAC'], ['REAC'], ['REAC'], ['REAC'], ['REAC'], ['REAC'], ['REAC'], ['REAC'], ['REAC'], ['REAC'], ['REAC'], ['REAC'], ['REAC'], ['REAC'], ['REAC'], ['REAC'], ['REAC'], ['REAC'], ['REAC'], ['REAC'], ['REAC'], ['REAC'], ['REAC'], ['REAC']]	MEblack
REAC	REAC:R-HSA-74160	Gene expression (Transcription)	0.0331742	TRUE	Gene expression (Transcription)	334	271	44	4386	0.162362	0.131737	query_1	['REAC:0000000']	['PSMA1', 'YWHAZ', 'H2BC13', 'GPI', 'LGALS3', 'HSPD1', 'COX5A', 'PSMB1', 'H3-3B', 'SFN', 'YWHAG', 'SRSF6', 'TIGAR', 'SF3B1', 'PSMD14', 'LBR', 'DDX39B', 'EIF4A3', 'PPP2R1A', 'PSMB6', 'PML', 'PSMA4', 'SRSF2', 'DEK', 'TXN', 'LRPPRC', 'MYBBP1A', 'NUP210', 'TACO1', 'SUMO1', 'CSNK2A1', 'PSMB7', 'PSMD8', 'YWHAH', 'SNRPF', 'PSMB2', 'PSMB3', 'CASP1', 'RABGGTA', 'NOP2', 'SSB', 'CPSF1', 'RBM14', 'PRDX2']	[['REAC'], ['REAC'], ['REAC'], ['REAC'], ['REAC'], ['REAC'], ['REAC'], ['REAC'], ['REAC'], ['REAC'], ['REAC'], ['REAC'], ['REAC'], ['REAC'], ['REAC'], ['REAC'], ['REAC'], ['REAC'], ['REAC'], ['REAC'], ['REAC'], ['REAC'], ['REAC'], ['REAC'], ['REAC'], ['REAC'], ['REAC'], ['REAC'], ['REAC'], ['REAC'], ['REAC'], ['REAC'], ['REAC'], ['REAC'], ['REAC'], ['REAC'], ['REAC'], ['REAC'], ['REAC'], ['REAC']…	MEblack
REAC	REAC:R-HSA-73857	RNA Polymerase II Transcription	0.034424	TRUE	RNA Polymerase II Transcription	290	271	40	4386	0.147601	0.137931	query_1	['REAC:R-HSA-74160']	['PSMA1', 'YWHAZ', 'H2BC13', 'GPI', 'LGALS3', 'HSPD1', 'COX5A', 'PSMB1', 'H3-3B', 'SFN', 'YWHAG', 'SRSF6', 'TIGAR', 'PSMD14', 'LBR', 'DDX39B', 'EIF4A3', 'PPP2R1A', 'PSMB6', 'PML', 'PSMA4', 'SRSF2', 'DEK', 'TXN', 'LRPPRC', 'TACO1', 'SUMO1', 'CSNK2A1', 'PSMB7', 'PSMD8', 'YWHAH', 'SNRPF', 'PSMB2', 'PSMB3', 'CASP1', 'RABGGTA', 'NOP2', 'CPSF1', 'RBM14', 'PRDX2']	[['REAC'], ['REAC'], ['REAC'], ['REAC'], ['REAC'], ['REAC'], ['REAC'], ['REAC'], ['REAC'], ['REAC'], ['REAC'], ['REAC'], ['REAC'], ['REAC'], ['REAC'], ['REAC'], ['REAC'], ['REAC'], ['REAC'], ['REAC'], ['REAC'], ['REAC'], ['REAC'], ['REAC'], ['REAC'], ['REAC'], ['REAC'], ['REAC'], ['REAC'], ['REAC'], ['REAC'], ['REAC'], ['REAC'], ['REAC'], ['REAC'], ['REAC'], ['REAC'], ['REAC'], ['REAC'], ['REAC']]	MEblack

## Sheet: MEblue
source	native	name	p_value	significant	description	term_size	query_size	intersection_size	effective_domain_size	precision	recall	query	parents	intersections	evidences	module
GO:BP	GO:0030029	actin filament-based process	7.21555e-23	TRUE	"Any cellular process that depends upon or alters the actin cytoskeleton, that part of the cytoskeleton comprising actin filaments and their associated proteins." [GOC:mah]	341	499	110	4386	0.220441	0.322581	query_1	['GO:0009987']	['PARVA', 'SYNPO', 'PGM5', 'PDLIM7', 'FERMT2', 'MYH11', 'LMOD1', 'PALLD', 'DSTN', 'MYH10', 'SORBS3', 'PDLIM3', 'SYNPO2', 'SORBS1', 'MYLK2', 'PAWR', 'LDB3', 'PRKG1', 'MYO1C', 'KANK2', 'CSRP2', 'EHD2', 'CNN3', 'PDLIM4', 'SMTN', 'LIMCH1', 'HIP1', 'CAVIN3', 'CNN1', 'PDLIM5', 'ENAH', 'PFN2', 'PDLIM2', 'EPS8', 'PLS3', 'CSRP1', 'CFL2', 'CTTN', 'SVIL', 'ACTN1', 'SGCD', 'ARHGEF17', 'MYO1D', 'DBN1', 'FLNA'…	[['ISS', 'IBA', 'IEA'], ['ISS', 'IBA'], ['IBA'], ['IBA', 'IEA'], ['IMP'], ['ISS', 'IBA'], ['IDA', 'IBA', 'IEA'], ['IEA'], ['IDA', 'IBA', 'TAS', 'IEA'], ['IDA', 'IMP', 'IBA'], ['IDA'], ['IBA'], ['IDA', 'IBA'], ['ISS'], ['IDA'], ['ISS'], ['IBA', 'IEA'], ['TAS'], ['IBA', 'IEA'], ['IEA'], ['IBA'], ['IEA'], ['IBA', 'IEA'], ['IDA', 'IBA'], ['IBA'], ['IMP', 'IBA', 'IEA'], ['IBA'], ['IEA'], ['IBA', 'IEA'…	MEblue
GO:BP	GO:0030036	actin cytoskeleton organization	6.5614e-20	TRUE	"A process that is carried out at the cellular level which results in the assembly, arrangement of constituent parts, or disassembly of cytoskeletal structures comprising actin filaments and their associated proteins." [GOC:dph, GOC:jl, GOC:mah]	318	499	101	4386	0.202405	0.31761	query_1	['GO:0007010', 'GO:0030029']	['PARVA', 'SYNPO', 'PGM5', 'PDLIM7', 'FERMT2', 'MYH11', 'LMOD1', 'PALLD', 'DSTN', 'MYH10', 'SORBS3', 'PDLIM3', 'SYNPO2', 'SORBS1', 'PAWR', 'LDB3', 'PRKG1', 'MYO1C', 'KANK2', 'CSRP2', 'EHD2', 'CNN3', 'PDLIM4', 'SMTN', 'LIMCH1', 'HIP1', 'CAVIN3', 'CNN1', 'PDLIM5', 'ENAH', 'PFN2', 'PDLIM2', 'EPS8', 'PLS3', 'CSRP1', 'CFL2', 'CTTN', 'SVIL', 'ACTN1', 'ARHGEF17', 'MYO1D', 'DBN1', 'FLNA', 'ACTN4', 'TPM2'…	[['IBA', 'IEA'], ['ISS', 'IBA'], ['IBA'], ['IBA', 'IEA'], ['IMP'], ['ISS', 'IBA'], ['IDA', 'IBA', 'IEA'], ['IEA'], ['IDA', 'IBA', 'TAS', 'IEA'], ['IMP', 'IBA'], ['IDA'], ['IBA'], ['IDA', 'IBA'], ['ISS'], ['ISS'], ['IBA', 'IEA'], ['TAS'], ['IBA'], ['IEA'], ['IBA'], ['IEA'], ['IBA', 'IEA'], ['IDA', 'IBA'], ['IBA'], ['IMP', 'IBA', 'IEA'], ['IBA'], ['IEA'], ['IBA', 'IEA'], ['IBA'], ['IBA'], ['IDA', '…	MEblue
GO:BP	GO:0061061	muscle structure development	1.22924e-19	TRUE	"The progression of a muscle structure over time, from its formation to its mature state. Muscle structures are contractile cells, tissues or organs that are found in multicellular organisms." [GOC:dph]	202	499	77	4386	0.154309	0.381188	query_1	['GO:0048856']	['PGM5', 'PDLIM7', 'MYH11', 'LMOD1', 'MYLK', 'PDLIM3', 'SORBS2', 'MYLK2', 'LDB3', 'CRYAB', 'FHL1', 'PRKG1', 'CSRP2', 'EHD2', 'PDLIM4', 'SMTN', 'DMD', 'PDLIM5', 'SGCE', 'PDLIM2', 'ITGA8', 'LAMB2', 'FHL2', 'LAMA5', 'CAV2', 'UTRN', 'CSRP1', 'CFL2', 'HSPB2', 'SVIL', 'TAGLN', 'ACTN1', 'SGCD', 'ACTN4', 'ITGA7', 'MYL3', 'ITGB1', 'TPM1', 'NPNT', 'TMOD1', 'ELN', 'ACTN2', 'SGCB', 'TANC1', 'FLNC', 'CAV1', '…	[['IBA'], ['IBA'], ['IMP', 'ISS'], ['IBA'], ['IMP'], ['IBA'], ['ISS'], ['IDA', 'IMP', 'IBA', 'IEA'], ['IBA', 'IEA'], ['IEA'], ['NAS', 'IEA'], ['IEA'], ['IBA'], ['ISS', 'IEA'], ['IBA'], ['TAS'], ['ISS', 'IBA', 'NAS', 'IEA'], ['ISS', 'IBA'], ['TAS'], ['IBA'], ['IEA'], ['NAS'], ['IEA'], ['IEA'], ['ISS', 'IEA'], ['TAS'], ['IBA'], ['IEA'], ['IEA'], ['IMP'], ['TAS'], ['IBA'], ['TAS', 'IEA'], ['IBA'], […	MEblue
GO:BP	GO:0003012	muscle system process	1.18311e-18	TRUE	"A organ system process carried out at the level of a muscle. Muscle tissue is composed of contractile cells or fibers." [GOC:mtg_cardio]	122	499	57	4386	0.114228	0.467213	query_1	['GO:0003008']	['MYH11', 'LMOD1', 'MYLK', 'SORBS2', 'MYLK2', 'CRYAB', 'PPP1R12B', 'SYNM', 'PRKG1', 'LMCD1', 'SMTN', 'DMD', 'SLMAP', 'CNN1', 'PDLIM5', 'UTRN', 'CTTN', 'EHD3', 'SGCD', 'FLNA', 'TPM2', 'MYL3', 'TPM1', 'NPNT', 'TMOD1', 'GSTM2', 'CAV1', 'PDE5A', 'MYL6B', 'CALD1', 'MYL9', 'ACTA1', 'COL14A1', 'DAG1', 'DTNA', 'CAMK2G', 'DAPK3', 'MYL6', 'ROCK2', 'GNAO1', 'SOD1', 'PPP1R13L', 'GUCY1A1', 'NOL3', 'SULF2', 'M…	[['ISS'], ['IBA'], ['ISS', 'IBA'], ['ISS'], ['IDA', 'IBA', 'IC'], ['TAS'], ['TAS'], ['IBA', 'IEA'], ['IEA'], ['IMP', 'IEA'], ['TAS'], ['IMP', 'ISS', 'IBA', 'IEA'], ['TAS'], ['TAS'], ['ISS'], ['TAS'], ['IMP'], ['IEA'], ['IEA'], ['IC'], ['IBA'], ['IMP'], ['IMP', 'ISS', 'IBA', 'TAS'], ['IEA'], ['IBA', 'IEA'], ['TAS', 'IC'], ['ISS', 'IC', 'IEA'], ['IEA'], ['TAS'], ['IEA'], ['TAS'], ['TAS', 'IEA'], ['…	MEblue
GO:BP	GO:0007010	cytoskeleton organization	1.85546e-18	TRUE	"A process that is carried out at the cellular level which results in the assembly, arrangement of constituent parts, or disassembly of cytoskeletal structures." [GOC:dph, GOC:jl, GOC:mah]	519	499	134	4386	0.268537	0.258189	query_1	['GO:0006996']	['PARVA', 'SYNPO', 'PGM5', 'PDLIM7', 'FERMT2', 'MYH11', 'LMOD1', 'PALLD', 'DSTN', 'MYH10', 'SORBS3', 'PDLIM3', 'SYNPO2', 'SORBS1', 'SORBS2', 'PAWR', 'LDB3', 'CRYAB', 'NEXN', 'SYNM', 'PRKG1', 'MYO1C', 'KANK2', 'CSRP2', 'EHD2', 'CNN3', 'PDLIM4', 'SMTN', 'LIMCH1', 'HIP1', 'DMD', 'CAVIN3', 'CNN1', 'MAP1B', 'PDLIM5', 'ENAH', 'PFN2', 'PDLIM2', 'EPS8', 'PLS3', 'CSRP1', 'CFL2', 'CTTN', 'SVIL', 'ACTN1', '…	[['IBA', 'IEA'], ['ISS', 'IBA'], ['IBA'], ['IBA', 'IEA'], ['IMP'], ['ISS', 'IBA'], ['IDA', 'IBA', 'IEA'], ['NAS', 'IEA'], ['IDA', 'IBA', 'TAS', 'IEA'], ['IMP', 'IBA'], ['IDA', 'NAS', 'IEA'], ['IBA'], ['IDA', 'IBA'], ['ISS'], ['IEA'], ['ISS'], ['IBA', 'IEA'], ['IEA'], ['IEP'], ['TAS', 'IEA'], ['TAS'], ['IBA'], ['IEA'], ['IBA'], ['IEA'], ['IBA', 'IEA'], ['IDA', 'IBA'], ['IBA'], ['IMP', 'IBA', 'IEA'…	MEblue
GO:BP	GO:0006936	muscle contraction	6.93699e-18	TRUE	"A process in which force is generated within muscle tissue, resulting in a change in muscle geometry. Force generation involves a chemo-mechanical energy conversion step that is carried out by the actin/myosin complex activity, which generates force through ATP hydrolysis." [GOC:ef, GOC:mtg_muscle, ISBN:0198506732]	95	499	49	4386	0.0981964	0.515789	query_1	['GO:0003012']	['MYH11', 'LMOD1', 'MYLK', 'MYLK2', 'CRYAB', 'PPP1R12B', 'SYNM', 'PRKG1', 'SMTN', 'DMD', 'SLMAP', 'CNN1', 'UTRN', 'CTTN', 'EHD3', 'SGCD', 'FLNA', 'TPM2', 'MYL3', 'TPM1', 'NPNT', 'TMOD1', 'GSTM2', 'CAV1', 'PDE5A', 'MYL6B', 'CALD1', 'MYL9', 'ACTA1', 'DTNA', 'DAPK3', 'MYL6', 'ROCK2', 'GNAO1', 'SOD1', 'PPP1R13L', 'GUCY1A1', 'SULF2', 'MYOF', 'ROCK1', 'MYL4', 'GPD1L', 'DLG1', 'CAMK2D', 'MYH14', 'EMD', …	[['ISS'], ['IBA'], ['ISS', 'IBA'], ['IDA', 'IBA', 'IC'], ['TAS'], ['TAS'], ['IBA', 'IEA'], ['IEA'], ['TAS'], ['IMP', 'ISS', 'IEA'], ['TAS'], ['TAS'], ['TAS'], ['IMP'], ['IEA'], ['IEA'], ['IC'], ['IBA'], ['IMP'], ['IMP', 'ISS', 'IBA', 'TAS'], ['IEA'], ['IBA', 'IEA'], ['IC'], ['ISS', 'IC', 'IEA'], ['IEA'], ['TAS'], ['IEA'], ['TAS'], ['TAS'], ['TAS'], ['TAS'], ['TAS'], ['TAS', 'IEA'], ['TAS'], ['ISS…	MEblue
GO:BP	GO:0003008	system process	3.00888e-12	TRUE	"A multicellular organismal process carried out by any of the organs or tissues in an organ system. An organ system is a regularly interacting or interdependent group of organs or tissues that work together to carry out a biological objective." [GOC:mtg_cardio]	436	499	108	4386	0.216433	0.247706	query_1	['GO:0032501']	['ITGA1', 'FERMT2', 'MYH11', 'LMOD1', 'MYLK', 'GNA11', 'SARM1', 'MCAM', 'SORBS2', 'MYLK2', 'CRYAB', 'PPP1R12B', 'SYNM', 'PRKG1', 'LMCD1', 'SMTN', 'DMD', 'SLMAP', 'CNN1', 'PDLIM5', 'ITGA8', 'LAMB2', 'UTRN', 'CTTN', 'WFS1', 'EHD3', 'SGCD', 'FLNA', 'TPM2', 'MYL3', 'ITGB1', 'TPM1', 'NPNT', 'TMOD1', 'TJP2', 'ELN', 'ADH5', 'GSTM2', 'TANC1', 'CAV1', 'PDE3A', 'PDE5A', 'TJP1', 'MYL6B', 'CALD1', 'MYL9', 'A…	[['IEA'], ['IMP', 'IEA'], ['ISS'], ['IBA'], ['ISS', 'IBA'], ['IEA'], ['IEA'], ['IEP'], ['ISS'], ['IDA', 'IBA', 'IC'], ['TAS'], ['TAS'], ['IBA', 'IEA'], ['IEA'], ['IMP', 'IEA'], ['TAS'], ['IMP', 'ISS', 'IBA', 'IEA'], ['TAS'], ['TAS'], ['ISS'], ['IEA'], ['IEA'], ['TAS'], ['IMP'], ['IMP'], ['IEA'], ['IBA', 'IEA'], ['IC'], ['IBA'], ['IMP'], ['IMP', 'IEA'], ['IMP', 'ISS', 'IBA', 'TAS'], ['IEA'], ['IBA…	MEblue
GO:BP	GO:0097435	supramolecular fiber organization	4.37765e-12	TRUE	"A process that is carried out at the cellular level which results in the assembly, arrangement of constituent parts, or disassembly of a supramolecular fiber, a polymer consisting of an indefinite number of protein or protein complex subunits that have polymerised to form a fiber-shaped structure." [GOC:pr]	378	499	98	4386	0.196393	0.259259	query_1	['GO:0016043']	['SYNPO', 'PGM5', 'FERMT2', 'MYH11', 'LMOD1', 'DSTN', 'SORBS3', 'SYNPO2', 'SORBS1', 'PAWR', 'LDB3', 'CRYAB', 'MYO1C', 'KANK2', 'CSRP2', 'LTBP4', 'CNN3', 'LIMCH1', 'HIP1', 'CNN1', 'MAP1B', 'ENAH', 'PFN2', 'EPS8', 'PLS3', 'CSRP1', 'CFL2', 'CTTN', 'SVIL', 'ACTN1', 'MYO1D', 'DBN1', 'FLNA', 'TPM2', 'ITGB1', 'TPM1', 'CDC42EP4', 'TMOD1', 'NCKAP1', 'ELN', 'CAP2', 'ACTN2', 'FLNC', 'TJP1', 'CALD1', 'CNN2',…	[['ISS', 'IBA'], ['IBA'], ['IMP'], ['IMP', 'ISS'], ['IDA', 'IBA', 'IEA'], ['IDA', 'IBA', 'TAS', 'IEA'], ['IDA'], ['IDA', 'IBA'], ['ISS'], ['ISS'], ['IEA'], ['IDA'], ['IBA'], ['IEA'], ['IBA'], ['ISS'], ['IBA'], ['IMP', 'IBA'], ['IBA'], ['IBA'], ['IBA', 'IEA'], ['IBA'], ['IDA', 'IMP', 'IGI', 'IBA', 'IEA'], ['ISS', 'IEA'], ['IBA', 'IEA'], ['IBA'], ['IDA', 'IMP', 'ISS', 'IBA', 'IEA'], ['IMP', 'ISS'],…	MEblue
GO:BP	GO:0007155	cell adhesion	4.29266e-11	TRUE	"The attachment of a cell, either to another cell or to an underlying substrate such as the extracellular matrix, via cell adhesion molecules." [GOC:hb, GOC:pf]	527	499	120	4386	0.240481	0.227704	query_1	['GO:0009987']	['PARVA', 'PGM5', 'ITGA1', 'TGFB1I1', 'FERMT2', 'FBLIM1', 'PALLD', 'MYH10', 'SORBS3', 'VCL', 'RRAS', 'SORBS1', 'MCAM', 'BCAM', 'PAWR', 'NEXN', 'CDH13', 'PRKG1', 'ILK', 'CNN3', 'LIMCH1', 'DMD', 'PDLIM5', 'SGCE', 'ITGA8', 'LAMB2', 'TRIP6', 'HSPG2', 'LAMA5', 'UTRN', 'STXBP1', 'CSRP1', 'CTTN', 'ACTN1', 'FLNA', 'ACTN4', 'ITGA7', 'PPP1R12A', 'ITGB1', 'TPM1', 'VCAN', 'LIMS2', 'NPNT', 'RSU1', 'TJP2', 'LP…	[['IMP', 'ISS', 'IBA', 'IEA'], ['IEA'], ['IMP', 'IBA', 'IEA'], ['TAS'], ['IMP', 'IGI', 'ISS', 'IBA', 'IEA'], ['IMP', 'IBA', 'IEA'], ['IBA', 'IEA'], ['IEA'], ['IBA', 'TAS', 'IEA'], ['IMP', 'HMP', 'IBA', 'TAS', 'NAS', 'IEA'], ['IMP'], ['ISS', 'IBA', 'TAS'], ['TAS', 'IEA'], ['IMP', 'TAS', 'IEA'], ['IEA'], ['IBA'], ['IDA', 'IMP', 'IBA', 'IEA'], ['IMP'], ['IMP', 'IGI', 'HMP', 'IBA', 'TAS'], ['IEA'], […	MEblue
GO:BP	GO:0007517	muscle organ development	5.79025e-10	TRUE	"The process whose specific outcome is the progression of the muscle over time, from its formation to the mature structure. The muscle is an organ consisting of a tissue made up of various elongated cells that are specialized to contract and thus to produce movement and mechanical work." [GOC:jid, ISBN:0198506732]	87	499	38	4386	0.0761523	0.436782	query_1	['GO:0048513', 'GO:0061061']	['MYLK', 'MYLK2', 'CRYAB', 'FHL1', 'SMTN', 'DMD', 'SGCE', 'LAMA5', 'CAV2', 'UTRN', 'CFL2', 'SVIL', 'TAGLN', 'SGCD', 'ITGA7', 'MYL3', 'ITGB1', 'TPM1', 'ELN', 'SGCB', 'CAV1', 'MYL6B', 'ACTA1', 'ITGA11', 'DAG1', 'MYL6', 'CTNNB1', 'FHL3', 'LOX', 'ENG', 'TGFB1', 'PRKAA1', 'TGFB2', 'MYH14', 'EMD', 'SRI', 'LEMD2', 'UNC45A']	[['IMP'], ['IDA', 'IMP', 'IBA', 'IEA'], ['IEA'], ['NAS', 'IEA'], ['TAS'], ['IBA', 'NAS', 'IEA'], ['TAS'], ['IEA'], ['ISS', 'IEA'], ['TAS'], ['IEA'], ['IMP'], ['TAS'], ['TAS'], ['TAS'], ['IMP'], ['IEA'], ['IMP'], ['IEA'], ['TAS', 'IEA'], ['ISS', 'IEA'], ['TAS'], ['ISS', 'IEA'], ['TAS'], ['IBA'], ['TAS'], ['IEA'], ['TAS'], ['IEA'], ['ISS', 'IEA'], ['IEA'], ['IEA'], ['ISS'], ['IMP'], ['TAS', 'IEA'],…	MEblue
GO:BP	GO:0060537	muscle tissue development	3.54262e-09	TRUE	"The progression of muscle tissue over time, from its initial formation to its mature state. Muscle tissue is a contractile tissue made up of actin and myosin fibers." [GOC:dph]	104	499	41	4386	0.0821643	0.394231	query_1	['GO:0009888']	['PGM5', 'MYH11', 'MYLK', 'SORBS2', 'MYLK2', 'PRKG1', 'CSRP2', 'DMD', 'PDLIM5', 'ITGA8', 'FHL2', 'CAV2', 'CSRP1', 'CFL2', 'SVIL', 'SGCD', 'MYL3', 'ITGB1', 'TPM1', 'ELN', 'ACTN2', 'SGCB', 'CAV1', 'MYL6B', 'ACTA1', 'PDGFRB', 'COL14A1', 'YAP1', 'MYL6', 'CTNNB1', 'PPP1R13L', 'LOX', 'ENG', 'TGFB1', 'DLG1', 'PRKAA1', 'TGFB2', 'MAP2K4', 'MYH14', 'EMD', 'LEMD2']	[['IBA'], ['IMP'], ['IMP'], ['ISS'], ['IDA', 'IMP', 'IBA', 'IEA'], ['IEA'], ['IBA'], ['IBA', 'IEA'], ['ISS'], ['IEA'], ['IEA'], ['ISS', 'IEA'], ['IBA'], ['IEA'], ['IMP'], ['IBA', 'IEA'], ['IMP'], ['IEA'], ['IMP'], ['IEA'], ['IEA'], ['IEA'], ['ISS', 'IEA'], ['TAS'], ['ISS', 'IEA'], ['ISS'], ['IEA'], ['IEA'], ['TAS'], ['IEA'], ['IEA'], ['IEA'], ['ISS', 'IEA'], ['IEA'], ['IEA'], ['IEA'], ['IDA', 'IS…	MEblue
GO:BP	GO:0048856	anatomical structure development	5.39621e-09	TRUE	"The biological process whose specific outcome is the progression of an anatomical structure from an initial condition to its mature state. This process begins with the formation of the structure and ends with the mature structure, whatever form that may be including its natural destruction. An anatomical structure is any biological entity that occupies space and is distinguished from its surroun…	1533	499	250	4386	0.501002	0.163079	query_1	['GO:0032502']	['PARVA', 'PGM5', 'ITGA1', 'PDLIM7', 'TGFB1I1', 'FERMT2', 'MYH11', 'LMOD1', 'MYLK', 'CRIP2', 'GNA11', 'FBLIM1', 'EFHD1', 'PALLD', 'MYH10', 'SARM1', 'PDLIM3', 'VCL', 'RRAS', 'MCAM', 'SORBS2', 'MYLK2', 'LDB3', 'CRYAB', 'NEXN', 'FHL1', 'CDH13', 'PRKG1', 'KANK2', 'CSRP2', 'ILK', 'EHD2', 'CNN3', 'PDLIM4', 'SMTN', 'DMD', 'MAP1B', 'PDLIM5', 'ENAH', 'SGCE', 'PDLIM2', 'ITGA8', 'LAMB2', 'TRIP6', 'EPS8', 'F…	[['ISS', 'IEA'], ['IBA'], ['IEA'], ['IBA'], ['IMP', 'IEA'], ['IDA', 'IMP', 'IEA'], ['IMP', 'ISS'], ['IBA'], ['IMP'], ['IEA'], ['IEA'], ['IEA'], ['IEA'], ['IBA', 'IEA'], ['IBA', 'IEA'], ['ISS', 'IEA'], ['IBA'], ['IDA', 'IMP', 'IEA'], ['IMP', 'IEA'], ['IDA', 'IEP', 'IBA', 'TAS'], ['ISS'], ['IDA', 'IMP', 'IBA', 'IEA'], ['IBA', 'IEA'], ['IEA'], ['IBA'], ['NAS', 'IEA'], ['IDA', 'IBA'], ['IEA'], ['IMP'…	MEblue
GO:BP	GO:0031589	cell-substrate adhesion	5.74366e-09	TRUE	"The attachment of a cell to the underlying substrate via adhesion molecules." [GOC:mah, GOC:pf]	172	499	55	4386	0.11022	0.319767	query_1	['GO:0007155']	['PARVA', 'ITGA1', 'FERMT2', 'SORBS3', 'VCL', 'RRAS', 'SORBS1', 'BCAM', 'CDH13', 'ILK', 'LIMCH1', 'DMD', 'SGCE', 'ITGA8', 'TRIP6', 'LAMA5', 'UTRN', 'CTTN', 'ACTN1', 'FLNA', 'ACTN4', 'ITGA7', 'ITGB1', 'LIMS2', 'NPNT', 'RSU1', 'ACTN2', 'LAMC1', 'ITGA11', 'CDH11', 'NID1', 'MICALL2', 'LIMS1', 'DAG1', 'ITGB6', 'TLN1', 'TNXB', 'TRIOBP', 'DAPK3', 'ZYX', 'CTNNB1', 'EMILIN1', 'CASK', 'ROCK2', 'FBLN2', 'FB…	[['IMP', 'IBA', 'IEA'], ['IMP', 'IBA'], ['IMP', 'IGI', 'ISS', 'IBA', 'IEA'], ['IBA', 'IEA'], ['IMP', 'TAS', 'NAS'], ['IMP'], ['ISS', 'IBA', 'TAS'], ['IMP'], ['IMP'], ['IMP', 'IGI', 'IBA', 'TAS'], ['IMP', 'IBA'], ['IEA'], ['TAS'], ['IMP', 'IBA', 'NAS'], ['NAS'], ['IDA'], ['IMP'], ['ISS'], ['IMP'], ['IMP'], ['IMP'], ['IBA', 'TAS'], ['IMP', 'IGI', 'NAS', 'IEA'], ['IBA'], ['ISS', 'IEA'], ['IMP'], ['I…	MEblue
GO:BP	GO:0042692	muscle cell differentiation	7.09073e-09	TRUE	"The process in which a relatively unspecialized cell acquires specialized features of a muscle cell." [CL:0000187, GOC:go_curators]	124	499	45	4386	0.0901804	0.362903	query_1	['GO:0030154', 'GO:0061061']	['PGM5', 'MYH11', 'LMOD1', 'SORBS2', 'LDB3', 'PRKG1', 'CSRP2', 'EHD2', 'DMD', 'PDLIM5', 'ITGA8', 'LAMB2', 'FHL2', 'CAV2', 'CSRP1', 'CFL2', 'ACTN1', 'SGCD', 'ACTN4', 'ITGB1', 'TPM1', 'NPNT', 'TMOD1', 'ACTN2', 'SGCB', 'TANC1', 'FLNC', 'LAMC1', 'MYL9', 'ACTA1', 'NID1', 'PDGFRB', 'COL14A1', 'CDH2', 'EHD1', 'MYH9', 'CTNNB1', 'MECP2', 'LOX', 'ENG', 'TGFB1', 'DOCK1', 'LAMB1', 'MAP2K4', 'CAPN2']	[['IBA'], ['IMP', 'ISS'], ['IBA'], ['ISS'], ['IEA'], ['IEA'], ['IBA'], ['ISS', 'IEA'], ['ISS', 'IBA', 'IEA'], ['ISS'], ['IEA'], ['NAS'], ['IEA'], ['ISS', 'IEA'], ['IBA'], ['IEA'], ['IBA'], ['IEA'], ['IBA'], ['ISS', 'IEA'], ['IMP'], ['IEA'], ['IBA', 'IEA'], ['IMP', 'IBA', 'IEA'], ['IEA'], ['IEA'], ['IMP', 'IEA'], ['NAS'], ['IBA'], ['IMP', 'ISS', 'IBA', 'IEA'], ['NAS'], ['ISS'], ['IEA'], ['IEA'], […	MEblue
GO:BP	GO:0007015	actin filament organization	3.45724e-08	TRUE	"A process that is carried out at the cellular level which results in the assembly, arrangement of constituent parts, or disassembly of cytoskeletal structures comprising actin filaments. Includes processes that control the spatial distribution of actin filaments, such as organizing filaments into meshworks, bundles, or other structures, as by cross-linking." [GOC:mah]	216	499	62	4386	0.124248	0.287037	query_1	['GO:0030036', 'GO:0097435']	['SYNPO', 'FERMT2', 'LMOD1', 'DSTN', 'SORBS3', 'SYNPO2', 'SORBS1', 'PAWR', 'MYO1C', 'KANK2', 'CNN3', 'LIMCH1', 'HIP1', 'CNN1', 'ENAH', 'PFN2', 'EPS8', 'PLS3', 'CFL2', 'CTTN', 'SVIL', 'ACTN1', 'MYO1D', 'DBN1', 'FLNA', 'TPM2', 'TPM1', 'CDC42EP4', 'TMOD1', 'NCKAP1', 'ELN', 'CAP2', 'ACTN2', 'TJP1', 'CALD1', 'CNN2', 'ACTA1', 'MICALL2', 'WASL', 'SPTAN1', 'DPYSL3', 'PDLIM1', 'TRIOBP', 'SPTBN1', 'ZYX', '…	[['ISS', 'IBA'], ['IMP'], ['IDA', 'IBA', 'IEA'], ['IDA', 'IBA', 'TAS', 'IEA'], ['IDA'], ['IDA', 'IBA'], ['ISS'], ['ISS'], ['IBA'], ['IEA'], ['IBA'], ['IMP', 'IBA'], ['IBA'], ['IBA'], ['IBA'], ['IDA', 'IMP', 'IGI', 'IBA', 'IEA'], ['ISS', 'IEA'], ['IBA', 'IEA'], ['IDA', 'IMP', 'ISS', 'IBA', 'IEA'], ['IMP', 'ISS'], ['IBA'], ['IMP', 'IEA'], ['IBA'], ['ISS', 'IEA'], ['IDA', 'IEA'], ['IBA'], ['ISS', 'I…	MEblue
GO:BP	GO:0055001	muscle cell development	1.80333e-07	TRUE	"The process whose specific outcome is the progression of a muscle cell over time, from its formation to the mature structure. Muscle cell development does not include the steps involved in committing an unspecified cell to the muscle cell fate." [CL:0000187, GOC:devbiol]	63	499	29	4386	0.0581162	0.460317	query_1	['GO:0042692', 'GO:0048468']	['PGM5', 'MYH11', 'LMOD1', 'SORBS2', 'LDB3', 'PRKG1', 'CSRP2', 'DMD', 'PDLIM5', 'FHL2', 'CAV2', 'CSRP1', 'CFL2', 'ACTN1', 'SGCD', 'ACTN4', 'ITGB1', 'TPM1', 'TMOD1', 'ACTN2', 'SGCB', 'FLNC', 'MYL9', 'ACTA1', 'PDGFRB', 'COL14A1', 'LOX', 'ENG', 'MAP2K4']	[['IBA'], ['IMP', 'ISS'], ['IBA'], ['ISS'], ['IEA'], ['IEA'], ['IBA'], ['ISS', 'IBA', 'IEA'], ['ISS'], ['IEA'], ['ISS', 'IEA'], ['IBA'], ['IEA'], ['IBA'], ['IEA'], ['IBA'], ['IEA'], ['IMP'], ['IBA', 'IEA'], ['IMP', 'IBA', 'IEA'], ['IEA'], ['IMP', 'IEA'], ['IBA'], ['IMP', 'ISS', 'IBA', 'IEA'], ['ISS'], ['IEA'], ['IEA'], ['ISS', 'IEA'], ['IEA']]	MEblue
GO:BP	GO:0031032	actomyosin structure organization	1.9237e-07	TRUE	"A process that is carried out at the cellular level which results in the assembly, arrangement of constituent parts, or disassembly of cytoskeletal structures containing both actin and myosin or paramyosin. The myosin may be organized into filaments." [GOC:dph, GOC:jl, GOC:mah]	88	499	35	4386	0.0701403	0.397727	query_1	['GO:0030036']	['SYNPO', 'PGM5', 'FERMT2', 'MYH11', 'LMOD1', 'MYH10', 'SORBS3', 'SORBS1', 'LDB3', 'CSRP2', 'CNN3', 'LIMCH1', 'CNN1', 'PFN2', 'CSRP1', 'CFL2', 'ITGB1', 'TPM1', 'TMOD1', 'ELN', 'ACTN2', 'FLNC', 'TJP1', 'CNN2', 'MYL9', 'ACTA1', 'PDGFRB', 'PDLIM1', 'ZYX', 'MYH9', 'ROCK2', 'ROCK1', 'PHLDB2', 'MYH14', 'PXN']	[['ISS'], ['IBA'], ['IMP'], ['ISS', 'IBA'], ['IBA'], ['IMP', 'IBA'], ['IDA'], ['ISS'], ['IEA'], ['IBA'], ['IEA'], ['IMP', 'IBA', 'IEA'], ['IEA'], ['IMP', 'IEA'], ['IBA'], ['IEA'], ['IEA'], ['IMP', 'ISS'], ['IBA', 'IEA'], ['IEA'], ['IMP'], ['IMP'], ['IMP', 'ISS', 'IEA'], ['IEA'], ['IBA'], ['IMP', 'IBA'], ['ISS'], ['ISS', 'IEA'], ['IMP'], ['IDA'], ['IMP', 'IBA', 'TAS'], ['IBA', 'TAS'], ['IMP'], ['I…	MEblue
GO:BP	GO:0030048	actin filament-based movement	4.6658e-07	TRUE	"Movement of organelles or other particles along actin filaments, or sliding of actin filaments past each other, mediated by motor proteins." [GOC:BHF, GOC:mah]	46	499	24	4386	0.0480962	0.521739	query_1	['GO:0030029']	['PARVA', 'MYH10', 'MYLK2', 'MYO1C', 'LIMCH1', 'SGCD', 'MYO1D', 'FLNA', 'ACTN4', 'TPM1', 'CAV1', 'MYL6B', 'WASL', 'MYL6', 'MYH9', 'MYO1B', 'ROCK1', 'GPD1L', 'DLG1', 'MYO6', 'CAMK2D', 'MYH14', 'CACNA2D1', 'SRI']	[['ISS', 'IEA'], ['IDA'], ['IDA'], ['IBA', 'IEA'], ['IMP'], ['IEA'], ['IBA'], ['IC'], ['IMP'], ['ISS'], ['ISS', 'IC', 'IEA'], ['TAS'], ['ISS'], ['TAS'], ['IDA'], ['ISS', 'IBA', 'IEA'], ['IEA'], ['IMP'], ['ISS', 'IEA'], ['ISS', 'IBA', 'NAS'], ['ISS', 'IC'], ['IEA'], ['IMP'], ['IMP']]	MEblue
GO:BP	GO:0009888	tissue development	5.41748e-07	TRUE	"The process whose specific outcome is the progression of a tissue over time, from its formation to the mature structure." [ISBN:0471245208]	541	499	112	4386	0.224449	0.207024	query_1	['GO:0048856']	['PGM5', 'TGFB1I1', 'FERMT2', 'MYH11', 'MYLK', 'PALLD', 'VCL', 'SORBS2', 'MYLK2', 'PRKG1', 'KANK2', 'CSRP2', 'ILK', 'CNN3', 'DMD', 'MAP1B', 'PDLIM5', 'ITGA8', 'LAMB2', 'FHL2', 'LAMA5', 'CAV2', 'CSRP1', 'CFL2', 'SVIL', 'TAGLN', 'SGCD', 'PPL', 'FLNA', 'ACTG2', 'ITGA7', 'MYL3', 'ITGB1', 'TPM1', 'NPNT', 'TMOD1', 'TJP2', 'ELN', 'ACTN2', 'SGCB', 'GSTM3', 'CAV1', 'LAMC1', 'MUSTN1', 'LTBP3', 'TJP1', 'MYL…	[['IBA'], ['IMP', 'IEA'], ['IDA', 'IMP'], ['IMP'], ['IMP'], ['IEA'], ['IDA', 'IMP'], ['ISS'], ['IDA', 'IMP', 'IBA', 'IEA'], ['IEA'], ['IMP'], ['IBA'], ['IEA'], ['IEP'], ['IBA', 'IEA'], ['IDA'], ['ISS'], ['IEP', 'IEA'], ['IEA'], ['IEA'], ['IEA'], ['ISS', 'IEA'], ['IBA'], ['IEA'], ['IMP'], ['IDA'], ['IBA', 'IEA'], ['IEA'], ['IDA', 'IEA'], ['ISS'], ['IEP'], ['IMP'], ['IEP', 'NAS', 'IEA'], ['IMP'], […	MEblue
GO:BP	GO:0032502	developmental process	6.53853e-07	TRUE	"A biological process whose specific outcome is the progression of an integrated living unit: an anatomical structure (which may be a subcellular structure, cell, tissue, or organ), or organism over time from an initial condition to a later condition." [GOC:isa_complete]	1649	499	257	4386	0.51503	0.155852	query_1	['GO:0008150']	['PARVA', 'PGM5', 'ITGA1', 'PDLIM7', 'TGFB1I1', 'FERMT2', 'MYH11', 'LMOD1', 'MYLK', 'CRIP2', 'GNA11', 'FBLIM1', 'EFHD1', 'PALLD', 'MYH10', 'SARM1', 'PDLIM3', 'VCL', 'RRAS', 'MCAM', 'SORBS2', 'MYLK2', 'LDB3', 'CRYAB', 'NEXN', 'FHL1', 'CDH13', 'PRKG1', 'KANK2', 'CSRP2', 'ILK', 'EHD2', 'CNN3', 'PDLIM4', 'SMTN', 'HIP1', 'DMD', 'MAP1B', 'PDLIM5', 'ENAH', 'SGCE', 'PDLIM2', 'ITGA8', 'LAMB2', 'TRIP6', 'E…	[['ISS', 'IEA'], ['IBA'], ['IEA'], ['IBA', 'IEA'], ['IMP', 'IEA'], ['IDA', 'IMP', 'IEA'], ['IMP', 'ISS'], ['IBA'], ['IMP'], ['IEA'], ['IEA'], ['IEA'], ['IEA'], ['IBA', 'IEA'], ['IBA', 'IEA'], ['ISS', 'IEA'], ['IBA'], ['IDA', 'IMP', 'IEA'], ['IMP', 'IEA'], ['IDA', 'IEP', 'IBA', 'TAS'], ['ISS'], ['IDA', 'IMP', 'IBA', 'IEA'], ['IBA', 'IEA'], ['IEA'], ['IBA'], ['NAS', 'IEA'], ['IDA', 'IBA'], ['IEA'],…	MEblue
GO:BP	GO:0009653	anatomical structure morphogenesis	1.14263e-06	TRUE	"The process in which anatomical structures are generated and organized. Morphogenesis pertains to the creation of form." [GOC:go_curators, ISBN:0521436125]	764	499	143	4386	0.286573	0.187173	query_1	['GO:0032502', 'GO:0048856']	['PARVA', 'PGM5', 'ITGA1', 'TGFB1I1', 'FERMT2', 'MYH11', 'LMOD1', 'MYLK', 'FBLIM1', 'PALLD', 'MYH10', 'SARM1', 'VCL', 'RRAS', 'MCAM', 'MYLK2', 'LDB3', 'CRYAB', 'NEXN', 'FHL1', 'CDH13', 'PRKG1', 'CSRP2', 'ILK', 'EHD2', 'DMD', 'MAP1B', 'PDLIM5', 'ENAH', 'ITGA8', 'LAMB2', 'EPS8', 'FHL2', 'HSPG2', 'LAMA5', 'STXBP1', 'CSRP1', 'CFL2', 'CTTN', 'HSPB6', 'ACTN1', 'SGCD', 'DBN1', 'FLNA', 'ACTG2', 'ITGA7', …	[['ISS', 'IEA'], ['IBA'], ['IEA'], ['IEA'], ['IMP', 'IEA'], ['ISS'], ['IBA'], ['IMP'], ['IEA'], ['IBA', 'IEA'], ['IBA', 'IEA'], ['ISS', 'IEA'], ['IMP', 'IEA'], ['IMP'], ['IDA', 'IEP', 'IBA', 'TAS'], ['IMP', 'IBA'], ['IEA'], ['IEA'], ['IBA'], ['NAS'], ['IDA', 'IBA'], ['IEA'], ['IBA'], ['IMP', 'IEA'], ['ISS', 'IEA'], ['IEA'], ['IBA', 'TAS', 'IEA'], ['ISS'], ['IBA'], ['IEP', 'IEA'], ['IEA'], ['ISS',…	MEblue
GO:BP	GO:0034330	cell junction organization	1.70185e-06	TRUE	"A process that is carried out at the cellular level which results in the assembly, arrangement of constituent parts, or disassembly of a cell junction. A cell junction is a specialized region of connection between two cells or between a cell and the extracellular matrix." [GOC:dph, GOC:jl, GOC:mah]	240	499	63	4386	0.126253	0.2625	query_1	['GO:0016043']	['SYNPO', 'FERMT2', 'TNS1', 'VCL', 'SORBS1', 'CDH13', 'MYO1C', 'LIMCH1', 'MAP1B', 'PDLIM5', 'PFN2', 'LAMB2', 'TRIP6', 'LAMA5', 'CTTN', 'ACTN1', 'SNCG', 'DBN1', 'FLNA', 'ITGB1', 'LIMS2', 'NUMBL', 'TJP2', 'CAP2', 'ACTN2', 'TANC1', 'CAV1', 'LAMC1', 'TJP1', 'NEGR1', 'DAB2IP', 'CDH11', 'MICALL2', 'WASL', 'LIMS1', 'CDH2', 'DAG1', 'CTNNA1', 'TLN1', 'PRNP', 'PKN2', 'TLN2', 'DAPK3', 'IQSEC1', 'MTMR2', 'PP…	[['IDA', 'IBA'], ['IMP', 'ISS', 'IEA'], ['IEA'], ['IMP', 'NAS'], ['ISS'], ['IBA'], ['IMP'], ['IMP', 'IBA'], ['IEA'], ['ISS'], ['IEA'], ['IEA'], ['NAS'], ['IEA'], ['ISS', 'IEA'], ['IMP', 'IEA'], ['IBA', 'IEA'], ['ISS', 'IEA'], ['IEA'], ['IEA'], ['IBA', 'IEA'], ['IEA'], ['IBA'], ['IEA'], ['IMP'], ['IBA', 'IEA'], ['ISS', 'IEA'], ['IMP'], ['IMP', 'IBA', 'TAS'], ['IEA'], ['ISS', 'IEA'], ['IMP', 'IBA']…	MEblue
GO:BP	GO:0007160	cell-matrix adhesion	3.65245e-06	TRUE	"The binding of a cell to the extracellular matrix via adhesion molecules." [GOC:hb]	115	499	39	4386	0.0781563	0.33913	query_1	['GO:0031589']	['ITGA1', 'FERMT2', 'VCL', 'RRAS', 'SORBS1', 'BCAM', 'CDH13', 'ILK', 'LIMCH1', 'DMD', 'SGCE', 'ITGA8', 'TRIP6', 'UTRN', 'CTTN', 'ACTN1', 'ITGA7', 'ITGB1', 'NPNT', 'ACTN2', 'ITGA11', 'CDH11', 'NID1', 'LIMS1', 'DAG1', 'ITGB6', 'TLN1', 'TNXB', 'DAPK3', 'ZYX', 'CTNNB1', 'EMILIN1', 'CASK', 'ROCK2', 'FBLN5', 'NID2', 'ROCK1', 'PHLDB2', 'PTPRA']	[['IMP', 'IBA'], ['IMP', 'ISS', 'IBA', 'IEA'], ['IMP', 'TAS', 'NAS'], ['IMP'], ['ISS', 'TAS'], ['IMP'], ['IMP'], ['IBA', 'TAS'], ['IMP', 'IBA'], ['IEA'], ['TAS'], ['IMP', 'IBA', 'NAS'], ['NAS'], ['IMP'], ['ISS'], ['IMP'], ['IBA', 'TAS'], ['IMP', 'IGI', 'NAS', 'IEA'], ['ISS', 'IEA'], ['IMP'], ['IMP', 'IBA', 'TAS'], ['IMP'], ['IEA'], ['IMP'], ['IEA'], ['IEA'], ['NAS'], ['IEA'], ['IDA'], ['IC', 'IEA…	MEblue
GO:BP	GO:0090257	regulation of muscle system process	7.93212e-06	TRUE	"Any process that modulates the frequency, rate or extent of a muscle system process, a multicellular organismal process carried out by any of the organs or tissues in a muscle system." [GOC:dph, GOC:tb]	63	499	27	4386	0.0541082	0.428571	query_1	['GO:0003012', 'GO:0044057']	['MYLK2', 'PPP1R12B', 'PRKG1', 'LMCD1', 'DMD', 'CNN1', 'CTTN', 'EHD3', 'MYL3', 'TPM1', 'NPNT', 'GSTM2', 'CAV1', 'PDE5A', 'MYL9', 'DAG1', 'CAMK2G', 'DAPK3', 'ROCK2', 'SOD1', 'GUCY1A1', 'NOL3', 'ROCK1', 'DLG1', 'CAMK2D', 'SRI', 'ANXA6']	[['IDA'], ['TAS'], ['IEA'], ['IMP', 'IEA'], ['ISS', 'IBA', 'IEA'], ['TAS'], ['IMP'], ['IEA'], ['IMP'], ['TAS'], ['IEA'], ['IC'], ['ISS', 'IC', 'IEA'], ['IEA'], ['TAS'], ['IEA'], ['TAS'], ['TAS'], ['ISS'], ['ISS', 'IEA'], ['IEA'], ['IEA'], ['IMP'], ['ISS', 'IEA'], ['IDA', 'IMP', 'TAS', 'IC'], ['IMP', 'TAS', 'IEA'], ['IBA', 'IEA']]	MEblue
GO:BP	GO:0008015	blood circulation	1.06235e-05	TRUE	"The flow of blood through the body of an animal, enabling the transport of nutrients to the tissues and the removal of waste products." [GOC:mtg_heart, ISBN:0192800825]	144	499	44	4386	0.0881764	0.305556	query_1	['GO:0003013']	['ITGA1', 'FERMT2', 'GNA11', 'MYLK2', 'PRKG1', 'DMD', 'EHD3', 'SGCD', 'FLNA', 'MYL3', 'ITGB1', 'TPM1', 'TJP2', 'ELN', 'ADH5', 'GSTM2', 'CAV1', 'PDE3A', 'PDE5A', 'TJP1', 'HSPB7', 'AKAP12', 'EMILIN1', 'DDAH1', 'MECP2', 'GUCY1B1', 'ROCK2', 'SOD3', 'ADIPOQ', 'SOD1', 'PPP1R13L', 'GUCY1A1', 'ENG', 'MYOF', 'ROCK1', 'MYL4', 'CYB5R3', 'GPD1L', 'DLG1', 'TGFB2', 'CAMK2D', 'GPR4', 'CACNA2D1', 'SRI']	[['IEA'], ['IMP', 'IEA'], ['IEA'], ['IC'], ['IEA'], ['IMP', 'ISS', 'IEA'], ['IEA'], ['IBA', 'IEA'], ['IC'], ['IMP'], ['IMP'], ['IMP', 'ISS', 'IBA', 'TAS'], ['IMP', 'IBA'], ['TAS'], ['IEA'], ['IC'], ['ISS', 'IC', 'IEA'], ['IMP'], ['IEA'], ['IMP', 'IBA', 'IEA'], ['TAS'], ['IEA'], ['ISO', 'IEA'], ['IDA', 'ISS', 'IEA'], ['IEA'], ['TAS'], ['ISS'], ['IEA'], ['IDA'], ['IDA', 'ISS', 'IEA'], ['IEA'], ['TA…	MEblue
GO:BP	GO:0055002	striated muscle cell development	2.41618e-05	TRUE	"The process whose specific outcome is the progression of a striated muscle cell over time, from its formation to the mature structure. Striated muscle cells contain fibers that are divided by transverse bands into striations, and cardiac and skeletal muscle are types of striated muscle." [CL:0000737, GOC:devbiol]	25	499	16	4386	0.0320641	0.64	query_1	['GO:0051146', 'GO:0055001']	['PGM5', 'MYH11', 'LMOD1', 'LDB3', 'CSRP2', 'DMD', 'CSRP1', 'CFL2', 'ITGB1', 'TPM1', 'TMOD1', 'ACTN2', 'FLNC', 'MYL9', 'ACTA1', 'PDGFRB']	[['IBA'], ['ISS'], ['IBA'], ['IEA'], ['IBA'], ['IEA'], ['IBA'], ['IEA'], ['IEA'], ['IMP'], ['IBA', 'IEA'], ['IMP'], ['IMP'], ['IBA'], ['IMP', 'IBA'], ['ISS']]	MEblue
GO:BP	GO:0007507	heart development	3.09467e-05	TRUE	"The process whose specific outcome is the progression of the heart over time, from its formation to the mature structure. The heart is a hollow, muscular organ, which, by contracting rhythmically, keeps up the circulation of the blood." [GOC:jid, UBERON:0000948]	159	499	46	4386	0.0921844	0.289308	query_1	['GO:0048513', 'GO:0072359']	['PARVA', 'PDLIM7', 'MYH11', 'GNA11', 'PDLIM3', 'SORBS2', 'MYLK2', 'LDB3', 'PRKG1', 'ILK', 'PDLIM4', 'PDLIM5', 'PDLIM2', 'FHL2', 'SGCD', 'FLNA', 'MYL3', 'ITGB1', 'TPM1', 'ELN', 'ACTN2', 'SGCB', 'HSPB7', 'CDH11', 'PDGFRB', 'COL14A1', 'DAG1', 'YAP1', 'PDLIM1', 'CTNNB1', 'EMILIN1', 'MECP2', 'ROCK2', 'MICAL2', 'CRIP1', 'PPP1R13L', 'LOX', 'ENG', 'ROCK1', 'TGFB1', 'CDKN1B', 'TGFB2', 'MAP2K4', 'SRI', 'L…	[['ISS', 'IEA'], ['IBA'], ['IMP'], ['IEA'], ['IBA'], ['ISS'], ['IMP', 'IBA'], ['IBA'], ['IEA'], ['IEA'], ['IBA'], ['ISS', 'IBA'], ['IBA'], ['IEA'], ['IBA', 'IEA'], ['IEA'], ['IMP'], ['IEA'], ['IMP'], ['IMP', 'ISS', 'IEA'], ['IEA'], ['IEA'], ['IEA'], ['ISS'], ['ISS'], ['IEA'], ['IEA'], ['IEA'], ['IBA'], ['ISS', 'IEA'], ['ISS', 'IEA'], ['IEA'], ['ISS'], ['ISS'], ['TAS'], ['IEA'], ['IEA'], ['ISS', '…	MEblue
GO:BP	GO:0006937	regulation of muscle contraction	4.77294e-05	TRUE	"Any process that modulates the frequency, rate or extent of muscle contraction." [GOC:go_curators]	43	499	21	4386	0.0420842	0.488372	query_1	['GO:0006936', 'GO:0090257']	['MYLK2', 'PPP1R12B', 'PRKG1', 'DMD', 'CNN1', 'CTTN', 'EHD3', 'MYL3', 'TPM1', 'NPNT', 'GSTM2', 'CAV1', 'PDE5A', 'MYL9', 'DAPK3', 'SOD1', 'GUCY1A1', 'DLG1', 'CAMK2D', 'SRI', 'ANXA6']	[['IDA'], ['TAS'], ['IEA'], ['ISS', 'IEA'], ['TAS'], ['IMP'], ['IEA'], ['IMP'], ['TAS'], ['IEA'], ['IC'], ['ISS', 'IC', 'IEA'], ['IEA'], ['TAS'], ['TAS'], ['ISS', 'IEA'], ['IEA'], ['ISS', 'IEA'], ['TAS', 'IC'], ['IMP', 'TAS', 'IEA'], ['IBA', 'IEA']]	MEblue
GO:BP	GO:0051146	striated muscle cell differentiation	5.08303e-05	TRUE	"The process in which a relatively unspecialized cell acquires specialized features of a striated muscle cell; striated muscle fibers are divided by transverse bands into striations, and cardiac and voluntary muscle are types of striated muscle." [CL:0000737, GOC:ai]	90	499	32	4386	0.0641283	0.355556	query_1	['GO:0042692']	['PGM5', 'MYH11', 'LMOD1', 'SORBS2', 'LDB3', 'PRKG1', 'CSRP2', 'EHD2', 'DMD', 'PDLIM5', 'FHL2', 'CAV2', 'CSRP1', 'CFL2', 'SGCD', 'ITGB1', 'TPM1', 'TMOD1', 'ACTN2', 'SGCB', 'TANC1', 'FLNC', 'MYL9', 'ACTA1', 'PDGFRB', 'COL14A1', 'CDH2', 'EHD1', 'MYH9', 'DOCK1', 'MAP2K4', 'CAPN2']	[['IBA'], ['IMP', 'ISS'], ['IBA'], ['ISS'], ['IEA'], ['IEA'], ['IBA'], ['ISS', 'IEA'], ['IEA'], ['ISS'], ['IEA'], ['ISS', 'IEA'], ['IBA'], ['IEA'], ['IEA'], ['ISS', 'IEA'], ['IMP'], ['IBA', 'IEA'], ['IMP', 'IEA'], ['IEA'], ['IEA'], ['IMP'], ['IBA'], ['IMP', 'ISS', 'IBA', 'IEA'], ['ISS'], ['IEA'], ['IEA'], ['ISS', 'IEA'], ['IEA'], ['IBA'], ['IEA'], ['IEA']]	MEblue
GO:BP	GO:0044057	regulation of system process	6.08331e-05	TRUE	"Any process that modulates the frequency, rate or extent of a system process, a multicellular organismal process carried out by any of the organs or tissues in an organ system." [GOC:jl]	125	499	39	4386	0.0781563	0.312	query_1	['GO:0003008', 'GO:0051239']	['MYLK2', 'PPP1R12B', 'PRKG1', 'LMCD1', 'DMD', 'CNN1', 'CTTN', 'EHD3', 'FLNA', 'MYL3', 'ITGB1', 'TPM1', 'NPNT', 'GSTM2', 'CAV1', 'PDE5A', 'MYL9', 'AQP1', 'HSPB7', 'DAG1', 'CAMK2G', 'DAPK3', 'MTMR2', 'MECP2', 'ROCK2', 'ADIPOQ', 'SOD1', 'HIP1R', 'GUCY1A1', 'NOL3', 'ROCK1', 'MYL4', 'GPD1L', 'DLG1', 'TGFB2', 'CAMK2D', 'CACNA2D1', 'SRI', 'ANXA6']	[['IDA'], ['TAS'], ['IEA'], ['IMP', 'IEA'], ['IMP', 'ISS', 'IBA', 'IEA'], ['TAS'], ['IMP'], ['IEA'], ['IC'], ['IMP'], ['IMP'], ['ISS', 'TAS'], ['IEA'], ['IC'], ['ISS', 'IC', 'IEA'], ['IEA'], ['TAS'], ['IMP'], ['TAS'], ['IEA'], ['TAS'], ['TAS'], ['ISS', 'IEA'], ['IEA'], ['ISS'], ['IDA', 'IEA'], ['ISS', 'IEA'], ['IEA'], ['IEA'], ['IEA'], ['IMP'], ['IMP'], ['IMP'], ['ISS', 'IEA'], ['IDA'], ['IDA', '…	MEblue
GO:BP	GO:0003013	circulatory system process	0.000105171	TRUE	"A organ system process carried out by any of the organs or tissues of the circulatory system. The circulatory system is an organ system that moves extracellular fluids to and from tissue within a multicellular organism." [GOC:mtg_cardio]	159	499	45	4386	0.0901804	0.283019	query_1	['GO:0003008']	['ITGA1', 'FERMT2', 'GNA11', 'MYLK2', 'PRKG1', 'DMD', 'EHD3', 'SGCD', 'FLNA', 'MYL3', 'ITGB1', 'TPM1', 'TJP2', 'ELN', 'ADH5', 'GSTM2', 'CAV1', 'PDE3A', 'PDE5A', 'TJP1', 'HSPB7', 'YAP1', 'AKAP12', 'EMILIN1', 'DDAH1', 'MECP2', 'GUCY1B1', 'ROCK2', 'SOD3', 'ADIPOQ', 'SOD1', 'PPP1R13L', 'GUCY1A1', 'ENG', 'MYOF', 'ROCK1', 'MYL4', 'CYB5R3', 'GPD1L', 'DLG1', 'TGFB2', 'CAMK2D', 'GPR4', 'CACNA2D1', 'SRI']	[['IEA'], ['IMP', 'IEA'], ['IEA'], ['IC'], ['IEA'], ['IMP', 'ISS', 'IEA'], ['IEA'], ['IBA', 'IEA'], ['IC'], ['IMP'], ['IMP'], ['IMP', 'ISS', 'IBA', 'TAS'], ['IMP', 'IBA'], ['TAS'], ['IEA'], ['IC'], ['ISS', 'IC', 'IEA'], ['IMP'], ['IEA'], ['IMP', 'IBA', 'IEA'], ['TAS'], ['IEA'], ['IEA'], ['ISO', 'IEA'], ['IDA', 'ISS', 'IEA'], ['IEA'], ['TAS'], ['ISS'], ['IEA'], ['IDA'], ['IDA', 'ISS', 'IEA'], ['IE…	MEblue
GO:BP	GO:0030239	myofibril assembly	0.000139985	TRUE	"Formation of myofibrils, the repeating units of striated muscle." [GOC:mah]	24	499	15	4386	0.0300601	0.625	query_1	['GO:0010927', 'GO:0031032', 'GO:0055002', 'GO:0097435', 'GO:0140694']	['PGM5', 'MYH11', 'LMOD1', 'LDB3', 'CSRP2', 'CSRP1', 'CFL2', 'ITGB1', 'TPM1', 'TMOD1', 'ACTN2', 'FLNC', 'MYL9', 'ACTA1', 'PDGFRB']	[['IBA'], ['ISS'], ['IBA'], ['IEA'], ['IBA'], ['IBA'], ['IEA'], ['IEA'], ['IMP'], ['IBA', 'IEA'], ['IMP'], ['IMP'], ['IBA'], ['IMP', 'IBA'], ['ISS']]	MEblue
GO:BP	GO:0032970	regulation of actin filament-based process	0.000202212	TRUE	"Any process that modulates the frequency, rate or extent of any cellular process that depends upon or alters the actin cytoskeleton." [GOC:mah]	162	499	45	4386	0.0901804	0.277778	query_1	['GO:0030029', 'GO:0050794']	['SYNPO', 'FERMT2', 'LMOD1', 'DSTN', 'SORBS3', 'SYNPO2', 'MYLK2', 'KANK2', 'LIMCH1', 'PFN2', 'EPS8', 'CFL2', 'CTTN', 'SVIL', 'FLNA', 'TPM1', 'CDC42EP4', 'TMOD1', 'NCKAP1', 'ELN', 'ACTN2', 'CAV1', 'TJP1', 'CNN2', 'PDGFRB', 'SPTAN1', 'TRIOBP', 'DAPK3', 'SPTBN1', 'MYH9', 'MYO3B', 'ROCK2', 'NCK2', 'SSH3', 'HIP1R', 'ROCK1', 'TGFB1', 'DLG1', 'CDC42EP1', 'PHLDB2', 'CAMK2D', 'SRI', 'SNX9', 'CDC42EP5', 'P…	[['ISS', 'IBA'], ['IMP'], ['IDA', 'IEA'], ['IEA'], ['IDA'], ['IDA', 'IBA'], ['IDA'], ['IEA'], ['IMP', 'IBA'], ['IDA', 'IMP', 'IGI', 'IBA', 'IEA'], ['ISS', 'IEA'], ['IMP'], ['IMP', 'ISS'], ['IBA'], ['IEA'], ['ISS'], ['IBA'], ['IEA'], ['IDA', 'ISS'], ['IEA'], ['IMP'], ['ISS', 'IC', 'IEA'], ['ISS', 'IEA'], ['IDA'], ['ISS'], ['IEA'], ['NAS'], ['IDA', 'TAS', 'IEA'], ['IEA'], ['IMP', 'ISS', 'IEA'], ['I…	MEblue
GO:BP	GO:0071559	response to transforming growth factor beta	0.000241217	TRUE	"Any process that results in a change in state or activity of a cell or an organism (in terms of movement, secretion, enzyme production, gene expression, etc.) as a result of a transforming growth factor beta stimulus." [GOC:mah]	95	499	32	4386	0.0641283	0.336842	query_1	['GO:0070848']	['TGFB1I1', 'FERMT2', 'LTBP4', 'ITGA8', 'CAV2', 'NPNT', 'CAV1', 'PDE3A', 'LTBP3', 'LTBP1', 'LIMS1', 'ITGB6', 'TSC22D1', 'TNXB', 'LRRC32', 'ZYX', 'EMILIN1', 'ROCK2', 'COL4A2', 'LOX', 'ENG', 'PIN1', 'ROCK1', 'TGFB1', 'FMOD', 'LTBP2', 'GIPC1', 'TGFB2', 'CLEC3B', 'STRAP', 'PXN', 'APPL2']	[['IDA'], ['IMP'], ['TAS', 'IEA'], ['IEA'], ['IEA'], ['IEA'], ['IEA'], ['IEP'], ['IEA'], ['IDA', 'TAS'], ['IEP'], ['IEA'], ['IMP'], ['ISO'], ['IDA'], ['IMP', 'IBA', 'IEA'], ['ISS', 'IEA'], ['ISS'], ['IEA'], ['IEA'], ['IDA', 'IBA', 'TAS', 'IEA'], ['IDA'], ['ISS', 'IEA'], ['IEA'], ['TAS'], ['TAS'], ['ISS', 'IEA'], ['IDA', 'IBA'], ['IEP'], ['IMP', 'IEA'], ['IDA', 'IBA'], ['IMP']]	MEblue
GO:BP	GO:0048513	animal organ development	0.000270264	TRUE	"Development of a tissue or tissues that work together to perform a specific function or functions. Development pertains to the process whose specific outcome is the progression of a structure over time, from its formation to the mature structure. Organs are commonly observed as visibly distinct structures, but may also exist as loosely associated clusters of cells that work together to perform a…	754	499	134	4386	0.268537	0.177719	query_1	['GO:0048856']	['PARVA', 'PDLIM7', 'TGFB1I1', 'FERMT2', 'MYH11', 'MYLK', 'GNA11', 'PALLD', 'PDLIM3', 'SORBS2', 'MYLK2', 'LDB3', 'CRYAB', 'FHL1', 'PRKG1', 'KANK2', 'ILK', 'PDLIM4', 'SMTN', 'DMD', 'PDLIM5', 'SGCE', 'PDLIM2', 'ITGA8', 'LAMB2', 'FHL2', 'HSPG2', 'LAMA5', 'CAV2', 'UTRN', 'PLS3', 'CFL2', 'WFS1', 'MAOB', 'SVIL', 'TAGLN', 'SGCD', 'TNS2', 'PPL', 'FLNA', 'ACTG2', 'ITGA7', 'MYL3', 'ITGB1', 'TPM1', 'LIMS2',…	[['ISS', 'IEA'], ['IBA'], ['IMP'], ['IDA'], ['IMP'], ['IMP'], ['IEA'], ['IEA'], ['IBA'], ['ISS'], ['IDA', 'IMP', 'IBA', 'IEA'], ['IBA'], ['IEA'], ['NAS', 'IEA'], ['IEA'], ['IMP'], ['IEA'], ['IBA'], ['TAS'], ['IBA', 'NAS', 'IEA'], ['ISS', 'IBA'], ['TAS'], ['IBA'], ['IMP', 'IEA'], ['IEA'], ['IEA'], ['TAS', 'IEA'], ['IMP', 'IEA'], ['ISS', 'IEA'], ['TAS'], ['IMP'], ['IEA'], ['IMP', 'IEA'], ['HEP'], […	MEblue
GO:BP	GO:0010927	cellular component assembly involved in morphogenesis	0.000553693	TRUE	"The cellular component assembly that is part of the initial shaping of the component during its developmental progression." [GOC:dph, GOC:tb]	40	499	19	4386	0.0380762	0.475	query_1	['GO:0022607', 'GO:0032989', 'GO:0048646']	['PGM5', 'MYH11', 'LMOD1', 'LDB3', 'CSRP2', 'CSRP1', 'CFL2', 'ITGB1', 'TPM1', 'TMOD1', 'ACTN2', 'FLNC', 'MYL9', 'ACTA1', 'PDGFRB', 'DAG1', 'MTMR2', 'PHLDB1', 'PHLDB2']	[['IBA'], ['ISS'], ['IBA'], ['IEA'], ['IBA'], ['IBA'], ['IEA'], ['IEA'], ['IMP'], ['IBA', 'IEA'], ['IMP'], ['IMP'], ['IBA'], ['IMP', 'IBA'], ['ISS'], ['IMP'], ['IEA'], ['IMP', 'IGI'], ['IMP', 'IGI']]	MEblue
GO:BP	GO:0006939	smooth muscle contraction	0.000664752	TRUE	"A process in which force is generated within smooth muscle tissue, resulting in a change in muscle geometry. Force generation involves a chemo-mechanical energy conversion step that is carried out by the actin/myosin complex activity, which generates force through ATP hydrolysis. Smooth muscle differs from striated muscle in the much higher actin/myosin ratio, the absence of conspicuous sarcomer…	26	499	15	4386	0.0300601	0.576923	query_1	['GO:0006936']	['MYH11', 'MYLK', 'PRKG1', 'SMTN', 'CNN1', 'CTTN', 'NPNT', 'CAV1', 'DAPK3', 'ROCK2', 'SOD1', 'GUCY1A1', 'SULF2', 'ROCK1', 'DLG1']	[['ISS'], ['ISS', 'IBA'], ['IEA'], ['TAS'], ['TAS'], ['IMP'], ['IEA'], ['ISS', 'IEA'], ['TAS'], ['TAS', 'IEA'], ['ISS', 'IEA'], ['IEA'], ['ISS', 'IEA'], ['TAS'], ['IEA']]	MEblue
GO:BP	GO:1902903	regulation of supramolecular fiber organization	0.00069184	TRUE	"Any process that modulates the frequency, rate or extent of supramolecular fiber organization." [GO_REF:0000058, GOC:PARL, GOC:rl, GOC:TermGenie, PMID:23921388]	185	499	48	4386	0.0961924	0.259459	query_1	['GO:0051128', 'GO:0097435']	['SYNPO', 'FERMT2', 'LMOD1', 'DSTN', 'SORBS3', 'SYNPO2', 'CRYAB', 'KANK2', 'LIMCH1', 'MAP1B', 'PFN2', 'EPS8', 'CFL2', 'CTTN', 'SVIL', 'FLNA', 'TPM1', 'CDC42EP4', 'TMOD1', 'NCKAP1', 'ELN', 'ACTN2', 'TJP1', 'MAP2', 'EML2', 'SPTAN1', 'TNXB', 'TRIOBP', 'DAPK3', 'SPTBN1', 'EMILIN1', 'MECP2', 'HDGFL3', 'ROCK2', 'NCK2', 'SSH3', 'HIP1R', 'ROCK1', 'DLG1', 'CDKN1B', 'CDC42EP1', 'PHLDB2', 'AEBP1', 'CLIP1', …	[['ISS', 'IBA'], ['IMP'], ['IDA', 'IEA'], ['IEA'], ['IDA'], ['IDA', 'IBA'], ['IDA'], ['IEA'], ['IMP', 'IBA'], ['IBA', 'IEA'], ['IDA', 'IMP', 'IGI', 'IBA', 'IEA'], ['ISS', 'IEA'], ['IMP'], ['IMP', 'ISS'], ['IBA'], ['IEA'], ['ISS'], ['IBA'], ['IEA'], ['IDA', 'ISS'], ['IEA'], ['IMP'], ['ISS', 'IEA'], ['ISS', 'TAS'], ['IDA'], ['IEA'], ['IDA'], ['NAS'], ['IEA'], ['IEA'], ['ISS', 'IEA'], ['IMP'], ['ISS…	MEblue
GO:BP	GO:0032501	multicellular organismal process	0.000784304	TRUE	"Any biological process, occurring at the level of a multicellular organism, pertinent to its function." [GOC:curators, GOC:dph, GOC:isa_complete, GOC:tb]	1843	499	268	4386	0.537074	0.145415	query_1	['GO:0008150']	['PARVA', 'ITGA1', 'PDLIM7', 'TGFB1I1', 'FERMT2', 'MYH11', 'LMOD1', 'MYLK', 'GNA11', 'EFHD1', 'PALLD', 'SARM1', 'PDLIM3', 'VCL', 'RRAS', 'MCAM', 'SORBS2', 'MYLK2', 'PAWR', 'LDB3', 'CRYAB', 'PPP1R12B', 'NEXN', 'CDH13', 'SYNM', 'PRKG1', 'KANK2', 'ILK', 'LMCD1', 'PDLIM4', 'SMTN', 'DMD', 'SLMAP', 'CNN1', 'MAP1B', 'PDLIM5', 'ENAH', 'PFN2', 'PDLIM2', 'ITGA8', 'LAMB2', 'TRIP6', 'EPS8', 'FHL2', 'HSPG2', …	[['ISS', 'IEA'], ['IEA'], ['IBA', 'IEA'], ['IMP', 'IEA'], ['IDA', 'IMP', 'IEA'], ['IMP', 'ISS'], ['IBA'], ['IMP', 'ISS', 'IBA'], ['IEA'], ['IEA'], ['IBA', 'IEA'], ['ISS', 'IEA'], ['IBA'], ['IDA', 'HMP', 'NAS', 'IEA'], ['IMP', 'IEA'], ['IDA', 'IEP', 'IBA'], ['ISS'], ['IDA', 'IMP', 'IBA', 'IC'], ['IEA'], ['IBA'], ['TAS', 'IEA'], ['TAS'], ['IBA'], ['IDA', 'IBA'], ['IBA', 'IEA'], ['IMP', 'IEA'], ['IM…	MEblue
GO:BP	GO:0072359	circulatory system development	0.000977958	TRUE	"The process whose specific outcome is the progression of the circulatory system over time, from its formation to the mature structure. The circulatory system is the organ system that passes nutrients (such as amino acids and electrolytes), gases, hormones, blood cells, etc. to and from cells in the body to help fight diseases and help stabilize body temperature and pH to maintain homeostasis." […	354	499	75	4386	0.150301	0.211864	query_1	['GO:0048731']	['PARVA', 'PDLIM7', 'MYH11', 'MYLK', 'GNA11', 'PDLIM3', 'RRAS', 'MCAM', 'SORBS2', 'MYLK2', 'LDB3', 'CDH13', 'PRKG1', 'ILK', 'PDLIM4', 'PDLIM5', 'PDLIM2', 'FHL2', 'HSPG2', 'HSPB6', 'NXN', 'SGCD', 'FLNA', 'MYL3', 'ITGB1', 'TPM1', 'ELN', 'ACTN2', 'SGCB', 'CAV1', 'CSPG4', 'TJP1', 'CALD1', 'DAB2IP', 'AQP1', 'HSPB7', 'CDH11', 'PDGFRB', 'COL14A1', 'CDH2', 'CLIC4', 'DAG1', 'LOXL1', 'COL18A1', 'YAP1', 'PL…	[['ISS', 'IEA'], ['IBA'], ['IMP'], ['IMP'], ['IEA'], ['IBA'], ['IMP'], ['IDA', 'IEP', 'IBA'], ['ISS'], ['IMP', 'IBA'], ['IBA'], ['IDA', 'IBA'], ['IEA'], ['IEA'], ['IBA'], ['ISS', 'IBA'], ['IBA'], ['IEA'], ['TAS', 'IEA'], ['IDA'], ['ISS', 'IEA'], ['IBA', 'IEA'], ['IEA'], ['IMP'], ['IMP', 'IEA'], ['IMP'], ['IMP', 'ISS', 'IEA'], ['IEA'], ['IEA'], ['ISS', 'IEA'], ['IEA'], ['IMP', 'IEA'], ['IBA'], ['I…	MEblue
GO:BP	GO:0023052	signaling	0.00144458	TRUE	"The entirety of a process in which information is transmitted within a biological system. This process begins with an active signal and ends when a cellular response has been triggered." [GOC:mtg_signal, GOC:mtg_signaling_feb11, GOC:signaling]	1548	499	232	4386	0.46493	0.149871	query_1	['GO:0050789']	['ITGA1', 'TGFB1I1', 'FERMT2', 'GNA11', 'IRAG1', 'SARM1', 'SORBS3', 'RRAS', 'SORBS1', 'BCAM', 'SORBS2', 'MYLK2', 'PAWR', 'BAG3', 'CRYAB', 'PPP1R12B', 'CDH13', 'PRKG1', 'MYO1C', 'KANK2', 'LTBP4', 'ILK', 'LMCD1', 'PDLIM4', 'HIP1', 'DMD', 'CAVIN3', 'RBPMS', 'MAP1B', 'PFN2', 'ITGA8', 'LAMB2', 'TRIP6', 'EPS8', 'FHL2', 'HSPG2', 'LAMA5', 'CAV2', 'UTRN', 'STXBP1', 'CTTN', 'WFS1', 'MAOB', 'NXN', 'SGCD', '…	[['ISS', 'IBA', 'IEA'], ['IDA', 'IEA'], ['IDA', 'IMP', 'IEA'], ['ISS', 'IBA', 'TAS', 'IEA'], ['IBA'], ['IEA'], ['IEA'], ['IMP', 'TAS', 'IEA'], ['ISS'], ['TAS'], ['IBA'], ['IEA'], ['IEA'], ['IDA', 'IEA'], ['IEA'], ['TAS', 'IEA'], ['IDA', 'IMP'], ['TAS', 'IEA'], ['IMP'], ['IDA', 'IMP', 'IBA', 'IEA'], ['TAS', 'IEA'], ['IDA', 'IMP', 'IBA', 'IEA'], ['IMP', 'IEA'], ['ISS'], ['IDA', 'IMP', 'IC', 'IEA'],…	MEblue
GO:BP	GO:0006941	striated muscle contraction	0.00149545	TRUE	"A process in which force is generated within striated muscle tissue, resulting in the shortening of the muscle. Force generation involves a chemo-mechanical energy conversion step that is carried out by the actin/myosin complex activity, which generates force through ATP hydrolysis. Striated muscle is a type of muscle in which the repeating units (sarcomeres) of the contractile myofibrils are ar…	46	499	20	4386	0.0400802	0.434783	query_1	['GO:0006936']	['MYLK2', 'SYNM', 'DMD', 'EHD3', 'SGCD', 'FLNA', 'MYL3', 'TPM1', 'GSTM2', 'CAV1', 'PDE5A', 'DTNA', 'PPP1R13L', 'MYL4', 'GPD1L', 'DLG1', 'CAMK2D', 'MYH14', 'CACNA2D1', 'SRI']	[['IDA', 'IBA', 'IC'], ['IBA', 'IEA'], ['IMP', 'ISS', 'IEA'], ['IEA'], ['IEA'], ['IC'], ['IMP'], ['IMP', 'IBA'], ['IC'], ['ISS', 'IC', 'IEA'], ['IEA'], ['TAS'], ['IEA'], ['IMP', 'IBA'], ['IMP'], ['ISS', 'IEA'], ['ISS', 'TAS', 'IC'], ['IMP'], ['IMP'], ['IMP', 'TAS', 'IEA']]	MEblue
GO:BP	GO:0071560	cellular response to transforming growth factor beta stimulus	0.0017367	TRUE	"Any process that results in a change in state or activity of a cell (in terms of movement, secretion, enzyme production, gene expression, etc.) as a result of a transforming growth factor beta stimulus." [GOC:ecd, PMID:15451575]	92	499	30	4386	0.0601202	0.326087	query_1	['GO:0071363', 'GO:0071559']	['TGFB1I1', 'FERMT2', 'LTBP4', 'ITGA8', 'CAV2', 'NPNT', 'CAV1', 'PDE3A', 'LTBP3', 'LTBP1', 'LIMS1', 'ITGB6', 'TSC22D1', 'TNXB', 'LRRC32', 'ZYX', 'EMILIN1', 'COL4A2', 'LOX', 'ENG', 'PIN1', 'TGFB1', 'FMOD', 'LTBP2', 'GIPC1', 'TGFB2', 'CLEC3B', 'STRAP', 'PXN', 'APPL2']	[['IDA'], ['IMP'], ['TAS', 'IEA'], ['IEA'], ['IEA'], ['IEA'], ['IEA'], ['IEP'], ['IEA'], ['IDA', 'TAS'], ['IEP'], ['IEA'], ['IMP'], ['ISO'], ['IDA'], ['IMP', 'IBA', 'IEA'], ['ISS', 'IEA'], ['IEA'], ['IEA'], ['IDA', 'IBA', 'TAS', 'IEA'], ['IDA'], ['IEA'], ['TAS'], ['TAS'], ['ISS', 'IEA'], ['IDA', 'IBA'], ['IEP'], ['IMP', 'IEA'], ['IDA', 'IBA'], ['IMP']]	MEblue
GO:BP	GO:0051493	regulation of cytoskeleton organization	0.00257185	TRUE	"Any process that modulates the frequency, rate or extent of the formation, arrangement of constituent parts, or disassembly of cytoskeletal structures." [GOC:ai]	222	499	53	4386	0.106212	0.238739	query_1	['GO:0007010', 'GO:0033043']	['SYNPO', 'FERMT2', 'LMOD1', 'DSTN', 'SORBS3', 'SYNPO2', 'NEXN', 'KANK2', 'LIMCH1', 'MAP1B', 'PFN2', 'EPS8', 'CFL2', 'CTTN', 'SVIL', 'FLNA', 'TPM1', 'CDC42EP4', 'TMOD1', 'NCKAP1', 'ELN', 'ACTN2', 'TJP1', 'PDGFRB', 'MAP2', 'EML2', 'CLIC4', 'SPTAN1', 'TRIOBP', 'DAPK3', 'SPTBN1', 'MYO3B', 'MECP2', 'HDGFL3', 'ROCK2', 'NCK2', 'SSH3', 'PHLDB1', 'HIP1R', 'ROCK1', 'TGFB1', 'DLG1', 'PRKAA1', 'CDKN1B', 'CD…	[['ISS', 'IBA'], ['IMP'], ['IDA', 'IEA'], ['IEA'], ['IDA', 'NAS'], ['IDA', 'IBA'], ['IEP'], ['IEA'], ['IMP', 'IBA'], ['IBA', 'IEA'], ['IDA', 'IMP', 'IGI', 'IBA', 'IEA'], ['ISS', 'IEA'], ['IMP'], ['IMP', 'ISS'], ['IBA'], ['IEA'], ['ISS'], ['IBA'], ['IEA'], ['IDA', 'ISS'], ['IEA'], ['IMP'], ['IMP', 'ISS', 'IEA'], ['ISS'], ['ISS', 'TAS'], ['IDA'], ['NAS'], ['IEA'], ['NAS'], ['IDA', 'TAS', 'IEA'], ['…	MEblue
GO:BP	GO:0070252	actin-mediated cell contraction	0.00258925	TRUE	"The actin filament-based process in which cytoplasmic actin filaments slide past one another resulting in contraction of all or part of the cell body." [GOC:mah]	28	499	15	4386	0.0300601	0.535714	query_1	['GO:0030048']	['PARVA', 'MYLK2', 'LIMCH1', 'SGCD', 'FLNA', 'TPM1', 'CAV1', 'MYL6B', 'MYL6', 'ROCK1', 'GPD1L', 'DLG1', 'CAMK2D', 'CACNA2D1', 'SRI']	[['ISS', 'IEA'], ['IDA'], ['IMP'], ['IEA'], ['IC'], ['ISS'], ['ISS', 'IC', 'IEA'], ['TAS'], ['TAS'], ['IEA'], ['IMP'], ['ISS', 'IEA'], ['ISS', 'IC'], ['IMP'], ['IMP']]	MEblue
GO:BP	GO:0014706	striated muscle tissue development	0.00412708	TRUE	"The process whose specific outcome is the progression of a striated muscle over time, from its formation to the mature structure. Striated muscle contain fibers that are divided by transverse bands into striations, and cardiac and skeletal muscle are types of striated muscle. Skeletal muscle myoblasts fuse to form myotubes and eventually multinucleated muscle fibers. The fusion of cardiac cells …	57	499	22	4386	0.0440882	0.385965	query_1	['GO:0060537']	['PGM5', 'MYH11', 'SORBS2', 'MYLK2', 'PRKG1', 'PDLIM5', 'FHL2', 'SGCD', 'MYL3', 'ITGB1', 'TPM1', 'ACTN2', 'SGCB', 'PDGFRB', 'COL14A1', 'YAP1', 'PPP1R13L', 'LOX', 'ENG', 'TGFB1', 'TGFB2', 'MAP2K4']	[['IBA'], ['IMP'], ['ISS'], ['IMP', 'IBA'], ['IEA'], ['ISS'], ['IEA'], ['IBA', 'IEA'], ['IMP'], ['IEA'], ['IMP'], ['IEA'], ['IEA'], ['ISS'], ['IEA'], ['IEA'], ['IEA'], ['IEA'], ['ISS', 'IEA'], ['IEA'], ['IDA', 'ISS'], ['IEA']]	MEblue
GO:BP	GO:0007154	cell communication	0.00455068	TRUE	"Any process that mediates interactions between a cell and its surroundings. Encompasses interactions such as signaling or attachment between one cell and another cell, between a cell and an extracellular matrix, or between a cell and any other aspect of its environment." [GOC:mah]	1566	499	232	4386	0.46493	0.148148	query_1	['GO:0009987']	['ITGA1', 'TGFB1I1', 'FERMT2', 'GNA11', 'IRAG1', 'SARM1', 'SORBS3', 'RRAS', 'SORBS1', 'BCAM', 'SORBS2', 'MYLK2', 'PAWR', 'BAG3', 'CRYAB', 'PPP1R12B', 'CDH13', 'PRKG1', 'MYO1C', 'KANK2', 'LTBP4', 'ILK', 'LMCD1', 'PDLIM4', 'HIP1', 'DMD', 'CAVIN3', 'RBPMS', 'MAP1B', 'PFN2', 'ITGA8', 'LAMB2', 'TRIP6', 'EPS8', 'FHL2', 'HSPG2', 'LAMA5', 'CAV2', 'UTRN', 'STXBP1', 'CTTN', 'WFS1', 'MAOB', 'NXN', 'SGCD', '…	[['ISS', 'IBA', 'IEA'], ['IDA', 'IEA'], ['IDA', 'IMP', 'IEA'], ['ISS', 'IBA', 'TAS', 'IEA'], ['IBA'], ['IEA'], ['IEA'], ['IMP', 'TAS', 'IEA'], ['ISS'], ['TAS'], ['IBA'], ['IEA'], ['IEA'], ['IDA', 'IEA'], ['IEA'], ['TAS', 'IEA'], ['IDA', 'IMP'], ['TAS', 'IEA'], ['IMP'], ['IDA', 'IMP', 'IBA', 'IEA'], ['TAS', 'IEA'], ['IDA', 'IMP', 'IBA', 'IEA'], ['IMP', 'IEA'], ['ISS'], ['IDA', 'IMP', 'IC', 'IEA'],…	MEblue
GO:BP	GO:0000902	cell morphogenesis	0.00463319	TRUE	"The developmental process in which the size or shape of a cell is generated and organized." [GOC:clt, GOC:dph, GOC:go_curators, GOC:tb]	301	499	65	4386	0.130261	0.215947	query_1	['GO:0009653']	['PARVA', 'ITGA1', 'FERMT2', 'FBLIM1', 'PALLD', 'MYH10', 'SARM1', 'VCL', 'NEXN', 'CDH13', 'PRKG1', 'ILK', 'DMD', 'MAP1B', 'PDLIM5', 'ENAH', 'LAMB2', 'EPS8', 'STXBP1', 'CTTN', 'ACTN1', 'DBN1', 'FLNA', 'ITGA7', 'ITGB1', 'TPM1', 'CDC42EP4', 'PALM2', 'NUMBL', 'NCKAP1', 'CAP2', 'NFIB', 'DAB2IP', 'CDH11', 'ITPR1', 'WASL', 'MAP2', 'CDH2', 'CLIC4', 'DAG1', 'COL18A1', 'ITGB6', 'YAP1', 'SEPTIN7', 'RILPL1',…	[['IEA'], ['IEA'], ['IMP', 'IEA'], ['IEA'], ['IBA', 'IEA'], ['IBA', 'IEA'], ['ISS', 'IEA'], ['IEA'], ['IBA'], ['IBA'], ['IEA'], ['IMP'], ['IEA'], ['IBA', 'TAS', 'IEA'], ['ISS'], ['IBA'], ['IEA'], ['ISS', 'IEA'], ['ISS', 'IEA'], ['ISS'], ['IMP'], ['ISS', 'IEA'], ['IEA'], ['IEA'], ['IEA'], ['IMP'], ['IDA', 'IBA', 'IEA'], ['IEA'], ['IEA'], ['IBA'], ['IBA'], ['ISS', 'IEA'], ['ISS', 'IEA'], ['IBA', 'I…	MEblue
GO:BP	GO:0007267	cell-cell signaling	0.00472932	TRUE	"Any process that mediates the transfer of information from one cell to another. This process includes signal transduction in the receiving cell and, where applicable, release of a ligand and any processes that actively facilitate its transport and presentation to the receiving cell. Examples include signaling via soluble ligands, via cell adhesion molecules and via gap junctions." [GOC:dos, GOC:…	380	499	77	4386	0.154309	0.202632	query_1	['GO:0007154', 'GO:0023052']	['TGFB1I1', 'FERMT2', 'GNA11', 'MYLK2', 'LTBP4', 'ILK', 'PDLIM4', 'HIP1', 'DMD', 'MAP1B', 'PFN2', 'UTRN', 'STXBP1', 'MAOB', 'NXN', 'SNCG', 'DBN1', 'FLNA', 'ITGB1', 'CAV1', 'LTBP3', 'DAB2IP', 'AQP1', 'LTBP1', 'CDH11', 'NID1', 'ITPR1', 'CDH2', 'DAG1', 'ITGB6', 'TSC22D1', 'YAP1', 'PRNP', 'TNXB', 'AKAP12', 'TAX1BP3', 'LRRFIP2', 'DTNA', 'RAB11FIP5', 'CAMK2G', 'DAPK3', 'LRRC32', 'MTMR2', 'ZYX', 'PBXIP1…	[['IEA'], ['IMP', 'IEA'], ['ISS', 'IEA'], ['IEA'], ['IEA'], ['IMP'], ['ISS'], ['IEA'], ['IBA', 'IEA'], ['IEA'], ['IEA'], ['IBA'], ['ISS', 'IBA', 'TAS', 'IEA'], ['IEA'], ['IMP', 'ISS', 'IBA', 'IEA'], ['IBA', 'IEA'], ['ISS', 'NAS', 'IEA'], ['IC'], ['ISS', 'IEA'], ['IMP', 'ISS', 'IEA'], ['IMP'], ['IMP', 'ISS', 'IEA'], ['IEA'], ['IDA'], ['IEA'], ['IBA'], ['IEA'], ['IBA', 'IEA'], ['IEA'], ['IDA'], ['I…	MEblue
GO:BP	GO:0045216	cell-cell junction organization	0.00698819	TRUE	"A process that is carried out at the cellular level which results in the assembly, arrangement of constituent parts, or disassembly of a cell-cell junction. A cell-cell junction is a specialized region of connection between two cells." [GOC:ai, GOC:dph, GOC:jl, GOC:mah]	63	499	23	4386	0.0460922	0.365079	query_1	['GO:0034330']	['FERMT2', 'VCL', 'CDH13', 'MYO1C', 'FLNA', 'LIMS2', 'NUMBL', 'TJP2', 'CAV1', 'TJP1', 'CDH11', 'MICALL2', 'LIMS1', 'CDH2', 'CTNNA1', 'TLN1', 'PKN2', 'TLN2', 'CTNNB1', 'ROCK2', 'ROCK1', 'DLG1', 'TGFB2']	[['IMP', 'IEA'], ['IMP'], ['IBA'], ['IMP'], ['IEA'], ['IBA', 'IEA'], ['IEA'], ['IBA'], ['ISS', 'IEA'], ['IMP', 'IBA', 'TAS'], ['IBA'], ['ISS', 'IEA'], ['IBA'], ['ISS', 'IBA', 'IEA'], ['NAS', 'IEA'], ['TAS'], ['IMP', 'IEA'], ['TAS'], ['IMP', 'IEA'], ['IGI'], ['IGI'], ['IDA'], ['IDA']]	MEblue
GO:BP	GO:1902905	positive regulation of supramolecular fiber organization	0.00906473	TRUE	"Any process that activates or increases the frequency, rate or extent of supramolecular fiber organization." [GO_REF:0000058, GOC:PARL, GOC:rl, GOC:TermGenie, PMID:23921388]	88	499	28	4386	0.0561122	0.318182	query_1	['GO:0051130', 'GO:0097435', 'GO:1902903']	['SYNPO', 'FERMT2', 'LMOD1', 'DSTN', 'SORBS3', 'SYNPO2', 'LIMCH1', 'MAP1B', 'PFN2', 'CFL2', 'CTTN', 'FLNA', 'TPM1', 'CDC42EP4', 'NCKAP1', 'ACTN2', 'TNXB', 'MECP2', 'ROCK2', 'NCK2', 'DLG1', 'CDKN1B', 'CDC42EP1', 'CLIP1', 'DCTN1', 'SNX9', 'CDC42EP5', 'PXN']	[['ISS', 'IBA'], ['IMP'], ['IDA'], ['IEA'], ['IDA'], ['IDA', 'IBA'], ['IMP', 'IBA'], ['IEA'], ['IMP', 'IGI', 'IBA', 'IEA'], ['IMP'], ['IMP', 'ISS'], ['IEA'], ['ISS'], ['IBA'], ['IDA', 'ISS'], ['IMP'], ['IDA'], ['IMP'], ['IMP'], ['IMP'], ['IEA'], ['IEA'], ['IBA'], ['IMP', 'IBA'], ['IDA', 'IMP'], ['ISS', 'IEA'], ['IDA', 'IBA'], ['IMP']]	MEblue
GO:BP	GO:0048731	system development	0.010798	TRUE	"The process whose specific outcome is the progression of an organismal system over time, from its formation to the mature structure. A system is a regularly interacting or interdependent group of organs or tissues that work together to carry out a given biological process." [GOC:dph, GOC:jid]	1044	499	166	4386	0.332665	0.159004	query_1	['GO:0007275', 'GO:0048856']	['PARVA', 'ITGA1', 'PDLIM7', 'MYH11', 'MYLK', 'GNA11', 'EFHD1', 'PALLD', 'SARM1', 'PDLIM3', 'VCL', 'RRAS', 'MCAM', 'SORBS2', 'MYLK2', 'LDB3', 'CRYAB', 'NEXN', 'CDH13', 'PRKG1', 'KANK2', 'ILK', 'PDLIM4', 'DMD', 'MAP1B', 'PDLIM5', 'ENAH', 'PDLIM2', 'ITGA8', 'LAMB2', 'FHL2', 'HSPG2', 'LAMA5', 'PLS3', 'STXBP1', 'CTTN', 'WFS1', 'MAOB', 'HSPB6', 'NXN', 'SGCD', 'TNS2', 'DBN1', 'FLNA', 'SEPTIN4', 'MYL3',…	[['ISS', 'IEA'], ['IEA'], ['IBA'], ['IMP'], ['IMP'], ['IEA'], ['IEA'], ['IBA', 'IEA'], ['ISS', 'IEA'], ['IBA'], ['IEA'], ['IMP', 'IEA'], ['IDA', 'IEP', 'IBA'], ['ISS'], ['IMP', 'IBA'], ['IBA'], ['IEA'], ['IBA'], ['IDA', 'IBA'], ['IEA'], ['IMP'], ['IEA'], ['IBA'], ['IMP', 'IBA', 'IEA'], ['IMP', 'IBA', 'TAS', 'IEA'], ['ISS', 'IBA'], ['IBA'], ['IBA'], ['IMP', 'IEA'], ['IEA'], ['IEA'], ['TAS', 'IEA']…	MEblue
GO:BP	GO:0048738	cardiac muscle tissue development	0.0119248	TRUE	"The process whose specific outcome is the progression of cardiac muscle over time, from its formation to the mature structure." [GOC:dph, GOC:jid, GOC:lm]	51	499	20	4386	0.0400802	0.392157	query_1	['GO:0007507', 'GO:0014706']	['MYH11', 'SORBS2', 'MYLK2', 'PRKG1', 'PDLIM5', 'FHL2', 'SGCD', 'MYL3', 'ITGB1', 'TPM1', 'ACTN2', 'SGCB', 'PDGFRB', 'COL14A1', 'YAP1', 'PPP1R13L', 'ENG', 'TGFB1', 'TGFB2', 'MAP2K4']	[['IMP'], ['ISS'], ['IMP', 'IBA'], ['IEA'], ['ISS'], ['IEA'], ['IBA', 'IEA'], ['IMP'], ['IEA'], ['IMP'], ['IEA'], ['IEA'], ['ISS'], ['IEA'], ['IEA'], ['IEA'], ['ISS', 'IEA'], ['IEA'], ['IDA', 'ISS'], ['IEA']]	MEblue
GO:BP	GO:0050794	regulation of cellular process	0.0119618	TRUE	"Any process that modulates the frequency, rate or extent of a cellular process, any of those that are carried out at the cellular level, but are not necessarily restricted to a single cell. For example, cell communication occurs among more than one cell, but occurs at the cellular level." [GOC:go_curators]	2567	499	344	4386	0.689379	0.134009	query_1	['GO:0009987', 'GO:0050789']	['SYNPO', 'ITGA1', 'TGFB1I1', 'FERMT2', 'LMOD1', 'MYLK', 'CRIP2', 'GNA11', 'IRAG1', 'FBLIM1', 'EFHD1', 'DSTN', 'MYH10', 'SARM1', 'SORBS3', 'VCL', 'RRAS', 'SYNPO2', 'SORBS1', 'MCAM', 'BCAM', 'SORBS2', 'MYLK2', 'PAWR', 'BAG3', 'CRYAB', 'PPP1R12B', 'NEXN', 'FHL1', 'CDH13', 'PRKG1', 'MYO1C', 'SNX18', 'KANK2', 'LTBP4', 'ILK', 'EHD2', 'CAVIN1', 'LMCD1', 'LIMCH1', 'HIP1', 'DMD', 'CAVIN3', 'RBPMS', 'SLMA…	[['ISS', 'IBA'], ['IDA', 'IMP', 'ISS', 'IBA', 'IEA'], ['IDA', 'IMP', 'TAS', 'IEA'], ['IDA', 'IMP', 'IGI', 'IEA'], ['IDA', 'IEA'], ['IDA'], ['IEA'], ['ISS', 'IBA', 'TAS', 'IEA'], ['IBA'], ['IMP'], ['IMP'], ['IEA'], ['IMP'], ['ISS', 'IEA'], ['IDA', 'NAS', 'IEA'], ['IDA', 'IMP', 'TAS', 'NAS', 'IEA'], ['IMP', 'TAS', 'IEA'], ['IDA', 'IBA'], ['ISS'], ['IEA'], ['TAS'], ['IBA'], ['IDA'], ['IBA', 'TAS', '…	MEblue
GO:BP	GO:0060048	cardiac muscle contraction	0.0159887	TRUE	"Muscle contraction of cardiac muscle tissue." [GOC:dph]	39	499	17	4386	0.0340681	0.435897	query_1	['GO:0006941', 'GO:0060047']	['MYLK2', 'DMD', 'EHD3', 'SGCD', 'FLNA', 'MYL3', 'TPM1', 'GSTM2', 'CAV1', 'PDE5A', 'PPP1R13L', 'MYL4', 'GPD1L', 'DLG1', 'CAMK2D', 'CACNA2D1', 'SRI']	[['IC'], ['IMP', 'ISS', 'IEA'], ['IEA'], ['IEA'], ['IC'], ['IMP'], ['IMP', 'IBA'], ['IC'], ['ISS', 'IC', 'IEA'], ['IEA'], ['IEA'], ['IMP', 'IBA'], ['IMP'], ['ISS', 'IEA'], ['ISS', 'TAS', 'IC'], ['IMP'], ['IMP', 'IEA']]	MEblue
GO:BP	GO:0071711	basement membrane organization	0.0175671	TRUE	"A process that is carried out at the cellular level which results in the assembly, arrangement of constituent parts, or disassembly of the basement membrane." [GOC:mah]	24	499	13	4386	0.0260521	0.541667	query_1	['GO:0030198']	['LAMB2', 'CAV2', 'ITGB1', 'CAV1', 'LAMC1', 'NID1', 'DAG1', 'HMCN1', 'PHLDB1', 'NID2', 'COL4A1', 'PHLDB2', 'LAMB1']	[['NAS'], ['IEA'], ['IEA'], ['IEA'], ['NAS'], ['TAS', 'NAS'], ['IMP', 'IEA'], ['ISS', 'IEA'], ['IMP', 'IGI'], ['TAS'], ['IMP'], ['IMP', 'IGI'], ['NAS']]	MEblue
GO:BP	GO:0030198	extracellular matrix organization	0.0194337	TRUE	"A process that is carried out at the cellular level which results in the assembly, arrangement of constituent parts, or disassembly of an extracellular matrix." [GOC:mah]	151	499	39	4386	0.0781563	0.258278	query_1	['GO:0043062', 'GO:0045229']	['MYH11', 'LTBP4', 'ITGA8', 'LAMB2', 'CAV2', 'ITGB1', 'NPNT', 'ELN', 'CAV1', 'LAMC1', 'NID1', 'COL14A1', 'DAG1', 'LOXL1', 'COL18A1', 'TNXB', 'COL8A2', 'PBXIP1', 'HMCN1', 'EMILIN1', 'FBLN5', 'PHLDB1', 'NID2', 'COL4A2', 'LOX', 'COL4A1', 'SULF2', 'ENG', 'TGFB1', 'PHLDB2', 'FMOD', 'AEBP1', 'MATN2', 'TGFB2', 'LAMB1', 'FBLN1', 'MFAP4', 'THSD4', 'ABI3BP']	[['IMP'], ['ISS'], ['IEA'], ['NAS', 'IEA'], ['IEA'], ['IEA'], ['ISS', 'IEA'], ['ISS', 'IEA'], ['IEA'], ['IMP', 'NAS'], ['TAS', 'NAS', 'IEA'], ['NAS', 'IEA'], ['IMP', 'IEA'], ['IBA'], ['IBA'], ['IDA', 'IMP', 'IEA'], ['IBA', 'NAS'], ['IEA'], ['ISS', 'IEA'], ['ISS', 'IEA'], ['IMP', 'ISS', 'IBA'], ['IMP', 'IGI'], ['TAS'], ['IBA', 'NAS'], ['IBA', 'IEA'], ['IMP', 'IBA'], ['ISS', 'IBA', 'IEA'], ['IMP', …	MEblue
GO:BP	GO:0043062	extracellular structure organization	0.0194337	TRUE	"A process that is carried out at the cellular level which results in the assembly, arrangement of constituent parts, or disassembly of structures in the space external to the outermost structure of a cell. For cells without external protective or external encapsulating structures this refers to space outside of the plasma membrane, and also covers the host cell environment outside an intracellul…	151	499	39	4386	0.0781563	0.258278	query_1	['GO:0016043']	['MYH11', 'LTBP4', 'ITGA8', 'LAMB2', 'CAV2', 'ITGB1', 'NPNT', 'ELN', 'CAV1', 'LAMC1', 'NID1', 'COL14A1', 'DAG1', 'LOXL1', 'COL18A1', 'TNXB', 'COL8A2', 'PBXIP1', 'HMCN1', 'EMILIN1', 'FBLN5', 'PHLDB1', 'NID2', 'COL4A2', 'LOX', 'COL4A1', 'SULF2', 'ENG', 'TGFB1', 'PHLDB2', 'FMOD', 'AEBP1', 'MATN2', 'TGFB2', 'LAMB1', 'FBLN1', 'MFAP4', 'THSD4', 'ABI3BP']	[['IMP'], ['ISS'], ['IEA'], ['NAS', 'IEA'], ['IEA'], ['IEA'], ['ISS', 'IEA'], ['ISS', 'IEA'], ['IEA'], ['IMP', 'NAS'], ['TAS', 'NAS', 'IEA'], ['NAS', 'IEA'], ['IMP', 'IEA'], ['IBA'], ['IBA'], ['IDA', 'IMP', 'IEA'], ['IBA', 'NAS'], ['IEA'], ['ISS', 'IEA'], ['ISS', 'IEA'], ['IMP', 'ISS', 'IBA'], ['IMP', 'IGI'], ['TAS'], ['IBA', 'NAS'], ['IBA', 'IEA'], ['IMP', 'IBA'], ['ISS', 'IBA', 'IEA'], ['IMP', …	MEblue
GO:BP	GO:0045229	external encapsulating structure organization	0.0234078	TRUE	"A process that is carried out at the cellular level which results in the assembly, arrangement of constituent parts, or disassembly of external structures that lie outside the plasma membrane and surround the entire cell." [GOC:ai, GOC:dph, GOC:jl, GOC:mah]	152	499	39	4386	0.0781563	0.256579	query_1	['GO:0016043']	['MYH11', 'LTBP4', 'ITGA8', 'LAMB2', 'CAV2', 'ITGB1', 'NPNT', 'ELN', 'CAV1', 'LAMC1', 'NID1', 'COL14A1', 'DAG1', 'LOXL1', 'COL18A1', 'TNXB', 'COL8A2', 'PBXIP1', 'HMCN1', 'EMILIN1', 'FBLN5', 'PHLDB1', 'NID2', 'COL4A2', 'LOX', 'COL4A1', 'SULF2', 'ENG', 'TGFB1', 'PHLDB2', 'FMOD', 'AEBP1', 'MATN2', 'TGFB2', 'LAMB1', 'FBLN1', 'MFAP4', 'THSD4', 'ABI3BP']	[['IMP'], ['ISS'], ['IEA'], ['NAS', 'IEA'], ['IEA'], ['IEA'], ['ISS', 'IEA'], ['ISS', 'IEA'], ['IEA'], ['IMP', 'NAS'], ['TAS', 'NAS', 'IEA'], ['NAS', 'IEA'], ['IMP', 'IEA'], ['IBA'], ['IBA'], ['IDA', 'IMP', 'IEA'], ['IBA', 'NAS'], ['IEA'], ['ISS', 'IEA'], ['ISS', 'IEA'], ['IMP', 'ISS', 'IBA'], ['IMP', 'IGI'], ['TAS'], ['IBA', 'NAS'], ['IBA', 'IEA'], ['IMP', 'IBA'], ['ISS', 'IBA', 'IEA'], ['IMP', …	MEblue
GO:BP	GO:0032956	regulation of actin cytoskeleton organization	0.0234078	TRUE	"Any process that modulates the frequency, rate or extent of the formation, arrangement of constituent parts, or disassembly of cytoskeletal structures comprising actin filaments and their associated proteins." [GOC:mah]	152	499	39	4386	0.0781563	0.256579	query_1	['GO:0030036', 'GO:0032970', 'GO:0051493']	['SYNPO', 'FERMT2', 'LMOD1', 'DSTN', 'SORBS3', 'SYNPO2', 'KANK2', 'LIMCH1', 'PFN2', 'EPS8', 'CFL2', 'CTTN', 'SVIL', 'FLNA', 'TPM1', 'CDC42EP4', 'TMOD1', 'NCKAP1', 'ELN', 'ACTN2', 'TJP1', 'PDGFRB', 'SPTAN1', 'TRIOBP', 'DAPK3', 'SPTBN1', 'MYO3B', 'ROCK2', 'NCK2', 'SSH3', 'HIP1R', 'ROCK1', 'TGFB1', 'DLG1', 'CDC42EP1', 'PHLDB2', 'SNX9', 'CDC42EP5', 'PXN']	[['ISS', 'IBA'], ['IMP'], ['IDA', 'IEA'], ['IEA'], ['IDA'], ['IDA', 'IBA'], ['IEA'], ['IMP', 'IBA'], ['IDA', 'IMP', 'IGI', 'IBA', 'IEA'], ['ISS', 'IEA'], ['IMP'], ['IMP', 'ISS'], ['IBA'], ['IEA'], ['ISS'], ['IBA'], ['IEA'], ['IDA', 'ISS'], ['IEA'], ['IMP'], ['ISS', 'IEA'], ['ISS'], ['IEA'], ['NAS'], ['IDA', 'TAS', 'IEA'], ['IEA'], ['IBA'], ['IMP', 'TAS', 'IEA'], ['IMP'], ['IBA', 'IEA'], ['IMP', '…	MEblue
GO:BP	GO:0030030	cell projection organization	0.0247574	TRUE	"A process that is carried out at the cellular level which results in the assembly, arrangement of constituent parts, or disassembly of a prolongation or process extending from a cell, e.g. a flagellum or axon." [GOC:jl, GOC:mah, http://www.cogsci.princeton.edu/~wn/]	436	499	83	4386	0.166333	0.190367	query_1	['GO:0016043']	['PARVA', 'ITGA1', 'MYLK', 'EFHD1', 'PALLD', 'SARM1', 'VCL', 'NEXN', 'CDH13', 'PRKG1', 'ILK', 'EHD2', 'DMD', 'MAP1B', 'PDLIM5', 'ENAH', 'PFN2', 'ITGA8', 'LAMB2', 'EPS8', 'LAMA5', 'STXBP1', 'CTTN', 'EHD3', 'DBN1', 'FLNA', 'ITGB1', 'TPM1', 'CDC42EP4', 'NUMBL', 'NCKAP1', 'RAB23', 'ACTN2', 'TANC1', 'CAV1', 'CSPG4', 'NEGR1', 'NFIB', 'DAB2IP', 'CDH11', 'MICALL2', 'WASL', 'MAP2', 'CDH2', 'DAG1', 'RAB34'…	[['IMP', 'IBA', 'IEA'], ['IEA'], ['IMP'], ['IEA'], ['IBA', 'IEA'], ['ISS', 'IEA'], ['ISS', 'IEA'], ['IBA'], ['IDA'], ['IEA'], ['IEA'], ['IBA'], ['IMP', 'TAS', 'IEA'], ['IMP', 'IBA', 'TAS', 'IEA'], ['ISS'], ['IBA'], ['IMP', 'IEA'], ['IEA'], ['IEA'], ['IBA'], ['IEA'], ['ISS', 'IEA'], ['ISS', 'IEA'], ['IMP', 'IBA', 'IEA'], ['ISS', 'NAS', 'IEA'], ['IMP', 'IEA'], ['ISS', 'IEA'], ['ISS'], ['IDA', 'IBA'…	MEblue
GO:BP	GO:0044087	regulation of cellular component biogenesis	0.0254586	TRUE	"Any process that modulates the frequency, rate or extent of cellular component biogenesis, a process that results in the biosynthesis of constituent macromolecules, assembly, and arrangement of constituent parts of a cellular component." [GOC:jl]	361	499	72	4386	0.144289	0.199446	query_1	['GO:0044085', 'GO:0050794']	['SYNPO', 'FERMT2', 'LMOD1', 'FBLIM1', 'SORBS3', 'VCL', 'SYNPO2', 'CRYAB', 'MYO1C', 'SNX18', 'KANK2', 'LIMCH1', 'MAP1B', 'PDLIM5', 'PFN2', 'EPS8', 'STXBP1', 'CTTN', 'HSPA2', 'SVIL', 'SEPTIN8', 'FLNA', 'TPM1', 'CDC42EP4', 'TMOD1', 'NCKAP1', 'ELN', 'CAV1', 'TJP1', 'NEGR1', 'DAB2IP', 'WASL', 'LIMS1', 'MAP2', 'EML2', 'DAG1', 'SPTAN1', 'TLN1', 'YAP1', 'DPYSL3', 'SEPTIN7', 'TRIOBP', 'DAPK3', 'SPTBN1', …	[['ISS', 'IBA'], ['IMP', 'IGI'], ['IDA', 'IEA'], ['IMP'], ['IDA'], ['IMP', 'NAS'], ['IDA', 'IBA'], ['IDA'], ['IMP'], ['IMP'], ['IEA'], ['IMP', 'IBA'], ['IEA'], ['ISS'], ['IDA', 'IMP', 'IGI', 'IBA', 'IEA'], ['ISS', 'IBA', 'IEA'], ['ISS', 'TAS', 'IEA'], ['IMP', 'ISS'], ['IDA'], ['IBA'], ['ISS'], ['IEA'], ['ISS'], ['IDA', 'IBA'], ['IEA'], ['IDA', 'IMP', 'ISS'], ['IEA'], ['IDA', 'ISS', 'IEA'], ['IMP'…	MEblue
GO:BP	GO:0007275	multicellular organism development	0.0255721	TRUE	"The biological process whose specific outcome is the progression of a multicellular organism over time from an initial condition (e.g. a zygote or a young adult) to a later condition (e.g. a multicellular animal or an aged adult)." [GOC:dph, GOC:ems, GOC:isa_complete, GOC:tb]	1208	499	185	4386	0.370741	0.153146	query_1	['GO:0032501', 'GO:0048856']	['PARVA', 'ITGA1', 'PDLIM7', 'TGFB1I1', 'FERMT2', 'MYH11', 'MYLK', 'GNA11', 'EFHD1', 'PALLD', 'SARM1', 'PDLIM3', 'VCL', 'RRAS', 'MCAM', 'SORBS2', 'MYLK2', 'LDB3', 'CRYAB', 'NEXN', 'CDH13', 'PRKG1', 'KANK2', 'ILK', 'PDLIM4', 'DMD', 'MAP1B', 'PDLIM5', 'ENAH', 'PDLIM2', 'ITGA8', 'LAMB2', 'TRIP6', 'FHL2', 'HSPG2', 'LAMA5', 'PLS3', 'STXBP1', 'CTTN', 'WFS1', 'MAOB', 'HSPB6', 'NXN', 'SGCD', 'TNS2', 'DBN…	[['ISS', 'IEA'], ['IEA'], ['IBA'], ['IEA'], ['IEA'], ['IMP'], ['IMP'], ['IEA'], ['IEA'], ['IBA', 'IEA'], ['ISS', 'IEA'], ['IBA'], ['IDA', 'IEA'], ['IMP', 'IEA'], ['IDA', 'IEP', 'IBA'], ['ISS'], ['IMP', 'IBA'], ['IBA'], ['IEA'], ['IBA'], ['IDA', 'IBA'], ['IEA'], ['IMP'], ['IEA'], ['IBA'], ['IMP', 'IBA', 'IEA'], ['IMP', 'IBA', 'TAS', 'IEA'], ['ISS', 'IBA'], ['IBA'], ['IBA'], ['IMP', 'IEP', 'IEA'], …	MEblue
GO:BP	GO:0051495	positive regulation of cytoskeleton organization	0.0265957	TRUE	"Any process that activates or increases the frequency, rate or extent of the formation, arrangement of constituent parts, or disassembly of cytoskeletal structures." [GOC:ai]	87	499	27	4386	0.0541082	0.310345	query_1	['GO:0007010', 'GO:0010638', 'GO:0051493']	['SYNPO', 'FERMT2', 'LMOD1', 'DSTN', 'SORBS3', 'SYNPO2', 'LIMCH1', 'MAP1B', 'PFN2', 'CFL2', 'CTTN', 'FLNA', 'TPM1', 'CDC42EP4', 'NCKAP1', 'ACTN2', 'MECP2', 'ROCK2', 'NCK2', 'DLG1', 'CDKN1B', 'CDC42EP1', 'CLIP1', 'DCTN1', 'SNX9', 'CDC42EP5', 'PXN']	[['ISS', 'IBA'], ['IMP'], ['IDA'], ['IEA'], ['IDA', 'NAS'], ['IDA', 'IBA'], ['IMP', 'IBA'], ['IEA'], ['IMP', 'IGI', 'IBA', 'IEA'], ['IMP'], ['IMP', 'ISS'], ['IEA'], ['ISS'], ['IBA'], ['IDA', 'ISS'], ['IMP'], ['IMP'], ['IMP'], ['IMP'], ['IEA'], ['IEA'], ['IBA'], ['IMP', 'IBA'], ['IDA', 'IMP'], ['ISS', 'IEA'], ['IDA', 'IBA'], ['IMP']]	MEblue
GO:BP	GO:0030154	cell differentiation	0.0271267	TRUE	"The cellular developmental process in which a relatively unspecialized cell, e.g. embryonic or regenerative cell, acquires specialized structural and/or functional features that characterize a specific cell. Differentiation includes the processes involved in commitment of a cell to a specific fate and its subsequent development to the mature state." [ISBN:0198506732]	1097	499	171	4386	0.342685	0.15588	query_1	['GO:0048869']	['PGM5', 'ITGA1', 'PDLIM7', 'TGFB1I1', 'FERMT2', 'MYH11', 'LMOD1', 'CRIP2', 'GNA11', 'EFHD1', 'PALLD', 'SARM1', 'VCL', 'RRAS', 'SORBS2', 'MYLK2', 'LDB3', 'NEXN', 'FHL1', 'PRKG1', 'CSRP2', 'ILK', 'EHD2', 'CNN3', 'HIP1', 'DMD', 'MAP1B', 'PDLIM5', 'ENAH', 'ITGA8', 'LAMB2', 'FHL2', 'HSPG2', 'LAMA5', 'CAV2', 'STXBP1', 'CSRP1', 'CFL2', 'CTTN', 'HSPA2', 'TAGLN', 'NXN', 'ACTN1', 'SGCD', 'PPL', 'DBN1', 'F…	[['IBA'], ['IEA'], ['IEA'], ['IMP', 'IEA'], ['IDA', 'IMP', 'IEA'], ['IMP', 'ISS'], ['IBA'], ['IEA'], ['IEA'], ['IEA'], ['IBA', 'IEA'], ['ISS', 'IEA'], ['IDA', 'IEA'], ['IMP', 'IEA'], ['ISS'], ['IDA', 'IEA'], ['IEA'], ['IBA'], ['IEA'], ['IEA'], ['IBA', 'NAS', 'IEA'], ['IEA'], ['ISS', 'IEA'], ['IEP'], ['IEA'], ['IMP', 'ISS', 'IBA', 'IEA'], ['IDA', 'IMP', 'IBA', 'TAS', 'IEA'], ['ISS'], ['IBA'], ['IE…	MEblue
GO:BP	GO:0048869	cellular developmental process	0.0289833	TRUE	"A biological process whose specific outcome is the progression of a cell over time from an initial condition to a later condition." [GOC:isa_complete]	1098	499	171	4386	0.342685	0.155738	query_1	['GO:0009987', 'GO:0032502']	['PGM5', 'ITGA1', 'PDLIM7', 'TGFB1I1', 'FERMT2', 'MYH11', 'LMOD1', 'CRIP2', 'GNA11', 'EFHD1', 'PALLD', 'SARM1', 'VCL', 'RRAS', 'SORBS2', 'MYLK2', 'LDB3', 'NEXN', 'FHL1', 'PRKG1', 'CSRP2', 'ILK', 'EHD2', 'CNN3', 'HIP1', 'DMD', 'MAP1B', 'PDLIM5', 'ENAH', 'ITGA8', 'LAMB2', 'FHL2', 'HSPG2', 'LAMA5', 'CAV2', 'STXBP1', 'CSRP1', 'CFL2', 'CTTN', 'HSPA2', 'TAGLN', 'NXN', 'ACTN1', 'SGCD', 'PPL', 'DBN1', 'F…	[['IBA'], ['IEA'], ['IEA'], ['IMP', 'IEA'], ['IDA', 'IMP', 'IEA'], ['IMP', 'ISS'], ['IBA'], ['IEA'], ['IEA'], ['IEA'], ['IBA', 'IEA'], ['ISS', 'IEA'], ['IDA', 'IEA'], ['IMP', 'IEA'], ['ISS'], ['IDA', 'IEA'], ['IEA'], ['IBA'], ['IEA'], ['IEA'], ['IBA', 'NAS', 'IEA'], ['IEA'], ['ISS', 'IEA'], ['IEP'], ['IEA'], ['IMP', 'ISS', 'IBA', 'IEA'], ['IDA', 'IMP', 'IBA', 'TAS', 'IEA'], ['ISS'], ['IBA'], ['IE…	MEblue
GO:BP	GO:0061326	renal tubule development	0.0294874	TRUE	"The progression of the renal tubule over time from its formation to the mature form. A renal tubule is a tube that filters, re-absorbs and secretes substances to rid an organism of waste and to play a role in fluid homeostasis." [GOC:dph, GOC:mtg_kidney_jan10]	15	499	10	4386	0.0200401	0.666667	query_1	['GO:0035295', 'GO:0060429', 'GO:0072001']	['ILK', 'LAMA5', 'NPNT', 'AQP1', 'YAP1', 'FGF1', 'CTNNB1', 'COL4A1', 'TGFB1', 'DLG1']	[['IEA'], ['IEA'], ['ISS', 'IEA'], ['IEA'], ['IEA'], ['IDA'], ['ISS', 'IEA'], ['IMP'], ['IEA'], ['IEA']]	MEblue
GO:BP	GO:0007179	transforming growth factor beta receptor signaling pathway	0.0358553	TRUE	"The series of molecular signals initiated by an extracellular ligand binding to a transforming growth factor beta receptor on the surface of a target cell, and ending with the regulation of a downstream cellular process, e.g. transcription." [GOC:BHF, GOC:mah, GOC:signaling]	78	499	25	4386	0.0501002	0.320513	query_1	['GO:0071560', 'GO:0141091']	['TGFB1I1', 'FERMT2', 'LTBP4', 'ITGA8', 'CAV2', 'NPNT', 'LTBP3', 'LTBP1', 'ITGB6', 'TSC22D1', 'TNXB', 'LRRC32', 'ZYX', 'EMILIN1', 'LOX', 'ENG', 'PIN1', 'TGFB1', 'FMOD', 'LTBP2', 'GIPC1', 'TGFB2', 'STRAP', 'PXN', 'APPL2']	[['IDA'], ['IMP'], ['TAS', 'IEA'], ['IEA'], ['IEA'], ['IEA'], ['IEA'], ['IDA', 'TAS'], ['IEA'], ['IMP'], ['ISO'], ['IDA'], ['IMP', 'IBA', 'IEA'], ['ISS', 'IEA'], ['IEA'], ['IDA', 'IBA', 'TAS', 'IEA'], ['IDA'], ['IEA'], ['TAS'], ['TAS'], ['ISS', 'IEA'], ['IDA', 'IBA'], ['IMP', 'IEA'], ['IDA', 'IBA'], ['IMP']]	MEblue
GO:BP	GO:0110053	regulation of actin filament organization	0.0401033	TRUE	"Any process that modulates the frequency, rate or extent of actin filament organization." [GOC:kmv]	132	499	35	4386	0.0701403	0.265152	query_1	['GO:0007015', 'GO:0032956', 'GO:1902903']	['SYNPO', 'FERMT2', 'LMOD1', 'DSTN', 'SORBS3', 'SYNPO2', 'KANK2', 'LIMCH1', 'PFN2', 'EPS8', 'CFL2', 'CTTN', 'SVIL', 'FLNA', 'TPM1', 'CDC42EP4', 'TMOD1', 'NCKAP1', 'ELN', 'ACTN2', 'TJP1', 'SPTAN1', 'TRIOBP', 'SPTBN1', 'ROCK2', 'NCK2', 'SSH3', 'HIP1R', 'ROCK1', 'DLG1', 'CDC42EP1', 'PHLDB2', 'SNX9', 'CDC42EP5', 'PXN']	[['ISS', 'IBA'], ['IMP'], ['IDA', 'IEA'], ['IEA'], ['IDA'], ['IDA', 'IBA'], ['IEA'], ['IMP', 'IBA'], ['IDA', 'IMP', 'IGI', 'IBA', 'IEA'], ['ISS', 'IEA'], ['IMP'], ['IMP', 'ISS'], ['IBA'], ['IEA'], ['ISS'], ['IBA'], ['IEA'], ['IDA', 'ISS'], ['IEA'], ['IMP'], ['ISS', 'IEA'], ['IEA'], ['NAS'], ['IEA'], ['IMP', 'TAS'], ['IMP'], ['IBA', 'IEA'], ['IMP', 'IEA'], ['TAS'], ['IEA'], ['IBA'], ['IMP'], ['ISS…	MEblue
GO:BP	GO:0048251	elastic fiber assembly	0.0487035	TRUE	"Assembly of the extracellular matrix fibers that enables the matrix to recoil after transient stretching." [GOC:jid, PMID:10841810, PMID:12615674]	10	499	8	4386	0.0160321	0.8	query_1	['GO:0085029', 'GO:0097435']	['MYH11', 'LTBP4', 'TNXB', 'EMILIN1', 'FBLN5', 'LOX', 'MFAP4', 'THSD4']	[['IMP'], ['ISS'], ['IMP'], ['ISS', 'IEA'], ['IMP', 'ISS', 'IBA'], ['IEA'], ['IDA', 'IBA'], ['IEA']]	MEblue
GO:CC	GO:0015629	actin cytoskeleton	7.9192e-30	TRUE	"The part of the cytoskeleton (the internal framework of a cell) composed of actin and associated proteins. Includes actin cytoskeleton-associated complexes." [GOC:jl, ISBN:0395825172, ISBN:0815316194]	242	499	99	4386	0.198397	0.409091	query_1	['GO:0005856']	['PARVA', 'SYNPO', 'PGM5', 'PDLIM7', 'FERMT2', 'MYH11', 'LMOD1', 'MYLK', 'FBLIM1', 'PALLD', 'DSTN', 'MYH10', 'PDLIM3', 'VCL', 'SYNPO2', 'SORBS1', 'SORBS2', 'PAWR', 'BAG3', 'LDB3', 'CRYAB', 'PPP1R12B', 'NEXN', 'MYO1C', 'ILK', 'CNN3', 'PDLIM4', 'SMTN', 'LIMCH1', 'DMD', 'CNN1', 'PDLIM5', 'PDLIM2', 'TRIP6', 'PLS3', 'CFL2', 'CTTN', 'SVIL', 'MPRIP', 'ACTN1', 'MYO1D', 'DBN1', 'FLNA', 'ACTN4', 'TPM2', 'M…	[['IDA', 'IBA'], ['IDA', 'ISS', 'IBA'], ['IDA'], ['IDA', 'IBA', 'IEA'], ['IEA'], ['IBA', 'TAS', 'IEA'], ['ISS', 'IBA'], ['IDA', 'IBA', 'IEA'], ['IDA', 'IBA', 'IEA'], ['IDA', 'IEA'], ['IBA', 'TAS', 'IEA'], ['IDA', 'IBA', 'NAS', 'IEA'], ['IBA'], ['ISS', 'IEA'], ['IDA', 'IBA'], ['ISS'], ['TAS'], ['IDA', 'ISS'], ['IEA'], ['IBA'], ['IEA'], ['IEA'], ['IDA'], ['IDA', 'IBA', 'TAS', 'IEA'], ['IBA'], ['IDA…	MEblue
GO:CC	GO:0032432	actin filament bundle	4.74025e-24	TRUE	"An assembly of actin filaments that are on the same axis but may be oriented with the same or opposite polarities and may be packed with different levels of tightness." [GOC:mah]	59	499	43	4386	0.0861723	0.728814	query_1	['GO:0015629', 'GO:0110165']	['SYNPO', 'PGM5', 'PDLIM7', 'FERMT2', 'MYLK', 'FBLIM1', 'PALLD', 'MYH10', 'PDLIM3', 'SYNPO2', 'SORBS1', 'BAG3', 'LDB3', 'CRYAB', 'PPP1R12B', 'ILK', 'PDLIM4', 'LIMCH1', 'PDLIM5', 'PDLIM2', 'TRIP6', 'PLS3', 'ACTN1', 'FLNA', 'ACTN4', 'PPP1R12A', 'TPM1', 'LPP', 'CALD1', 'CNN2', 'MYL9', 'ACTA1', 'MICALL2', 'SEPTIN7', 'PDLIM1', 'ZYX', 'MYH9', 'FHL3', 'PPP1R12C', 'RAI14', 'MYH14', 'SEPTIN11', 'PXN']	[['IBA'], ['IDA'], ['IBA', 'IEA'], ['IEA'], ['IDA', 'IBA', 'IEA'], ['IDA', 'IBA', 'IEA'], ['IDA', 'IEA'], ['IDA'], ['IBA'], ['IDA', 'IBA'], ['ISS'], ['IEA'], ['IBA'], ['IEA'], ['IEA'], ['IBA'], ['IDA', 'IBA'], ['IDA', 'IBA', 'IEA'], ['IBA'], ['IBA', 'IEA'], ['IBA'], ['IBA'], ['IDA', 'IBA', 'IEA'], ['IEA'], ['IEA'], ['IEA'], ['IDA'], ['IBA'], ['IEA'], ['IDA'], ['IBA', 'IEA'], ['IDA', 'IBA'], ['ISS…	MEblue
GO:CC	GO:0005856	cytoskeleton	4.49361e-23	TRUE	"A cellular structure that forms the internal framework of eukaryotic and prokaryotic cells. The cytoskeleton includes intermediate filaments, microfilaments, microtubules, the microtrabecular lattice, and other structures characterized by a polymeric filamentous nature and long-range order within the cell. The various elements of the cytoskeleton not only serve in the maintenance of cellular sha…	733	499	177	4386	0.354709	0.241473	query_1	['GO:0043232']	['PARVA', 'SYNPO', 'PGM5', 'PDLIM7', 'TGFB1I1', 'FERMT2', 'MYH11', 'LMOD1', 'MYLK', 'FBLIM1', 'TNS1', 'PALLD', 'DSTN', 'MYH10', 'SARM1', 'SORBS3', 'PDLIM3', 'VCL', 'SYNPO2', 'SORBS1', 'SORBS2', 'PAWR', 'BAG3', 'LDB3', 'CRYAB', 'PPP1R12B', 'NEXN', 'SYNM', 'MYO1C', 'ILK', 'EHD2', 'CNN3', 'AK1', 'PDLIM4', 'SMTN', 'LIMCH1', 'HIP1', 'DMD', 'SLMAP', 'CNN1', 'MAP1B', 'PDLIM5', 'ENAH', 'SGCE', 'PFN2', 'P…	[['IDA', 'IBA', 'IEA'], ['IDA', 'ISS', 'IBA', 'IEA'], ['IDA', 'IEA'], ['IDA', 'IBA', 'IEA'], ['IEA'], ['IEA'], ['IBA', 'TAS', 'IEA'], ['ISS', 'IBA', 'IEA'], ['IDA', 'IBA', 'IEA'], ['IDA', 'IBA', 'IEA'], ['IEA'], ['IDA', 'IEA'], ['IBA', 'TAS', 'IEA'], ['IDA', 'IBA', 'NAS', 'IEA'], ['ISS', 'IEA'], ['IEA'], ['IBA'], ['ISS', 'IBA', 'TAS', 'IEA'], ['IDA', 'IBA', 'IEA'], ['IDA', 'ISS', 'IEA'], ['TAS'],…	MEblue
GO:CC	GO:0097517	contractile actin filament bundle	1.47774e-22	TRUE	"An actin filament bundle in which the filaments are loosely packed (approximately 30-60 nm apart) and arranged with opposing polarities; the loose packing allows myosin (usually myosin-II) to enter the bundle." [GOC:cjm, GOC:mah, ISBN:0815316194]	54	499	40	4386	0.0801603	0.740741	query_1	['GO:0032432']	['SYNPO', 'PGM5', 'PDLIM7', 'FERMT2', 'MYLK', 'FBLIM1', 'PALLD', 'MYH10', 'PDLIM3', 'SYNPO2', 'SORBS1', 'BAG3', 'LDB3', 'PPP1R12B', 'ILK', 'PDLIM4', 'LIMCH1', 'PDLIM5', 'PDLIM2', 'TRIP6', 'ACTN1', 'ACTN4', 'PPP1R12A', 'TPM1', 'LPP', 'CALD1', 'CNN2', 'MYL9', 'ACTA1', 'MICALL2', 'SEPTIN7', 'PDLIM1', 'ZYX', 'MYH9', 'FHL3', 'PPP1R12C', 'RAI14', 'MYH14', 'SEPTIN11', 'PXN']	[['IBA'], ['IDA'], ['IBA', 'IEA'], ['IEA'], ['IDA', 'IBA', 'IEA'], ['IDA', 'IBA', 'IEA'], ['IDA', 'IEA'], ['IDA'], ['IBA'], ['IDA', 'IBA'], ['ISS'], ['IEA'], ['IBA'], ['IEA'], ['IBA'], ['IDA', 'IBA'], ['IDA', 'IBA', 'IEA'], ['IBA'], ['IBA', 'IEA'], ['IBA'], ['IDA', 'IBA', 'IEA'], ['IEA'], ['IEA'], ['IDA'], ['IBA'], ['IEA'], ['IDA'], ['IBA', 'IEA'], ['IDA', 'IBA'], ['ISS', 'IEA'], ['IDA'], ['IDA',…	MEblue
GO:CC	GO:0001725	stress fiber	1.47774e-22	TRUE	"A contractile actin filament bundle that consists of short actin filaments with alternating polarity, cross-linked by alpha-actinin and possibly other actin bundling proteins, and with myosin present in a periodic distribution along the fiber." [PMID:16651381]	54	499	40	4386	0.0801603	0.740741	query_1	['GO:0042641', 'GO:0097517']	['SYNPO', 'PGM5', 'PDLIM7', 'FERMT2', 'MYLK', 'FBLIM1', 'PALLD', 'MYH10', 'PDLIM3', 'SYNPO2', 'SORBS1', 'BAG3', 'LDB3', 'PPP1R12B', 'ILK', 'PDLIM4', 'LIMCH1', 'PDLIM5', 'PDLIM2', 'TRIP6', 'ACTN1', 'ACTN4', 'PPP1R12A', 'TPM1', 'LPP', 'CALD1', 'CNN2', 'MYL9', 'ACTA1', 'MICALL2', 'SEPTIN7', 'PDLIM1', 'ZYX', 'MYH9', 'FHL3', 'PPP1R12C', 'RAI14', 'MYH14', 'SEPTIN11', 'PXN']	[['IBA'], ['IDA'], ['IBA', 'IEA'], ['IEA'], ['IDA', 'IBA', 'IEA'], ['IDA', 'IBA', 'IEA'], ['IDA', 'IEA'], ['IDA'], ['IBA'], ['IDA', 'IBA'], ['ISS'], ['IEA'], ['IBA'], ['IEA'], ['IBA'], ['IDA', 'IBA'], ['IDA', 'IBA', 'IEA'], ['IBA'], ['IBA', 'IEA'], ['IBA'], ['IDA', 'IBA', 'IEA'], ['IEA'], ['IEA'], ['IDA'], ['IBA'], ['IEA'], ['IDA'], ['IBA', 'IEA'], ['IDA', 'IBA'], ['ISS', 'IEA'], ['IDA'], ['IDA',…	MEblue
GO:CC	GO:0042641	actomyosin	6.86807e-22	TRUE	"Any complex of actin, myosin, and accessory proteins." [GOC:go_curators]	58	499	41	4386	0.0821643	0.706897	query_1	['GO:0015629', 'GO:0110165']	['SYNPO', 'PGM5', 'PDLIM7', 'FERMT2', 'MYLK', 'FBLIM1', 'PALLD', 'MYH10', 'PDLIM3', 'SYNPO2', 'SORBS1', 'BAG3', 'LDB3', 'PPP1R12B', 'ILK', 'PDLIM4', 'LIMCH1', 'PDLIM5', 'PDLIM2', 'TRIP6', 'ACTN1', 'DBN1', 'ACTN4', 'PPP1R12A', 'TPM1', 'LPP', 'CALD1', 'CNN2', 'MYL9', 'ACTA1', 'MICALL2', 'SEPTIN7', 'PDLIM1', 'ZYX', 'MYH9', 'FHL3', 'PPP1R12C', 'RAI14', 'MYH14', 'SEPTIN11', 'PXN']	[['IBA'], ['IDA'], ['IBA', 'IEA'], ['IEA'], ['IDA', 'IBA', 'IEA'], ['IDA', 'IBA', 'IEA'], ['IDA', 'IEA'], ['IDA'], ['IBA'], ['IDA', 'IBA'], ['ISS'], ['IEA'], ['IBA'], ['IEA'], ['IBA'], ['IDA', 'IBA'], ['IDA', 'IBA', 'IEA'], ['IBA'], ['IBA', 'IEA'], ['IBA'], ['IDA', 'IBA', 'IEA'], ['NAS'], ['IEA'], ['IEA'], ['IDA'], ['IBA'], ['IEA'], ['IDA'], ['IBA', 'IEA'], ['IDA', 'IBA'], ['ISS', 'IEA'], ['IDA']…	MEblue
GO:CC	GO:0043292	contractile fiber	1.31814e-19	TRUE	"Fibers, composed of actin, myosin, and associated proteins, found in cells of smooth or striated muscle." [GOC:go_curators, ISBN:0815316194]	103	499	53	4386	0.106212	0.514563	query_1	['GO:0005737', 'GO:0043232', 'GO:0099512']	['PARVA', 'SYNPO', 'PGM5', 'PDLIM7', 'FERMT2', 'MYH11', 'LMOD1', 'PALLD', 'PDLIM3', 'VCL', 'SYNPO2', 'SORBS2', 'MYLK2', 'BAG3', 'LDB3', 'CRYAB', 'PPP1R12B', 'NEXN', 'SYNM', 'CSRP2', 'ILK', 'PDLIM4', 'DMD', 'PDLIM5', 'PDLIM2', 'FHL2', 'CSRP1', 'CFL2', 'SVIL', 'ACTN1', 'FLNA', 'ACTN4', 'TPM2', 'MYL3', 'PPP1R12A', 'TPM1', 'NPNT', 'TMOD1', 'ACTN2', 'FLNC', 'MYL6B', 'CALD1', 'MYL9', 'ACTA1', 'DAG1', '…	[['IEA'], ['IBA'], ['IDA', 'IEA'], ['IBA'], ['IEA'], ['TAS'], ['IDA', 'ISS', 'IBA', 'IEA'], ['IDA', 'IEA'], ['IBA', 'IEA'], ['IDA', 'ISS', 'IEA'], ['IDA', 'ISS', 'IBA', 'IEA'], ['NAS'], ['IC'], ['IEA'], ['IDA', 'IBA', 'IEA'], ['IEA'], ['ISS', 'IBA'], ['ISS', 'IEA'], ['IDA', 'IBA'], ['IBA'], ['IEA'], ['IBA'], ['IDA', 'ISS', 'IEA'], ['IBA'], ['IBA'], ['IBA', 'IEA'], ['IBA'], ['IDA'], ['IDA'], ['IDA…	MEblue
GO:CC	GO:0030016	myofibril	8.578e-18	TRUE	"The contractile element of skeletal and cardiac muscle; a long, highly organized bundle of actin, myosin, and other proteins that contracts by a sliding filament mechanism." [ISBN:0815316194]	99	499	50	4386	0.1002	0.505051	query_1	['GO:0043292']	['PARVA', 'SYNPO', 'PGM5', 'PDLIM7', 'FERMT2', 'LMOD1', 'PALLD', 'PDLIM3', 'VCL', 'SYNPO2', 'SORBS2', 'MYLK2', 'BAG3', 'LDB3', 'CRYAB', 'PPP1R12B', 'NEXN', 'SYNM', 'CSRP2', 'ILK', 'PDLIM4', 'DMD', 'PDLIM5', 'PDLIM2', 'FHL2', 'CSRP1', 'CFL2', 'SVIL', 'ACTN1', 'FLNA', 'ACTN4', 'TPM2', 'MYL3', 'PPP1R12A', 'TPM1', 'TMOD1', 'ACTN2', 'FLNC', 'CALD1', 'MYL9', 'ACTA1', 'DAG1', 'PDLIM1', 'SPTBN1', 'CTNNB1…	[['IEA'], ['IBA'], ['IDA', 'IEA'], ['IBA'], ['IEA'], ['IDA', 'ISS', 'IBA', 'IEA'], ['IDA', 'IEA'], ['IBA', 'IEA'], ['IDA', 'ISS', 'IEA'], ['IDA', 'ISS', 'IBA', 'IEA'], ['NAS'], ['IC'], ['IEA'], ['IDA', 'IBA', 'IEA'], ['IEA'], ['ISS', 'IBA'], ['ISS', 'IEA'], ['IDA', 'IBA'], ['IBA'], ['IEA'], ['IBA'], ['IDA', 'ISS', 'IEA'], ['IBA'], ['IBA'], ['IBA', 'IEA'], ['IBA'], ['IDA'], ['IDA'], ['IDA', 'IBA',…	MEblue
GO:CC	GO:0099081	supramolecular polymer	1.02871e-15	TRUE	"A polymeric supramolecular structure." [GOC:dos]	356	499	101	4386	0.202405	0.283708	query_1	['GO:0099080']	['PARVA', 'SYNPO', 'PGM5', 'PDLIM7', 'FERMT2', 'MYH11', 'LMOD1', 'PALLD', 'MYH10', 'SARM1', 'PDLIM3', 'VCL', 'SYNPO2', 'SORBS2', 'MYLK2', 'PAWR', 'BAG3', 'LDB3', 'CRYAB', 'PPP1R12B', 'NEXN', 'SYNM', 'MYO1C', 'CSRP2', 'LTBP4', 'ILK', 'AK1', 'PDLIM4', 'SMTN', 'DMD', 'MAP1B', 'PDLIM5', 'PDLIM2', 'FHL2', 'PLS3', 'CSRP1', 'CFL2', 'SNTB2', 'CTTN', 'SVIL', 'ACTN1', 'PPL', 'FLNA', 'ACTG2', 'ACTN4', 'TPM2…	[['IEA'], ['IBA'], ['IDA', 'IEA'], ['IBA'], ['IEA'], ['IBA', 'TAS', 'IEA'], ['IDA', 'ISS', 'IBA', 'IEA'], ['IDA', 'IEA'], ['IDA', 'IBA'], ['ISS', 'IEA'], ['IBA', 'IEA'], ['IDA', 'ISS', 'IEA'], ['IDA', 'ISS', 'IBA', 'IEA'], ['NAS'], ['IC'], ['ISS'], ['IEA'], ['IDA', 'IBA', 'IEA'], ['IEA'], ['ISS', 'IBA'], ['ISS', 'IEA'], ['IDA', 'IBA', 'NAS', 'IEA'], ['IDA'], ['IBA'], ['ISS', 'IEA'], ['IEA'], ['IE…	MEblue
GO:CC	GO:0099512	supramolecular fiber	2.71006e-15	TRUE	"A polymer consisting of an indefinite number of protein or protein complex subunits that have polymerised to form a fiber-shaped structure." [GOC:dos]	349	499	99	4386	0.198397	0.283668	query_1	['GO:0099081']	['PARVA', 'SYNPO', 'PGM5', 'PDLIM7', 'FERMT2', 'MYH11', 'LMOD1', 'PALLD', 'MYH10', 'SARM1', 'PDLIM3', 'VCL', 'SYNPO2', 'SORBS2', 'MYLK2', 'PAWR', 'BAG3', 'LDB3', 'CRYAB', 'PPP1R12B', 'NEXN', 'SYNM', 'MYO1C', 'CSRP2', 'LTBP4', 'ILK', 'AK1', 'PDLIM4', 'SMTN', 'DMD', 'MAP1B', 'PDLIM5', 'PDLIM2', 'FHL2', 'PLS3', 'CSRP1', 'CFL2', 'SNTB2', 'CTTN', 'SVIL', 'ACTN1', 'PPL', 'FLNA', 'ACTG2', 'ACTN4', 'TPM2…	[['IEA'], ['IBA'], ['IDA', 'IEA'], ['IBA'], ['IEA'], ['IBA', 'TAS', 'IEA'], ['IDA', 'ISS', 'IBA', 'IEA'], ['IDA', 'IEA'], ['IDA', 'IBA'], ['ISS', 'IEA'], ['IBA', 'IEA'], ['IDA', 'ISS', 'IEA'], ['IDA', 'ISS', 'IBA', 'IEA'], ['NAS'], ['IC'], ['ISS'], ['IEA'], ['IDA', 'IBA', 'IEA'], ['IEA'], ['ISS', 'IBA'], ['ISS', 'IEA'], ['IDA', 'IBA', 'NAS', 'IEA'], ['IDA'], ['IBA'], ['ISS', 'IEA'], ['IEA'], ['IE…	MEblue
GO:CC	GO:0030017	sarcomere	5.69793e-15	TRUE	"The repeating unit of a myofibril in a muscle cell, composed of an array of overlapping thick and thin filaments between two adjacent Z discs." [ISBN:0815316194]	88	499	44	4386	0.0881764	0.5	query_1	['GO:0030016', 'GO:0110165']	['PARVA', 'SYNPO', 'PGM5', 'PDLIM7', 'FERMT2', 'LMOD1', 'PALLD', 'PDLIM3', 'SYNPO2', 'SORBS2', 'MYLK2', 'BAG3', 'LDB3', 'CRYAB', 'PPP1R12B', 'NEXN', 'CSRP2', 'ILK', 'PDLIM4', 'DMD', 'PDLIM5', 'PDLIM2', 'FHL2', 'CSRP1', 'CFL2', 'ACTN1', 'FLNA', 'ACTN4', 'TPM2', 'MYL3', 'PPP1R12A', 'TPM1', 'TMOD1', 'ACTN2', 'FLNC', 'MYL9', 'ACTA1', 'PDLIM1', 'SPTBN1', 'CTNNB1', 'FHL3', 'DNAJB4', 'MYL4', 'SRI']	[['IEA'], ['IBA'], ['IEA'], ['IBA'], ['IEA'], ['ISS', 'IBA', 'IEA'], ['IDA', 'IEA'], ['IBA', 'IEA'], ['IDA', 'ISS', 'IBA', 'IEA'], ['NAS'], ['IC'], ['IEA'], ['IDA', 'IBA', 'IEA'], ['IEA'], ['ISS', 'IBA'], ['ISS', 'IEA'], ['IBA'], ['IEA'], ['IBA'], ['ISS', 'IEA'], ['IBA'], ['IBA'], ['IBA', 'IEA'], ['IBA'], ['IDA'], ['IDA', 'IBA', 'IEA'], ['ISS', 'IEA'], ['IBA'], ['TAS'], ['IDA', 'TAS'], ['ISS', 'I…	MEblue
GO:CC	GO:0070161	anchoring junction	1.2034e-14	TRUE	"A cell junction that mechanically attaches a cell (and its cytoskeleton) to neighboring cells or to the extracellular matrix." [ISBN:0815332181]	437	499	113	4386	0.226453	0.258581	query_1	['GO:0030054']	['PARVA', 'SYNPO', 'PGM5', 'ITGA1', 'PDLIM7', 'TGFB1I1', 'FERMT2', 'FBLIM1', 'TNS1', 'PALLD', 'SORBS3', 'PDLIM3', 'VCL', 'RRAS', 'SYNPO2', 'SORBS1', 'MCAM', 'SORBS2', 'LDB3', 'NEXN', 'FHL1', 'CDH13', 'SYNM', 'CSRP2', 'ILK', 'CNN3', 'PDLIM4', 'DMD', 'CNN1', 'PDLIM5', 'ENAH', 'PDLIM2', 'ITGA8', 'TRIP6', 'FHL2', 'HSPG2', 'CAV2', 'CSRP1', 'SNTB2', 'CTTN', 'SVIL', 'MPRIP', 'EHD3', 'ACTN1', 'TNS2', 'PP…	[['IDA', 'HDA', 'IBA', 'IEA'], ['IEA'], ['IDA', 'IBA', 'IEA'], ['IDA', 'HDA'], ['IDA', 'IBA'], ['IDA', 'HDA', 'IEA'], ['IDA', 'HDA', 'IBA', 'IEA'], ['IDA', 'HDA', 'IBA', 'IEA'], ['IDA', 'HDA', 'IBA', 'IEA'], ['IDA', 'HDA', 'IEA'], ['IDA', 'HDA', 'IBA', 'IEA'], ['IBA'], ['IDA', 'IMP', 'HDA', 'ISS', 'IBA', 'NAS', 'IEA'], ['HDA'], ['IDA', 'HDA', 'IEA'], ['IDA', 'ISS', 'IBA', 'TAS', 'IEA'], ['HDA'], …	MEblue
GO:CC	GO:0030054	cell junction	2.61264e-13	TRUE	"A cellular component that forms a specialized region of connection between two or more cells, or between a cell and the extracellular matrix, or between two membrane-bound components of a cell, such as flagella." [GOC:aruk, GOC:bc, GOC:mah, http://www.vivo.colostate.edu/hbooks/cmb/cells/pmemb/junctions_a.html, ISBN:0198506732, PMID:26820516, PMID:28096264]	814	499	168	4386	0.336673	0.206388	query_1	['GO:0110165']	['PARVA', 'SYNPO', 'PGM5', 'ITGA1', 'PDLIM7', 'TGFB1I1', 'FERMT2', 'GNA11', 'FBLIM1', 'TNS1', 'PALLD', 'SARM1', 'SORBS3', 'PDLIM3', 'VCL', 'RRAS', 'SYNPO2', 'SORBS1', 'MCAM', 'SORBS2', 'MYLK2', 'LDB3', 'CRYAB', 'NEXN', 'FHL1', 'CDH13', 'SYNM', 'CSRP2', 'ILK', 'CNN3', 'PDLIM4', 'HIP1', 'DMD', 'CNN1', 'MAP1B', 'PDLIM5', 'ENAH', 'PFN2', 'PDLIM2', 'ITGA8', 'LAMB2', 'TRIP6', 'EPS8', 'FHL2', 'HSPG2', '…	[['IDA', 'HDA', 'IBA', 'IEA'], ['IBA', 'TAS', 'IEA'], ['IDA', 'IBA', 'IEA'], ['IDA', 'HDA'], ['IDA', 'IBA'], ['IDA', 'HDA', 'IEA'], ['IDA', 'HDA', 'IBA', 'IEA'], ['IEA'], ['IDA', 'HDA', 'IBA', 'IEA'], ['IDA', 'HDA', 'IBA', 'IEA'], ['IDA', 'HDA', 'ISS', 'IEA'], ['ISS', 'IEA'], ['IDA', 'HDA', 'IBA', 'IEA'], ['IBA'], ['IDA', 'IMP', 'HDA', 'ISS', 'IBA', 'NAS', 'IEA'], ['HDA'], ['IDA', 'HDA', 'IEA'], …	MEblue
GO:CC	GO:0071944	cell periphery	2.74002e-13	TRUE	"The broad region around and including the plasma membrane of a cell, encompassing the cell cortex (inside the cell), the plasma membrane, and any external encapsulating structures." [GOC:pdt]	1601	499	271	4386	0.543086	0.169269	query_1	['GO:0110165']	['PARVA', 'SYNPO', 'PGM5', 'ITGA1', 'TGFB1I1', 'FERMT2', 'MYLK', 'CRIP2', 'GNA11', 'FBLIM1', 'PALLD', 'DSTN', 'MYH10', 'VCL', 'RRAS', 'SORBS1', 'MCAM', 'BCAM', 'SORBS2', 'PAWR', 'CRYAB', 'NEXN', 'FHL1', 'CDH13', 'SYNM', 'PRKG1', 'MYO1C', 'SNX18', 'LTBP4', 'ILK', 'EHD2', 'CAVIN1', 'TINAGL1', 'PDLIM4', 'HIP1', 'DMD', 'CAVIN3', 'SLMAP', 'ADH1B', 'MAP1B', 'ENAH', 'SGCE', 'PDLIM2', 'ITGA8', 'LAMB2', '…	[['IEA'], ['IDA'], ['IDA', 'ISS', 'IBA', 'IEA'], ['IDA', 'IBA', 'TAS', 'IEA'], ['HDA'], ['IDA', 'IBA', 'IEA'], ['IDA', 'IBA', 'IEA'], ['IEA'], ['IBA', 'TAS', 'IEA'], ['IDA'], ['IDA', 'IBA', 'IEA'], ['IEA'], ['IDA'], ['ISS', 'IBA', 'IEA'], ['IBA', 'TAS', 'IEA'], ['IDA', 'ISS', 'IEA'], ['IDA', 'IBA', 'NAS'], ['HDA', 'IBA', 'TAS', 'IC', 'IEA'], ['IBA', 'IEA'], ['IDA'], ['IEA'], ['IDA', 'IBA'], ['IDA…	MEblue
GO:CC	GO:0031674	I band	4.51169e-13	TRUE	"A region of a sarcomere that appears as a light band on each side of the Z disc, comprising a region of the sarcomere where thin (actin) filaments are not overlapped by thick (myosin) filaments; contains actin, troponin, and tropomyosin; each sarcomere includes half of an I band at each end." [ISBN:0321204131]	63	499	35	4386	0.0701403	0.555556	query_1	['GO:0030017', 'GO:0110165']	['PARVA', 'SYNPO', 'PGM5', 'PDLIM7', 'FERMT2', 'PALLD', 'PDLIM3', 'SYNPO2', 'SORBS2', 'BAG3', 'LDB3', 'CRYAB', 'PPP1R12B', 'NEXN', 'CSRP2', 'PDLIM4', 'DMD', 'PDLIM5', 'PDLIM2', 'FHL2', 'CSRP1', 'CFL2', 'ACTN1', 'FLNA', 'ACTN4', 'MYL3', 'PPP1R12A', 'ACTN2', 'FLNC', 'MYL9', 'PDLIM1', 'CTNNB1', 'FHL3', 'DNAJB4', 'SRI']	[['IEA'], ['IBA'], ['IEA'], ['IBA'], ['IEA'], ['IDA', 'IEA'], ['IBA', 'IEA'], ['IDA', 'ISS', 'IBA', 'IEA'], ['NAS'], ['IEA'], ['IDA', 'IBA', 'IEA'], ['IEA'], ['ISS', 'IBA'], ['ISS', 'IEA'], ['IBA'], ['IBA'], ['ISS', 'IEA'], ['IBA'], ['IBA'], ['IBA', 'IEA'], ['IBA'], ['IDA'], ['IDA', 'IBA', 'IEA'], ['ISS', 'IEA'], ['IBA'], ['IDA'], ['ISS', 'IBA', 'IEA'], ['IDA', 'IBA', 'IEA'], ['IEA'], ['IEA'], ['…	MEblue
GO:CC	GO:0030055	cell-substrate junction	2.53799e-12	TRUE	"A cell junction that forms a connection between a cell and the extracellular matrix." [GOC:aruk, GOC:bc, GOC:hb, GOC:mah, PMID:10419689, PMID:1643657, PMID:16805308, PMID:26923917, PMID:8314002]	312	499	87	4386	0.174349	0.278846	query_1	['GO:0070161']	['PARVA', 'PGM5', 'ITGA1', 'PDLIM7', 'TGFB1I1', 'FERMT2', 'FBLIM1', 'TNS1', 'PALLD', 'SORBS3', 'VCL', 'RRAS', 'SYNPO2', 'SORBS1', 'MCAM', 'SORBS2', 'NEXN', 'FHL1', 'CDH13', 'CSRP2', 'ILK', 'CNN3', 'DMD', 'CNN1', 'ENAH', 'ITGA8', 'TRIP6', 'FHL2', 'HSPG2', 'CAV2', 'CSRP1', 'SNTB2', 'CTTN', 'SVIL', 'MPRIP', 'EHD3', 'ACTN1', 'TNS2', 'FLNA', 'ACTN4', 'PPP1R12A', 'ITGB1', 'LIMS2', 'RSU1', 'LPP', 'NCKAP…	[['IDA', 'HDA', 'IBA', 'IEA'], ['IDA', 'IBA', 'IEA'], ['IDA', 'HDA'], ['IDA'], ['IDA', 'HDA', 'IEA'], ['IDA', 'HDA', 'IBA', 'IEA'], ['IDA', 'HDA', 'IBA', 'IEA'], ['IDA', 'HDA', 'IBA', 'IEA'], ['IDA', 'HDA', 'IEA'], ['IDA', 'HDA', 'IBA', 'IEA'], ['IDA', 'IMP', 'HDA', 'ISS', 'IBA', 'NAS', 'IEA'], ['HDA'], ['IDA', 'HDA', 'IEA'], ['IDA', 'ISS', 'IBA', 'IEA'], ['HDA'], ['IEA'], ['HDA'], ['HDA'], ['HDA…	MEblue
GO:CC	GO:0030018	Z disc	3.0734e-12	TRUE	"Platelike region of a muscle sarcomere to which the plus ends of actin filaments are attached." [GOC:mtg_muscle, ISBN:0815316194]	59	499	33	4386	0.0661323	0.559322	query_1	['GO:0031674', 'GO:0110165']	['PARVA', 'SYNPO', 'PGM5', 'PDLIM7', 'PALLD', 'PDLIM3', 'SYNPO2', 'SORBS2', 'BAG3', 'LDB3', 'CRYAB', 'PPP1R12B', 'NEXN', 'CSRP2', 'PDLIM4', 'DMD', 'PDLIM5', 'PDLIM2', 'FHL2', 'CSRP1', 'CFL2', 'ACTN1', 'FLNA', 'ACTN4', 'PPP1R12A', 'ACTN2', 'FLNC', 'MYL9', 'PDLIM1', 'CTNNB1', 'FHL3', 'DNAJB4', 'SRI']	[['IEA'], ['IBA'], ['IEA'], ['IBA'], ['IDA', 'IEA'], ['IBA', 'IEA'], ['IDA', 'ISS', 'IBA', 'IEA'], ['NAS'], ['IEA'], ['IDA', 'IBA', 'IEA'], ['IEA'], ['ISS', 'IBA'], ['ISS', 'IEA'], ['IBA'], ['IBA'], ['ISS', 'IEA'], ['IBA'], ['IBA'], ['IBA', 'IEA'], ['IBA'], ['IDA'], ['IDA', 'IBA', 'IEA'], ['ISS', 'IEA'], ['IBA'], ['ISS', 'IBA', 'IEA'], ['IDA', 'IBA', 'IEA'], ['IEA'], ['IEA'], ['IDA', 'IBA', 'IEA'…	MEblue
GO:CC	GO:0005925	focal adhesion	1.00388e-11	TRUE	"A cell-substrate junction that anchors the cell to the extracellular matrix and that forms a point of termination of actin filaments. In insects focal adhesion has also been referred to as hemi-adherens junction (HAJ)." [GOC:aruk, GOC:bc, ISBN:0124325653, ISBN:0815316208, PMID:10419689, PMID:12191915, PMID:15246682, PMID:1643657, PMID:16805308, PMID:19197329, PMID:23033047, PMID:26923917, PMID:2…	307	499	85	4386	0.170341	0.276873	query_1	['GO:0030055']	['PARVA', 'PGM5', 'ITGA1', 'PDLIM7', 'TGFB1I1', 'FERMT2', 'FBLIM1', 'TNS1', 'PALLD', 'SORBS3', 'VCL', 'RRAS', 'SYNPO2', 'SORBS1', 'MCAM', 'SORBS2', 'NEXN', 'FHL1', 'CDH13', 'CSRP2', 'ILK', 'CNN3', 'CNN1', 'ENAH', 'ITGA8', 'TRIP6', 'FHL2', 'HSPG2', 'CAV2', 'CSRP1', 'SNTB2', 'CTTN', 'SVIL', 'MPRIP', 'EHD3', 'ACTN1', 'TNS2', 'FLNA', 'ACTN4', 'PPP1R12A', 'ITGB1', 'LIMS2', 'RSU1', 'LPP', 'NCKAP1', 'AC…	[['IDA', 'HDA', 'IBA', 'IEA'], ['IDA'], ['IDA', 'HDA'], ['IDA'], ['IDA', 'HDA', 'IEA'], ['IDA', 'HDA', 'IBA', 'IEA'], ['IDA', 'HDA', 'IBA', 'IEA'], ['IDA', 'HDA', 'IBA', 'IEA'], ['IDA', 'HDA', 'IEA'], ['IDA', 'HDA', 'IEA'], ['IDA', 'IMP', 'HDA', 'ISS', 'IBA', 'IEA'], ['HDA'], ['IDA', 'HDA', 'IEA'], ['IDA', 'IEA'], ['HDA'], ['IEA'], ['HDA'], ['HDA'], ['HDA'], ['HDA'], ['IDA', 'HDA', 'IBA', 'IEA'],…	MEblue
GO:CC	GO:0005912	adherens junction	5.63995e-10	TRUE	"A cell-cell junction composed of the epithelial cadherin-catenin complex. The epithelial cadherins, or E-cadherins, of each interacting cell extend through the plasma membrane into the extracellular space and bind to each other. The E-cadherins bind to catenins on the cytoplasmic side of the membrane, where the E-cadherin-catenin complex binds to cytoskeletal components and regulatory and signal…	75	499	35	4386	0.0701403	0.466667	query_1	['GO:0005911']	['PGM5', 'PDLIM7', 'FERMT2', 'PDLIM3', 'VCL', 'SORBS1', 'LDB3', 'NEXN', 'CDH13', 'SYNM', 'CNN3', 'PDLIM4', 'PDLIM5', 'PDLIM2', 'CDC42EP4', 'TJP2', 'TJP1', 'CDH11', 'TNKS1BP1', 'CDH2', 'DAG1', 'CTNNA1', 'TLN1', 'PDLIM1', 'ZYX', 'MYH9', 'LMO7', 'CTNNB1', 'HMCN1', 'KRT18', 'LIMD1', 'DLG1', 'CDC42EP1', 'LIN7C', 'SCRIB']	[['IDA', 'IBA', 'IEA'], ['IDA', 'IBA'], ['IDA'], ['IBA'], ['IDA', 'ISS', 'IEA'], ['ISS', 'TAS', 'IEA'], ['IBA'], ['IEA'], ['IBA'], ['IEA'], ['HDA'], ['IBA'], ['HDA', 'IBA'], ['IBA'], ['IDA'], ['IEA'], ['TAS', 'IEA'], ['IBA'], ['IDA'], ['IDA', 'IBA', 'IEA'], ['IEA'], ['IBA', 'IEA'], ['IMP'], ['HDA', 'IBA'], ['IDA'], ['IEA'], ['IEA'], ['IDA', 'IBA', 'IEA'], ['IBA'], ['HDA'], ['IDA', 'IBA', 'IEA'], …	MEblue
GO:CC	GO:0099080	supramolecular complex	1.3395e-09	TRUE	"A cellular component that consists of an indeterminate number of proteins or macromolecular complexes, organized into a regular, higher-order structure such as a polymer, sheet, network or a fiber." [GOC:dos]	485	499	110	4386	0.220441	0.226804	query_1	['GO:0110165']	['PARVA', 'SYNPO', 'PGM5', 'PDLIM7', 'FERMT2', 'MYH11', 'LMOD1', 'PALLD', 'MYH10', 'SARM1', 'PDLIM3', 'VCL', 'SYNPO2', 'SORBS2', 'MYLK2', 'PAWR', 'BAG3', 'LDB3', 'CRYAB', 'PPP1R12B', 'NEXN', 'SYNM', 'MYO1C', 'CSRP2', 'LTBP4', 'ILK', 'AK1', 'PDLIM4', 'SMTN', 'DMD', 'RBPMS', 'MAP1B', 'PDLIM5', 'PDLIM2', 'FHL2', 'PLS3', 'CSRP1', 'CFL2', 'SNTB2', 'CTTN', 'SVIL', 'ACTN1', 'PPL', 'FLNA', 'ACTG2', 'ACTN…	[['IEA'], ['IBA'], ['IDA', 'IEA'], ['IBA'], ['IEA'], ['IBA', 'TAS', 'IEA'], ['IDA', 'ISS', 'IBA', 'IEA'], ['IDA', 'IEA'], ['IDA', 'IBA'], ['ISS', 'IEA'], ['IBA', 'IEA'], ['IDA', 'ISS', 'IEA'], ['IDA', 'ISS', 'IBA', 'IEA'], ['NAS'], ['IC'], ['ISS'], ['IEA'], ['IDA', 'IBA', 'IEA'], ['IEA'], ['ISS', 'IBA'], ['ISS', 'IEA'], ['IDA', 'IBA', 'NAS', 'IEA'], ['IDA'], ['IBA'], ['ISS', 'IEA'], ['IEA'], ['IE…	MEblue
GO:CC	GO:0005938	cell cortex	2.38423e-09	TRUE	"The region of a cell that lies just beneath the plasma membrane and often, but not always, contains a network of actin filaments and associated proteins." [GOC:mah, ISBN:0815316194]	154	499	52	4386	0.104208	0.337662	query_1	['GO:0005737', 'GO:0071944']	['FERMT2', 'CRIP2', 'DSTN', 'MYH10', 'VCL', 'MYO1C', 'PDLIM2', 'EPS8', 'STXBP1', 'CTTN', 'SEPTIN8', 'ACTN1', 'MYO1D', 'DBN1', 'FLNA', 'ACTN4', 'SEPTIN4', 'TMOD1', 'ACTN2', 'CAV1', 'SEPTIN10', 'CALD1', 'MYL9', 'WASL', 'CDH2', 'SPTAN1', 'AKAP12', 'SEPTIN7', 'FGF1', 'SPTBN1', 'MYH9', 'CTNNB1', 'SEPTIN2', 'HMCN1', 'LASP1', 'GUCY1B1', 'PHLDB1', 'HIP1R', 'TRIP10', 'PHLDB2', 'CLIP1', 'RAI14', 'DCTN1', '…	[['IEA'], ['IEA'], ['IEA'], ['IDA'], ['ISS'], ['IEA'], ['IEA'], ['ISS', 'IEA'], ['IEA'], ['IDA', 'ISS', 'IEA'], ['IBA'], ['IBA'], ['IEA'], ['TAS', 'IEA'], ['IEA'], ['IBA'], ['IDA', 'IMP', 'IBA'], ['IEA'], ['IBA', 'IEA'], ['IEA'], ['IBA'], ['IEA'], ['IEA'], ['IEA'], ['IDA'], ['IBA', 'TAS', 'IEA'], ['IEA'], ['IDA', 'IBA', 'IEA'], ['IEA'], ['IBA', 'TAS', 'IEA'], ['IDA', 'IEA'], ['IDA', 'IEA'], ['IDA…	MEblue
GO:CC	GO:0042995	cell projection	4.41048e-09	TRUE	"A prolongation or process extending from a cell, e.g. a flagellum or axon." [GOC:jl, http://www.cogsci.princeton.edu/~wn/]	612	499	128	4386	0.256513	0.20915	query_1	['GO:0110165']	['PARVA', 'SYNPO', 'PDLIM7', 'FERMT2', 'MYLK', 'GNA11', 'PALLD', 'MYH10', 'SARM1', 'VCL', 'SORBS2', 'LDB3', 'CRYAB', 'NEXN', 'CDH13', 'MYO1C', 'ILK', 'AK1', 'PDLIM4', 'DMD', 'MAP1B', 'PDLIM5', 'ENAH', 'SGCE', 'ITGA8', 'EPS8', 'UTRN', 'STXBP1', 'CTTN', 'WFS1', 'SVIL', 'SEPTIN8', 'EHD3', 'ACTN1', 'MYO1D', 'SNCG', 'DBN1', 'FLNA', 'ACTG2', 'ACTN4', 'SEPTIN4', 'ITGB1', 'TPM1', 'VCAN', 'INPP5A', 'NCKAP…	[['IEA'], ['IBA', 'TAS', 'IEA'], ['IEA'], ['IEA'], ['IDA', 'IBA', 'IEA'], ['ISS'], ['IDA', 'IBA', 'IEA'], ['IEA'], ['ISS', 'IBA', 'IEA'], ['IEA'], ['IBA', 'IEA'], ['IEA'], ['IEA'], ['IBA'], ['IDA'], ['IDA', 'IBA', 'IEA'], ['IEA'], ['IEA'], ['IDA', 'ISS', 'IEA'], ['IDA', 'ISS', 'IEA'], ['ISS', 'IBA', 'IEA'], ['IEA'], ['IEA'], ['ISS', 'IEA'], ['IEA'], ['ISS', 'IBA', 'IEA'], ['IDA', 'IEA'], ['IEA'],…	MEblue
GO:CC	GO:0120025	plasma membrane bounded cell projection	1.70342e-08	TRUE	"A prolongation or process extending from a cell and that is bounded by plasma membrane, e.g. a cilium, lamellipodium, or axon." [GOC:krc]	575	499	121	4386	0.242485	0.210435	query_1	['GO:0042995']	['PARVA', 'SYNPO', 'PDLIM7', 'FERMT2', 'MYLK', 'GNA11', 'PALLD', 'MYH10', 'SARM1', 'SORBS2', 'LDB3', 'CRYAB', 'NEXN', 'CDH13', 'MYO1C', 'ILK', 'AK1', 'PDLIM4', 'DMD', 'MAP1B', 'ENAH', 'SGCE', 'ITGA8', 'EPS8', 'UTRN', 'STXBP1', 'CTTN', 'WFS1', 'SEPTIN8', 'EHD3', 'ACTN1', 'MYO1D', 'SNCG', 'DBN1', 'FLNA', 'ACTG2', 'ACTN4', 'SEPTIN4', 'ITGB1', 'TPM1', 'VCAN', 'INPP5A', 'NCKAP1', 'ACTN2', 'TANC1', 'GS…	[['IEA'], ['IBA', 'TAS', 'IEA'], ['IEA'], ['IEA'], ['IDA', 'IBA', 'IEA'], ['ISS'], ['IDA', 'IBA', 'IEA'], ['IEA'], ['ISS', 'IBA', 'IEA'], ['IBA', 'IEA'], ['IEA'], ['IEA'], ['IBA'], ['IDA'], ['IDA', 'IBA', 'IEA'], ['IEA'], ['IEA'], ['IDA', 'ISS', 'IEA'], ['IDA', 'ISS', 'IEA'], ['ISS', 'IBA', 'IEA'], ['IEA'], ['ISS', 'IEA'], ['IEA'], ['ISS', 'IBA', 'IEA'], ['IDA', 'IEA'], ['IEA'], ['IDA', 'ISS', 'I…	MEblue
GO:CC	GO:0098590	plasma membrane region	1.42796e-07	TRUE	"A membrane that is a (regional) part of the plasma membrane." [GOC:dos]	291	499	74	4386	0.148297	0.254296	query_1	['GO:0005886', 'GO:0016020']	['FERMT2', 'MYLK', 'MYH10', 'SORBS1', 'SORBS2', 'CRYAB', 'CDH13', 'MYO1C', 'EHD2', 'CAVIN1', 'PDLIM4', 'HIP1', 'DMD', 'CAVIN3', 'SGCE', 'ITGA8', 'EPS8', 'CAV2', 'UTRN', 'STXBP1', 'SVIL', 'EHD3', 'MYO1D', 'DBN1', 'ITGB1', 'TPM1', 'PALM2', 'NCKAP1', 'ACTN2', 'CAV1', 'CSPG4', 'TJP1', 'AQP1', 'PDGFRB', 'CYBRD1', 'CDH2', 'DAG1', 'CTNNA1', 'EHD1', 'TLN1', 'PLCD3', 'SEPTIN7', 'PKN2', 'MTMR2', 'SPTBN1', …	[['IEA'], ['IDA', 'IBA', 'IEA'], ['IDA'], ['ISS'], ['IEA'], ['IEA'], ['IDA'], ['IDA', 'IEA'], ['IDA', 'IEA'], ['IDA', 'IBA', 'IEA'], ['ISS'], ['IEA'], ['IDA', 'IEA'], ['IDA', 'IBA', 'IEA'], ['ISS', 'IEA'], ['IEA'], ['ISS', 'IBA', 'IEA'], ['IDA', 'IEA'], ['IDA', 'IEA'], ['IEA'], ['ISS', 'IEA'], ['IDA', 'IEA'], ['ISS'], ['IEA'], ['IDA', 'NAS', 'IEA'], ['IDA'], ['IEA'], ['IEA'], ['IEA'], ['IDA', 'NA…	MEblue
GO:CC	GO:0005911	cell-cell junction	5.4684e-07	TRUE	"A cell junction that forms a connection between two or more cells of an organism; excludes direct cytoplasmic intercellular bridges, such as ring canals in insects." [GOC:aruk, GOC:bc, GOC:dgh, GOC:hb, GOC:mah, PMID:21422226, PMID:28096264]	174	499	52	4386	0.104208	0.298851	query_1	['GO:0070161']	['SYNPO', 'PGM5', 'PDLIM7', 'FERMT2', 'PDLIM3', 'VCL', 'SORBS1', 'LDB3', 'NEXN', 'CDH13', 'SYNM', 'CNN3', 'PDLIM4', 'PDLIM5', 'PDLIM2', 'ACTN1', 'PPL', 'DBN1', 'FLNA', 'ITGB1', 'CDC42EP4', 'LIMS2', 'TJP2', 'TJP1', 'CNN2', 'CDH11', 'MICALL2', 'LIMS1', 'TNKS1BP1', 'CDH2', 'CLIC4', 'DAG1', 'CTNNA1', 'TLN1', 'YAP1', 'SPECC1L', 'PKN2', 'PDLIM1', 'ZYX', 'MYH9', 'LMO7', 'CTNNB1', 'HMCN1', 'CASK', 'PLCG1…	[['IEA'], ['IDA', 'IBA', 'IEA'], ['IDA', 'IBA'], ['IDA'], ['IBA'], ['IDA', 'IMP', 'ISS', 'IBA', 'IEA'], ['ISS', 'TAS', 'IEA'], ['IBA'], ['IEA'], ['IBA'], ['IEA'], ['HDA'], ['IBA'], ['HDA', 'IBA'], ['IBA'], ['IDA', 'IEA'], ['IEA'], ['IEA'], ['IDA'], ['IEA'], ['IDA'], ['IBA'], ['IDA', 'IBA', 'IEA'], ['IDA', 'IMP', 'ISS', 'IBA', 'TAS', 'IEA'], ['TAS'], ['IBA'], ['ISS', 'IEA'], ['IMP', 'IBA'], ['IDA'…	MEblue
GO:CC	GO:0005884	actin filament	7.62565e-07	TRUE	"A filamentous structure formed of a two-stranded helical polymer of the protein actin and associated proteins. Actin filaments are a major component of the contractile apparatus of skeletal muscle and the microfilaments of the cytoskeleton of eukaryotic cells. The filaments, comprising polymerized globular actin molecules, appear as flexible structures with a diameter of 5-9 nm. They are organiz…	66	499	29	4386	0.0581162	0.439394	query_1	['GO:0015629', 'GO:0099513']	['PDLIM7', 'LMOD1', 'PALLD', 'PDLIM3', 'PAWR', 'LDB3', 'MYO1C', 'PDLIM4', 'SMTN', 'PDLIM5', 'PDLIM2', 'PLS3', 'CTTN', 'ACTN1', 'FLNA', 'TPM2', 'TPM1', 'TMOD1', 'NCKAP1', 'ACTN2', 'ACTA1', 'SPECC1', 'DPYSL3', 'SPECC1L', 'PDLIM1', 'MICAL2', 'MYO1B', 'MYO6', 'DIAPH2']	[['IBA'], ['ISS'], ['IDA'], ['IBA'], ['ISS'], ['IBA'], ['IDA'], ['IDA', 'IBA'], ['IBA'], ['IBA'], ['IBA'], ['IBA'], ['IDA'], ['IDA'], ['IEA'], ['IBA'], ['IBA'], ['IDA'], ['ISS'], ['TAS'], ['IDA', 'IBA'], ['IBA'], ['ISS', 'IEA'], ['IBA'], ['IBA'], ['IDA'], ['IDA'], ['IDA', 'ISS'], ['IBA']]	MEblue
GO:CC	GO:0031941	filamentous actin	1.26667e-06	TRUE	"A two-stranded helical polymer of the protein actin." [GOC:mah]	17	499	14	4386	0.0280561	0.823529	query_1	['GO:0005884', 'GO:0032991']	['PDLIM7', 'PDLIM3', 'LDB3', 'MYO1C', 'PDLIM4', 'SMTN', 'PDLIM5', 'PDLIM2', 'NCKAP1', 'SPECC1', 'DPYSL3', 'SPECC1L', 'PDLIM1', 'MYO6']	[['IBA'], ['IBA'], ['IBA'], ['IDA'], ['IDA', 'IBA'], ['IBA'], ['IBA'], ['IBA'], ['ISS'], ['IBA'], ['ISS', 'IEA'], ['IBA'], ['IBA'], ['IDA']]	MEblue
GO:CC	GO:0042383	sarcolemma	5.182e-05	TRUE	"The outer membrane of a muscle cell, consisting of the plasma membrane, a covering basement membrane (about 100 nm thick and sometimes common to more than one fiber), and the associated loose network of collagen fibers." [ISBN:0198506732]	59	499	25	4386	0.0501002	0.423729	query_1	['GO:0005886']	['PGM5', 'VCL', 'SYNM', 'PRKG1', 'DMD', 'SLMAP', 'SGCE', 'CAV2', 'UTRN', 'SGCD', 'ITGB1', 'SGCB', 'FLNC', 'CAV1', 'AQP1', 'CDH2', 'DAG1', 'DTNA', 'DLG1', 'BGN', 'CAMK2D', 'AHNAK2', 'CACNA2D1', 'SRI', 'ANXA6']	[['IDA', 'IBA', 'IEA'], ['ISS', 'IEA'], ['IBA', 'IEA'], ['IEA'], ['IDA', 'IBA', 'IEA'], ['IEA'], ['IEA'], ['IBA'], ['IEA'], ['IBA', 'IEA'], ['IDA', 'IEA'], ['IBA', 'IEA'], ['IDA'], ['IBA'], ['IDA'], ['IEA'], ['IBA', 'IEA'], ['IEA'], ['IEA'], ['IEA'], ['IEA'], ['NAS'], ['IDA', 'IBA', 'IEA'], ['TAS'], ['IBA']]	MEblue
GO:CC	GO:0016459	myosin complex	5.8561e-05	TRUE	"A protein complex, formed of one or more myosin heavy chains plus associated light chains and other proteins, that functions as a molecular motor; uses the energy of ATP hydrolysis to move actin filaments or to move vesicles or other cargo on fixed actin filaments; has magnesium-ATPase activity and binds actin. Myosin classes are distinguished based on sequence features of the motor, or head, do…	23	499	15	4386	0.0300601	0.652174	query_1	['GO:0015629', 'GO:0032991']	['MYH11', 'MYH10', 'MYO1C', 'LIMCH1', 'MYO1D', 'MYL3', 'MYL6B', 'MYL9', 'MYL6', 'MYH9', 'MYO3B', 'MYO1B', 'MYL4', 'MYO6', 'MYH14']	[['IBA', 'TAS', 'IEA'], ['IDA', 'IBA', 'NAS', 'IEA'], ['TAS', 'IEA'], ['IDA'], ['ISS', 'IEA'], ['IBA', 'TAS', 'IEA'], ['IBA', 'TAS', 'IEA'], ['TAS', 'IEA'], ['IBA', 'TAS', 'IEA'], ['IDA', 'IBA', 'IEA'], ['IEA'], ['IEA'], ['IBA', 'IEA'], ['TAS', 'IEA'], ['IDA', 'IBA', 'IEA']]	MEblue
GO:CC	GO:0016460	myosin II complex	0.000165654	TRUE	"A myosin complex containing two class II myosin heavy chains, two myosin essential light chains and two myosin regulatory light chains. Also known as classical myosin or conventional myosin, the myosin II class includes the major muscle myosin of vertebrate and invertebrate muscle, and is characterized by alpha-helical coiled coil tails that self assemble to form a variety of filament structures…	11	499	10	4386	0.0200401	0.909091	query_1	['GO:0016459']	['MYH11', 'MYH10', 'LIMCH1', 'MYL3', 'MYL6B', 'MYL9', 'MYL6', 'MYH9', 'MYL4', 'MYH14']	[['IBA', 'TAS'], ['IDA', 'IBA'], ['IDA'], ['IBA', 'TAS'], ['IBA', 'TAS'], ['TAS', 'IEA'], ['IBA'], ['IDA', 'IBA', 'IEA'], ['IBA'], ['IDA', 'IBA']]	MEblue
GO:CC	GO:0043228	non-membrane-bounded organelle	0.00191786	TRUE	"Organized structure of distinctive morphology and function, not bounded by a lipid bilayer membrane. Includes ribosomes, the cytoskeleton and chromosomes." [GOC:go_curators]	1371	499	210	4386	0.420842	0.153173	query_1	['GO:0043226']	['PARVA', 'SYNPO', 'PGM5', 'PDLIM7', 'TGFB1I1', 'FERMT2', 'MYH11', 'LMOD1', 'MYLK', 'FBLIM1', 'TNS1', 'PALLD', 'DSTN', 'MYH10', 'SARM1', 'SORBS3', 'PDLIM3', 'VCL', 'SYNPO2', 'SORBS1', 'SORBS2', 'MYLK2', 'PAWR', 'BAG3', 'LDB3', 'CRYAB', 'PPP1R12B', 'NEXN', 'SYNM', 'MYO1C', 'CSRP2', 'ILK', 'EHD2', 'CNN3', 'AK1', 'PDLIM4', 'SMTN', 'LIMCH1', 'HIP1', 'DMD', 'RBPMS', 'SLMAP', 'CNN1', 'MAP1B', 'PDLIM5',…	[['IDA', 'IBA', 'IEA'], ['IDA', 'ISS', 'IBA', 'IEA'], ['IDA', 'IEA'], ['IDA', 'IBA', 'IEA'], ['IEA'], ['IEA'], ['IBA', 'TAS', 'IEA'], ['IDA', 'ISS', 'IBA', 'IEA'], ['IDA', 'IBA', 'IEA'], ['IDA', 'IBA', 'IEA'], ['IEA'], ['IDA', 'IEA'], ['IBA', 'TAS', 'IEA'], ['IDA', 'IBA', 'NAS', 'IEA'], ['ISS', 'IEA'], ['IEA'], ['IBA', 'IEA'], ['IDA', 'ISS', 'IBA', 'TAS', 'IEA'], ['IDA', 'ISS', 'IBA', 'IEA'], ['I…	MEblue
GO:CC	GO:0043232	intracellular non-membrane-bounded organelle	0.00191786	TRUE	"Organized structure of distinctive morphology and function, not bounded by a lipid bilayer membrane and occurring within the cell. Includes ribosomes, the cytoskeleton and chromosomes." [GOC:go_curators]	1371	499	210	4386	0.420842	0.153173	query_1	['GO:0043228', 'GO:0043229']	['PARVA', 'SYNPO', 'PGM5', 'PDLIM7', 'TGFB1I1', 'FERMT2', 'MYH11', 'LMOD1', 'MYLK', 'FBLIM1', 'TNS1', 'PALLD', 'DSTN', 'MYH10', 'SARM1', 'SORBS3', 'PDLIM3', 'VCL', 'SYNPO2', 'SORBS1', 'SORBS2', 'MYLK2', 'PAWR', 'BAG3', 'LDB3', 'CRYAB', 'PPP1R12B', 'NEXN', 'SYNM', 'MYO1C', 'CSRP2', 'ILK', 'EHD2', 'CNN3', 'AK1', 'PDLIM4', 'SMTN', 'LIMCH1', 'HIP1', 'DMD', 'RBPMS', 'SLMAP', 'CNN1', 'MAP1B', 'PDLIM5',…	[['IDA', 'IBA', 'IEA'], ['IDA', 'ISS', 'IBA', 'IEA'], ['IDA', 'IEA'], ['IDA', 'IBA', 'IEA'], ['IEA'], ['IEA'], ['IBA', 'TAS', 'IEA'], ['IDA', 'ISS', 'IBA', 'IEA'], ['IDA', 'IBA', 'IEA'], ['IDA', 'IBA', 'IEA'], ['IEA'], ['IDA', 'IEA'], ['IBA', 'TAS', 'IEA'], ['IDA', 'IBA', 'NAS', 'IEA'], ['ISS', 'IEA'], ['IEA'], ['IBA', 'IEA'], ['IDA', 'ISS', 'IBA', 'TAS', 'IEA'], ['IDA', 'ISS', 'IBA', 'IEA'], ['I…	MEblue
GO:CC	GO:0005604	basement membrane	0.00412708	TRUE	"A collagen-containing extracellular matrix consisting of a thin layer of dense material found in various animal tissues interposed between the cells and the adjacent connective tissue. It consists of the basal lamina plus an associated layer of reticulin fibers." [ISBN:0198547684, PMID:22505934]	57	499	22	4386	0.0440882	0.385965	query_1	['GO:0062023']	['LAMB2', 'HSPG2', 'LAMA5', 'NPNT', 'LAMC1', 'LAMB4', 'NID1', 'DAG1', 'LOXL1', 'COL18A1', 'COL8A2', 'HMCN1', 'CASK', 'NID2', 'COL4A2', 'COL4A1', 'DLG1', 'LAMA4', 'MATN2', 'LAMB1', 'FBLN1', 'SPARC']	[['IDA', 'IPI', 'TAS', 'NAS', 'IEA'], ['TAS', 'IEA'], ['IDA', 'TAS', 'NAS', 'IEA'], ['IEA'], ['IDA', 'TAS', 'NAS', 'IEA'], ['IEA'], ['IDA', 'NAS', 'IEA'], ['IDA', 'IBA', 'IEA'], ['IEA'], ['IEA'], ['IBA', 'NAS', 'IEA'], ['ISS', 'IEA'], ['IDA', 'IEA'], ['IDA', 'IBA', 'TAS', 'IEA'], ['IBA', 'TAS', 'IEA'], ['IMP', 'IBA', 'IC', 'IEA'], ['IEA'], ['IDA', 'TAS', 'IEA'], ['IEA'], ['IDA', 'IPI', 'TAS', 'NA…	MEblue
GO:CC	GO:0005886	plasma membrane	0.00486064	TRUE	"The membrane surrounding a cell that separates the cell from its external environment. It consists of a phospholipid bilayer and associated proteins." [ISBN:0716731363]	1328	499	203	4386	0.406814	0.152861	query_1	['GO:0016020', 'GO:0071944']	['PARVA', 'SYNPO', 'PGM5', 'ITGA1', 'FERMT2', 'MYLK', 'GNA11', 'PALLD', 'MYH10', 'VCL', 'RRAS', 'SORBS1', 'MCAM', 'BCAM', 'SORBS2', 'PAWR', 'CRYAB', 'NEXN', 'FHL1', 'CDH13', 'SYNM', 'PRKG1', 'MYO1C', 'SNX18', 'ILK', 'EHD2', 'CAVIN1', 'PDLIM4', 'HIP1', 'DMD', 'CAVIN3', 'SLMAP', 'ADH1B', 'MAP1B', 'ENAH', 'SGCE', 'ITGA8', 'TRIP6', 'EPS8', 'HSPG2', 'CAV2', 'UTRN', 'PLS3', 'STXBP1', 'SNTB2', 'CTTN', '…	[['IEA'], ['IDA'], ['IDA', 'ISS', 'IBA', 'IEA'], ['IDA', 'IBA', 'TAS', 'IEA'], ['IDA', 'IBA', 'IEA'], ['IDA', 'IBA', 'IEA'], ['IBA', 'TAS', 'IEA'], ['IDA', 'IBA', 'IEA'], ['IDA'], ['ISS', 'IBA', 'IEA'], ['IBA', 'TAS', 'IEA'], ['IDA', 'ISS', 'IEA'], ['IDA', 'IBA', 'NAS'], ['IBA', 'TAS', 'IC', 'IEA'], ['IBA', 'IEA'], ['IDA'], ['IEA'], ['IDA', 'IBA'], ['IDA'], ['IDA', 'IBA', 'TAS', 'IEA'], ['IBA', '…	MEblue
GO:CC	GO:0043005	neuron projection	0.00636901	TRUE	"A prolongation or process extending from a nerve cell, e.g. an axon or dendrite." [GOC:jl, http://www.cogsci.princeton.edu/~wn/]	336	499	70	4386	0.140281	0.208333	query_1	['GO:0120025']	['SYNPO', 'GNA11', 'PALLD', 'SARM1', 'SORBS2', 'CRYAB', 'NEXN', 'CDH13', 'MYO1C', 'PDLIM4', 'DMD', 'MAP1B', 'SGCE', 'ITGA8', 'EPS8', 'STXBP1', 'CTTN', 'WFS1', 'SEPTIN8', 'MYO1D', 'SNCG', 'DBN1', 'FLNA', 'SEPTIN4', 'ITGB1', 'VCAN', 'INPP5A', 'ACTN2', 'TANC1', 'BAG2', 'NEGR1', 'NFIB', 'DAB2IP', 'AQP1', 'MICALL2', 'MAP2', 'CDH2', 'DAG1', 'DPYSL3', 'PRNP', 'TRIOBP', 'DTNA', 'CAMK2G', 'MTMR2', 'SPTBN1…	[['IBA', 'TAS', 'IEA'], ['ISS'], ['IBA', 'IEA'], ['ISS', 'IBA', 'IEA'], ['IBA'], ['IEA'], ['IBA'], ['IDA'], ['IEA'], ['ISS', 'IEA'], ['ISS', 'IEA'], ['ISS', 'IBA', 'IEA'], ['ISS', 'IEA'], ['IEA'], ['ISS', 'IEA'], ['IEA'], ['ISS', 'IEA'], ['ISS'], ['IEA'], ['ISS', 'IEA'], ['IBA', 'IEA'], ['IDA', 'ISS', 'NAS', 'IEA'], ['IEA'], ['ISS', 'IEA'], ['IEA'], ['IEA'], ['ISS', 'IEA'], ['TAS'], ['IEA'], ['IS…	MEblue
GO:CC	GO:0031252	cell leading edge	0.00824764	TRUE	"The area of a motile cell closest to the direction of movement." [GOC:pg]	199	499	48	4386	0.0961924	0.241206	query_1	['GO:0110165']	['PARVA', 'PDLIM7', 'FERMT2', 'MYLK', 'PALLD', 'MYH10', 'SORBS2', 'MYO1C', 'ILK', 'PDLIM4', 'DMD', 'ENAH', 'SGCE', 'ITGA8', 'EPS8', 'CTTN', 'ACTN1', 'MYO1D', 'ACTG2', 'ITGB1', 'TPM1', 'NCKAP1', 'CSPG4', 'ACTA1', 'WASL', 'CDH2', 'DAG1', 'CTNNA1', 'TLN1', 'DPYSL3', 'PKN2', 'TLN2', 'SPTBN1', 'MYH9', 'CTNNB1', 'EPS8L2', 'PLCG1', 'HIP1R', 'ROCK1', 'PHLDB2', 'CLIP1', 'DCTN1', 'MYO6', 'SNX9', 'PXN', 'PH…	[['IEA'], ['IEA'], ['IEA'], ['IDA', 'IBA', 'IEA'], ['IDA', 'IEA'], ['IEA'], ['IEA'], ['IEA'], ['IEA'], ['IDA', 'IEA'], ['IEA'], ['IEA'], ['ISS', 'IEA'], ['IEA'], ['ISS', 'IBA', 'IEA'], ['IDA', 'ISS', 'IEA'], ['IDA', 'IEA'], ['ISS'], ['ISS'], ['IDA', 'TAS', 'NAS', 'IEA'], ['IDA'], ['ISS', 'IEA'], ['IEA'], ['ISS'], ['IEA'], ['IDA', 'IBA', 'IEA'], ['IDA'], ['IEA'], ['ISS', 'IEA'], ['ISS', 'IEA'], ['…	MEblue
GO:CC	GO:0090665	glycoprotein complex	0.0239611	TRUE	"A protein complex containing at least one glycosylated protein, may be held together by both covalent and noncovalent bonds." [GOC:pf, PMID:7693675, PMID:8662961]	12	499	9	4386	0.0180361	0.75	query_1	['GO:0032991']	['PGM5', 'DMD', 'SGCE', 'UTRN', 'SNTB2', 'SGCD', 'FLNA', 'SGCB', 'DAG1']	[['ISS', 'IEA'], ['IDA', 'TAS', 'NAS', 'IEA'], ['IDA', 'IBA', 'TAS', 'IEA'], ['IEA'], ['IBA', 'TAS'], ['IDA', 'IBA', 'TAS', 'IEA'], ['NAS'], ['IDA', 'IBA', 'TAS', 'IEA'], ['IDA', 'IBA', 'IEA']]	MEblue
GO:CC	GO:0062023	collagen-containing extracellular matrix	0.0248915	TRUE	"An extracellular matrix consisting mainly of proteins (especially collagen) and glycosaminoglycans (mostly as proteoglycans) that provides not only essential physical scaffolding for the cellular constituents but can also initiate crucial biochemical and biomechanical cues required for tissue morphogenesis, differentiation and homeostasis. The components are secreted by cells in the vicinity and…	288	499	61	4386	0.122244	0.211806	query_1	['GO:0031012']	['TGFB1I1', 'BCAM', 'CDH13', 'LTBP4', 'TINAGL1', 'LAMB2', 'HSPG2', 'LAMA5', 'VCAN', 'NPNT', 'ELN', 'LAMC1', 'CSPG4', 'LTBP3', 'LAMB4', 'LTBP1', 'NID1', 'COL14A1', 'CDH2', 'DAG1', 'LOXL1', 'COL18A1', 'HAPLN3', 'IGFBP7', 'TNXB', 'SBSPON', 'COL8A2', 'OGN', 'HMCN1', 'FGL2', 'MXRA7', 'EMILIN1', 'CASK', 'EFEMP1', 'FBLN2', 'FBLN5', 'SOD3', 'NID2', 'PRELP', 'COL4A2', 'ADIPOQ', 'LOX', 'COL4A1', 'TGFB1', '…	[['HDA'], ['HDA'], ['HDA'], ['IDA', 'HDA'], ['HDA'], ['IDA', 'IPI', 'HDA', 'ISS', 'TAS', 'NAS', 'IEA'], ['HDA', 'ISS', 'TAS', 'IEA'], ['IDA', 'HDA', 'TAS', 'NAS', 'IEA'], ['HDA', 'ISS', 'IBA', 'IEA'], ['HDA', 'ISS', 'IEA'], ['HDA', 'IEA'], ['IDA', 'HDA', 'ISS', 'TAS', 'NAS', 'IEA'], ['HDA'], ['IDA'], ['IEA'], ['IDA', 'HDA'], ['IDA', 'HDA', 'ISS', 'NAS', 'IEA'], ['HDA', 'ISS', 'IBA', 'NAS', 'IEA']…	MEblue
GO:CC	GO:0099513	polymeric cytoskeletal fiber	0.0441935	TRUE	"A component of the cytoskeleton consisting of a homo or heteropolymeric fiber constructed from an indeterminate number of protein subunits." [GOC:dos]	241	499	53	4386	0.106212	0.219917	query_1	['GO:0005856', 'GO:0099512']	['PDLIM7', 'LMOD1', 'PALLD', 'SARM1', 'PDLIM3', 'PAWR', 'LDB3', 'SYNM', 'MYO1C', 'AK1', 'PDLIM4', 'SMTN', 'DMD', 'MAP1B', 'PDLIM5', 'PDLIM2', 'PLS3', 'SNTB2', 'CTTN', 'SVIL', 'ACTN1', 'PPL', 'FLNA', 'TPM2', 'TPM1', 'TMOD1', 'NCKAP1', 'ACTN2', 'BAG2', 'KIF13A', 'ACTA1', 'MAP2', 'EML2', 'SPECC1', 'DPYSL3', 'SPECC1L', 'PDLIM1', 'PBXIP1', 'MICAL2', 'KRT18', 'EML1', 'MYO1B', 'TPPP3', 'DLG1', 'CLIP1', …	[['IBA'], ['ISS'], ['IDA'], ['ISS', 'IEA'], ['IBA'], ['ISS'], ['IBA'], ['IDA', 'IBA', 'NAS', 'IEA'], ['IDA'], ['IEA'], ['IDA', 'IBA'], ['IBA'], ['IEA'], ['ISS', 'IBA', 'IEA'], ['IBA'], ['IBA'], ['IBA'], ['IEA'], ['IDA'], ['ISS'], ['IDA'], ['IBA'], ['IEA'], ['IBA'], ['IBA'], ['IDA'], ['ISS'], ['TAS'], ['ISS', 'IEA'], ['IBA', 'IEA'], ['IDA', 'IBA'], ['IEA'], ['IEA'], ['IBA'], ['ISS', 'IEA'], ['IBA'…	MEblue
GO:CC	GO:0016010	dystrophin-associated glycoprotein complex	0.0487035	TRUE	"A multiprotein complex that forms a strong mechanical link between the cytoskeleton and extracellular matrix; typical of, but not confined to, muscle cells. The complex is composed of transmembrane, cytoplasmic, and extracellular proteins, including dystrophin, sarcoglycans, dystroglycan, dystrobrevins, syntrophins, sarcospan, caveolin-3, and NO synthase." [PMID:15117830, PMID:16710609]	10	499	8	4386	0.0160321	0.8	query_1	['GO:0090665', 'GO:0098797']	['PGM5', 'DMD', 'SGCE', 'UTRN', 'SNTB2', 'SGCD', 'SGCB', 'DAG1']	[['ISS', 'IEA'], ['IDA', 'TAS', 'NAS', 'IEA'], ['IDA', 'IBA', 'TAS', 'IEA'], ['IEA'], ['IBA', 'TAS'], ['IDA', 'IBA', 'TAS', 'IEA'], ['IDA', 'IBA', 'TAS', 'IEA'], ['IDA', 'IBA', 'IEA']]	MEblue
KEGG	KEGG:04270	Vascular smooth muscle contraction	1.8957e-09	TRUE	Vascular smooth muscle contraction	48	499	27	4386	0.0541082	0.5625	query_1	['KEGG:00000']	['MYH11', 'MYLK', 'GNA11', 'IRAG1', 'MYH10', 'MYLK2', 'PPP1R12B', 'PRKG1', 'PPP1R14A', 'ACTG2', 'PPP1R12A', 'MYL6B', 'CALD1', 'MYL9', 'ITPR1', 'MYL6', 'MYH9', 'GUCY1B1', 'ROCK2', 'GNAQ', 'GUCY1A1', 'ROCK1', 'PPP1R12C', 'PPP1CB', 'MYH14', 'GNAS', 'ARHGEF12']	[['KEGG'], ['KEGG'], ['KEGG'], ['KEGG'], ['KEGG'], ['KEGG'], ['KEGG'], ['KEGG'], ['KEGG'], ['KEGG'], ['KEGG'], ['KEGG'], ['KEGG'], ['KEGG'], ['KEGG'], ['KEGG'], ['KEGG'], ['KEGG'], ['KEGG'], ['KEGG'], ['KEGG'], ['KEGG'], ['KEGG'], ['KEGG'], ['KEGG'], ['KEGG'], ['KEGG']]	MEblue
KEGG	KEGG:04510	Focal adhesion	9.2577e-08	TRUE	Focal adhesion	113	499	41	4386	0.0821643	0.362832	query_1	['KEGG:00000']	['PARVA', 'ITGA1', 'MYLK', 'VCL', 'MYLK2', 'PPP1R12B', 'ILK', 'ITGA8', 'LAMB2', 'LAMA5', 'CAV2', 'ACTN1', 'FLNA', 'ACTN4', 'ITGA7', 'PPP1R12A', 'ITGB1', 'FLNC', 'CAV1', 'LAMC1', 'LAMB4', 'MYL9', 'ITGA11', 'PDGFRB', 'ITGB6', 'TLN1', 'TNXB', 'TLN2', 'ZYX', 'CTNNB1', 'ROCK2', 'COL4A2', 'COL4A1', 'ROCK1', 'PPP1R12C', 'PPP1CB', 'DOCK1', 'LAMA4', 'LAMB1', 'PXN', 'CAPN2']	[['KEGG'], ['KEGG'], ['KEGG'], ['KEGG'], ['KEGG'], ['KEGG'], ['KEGG'], ['KEGG'], ['KEGG'], ['KEGG'], ['KEGG'], ['KEGG'], ['KEGG'], ['KEGG'], ['KEGG'], ['KEGG'], ['KEGG'], ['KEGG'], ['KEGG'], ['KEGG'], ['KEGG'], ['KEGG'], ['KEGG'], ['KEGG'], ['KEGG'], ['KEGG'], ['KEGG'], ['KEGG'], ['KEGG'], ['KEGG'], ['KEGG'], ['KEGG'], ['KEGG'], ['KEGG'], ['KEGG'], ['KEGG'], ['KEGG'], ['KEGG'], ['KEGG'], ['KEGG']…	MEblue
KEGG	KEGG:05410	Hypertrophic cardiomyopathy	1.69069e-06	TRUE	Hypertrophic cardiomyopathy	41	499	22	4386	0.0440882	0.536585	query_1	['KEGG:00000']	['ITGA1', 'DMD', 'ITGA8', 'SNTB2', 'SGCD', 'ITGA7', 'TPM2', 'MYL3', 'ITGB1', 'TPM1', 'SGCB', 'ITGA11', 'DAG1', 'ITGB6', 'PRKAB2', 'DTNA', 'TGFB1', 'PRKAA1', 'TGFB2', 'EMD', 'CACNA2D1', 'PRKAG1']	[['KEGG'], ['KEGG'], ['KEGG'], ['KEGG'], ['KEGG'], ['KEGG'], ['KEGG'], ['KEGG'], ['KEGG'], ['KEGG'], ['KEGG'], ['KEGG'], ['KEGG'], ['KEGG'], ['KEGG'], ['KEGG'], ['KEGG'], ['KEGG'], ['KEGG'], ['KEGG'], ['KEGG'], ['KEGG']]	MEblue
KEGG	KEGG:05414	Dilated cardiomyopathy	3.97357e-05	TRUE	Dilated cardiomyopathy	39	499	20	4386	0.0400802	0.512821	query_1	['KEGG:00000']	['ITGA1', 'DMD', 'ITGA8', 'SNTB2', 'SGCD', 'ITGA7', 'TPM2', 'MYL3', 'ITGB1', 'TPM1', 'SGCB', 'ITGA11', 'DAG1', 'ITGB6', 'DTNA', 'TGFB1', 'TGFB2', 'EMD', 'CACNA2D1', 'GNAS']	[['KEGG'], ['KEGG'], ['KEGG'], ['KEGG'], ['KEGG'], ['KEGG'], ['KEGG'], ['KEGG'], ['KEGG'], ['KEGG'], ['KEGG'], ['KEGG'], ['KEGG'], ['KEGG'], ['KEGG'], ['KEGG'], ['KEGG'], ['KEGG'], ['KEGG'], ['KEGG']]	MEblue
KEGG	KEGG:04921	Oxytocin signaling pathway	0.000139721	TRUE	Oxytocin signaling pathway	53	499	23	4386	0.0460922	0.433962	query_1	['KEGG:00000']	['MYLK', 'MYLK2', 'PPP1R12B', 'PPP1R12A', 'MYL6B', 'MYL9', 'ITPR1', 'PRKAB2', 'CAMK2G', 'MYL6', 'GUCY1B1', 'ROCK2', 'GNAQ', 'GNAO1', 'GUCY1A1', 'ROCK1', 'PPP1R12C', 'PPP1CB', 'PRKAA1', 'CAMK2D', 'CACNA2D1', 'PRKAG1', 'GNAS']	[['KEGG'], ['KEGG'], ['KEGG'], ['KEGG'], ['KEGG'], ['KEGG'], ['KEGG'], ['KEGG'], ['KEGG'], ['KEGG'], ['KEGG'], ['KEGG'], ['KEGG'], ['KEGG'], ['KEGG'], ['KEGG'], ['KEGG'], ['KEGG'], ['KEGG'], ['KEGG'], ['KEGG'], ['KEGG'], ['KEGG']]	MEblue
KEGG	KEGG:05412	Arrhythmogenic right ventricular cardiomyopathy	0.000270544	TRUE	Arrhythmogenic right ventricular cardiomyopathy	35	499	18	4386	0.0360721	0.514286	query_1	['KEGG:00000']	['ITGA1', 'DMD', 'ITGA8', 'SNTB2', 'SGCD', 'ITGA7', 'ITGB1', 'ACTN2', 'SGCB', 'ITGA11', 'CDH2', 'DAG1', 'ITGB6', 'CTNNA1', 'DTNA', 'CTNNB1', 'EMD', 'CACNA2D1']	[['KEGG'], ['KEGG'], ['KEGG'], ['KEGG'], ['KEGG'], ['KEGG'], ['KEGG'], ['KEGG'], ['KEGG'], ['KEGG'], ['KEGG'], ['KEGG'], ['KEGG'], ['KEGG'], ['KEGG'], ['KEGG'], ['KEGG'], ['KEGG']]	MEblue
KEGG	KEGG:04810	Regulation of actin cytoskeleton	0.000645762	TRUE	Regulation of actin cytoskeleton	124	499	37	4386	0.0741483	0.298387	query_1	['KEGG:00000']	['ITGA1', 'MYH11', 'MYLK', 'MYH10', 'VCL', 'RRAS', 'MYLK2', 'PPP1R12B', 'ENAH', 'PFN2', 'ITGA8', 'CFL2', 'ACTN1', 'ACTN4', 'ITGA7', 'PPP1R12A', 'ITGB1', 'NCKAP1', 'MYL9', 'ITGA11', 'PDGFRB', 'WASL', 'ITGB6', 'FGF1', 'MYH9', 'ROCK2', 'SSH3', 'GNG12', 'ROCK1', 'PPP1R12C', 'PPP1CB', 'ARPC1A', 'DOCK1', 'DIAPH2', 'MYH14', 'PXN', 'ARHGEF12']	[['KEGG'], ['KEGG'], ['KEGG'], ['KEGG'], ['KEGG'], ['KEGG'], ['KEGG'], ['KEGG'], ['KEGG'], ['KEGG'], ['KEGG'], ['KEGG'], ['KEGG'], ['KEGG'], ['KEGG'], ['KEGG'], ['KEGG'], ['KEGG'], ['KEGG'], ['KEGG'], ['KEGG'], ['KEGG'], ['KEGG'], ['KEGG'], ['KEGG'], ['KEGG'], ['KEGG'], ['KEGG'], ['KEGG'], ['KEGG'], ['KEGG'], ['KEGG'], ['KEGG'], ['KEGG'], ['KEGG'], ['KEGG'], ['KEGG']]	MEblue
KEGG	KEGG:04530	Tight junction	0.00566082	TRUE	Tight junction	67	499	24	4386	0.0480962	0.358209	query_1	['KEGG:00000']	['SYNPO', 'MYH11', 'MYH10', 'CTTN', 'ACTN1', 'ACTN4', 'ITGB1', 'TJP2', 'TJP1', 'MYL6B', 'MYL9', 'MICALL2', 'PRKAB2', 'MYL6', 'MYH9', 'ROCK2', 'PPP2CB', 'ROCK1', 'ARPC1A', 'DLG1', 'PRKAA1', 'MYH14', 'PRKAG1', 'SCRIB']	[['KEGG'], ['KEGG'], ['KEGG'], ['KEGG'], ['KEGG'], ['KEGG'], ['KEGG'], ['KEGG'], ['KEGG'], ['KEGG'], ['KEGG'], ['KEGG'], ['KEGG'], ['KEGG'], ['KEGG'], ['KEGG'], ['KEGG'], ['KEGG'], ['KEGG'], ['KEGG'], ['KEGG'], ['KEGG'], ['KEGG'], ['KEGG']]	MEblue
KEGG	KEGG:04814	Motor proteins	0.0321921	TRUE	Motor proteins	63	499	22	4386	0.0440882	0.349206	query_1	['KEGG:00000']	['MYH11', 'MYH10', 'MYO1C', 'MYO1D', 'ACTG2', 'TPM2', 'MYL3', 'TPM1', 'MYL6B', 'KIF13A', 'MYL9', 'ACTA1', 'MYL6', 'MYH9', 'MYO3B', 'MYO1B', 'MYL4', 'DCTN1', 'MYO6', 'HOOK3', 'MYH14', 'KIF5B']	[['KEGG'], ['KEGG'], ['KEGG'], ['KEGG'], ['KEGG'], ['KEGG'], ['KEGG'], ['KEGG'], ['KEGG'], ['KEGG'], ['KEGG'], ['KEGG'], ['KEGG'], ['KEGG'], ['KEGG'], ['KEGG'], ['KEGG'], ['KEGG'], ['KEGG'], ['KEGG'], ['KEGG'], ['KEGG']]	MEblue
REAC	REAC:R-HSA-397014	Muscle contraction	7.79916e-10	TRUE	Muscle contraction	57	499	30	4386	0.0601202	0.526316	query_1	['REAC:0000000']	['ITGA1', 'MYH11', 'LMOD1', 'MYLK', 'SORBS3', 'VCL', 'SORBS1', 'DMD', 'ACTG2', 'TPM2', 'MYL3', 'TPM1', 'TMOD1', 'ACTN2', 'PDE5A', 'MYL6B', 'CALD1', 'MYL9', 'ACTA1', 'ITPR1', 'TLN1', 'CAMK2G', 'MYL6', 'GUCY1B1', 'GUCY1A1', 'MYL4', 'CAMK2D', 'SRI', 'ANXA6', 'PXN']	[['REAC'], ['REAC'], ['REAC'], ['REAC'], ['REAC'], ['REAC'], ['REAC'], ['REAC'], ['REAC'], ['REAC'], ['REAC'], ['REAC'], ['REAC'], ['REAC'], ['REAC'], ['REAC'], ['REAC'], ['REAC'], ['REAC'], ['REAC'], ['REAC'], ['REAC'], ['REAC'], ['REAC'], ['REAC'], ['REAC'], ['REAC'], ['REAC'], ['REAC'], ['REAC']]	MEblue
REAC	REAC:R-HSA-445355	Smooth Muscle Contraction	1.73895e-08	TRUE	Smooth Muscle Contraction	29	499	20	4386	0.0400802	0.689655	query_1	['REAC:R-HSA-397014']	['ITGA1', 'MYH11', 'LMOD1', 'MYLK', 'SORBS3', 'VCL', 'SORBS1', 'ACTG2', 'TPM2', 'TPM1', 'PDE5A', 'MYL6B', 'CALD1', 'MYL9', 'TLN1', 'MYL6', 'GUCY1B1', 'GUCY1A1', 'ANXA6', 'PXN']	[['REAC'], ['REAC'], ['REAC'], ['REAC'], ['REAC'], ['REAC'], ['REAC'], ['REAC'], ['REAC'], ['REAC'], ['REAC'], ['REAC'], ['REAC'], ['REAC'], ['REAC'], ['REAC'], ['REAC'], ['REAC'], ['REAC'], ['REAC']]	MEblue
REAC	REAC:R-HSA-446353	Cell-extracellular matrix interactions	0.000246505	TRUE	Cell-extracellular matrix interactions	16	499	12	4386	0.0240481	0.75	query_1	['REAC:R-HSA-446728']	['PARVA', 'FERMT2', 'FBLIM1', 'ILK', 'ACTN1', 'FLNA', 'ITGB1', 'LIMS2', 'RSU1', 'FLNC', 'LIMS1', 'PXN']	[['REAC'], ['REAC'], ['REAC'], ['REAC'], ['REAC'], ['REAC'], ['REAC'], ['REAC'], ['REAC'], ['REAC'], ['REAC'], ['REAC']]	MEblue
REAC	REAC:R-HSA-5627123	RHO GTPases activate PAKs	0.000246505	TRUE	RHO GTPases activate PAKs	16	499	12	4386	0.0240481	0.75	query_1	['REAC:R-HSA-195258']	['MYH11', 'MYLK', 'MYH10', 'PPP1R12B', 'CTTN', 'FLNA', 'PPP1R12A', 'MYL9', 'MYL6', 'MYH9', 'PPP1CB', 'MYH14']	[['REAC'], ['REAC'], ['REAC'], ['REAC'], ['REAC'], ['REAC'], ['REAC'], ['REAC'], ['REAC'], ['REAC'], ['REAC'], ['REAC']]	MEblue
REAC	REAC:R-HSA-1500931	Cell-Cell communication	0.000304376	TRUE	Cell-Cell communication	59	499	24	4386	0.0480962	0.40678	query_1	['REAC:0000000']	['PARVA', 'FERMT2', 'FBLIM1', 'CDH13', 'ILK', 'ACTN1', 'FLNA', 'ACTN4', 'ITGB1', 'LIMS2', 'RSU1', 'ACTN2', 'FLNC', 'CDH11', 'WASL', 'LIMS1', 'CDH2', 'CTNNA1', 'SPTAN1', 'SPTBN1', 'CTNNB1', 'CASK', 'NCK2', 'PXN']	[['REAC'], ['REAC'], ['REAC'], ['REAC'], ['REAC'], ['REAC'], ['REAC'], ['REAC'], ['REAC'], ['REAC'], ['REAC'], ['REAC'], ['REAC'], ['REAC'], ['REAC'], ['REAC'], ['REAC'], ['REAC'], ['REAC'], ['REAC'], ['REAC'], ['REAC'], ['REAC'], ['REAC']]	MEblue
REAC	REAC:R-HSA-1566948	Elastic fibre formation	0.000705883	TRUE	Elastic fibre formation	33	499	17	4386	0.0340681	0.515152	query_1	['REAC:R-HSA-1474244']	['LTBP4', 'ITGA8', 'ITGB1', 'ELN', 'LTBP3', 'LTBP1', 'LOXL1', 'ITGB6', 'EMILIN1', 'EFEMP1', 'FBLN2', 'FBLN5', 'LOX', 'LTBP2', 'TGFB2', 'FBLN1', 'MFAP4']	[['REAC'], ['REAC'], ['REAC'], ['REAC'], ['REAC'], ['REAC'], ['REAC'], ['REAC'], ['REAC'], ['REAC'], ['REAC'], ['REAC'], ['REAC'], ['REAC'], ['REAC'], ['REAC'], ['REAC']]	MEblue
REAC	REAC:R-HSA-3000157	Laminin interactions	0.000791046	TRUE	Laminin interactions	23	499	14	4386	0.0280561	0.608696	query_1	['REAC:R-HSA-1474244']	['ITGA1', 'LAMB2', 'HSPG2', 'LAMA5', 'ITGA7', 'ITGB1', 'LAMC1', 'NID1', 'COL18A1', 'NID2', 'COL4A2', 'COL4A1', 'LAMA4', 'LAMB1']	[['REAC'], ['REAC'], ['REAC'], ['REAC'], ['REAC'], ['REAC'], ['REAC'], ['REAC'], ['REAC'], ['REAC'], ['REAC'], ['REAC'], ['REAC'], ['REAC']]	MEblue
REAC	REAC:R-HSA-2129379	Molecules associated with elastic fibres	0.00134089	TRUE	Molecules associated with elastic fibres	27	499	15	4386	0.0300601	0.555556	query_1	['REAC:R-HSA-1566948']	['LTBP4', 'ITGA8', 'ITGB1', 'ELN', 'LTBP3', 'LTBP1', 'ITGB6', 'EMILIN1', 'EFEMP1', 'FBLN2', 'FBLN5', 'LTBP2', 'TGFB2', 'FBLN1', 'MFAP4']	[['REAC'], ['REAC'], ['REAC'], ['REAC'], ['REAC'], ['REAC'], ['REAC'], ['REAC'], ['REAC'], ['REAC'], ['REAC'], ['REAC'], ['REAC'], ['REAC'], ['REAC']]	MEblue
REAC	REAC:R-HSA-5627117	RHO GTPases Activate ROCKs	0.0016615	TRUE	RHO GTPases Activate ROCKs	15	499	11	4386	0.0220441	0.733333	query_1	['REAC:R-HSA-195258']	['MYH11', 'MYH10', 'PPP1R12B', 'PPP1R12A', 'MYL9', 'MYL6', 'MYH9', 'ROCK2', 'ROCK1', 'PPP1CB', 'MYH14']	[['REAC'], ['REAC'], ['REAC'], ['REAC'], ['REAC'], ['REAC'], ['REAC'], ['REAC'], ['REAC'], ['REAC'], ['REAC']]	MEblue
REAC	REAC:R-HSA-5625900	RHO GTPases activate CIT	0.00347725	TRUE	RHO GTPases activate CIT	13	499	10	4386	0.0200401	0.769231	query_1	['REAC:R-HSA-195258']	['MYH11', 'MYH10', 'PPP1R12B', 'PPP1R12A', 'MYL9', 'MYL6', 'MYH9', 'PPP1CB', 'CDKN1B', 'MYH14']	[['REAC'], ['REAC'], ['REAC'], ['REAC'], ['REAC'], ['REAC'], ['REAC'], ['REAC'], ['REAC'], ['REAC']]	MEblue
REAC	REAC:R-HSA-446728	Cell junction organization	0.0100636	TRUE	Cell junction organization	38	499	17	4386	0.0340681	0.447368	query_1	['REAC:R-HSA-1500931']	['PARVA', 'FERMT2', 'FBLIM1', 'CDH13', 'ILK', 'ACTN1', 'FLNA', 'ITGB1', 'LIMS2', 'RSU1', 'FLNC', 'CDH11', 'LIMS1', 'CDH2', 'CTNNA1', 'CTNNB1', 'PXN']	[['REAC'], ['REAC'], ['REAC'], ['REAC'], ['REAC'], ['REAC'], ['REAC'], ['REAC'], ['REAC'], ['REAC'], ['REAC'], ['REAC'], ['REAC'], ['REAC'], ['REAC'], ['REAC'], ['REAC']]	MEblue
REAC	REAC:R-HSA-400685	Sema4D in semaphorin signaling	0.0109368	TRUE	Sema4D in semaphorin signaling	14	499	10	4386	0.0200401	0.714286	query_1	['REAC:R-HSA-373755']	['MYH11', 'MYH10', 'RRAS', 'MYL9', 'MYL6', 'MYH9', 'ROCK2', 'ROCK1', 'MYH14', 'ARHGEF12']	[['REAC'], ['REAC'], ['REAC'], ['REAC'], ['REAC'], ['REAC'], ['REAC'], ['REAC'], ['REAC'], ['REAC']]	MEblue
REAC	REAC:R-HSA-416572	Sema4D induced cell migration and growth-cone collapse	0.0239611	TRUE	Sema4D induced cell migration and growth-cone collapse	12	499	9	4386	0.0180361	0.75	query_1	['REAC:R-HSA-400685']	['MYH11', 'MYH10', 'MYL9', 'MYL6', 'MYH9', 'ROCK2', 'ROCK1', 'MYH14', 'ARHGEF12']	[['REAC'], ['REAC'], ['REAC'], ['REAC'], ['REAC'], ['REAC'], ['REAC'], ['REAC'], ['REAC']]	MEblue
REAC	REAC:R-HSA-1474244	Extracellular matrix organization	0.0426601	TRUE	Extracellular matrix organization	179	499	43	4386	0.0861723	0.240223	query_1	['REAC:0000000']	['ITGA1', 'LTBP4', 'DMD', 'ITGA8', 'LAMB2', 'HSPG2', 'LAMA5', 'ACTN1', 'ITGA7', 'ITGB1', 'VCAN', 'ELN', 'LAMC1', 'LTBP3', 'ITGA11', 'LTBP1', 'NID1', 'COL14A1', 'DAG1', 'LOXL1', 'COL18A1', 'ITGB6', 'TNXB', 'COL8A2', 'EMILIN1', 'CASK', 'EFEMP1', 'FBLN2', 'FBLN5', 'NID2', 'COL4A2', 'LOX', 'COL4A1', 'BGN', 'LAMA4', 'FMOD', 'LTBP2', 'TGFB2', 'LAMB1', 'FBLN1', 'MFAP4', 'SPARC', 'CAPN2']	[['REAC'], ['REAC'], ['REAC'], ['REAC'], ['REAC'], ['REAC'], ['REAC'], ['REAC'], ['REAC'], ['REAC'], ['REAC'], ['REAC'], ['REAC'], ['REAC'], ['REAC'], ['REAC'], ['REAC'], ['REAC'], ['REAC'], ['REAC'], ['REAC'], ['REAC'], ['REAC'], ['REAC'], ['REAC'], ['REAC'], ['REAC'], ['REAC'], ['REAC'], ['REAC'], ['REAC'], ['REAC'], ['REAC'], ['REAC'], ['REAC'], ['REAC'], ['REAC'], ['REAC'], ['REAC'], ['REAC']…	MEblue
REAC	REAC:R-HSA-3928663	EPHA-mediated growth cone collapse	0.0487035	TRUE	EPHA-mediated growth cone collapse	10	499	8	4386	0.0160321	0.8	query_1	['REAC:R-HSA-2682334']	['MYH11', 'MYH10', 'MYL9', 'MYL6', 'MYH9', 'ROCK2', 'ROCK1', 'MYH14']	[['REAC'], ['REAC'], ['REAC'], ['REAC'], ['REAC'], ['REAC'], ['REAC'], ['REAC']]	MEblue

## Sheet: MEbrown
source	native	name	p_value	significant	description	term_size	query_size	intersection_size	effective_domain_size	precision	recall	query	parents	intersections	evidences	module
GO:BP	GO:0044282	small molecule catabolic process	5.36507e-06	TRUE	"The chemical reactions and pathways resulting in the breakdown of small molecules, any low molecular weight, monomeric, non-encoded molecule." [GOC:curators, GOC:vw]	163	479	47	4386	0.0981211	0.288344	query_1	['GO:0009056', 'GO:0044281']	['PGD', 'CYP27A1', 'ACAA2', 'HSD17B4', 'PGK1', 'PCK2', 'BCKDK', 'NPL', 'PNKD', 'HEXB', 'PKM', 'RENBP', 'GLUL', 'SCP2', 'HK3', 'HEXA', 'GALE', 'ACOT8', 'DPYD', 'NAGK', 'NUDT19', 'ACAA1', 'SCARB1', 'GPD2', 'SDSL', 'HK2', 'TST', 'MTHFS', 'AMDHD2', 'CPT2', 'KYNU', 'ABCD1', 'DERA', 'ADA', 'GALM', 'HMGCL', 'PLA2G15', 'PNP', 'DLD', 'GK', 'ACADS', 'PFKL', 'ABCD3', 'GNPDA1', 'IL4I1', 'ALDH4A1', 'ALDH3B1']	[['IBA'], ['IDA', 'IEA'], ['IBA', 'IEA'], ['IDA', 'IBA', 'IEA'], ['TAS', 'IEA'], ['IBA'], ['ISS', 'TAS', 'NAS'], ['IDA', 'IBA', 'TAS', 'IEA'], ['IEA'], ['IEA'], ['IEA'], ['TAS', 'IEA'], ['TAS'], ['ISS', 'TAS'], ['TAS'], ['IEA'], ['IDA', 'IBA', 'IEA'], ['IDA', 'IBA', 'TAS'], ['IDA'], ['TAS', 'IEA'], ['ISS', 'TAS', 'IEA'], ['IMP', 'ISS', 'IBA', 'TAS', 'IEA'], ['IEA'], ['IEA'], ['IBA'], ['TAS'], ['T…	MEbrown
GO:BP	GO:0019752	carboxylic acid metabolic process	1.9074e-05	TRUE	"The chemical reactions and pathways involving carboxylic acids, any organic acid containing one or more carboxyl (COOH) groups or anions (COO-)." [ISBN:0198506732]	359	479	78	4386	0.162839	0.21727	query_1	['GO:0043436']	['ATP6V1B1', 'ME2', 'ACSL1', 'PGD', 'FABP5', 'CYP27A1', 'ACAA2', 'GPX1', 'HSD17B4', 'P4HB', 'PGK1', 'PCK2', 'FBP1', 'ABHD12', 'BCKDK', 'NPL', 'PNKD', 'PLOD3', 'HEXB', 'PKM', 'RENBP', 'GSTO1', 'GLUL', 'AKR1B1', 'SCP2', 'HK3', 'HEXA', 'ACOT8', 'DPYD', 'SEPHS2', 'NAGK', 'LTA4H', 'NUDT19', 'SLC27A1', 'SGPL1', 'ACAA1', 'ACBD5', 'PTGS1', 'MSRA', 'VDAC1', 'ALOX5', 'CD74', 'BCAT1', 'SMS', 'SDSL', 'HK2', …	[['IEA'], ['IBA', 'IEA'], ['IDA', 'IBA', 'IEA'], ['IBA', 'IEA'], ['IEA'], ['IDA', 'TAS', 'IEA'], ['IBA', 'IEA'], ['IDA', 'IEA'], ['IDA', 'IBA', 'IEA'], ['IDA'], ['IMP', 'IBA', 'TAS', 'IEA'], ['IBA', 'IEA'], ['IDA', 'IMP'], ['TAS'], ['ISS', 'TAS', 'NAS'], ['IDA', 'IBA', 'TAS', 'IEA'], ['IEA'], ['IEA'], ['IEA'], ['IDA', 'IBA', 'IEA'], ['TAS', 'IEA'], ['IDA', 'IBA'], ['IBA', 'TAS', 'IEA'], ['IEA'], …	MEbrown
GO:BP	GO:0043436	oxoacid metabolic process	2.66912e-05	TRUE	"The chemical reactions and pathways involving any oxoacid; an oxoacid is a compound which contains oxygen, at least one other element, and at least one hydrogen bound to oxygen, and which produces a conjugate base by loss of positive hydrogen ion(s) (hydrons)." [Wikipedia:Oxyacid]	368	479	79	4386	0.164927	0.214674	query_1	['GO:0006082']	['ATP6V1B1', 'ME2', 'ACSL1', 'PGD', 'FABP5', 'CYP27A1', 'ACAA2', 'GPX1', 'HSD17B4', 'P4HB', 'PGK1', 'PCK2', 'FBP1', 'ABHD12', 'BCKDK', 'NPL', 'PNKD', 'PLOD3', 'HEXB', 'PKM', 'RENBP', 'GSTO1', 'GLUL', 'AKR1B1', 'SCP2', 'HK3', 'HEXA', 'ACOT8', 'DPYD', 'SEPHS2', 'NAGK', 'LTA4H', 'NUDT19', 'SLC27A1', 'SGPL1', 'ACAA1', 'ACBD5', 'PTGS1', 'MSRA', 'VDAC1', 'ALOX5', 'CD74', 'BCAT1', 'SMS', 'SDSL', 'HK2', …	[['IEA'], ['IBA', 'IEA'], ['IDA', 'IBA', 'IEA'], ['IBA', 'IEA'], ['IEA'], ['IDA', 'TAS', 'IEA'], ['IBA', 'IEA'], ['IDA', 'IEA'], ['IDA', 'IBA', 'IEA'], ['IDA'], ['IMP', 'IBA', 'TAS', 'IEA'], ['IBA', 'IEA'], ['IDA', 'IMP'], ['TAS'], ['ISS', 'TAS', 'NAS'], ['IDA', 'IBA', 'TAS', 'IEA'], ['IEA'], ['IEA'], ['IEA'], ['IDA', 'IBA', 'IEA'], ['TAS', 'IEA'], ['IDA', 'IBA'], ['IBA', 'TAS', 'IEA'], ['IEA'], …	MEbrown
GO:BP	GO:0006629	lipid metabolic process	3.37943e-05	TRUE	"The chemical reactions and pathways involving lipids, compounds soluble in an organic solvent but not, or sparingly, in an aqueous solvent. Includes fatty acids; neutral fats, other fatty-acid esters, and soaps; long-chain (fatty) alcohols and waxes; sphingoids and other long-chain bases; glycolipids, phospholipids and sphingolipids; and carotenes, polyprenols, sterols, terpenes and other isopre…	410	479	85	4386	0.177453	0.207317	query_1	['GO:0044238', 'GO:0071704']	['ATP6V1B1', 'ACSL1', 'FABP5', 'CYP27A1', 'NCEH1', 'TPP1', 'ACAA2', 'GPX1', 'HSD17B4', 'APOBR', 'SOAT1', 'PCK2', 'ABHD12', 'FDX1', 'HEXB', 'AKR1B1', 'SCP2', 'HEXA', 'AGPS', 'ACOT8', 'PIK3CD', 'LTA4H', 'NUDT19', 'SLC27A1', 'PSAP', 'PLEK', 'DHRS7', 'SGPL1', 'ACAA1', 'ACBD5', 'RDH11', 'PLD3', 'PAFAH1B3', 'PTGS1', 'ALOX5', 'SCCPDH', 'SCARB1', 'CD74', 'ACOT13', 'BCAT1', 'SDSL', 'CEPT1', 'ABHD16A', 'LY…	[['IEA'], ['IDA', 'IMP', 'IBA', 'TAS', 'IEA'], ['TAS', 'IEA'], ['IDA', 'IBA', 'TAS', 'IEA'], ['ISS', 'IEA'], ['TAS'], ['IBA', 'NAS', 'IEA'], ['IDA', 'IEA'], ['IDA', 'IBA', 'IEA'], ['IBA', 'IEA'], ['IDA', 'IMP', 'IBA', 'IEA'], ['IBA'], ['IDA', 'IBA', 'TAS', 'IEA'], ['IDA', 'IEA'], ['IDA', 'IBA', 'IEA'], ['IMP', 'TAS', 'IEA'], ['IDA', 'ISS', 'TAS', 'IEA'], ['IDA', 'IBA', 'IEA'], ['IDA', 'ISS', 'IBA…	MEbrown
GO:BP	GO:0006082	organic acid metabolic process	4.03432e-05	TRUE	"The chemical reactions and pathways involving organic acids, any acidic compound containing carbon in covalent linkage." [ISBN:0198506732]	371	479	79	4386	0.164927	0.212938	query_1	['GO:0044237', 'GO:0044281', 'GO:0071704']	['ATP6V1B1', 'ME2', 'ACSL1', 'PGD', 'FABP5', 'CYP27A1', 'ACAA2', 'GPX1', 'HSD17B4', 'P4HB', 'PGK1', 'PCK2', 'FBP1', 'ABHD12', 'BCKDK', 'NPL', 'PNKD', 'PLOD3', 'HEXB', 'PKM', 'RENBP', 'GSTO1', 'GLUL', 'AKR1B1', 'SCP2', 'HK3', 'HEXA', 'ACOT8', 'DPYD', 'SEPHS2', 'NAGK', 'LTA4H', 'NUDT19', 'SLC27A1', 'SGPL1', 'ACAA1', 'ACBD5', 'PTGS1', 'MSRA', 'VDAC1', 'ALOX5', 'CD74', 'BCAT1', 'SMS', 'SDSL', 'HK2', …	[['IEA'], ['IBA', 'IEA'], ['IDA', 'IBA', 'IEA'], ['IBA', 'IEA'], ['IEA'], ['IDA', 'TAS', 'IEA'], ['IBA', 'IEA'], ['IDA', 'IEA'], ['IDA', 'IBA', 'IEA'], ['IDA'], ['IMP', 'IBA', 'TAS', 'IEA'], ['IBA', 'IEA'], ['IDA', 'IMP'], ['TAS'], ['ISS', 'TAS', 'NAS'], ['IDA', 'IBA', 'TAS', 'IEA'], ['IEA'], ['IEA'], ['IEA'], ['IDA', 'IBA', 'IEA'], ['TAS', 'IEA'], ['IDA', 'IBA'], ['IBA', 'TAS', 'IEA'], ['IEA'], …	MEbrown
GO:BP	GO:0044281	small molecule metabolic process	5.60268e-05	TRUE	"The chemical reactions and pathways involving small molecules, any low molecular weight, monomeric, non-encoded molecule." [GOC:curators, GOC:pde, GOC:vw]	686	479	123	4386	0.256785	0.1793	query_1	['GO:0008152']	['ATP6V1A', 'TYMP', 'ATP6V1B2', 'ATP6V1B1', 'ME2', 'ACSL1', 'PGD', 'FABP5', 'CYP27A1', 'NCEH1', 'ACAA2', 'GPX1', 'HSD17B4', 'P4HB', 'APOBR', 'SOAT1', 'PGK1', 'PCK2', 'FBP1', 'ABHD12', 'TALDO1', 'BCKDK', 'NPL', 'PNKD', 'PLOD3', 'AMPD3', 'FDX1', 'MPP1', 'HEXB', 'PKM', 'RENBP', 'GSTO1', 'GLUL', 'AKR1B1', 'SCP2', 'NLN', 'HK3', 'HEXA', 'AGPS', 'GALE', 'ACOT8', 'DPYD', 'SEPHS2', 'NAGK', 'LTA4H', 'NUDT1…	[['IEA'], ['IDA', 'IMP', 'IEA'], ['IEA'], ['IEA'], ['IMP', 'IBA', 'IEA'], ['IDA', 'IBA', 'TAS', 'IEA'], ['IDA', 'ISS', 'IBA', 'IEA'], ['IEA'], ['IDA', 'IBA', 'TAS', 'IEA'], ['ISS', 'IEA'], ['IBA', 'NAS', 'IEA'], ['IDA', 'IEA'], ['IDA', 'IBA', 'IEA'], ['IDA'], ['IEA'], ['IDA', 'IMP', 'IBA', 'IEA'], ['IMP', 'IBA', 'TAS', 'IEA'], ['IBA', 'TAS', 'IEA'], ['IDA', 'IMP', 'ISS', 'IBA', 'TAS', 'IEA'], ['T…	MEbrown
GO:BP	GO:0002274	myeloid leukocyte activation	7.18207e-05	TRUE	"A change in the morphology or behavior of a myeloid leukocyte resulting from exposure to an activating factor such as a cellular or soluble ligand." [GOC:add, ISBN:0781735149]	80	479	29	4386	0.0605428	0.3625	query_1	['GO:0045321']	['PTPN6', 'LGALS9', 'ITGB2', 'RAC2', 'LYN', 'PTPRC', 'DOCK2', 'IL18', 'LCP2', 'FCER1G', 'PIK3CD', 'ITGAM', 'DNASE1', 'FCGR3A', 'TYROBP', 'C5AR1', 'CD74', 'PREX1', 'VAMP8', 'TLR2', 'SYK', 'CD84', 'RABGEF1', 'GRN', 'LILRB4', 'KARS1', 'ADAM10', 'CD300A', 'IFI35']	[['IEA'], ['IMP'], ['IGI', 'NAS'], ['IEA'], ['ISS', 'IBA', 'IEA'], ['TAS'], ['ISS', 'IEA'], ['IEA'], ['IEA'], ['IBA'], ['TAS'], ['IGI', 'ISS'], ['ISS', 'IEA'], ['IDA'], ['IDA', 'ISS', 'IBA'], ['ISS', 'IEA'], ['NAS'], ['TAS'], ['IMP'], ['IEA'], ['ISS', 'IBA', 'IEA'], ['IDA', 'IBA'], ['IEA'], ['IDA', 'ISS'], ['IDA', 'IMP'], ['IDA', 'IGI', 'IBA', 'IEA'], ['IMP'], ['IDA'], ['IDA']]	MEbrown
GO:BP	GO:0097401	synaptic vesicle lumen acidification	7.54396e-05	TRUE	"The acidification of the synaptic vesicle lumen via transport of protons into the vesicle. The resulting electrochemical gradient powers neurotransmitter loading." [GOC:dsf, PMID:21172605, PMID:22875945]	13	479	11	4386	0.0229645	0.846154	query_1	['GO:0016188', 'GO:0051649', 'GO:0070050', 'GO:0099504', 'GO:1902600']	['ATP6V1A', 'ATP6V1B2', 'ATP6V1B1', 'ATP6V1H', 'ATP6V1F', 'ATP6V1G1', 'ATP6V1E1', 'ATP6V1C1', 'ATP6V0A1', 'ATP6V1D', 'ATP6V0D1']	[['IEA'], ['IEA'], ['IEA'], ['IEA'], ['IEA'], ['IEA'], ['IEA'], ['IEA'], ['IEA'], ['IEA'], ['IEA']]	MEbrown
GO:BP	GO:0002275	myeloid cell activation involved in immune response	9.22329e-05	TRUE	"A change in the morphology or behavior of a myeloid cell resulting from exposure to an activating factor such as a cellular or soluble ligand, leading to the initiation or perpetuation of an immune response." [GOC:add, ISBN:0781735149]	38	479	19	4386	0.039666	0.5	query_1	['GO:0002274', 'GO:0002366']	['PTPN6', 'LGALS9', 'ITGB2', 'RAC2', 'LYN', 'DOCK2', 'FCER1G', 'PIK3CD', 'ITGAM', 'DNASE1', 'TYROBP', 'VAMP8', 'SYK', 'CD84', 'RABGEF1', 'GRN', 'KARS1', 'CD300A', 'IFI35']	[['IEA'], ['IMP'], ['IGI'], ['IEA'], ['ISS', 'IBA', 'IEA'], ['ISS', 'IEA'], ['IBA'], ['TAS'], ['IGI'], ['ISS', 'IEA'], ['ISS', 'IBA'], ['IMP'], ['ISS', 'IBA', 'IEA'], ['IDA'], ['IEA'], ['ISS'], ['IGI', 'IBA', 'IEA'], ['IDA'], ['IDA']]	MEbrown
GO:BP	GO:0044248	cellular catabolic process	0.000213424	TRUE	"The chemical reactions and pathways resulting in the breakdown of substances, carried out by individual cells." [GOC:jl]	655	479	117	4386	0.244259	0.178626	query_1	['GO:0009056', 'GO:0044237']	['ATP6V1A', 'TYMP', 'ATP6V1B2', 'ATP6V1B1', 'ACSL1', 'ATP6V1H', 'PGD', 'ATG7', 'TPP1', 'ACAA2', 'CTSD', 'GPX1', 'HSD17B4', 'PGK1', 'PCK2', 'FBP1', 'ABHD12', 'BCKDK', 'NPL', 'ATP6V1G1', 'PNKD', 'AMPD3', 'ATP6V1E1', 'HEXB', 'PKM', 'RENBP', 'GSTO1', 'GLUL', 'SCP2', 'RETREG3', 'HK3', 'HEXA', 'ACOT8', 'GUSB', 'DPYD', 'NAGK', 'ATP6V1C1', 'TCIRG1', 'LTA4H', 'LAMP2', 'RAB1A', 'DNASE1', 'NUDT19', 'PSAP', …	[['NAS'], ['IEA'], ['NAS'], ['NAS'], ['IEA'], ['NAS'], ['IBA'], ['IMP', 'IGI', 'ISS', 'IBA', 'IEA'], ['IMP'], ['IBA', 'IEA'], ['IEA'], ['IDA', 'IBA', 'IEA'], ['IDA', 'IBA', 'IEA'], ['IMP', 'IBA', 'TAS', 'IEA'], ['IBA'], ['IDA', 'IMP'], ['IDA', 'IBA', 'IEA'], ['ISS', 'TAS', 'NAS'], ['IDA', 'IBA', 'TAS', 'IEA'], ['NAS'], ['IEA'], ['TAS'], ['NAS'], ['IDA', 'IBA', 'IEA'], ['IDA', 'IBA', 'IEA'], ['TAS…	MEbrown
GO:BP	GO:0032787	monocarboxylic acid metabolic process	0.00109129	TRUE	"The chemical reactions and pathways involving monocarboxylic acids, any organic acid containing one carboxyl (COOH) group or anion (COO-)." [GOC:vk]	238	479	55	4386	0.114823	0.231092	query_1	['GO:0019752']	['ATP6V1B1', 'ME2', 'ACSL1', 'PGD', 'FABP5', 'CYP27A1', 'ACAA2', 'GPX1', 'HSD17B4', 'PGK1', 'PCK2', 'FBP1', 'ABHD12', 'PNKD', 'HEXB', 'PKM', 'AKR1B1', 'SCP2', 'HK3', 'HEXA', 'ACOT8', 'NUDT19', 'SLC27A1', 'SGPL1', 'ACAA1', 'ACBD5', 'PTGS1', 'VDAC1', 'ALOX5', 'CD74', 'HK2', 'MTHFS', 'LYPLA1', 'CPT2', 'KYNU', 'MGLL', 'ABCD1', 'PLA2G15', 'ACOT11', 'DLD', 'ACSL4', 'MAPK14', 'ACADS', 'PFKL', 'ASAH1', '…	[['IEA'], ['IBA', 'IEA'], ['IDA', 'IBA', 'IEA'], ['IBA', 'IEA'], ['IEA'], ['IDA', 'TAS', 'IEA'], ['IBA', 'IEA'], ['IDA', 'IEA'], ['IDA', 'IBA', 'IEA'], ['IMP', 'IBA', 'TAS', 'IEA'], ['IBA', 'IEA'], ['IDA', 'IMP'], ['TAS'], ['IEA'], ['IEA'], ['IDA', 'IBA', 'IEA'], ['IEA'], ['ISS', 'TAS'], ['IBA', 'TAS', 'IEA'], ['IEA'], ['IBA', 'TAS', 'IEA'], ['ISS', 'TAS', 'IEA'], ['IEA'], ['IDA'], ['IMP', 'ISS',…	MEbrown
GO:BP	GO:0044255	cellular lipid metabolic process	0.0011889	TRUE	"The chemical reactions and pathways involving lipids, as carried out by individual cells." [GOC:jl]	303	479	65	4386	0.135699	0.214521	query_1	['GO:0006629', 'GO:0044237']	['ATP6V1B1', 'ACSL1', 'FABP5', 'NCEH1', 'ACAA2', 'GPX1', 'HSD17B4', 'APOBR', 'PCK2', 'ABHD12', 'HEXB', 'AKR1B1', 'SCP2', 'HEXA', 'AGPS', 'ACOT8', 'PIK3CD', 'NUDT19', 'SLC27A1', 'PSAP', 'PLEK', 'DHRS7', 'SGPL1', 'ACAA1', 'ACBD5', 'RDH11', 'PTGS1', 'ALOX5', 'SCCPDH', 'SCARB1', 'CD74', 'CEPT1', 'ABHD16A', 'LYPLA1', 'CERS2', 'CPT2', 'PI4K2A', 'MGLL', 'ABCD1', 'PLA2G15', 'ACOT11', 'GK', 'VAC14', 'ACSL…	[['IEA'], ['IDA', 'IBA', 'IEA'], ['IEA'], ['ISS', 'IEA'], ['IBA', 'IEA'], ['IDA', 'IEA'], ['IDA', 'IBA', 'IEA'], ['IBA'], ['IBA'], ['IDA', 'IBA', 'TAS', 'IEA'], ['IDA', 'IBA', 'IEA'], ['IMP', 'IEA'], ['ISS', 'TAS'], ['IDA', 'IBA', 'IEA'], ['ISS', 'IEA'], ['IBA', 'TAS', 'IEA'], ['IBA', 'IEA'], ['ISS', 'TAS', 'IEA'], ['IMP', 'ISS', 'IBA', 'IEA'], ['IEA'], ['IDA'], ['IEA'], ['IDA', 'IMP', 'IBA', 'TA…	MEbrown
GO:BP	GO:0007035	vacuolar acidification	0.00126771	TRUE	"Any process that reduces the pH of the vacuole, measured by the concentration of the hydrogen ion." [GOC:jid]	18	479	12	4386	0.0250522	0.666667	query_1	['GO:0051452']	['ATP6V1A', 'ATP6V1B2', 'ATP6V1B1', 'ATP6V1H', 'ATP6V1F', 'TCIRG1', 'LAMP2', 'ATP6V0A1', 'ATP6V1D', 'ATP6V0D1', 'GRN', 'PPT1']	[['NAS', 'IC'], ['IBA'], ['IBA'], ['NAS'], ['NAS'], ['IBA', 'NAS'], ['IDA'], ['IBA', 'TAS', 'NAS'], ['NAS'], ['IBA'], ['IMP'], ['IMP']]	MEbrown
GO:BP	GO:0051452	intracellular pH reduction	0.00264801	TRUE	"Any process that reduces the internal pH of a cell, measured by the concentration of the hydrogen ion." [GOC:ai]	22	479	13	4386	0.0271399	0.590909	query_1	['GO:0051453']	['ATP6V1A', 'ATP6V1B2', 'ATP6V1B1', 'ATP6V1H', 'ATP6V1F', 'TCIRG1', 'LAMP2', 'ATP6V0A1', 'ATP6V1D', 'ATP6V0D1', 'GRN', 'PPT1', 'UBE3A']	[['NAS', 'IC'], ['IBA'], ['IBA'], ['NAS'], ['NAS'], ['IBA', 'NAS', 'IEA'], ['IDA'], ['IBA', 'TAS', 'NAS'], ['NAS'], ['IBA'], ['IMP'], ['IMP'], ['IEA']]	MEbrown
GO:BP	GO:0051453	regulation of intracellular pH	0.00275762	TRUE	"Any process that modulates the internal pH of a cell, measured by the concentration of the hydrogen ion." [GOC:ai, GOC:dph, GOC:tb]	29	479	15	4386	0.0313152	0.517241	query_1	['GO:0030641', 'GO:0065008']	['ATP6V1A', 'ATP6V1B2', 'ATP6V1B1', 'ATP6V1H', 'ATP6V1F', 'TCIRG1', 'LAMP2', 'ATP6V0A1', 'ATP6V1D', 'HVCN1', 'ATP6V0D1', 'GRN', 'CHP1', 'PPT1', 'UBE3A']	[['NAS', 'IC'], ['IBA'], ['IBA'], ['NAS'], ['NAS'], ['IBA', 'NAS', 'IEA'], ['IDA'], ['IBA', 'TAS', 'NAS'], ['NAS'], ['IEA'], ['IBA'], ['IMP'], ['IDA'], ['IMP'], ['IEA']]	MEbrown
GO:BP	GO:0016188	synaptic vesicle maturation	0.00310145	TRUE	"Steps required to form an initiated synaptic vesicle into a fully formed and transmissible synaptic vesicle." [GOC:curators, PMID:10099709]	16	479	11	4386	0.0229645	0.6875	query_1	['GO:0016050', 'GO:0021700']	['ATP6V1A', 'ATP6V1B2', 'ATP6V1B1', 'ATP6V1H', 'ATP6V1F', 'ATP6V1G1', 'ATP6V1E1', 'ATP6V1C1', 'ATP6V0A1', 'ATP6V1D', 'ATP6V0D1']	[['IEA'], ['IEA'], ['IEA'], ['IEA'], ['IEA'], ['IEA'], ['IEA'], ['IEA'], ['IEA'], ['IEA'], ['IEA']]	MEbrown
GO:BP	GO:0002366	leukocyte activation involved in immune response	0.00491939	TRUE	"A change in morphology and behavior of a leukocyte resulting from exposure to a specific antigen, mitogen, cytokine, cellular ligand, or soluble factor, leading to the initiation or perpetuation of an immune response." [GOC:add, ISBN:0781735149]	89	479	28	4386	0.0584551	0.314607	query_1	['GO:0002263', 'GO:0045321']	['LCP1', 'PTPN6', 'CORO1A', 'LGALS9', 'ITGB2', 'RAC2', 'LYN', 'PTPRC', 'DOCK2', 'APBB1IP', 'IL18', 'FCER1G', 'PIK3CD', 'ITGAM', 'DNASE1', 'FCGR3A', 'TYROBP', 'DOCK10', 'CD74', 'VAMP8', 'ADA', 'SYK', 'CD84', 'RABGEF1', 'GRN', 'KARS1', 'CD300A', 'IFI35']	[['IDA'], ['IEA'], ['IMP'], ['IDA', 'IMP'], ['IGI'], ['IEA'], ['ISS', 'IBA', 'IEA'], ['IEA'], ['ISS', 'IEA'], ['IEA'], ['ISS', 'IEA'], ['IBA'], ['TAS'], ['IGI'], ['ISS', 'IEA'], ['IDA'], ['ISS', 'IBA'], ['ISS', 'IEA'], ['IBA'], ['IMP'], ['IEA'], ['ISS', 'IBA', 'IEA'], ['IDA'], ['IEA'], ['ISS'], ['IGI', 'IBA', 'IEA'], ['IDA'], ['IDA']]	MEbrown
GO:BP	GO:0009056	catabolic process	0.00595409	TRUE	"The chemical reactions and pathways resulting in the breakdown of substances, including the breakdown of carbon compounds with the liberation of energy for use by the cell or organism." [ISBN:0198547684]	967	479	152	4386	0.317328	0.157187	query_1	['GO:0008152']	['ATP6V1A', 'TYMP', 'ATP6V1B2', 'CTSB', 'ATP6V1B1', 'ACSL1', 'ATP6V1H', 'PGD', 'CYP27A1', 'ATG7', 'BCAP31', 'NCEH1', 'TPP1', 'ACAA2', 'CTSD', 'GPX1', 'HSD17B4', 'CTSZ', 'PGK1', 'PCK2', 'TMX1', 'FBP1', 'ABHD12', 'NSF', 'BCKDK', 'NPL', 'ATP6V1G1', 'PNKD', 'AMPD3', 'ATP6V1E1', 'HEXB', 'PKM', 'RENBP', 'GSTO1', 'FAF2', 'GLUL', 'LONP1', 'SCP2', 'ARRB1', 'WDR91', 'RETREG3', 'HK3', 'HEXA', 'GALE', 'ACOT8…	[['NAS'], ['IEA'], ['NAS'], ['IDA', 'IBA', 'IEA'], ['NAS'], ['IEA'], ['NAS'], ['IBA'], ['IDA', 'IEA'], ['IMP', 'IGI', 'ISS', 'IBA', 'IEA'], ['IDA'], ['IEA'], ['IMP', 'NAS', 'IEA'], ['IBA', 'IEA'], ['IDA', 'IEA'], ['IDA', 'IBA', 'IEA'], ['IDA', 'IBA', 'IEA'], ['IBA'], ['IMP', 'IBA', 'TAS', 'IEA'], ['IBA'], ['IDA'], ['IDA', 'IMP'], ['IDA', 'IBA', 'IEA'], ['IMP'], ['ISS', 'TAS', 'NAS'], ['IDA', 'IBA…	MEbrown
GO:BP	GO:0030641	regulation of cellular pH	0.00867191	TRUE	"Any process involved in the maintenance of an internal equilibrium of hydrogen ions (protons) within a cell or between a cell and its external environment." [GOC:dph, GOC:mah, GOC:tb]	31	479	15	4386	0.0313152	0.483871	query_1	['GO:0006885', 'GO:0030003']	['ATP6V1A', 'ATP6V1B2', 'ATP6V1B1', 'ATP6V1H', 'ATP6V1F', 'TCIRG1', 'LAMP2', 'ATP6V0A1', 'ATP6V1D', 'HVCN1', 'ATP6V0D1', 'GRN', 'CHP1', 'PPT1', 'UBE3A']	[['NAS', 'IC'], ['IBA'], ['IBA'], ['NAS'], ['NAS'], ['IBA', 'NAS', 'IEA'], ['IDA'], ['IBA', 'TAS', 'NAS'], ['NAS'], ['IEA'], ['IBA'], ['IMP'], ['IDA'], ['IMP'], ['IEA']]	MEbrown
GO:BP	GO:0006885	regulation of pH	0.00867191	TRUE	"Any process involved in the maintenance of an internal equilibrium of hydrogen ions, thereby modulating the internal pH, within an organism or cell." [GOC:dph, GOC:go_curators, GOC:tb]	31	479	15	4386	0.0313152	0.483871	query_1	['GO:0055080', 'GO:0065007']	['ATP6V1A', 'ATP6V1B2', 'ATP6V1B1', 'ATP6V1H', 'ATP6V1F', 'TCIRG1', 'LAMP2', 'ATP6V0A1', 'ATP6V1D', 'HVCN1', 'ATP6V0D1', 'GRN', 'CHP1', 'PPT1', 'UBE3A']	[['NAS', 'IC'], ['IBA'], ['IMP', 'IBA', 'IEA'], ['NAS'], ['NAS'], ['IBA', 'NAS', 'IEA'], ['IDA'], ['IBA', 'TAS', 'NAS'], ['NAS'], ['IEA'], ['IBA'], ['IMP'], ['IDA'], ['IMP'], ['IEA']]	MEbrown
GO:BP	GO:0002263	cell activation involved in immune response	0.0108011	TRUE	"A change in the morphology or behavior of a cell resulting from exposure to an activating factor such as a cellular or soluble ligand, leading to the initiation or perpetuation of an immune response." [GO_REF:0000022, GOC:add, ISBN:0781735149]	92	479	28	4386	0.0584551	0.304348	query_1	['GO:0001775', 'GO:0002252', 'GO:0006955']	['LCP1', 'PTPN6', 'CORO1A', 'LGALS9', 'ITGB2', 'RAC2', 'LYN', 'PTPRC', 'DOCK2', 'APBB1IP', 'IL18', 'FCER1G', 'PIK3CD', 'ITGAM', 'DNASE1', 'FCGR3A', 'TYROBP', 'DOCK10', 'CD74', 'VAMP8', 'ADA', 'SYK', 'CD84', 'RABGEF1', 'GRN', 'KARS1', 'CD300A', 'IFI35']	[['IDA'], ['IEA'], ['IMP'], ['IDA', 'IMP'], ['IGI'], ['IEA'], ['ISS', 'IBA', 'IEA'], ['IEA'], ['ISS', 'IEA'], ['IEA'], ['ISS', 'IEA'], ['IBA'], ['TAS'], ['IGI'], ['ISS', 'IEA'], ['IDA'], ['ISS', 'IBA'], ['ISS', 'IEA'], ['IBA'], ['IMP'], ['IEA'], ['ISS', 'IBA', 'IEA'], ['IDA'], ['IEA'], ['ISS'], ['IGI', 'IBA', 'IEA'], ['IDA'], ['IDA']]	MEbrown
GO:BP	GO:0002703	regulation of leukocyte mediated immunity	0.011989	TRUE	"Any process that modulates the frequency, rate, or extent of leukocyte mediated immunity." [GOC:add]	82	479	26	4386	0.0542797	0.317073	query_1	['GO:0002443', 'GO:0002697']	['PTPN6', 'VAV1', 'LGALS9', 'CYRIB', 'ITGB2', 'RAC2', 'LYN', 'SASH3', 'WAS', 'PTPRC', 'IL18', 'ITGAM', 'DNASE1', 'TAP2', 'TYROBP', 'HLA-B', 'HLA-A', 'VAMP8', 'SYK', 'CD84', 'RABGEF1', 'MAVS', 'LILRB4', 'ARRB2', 'CD300A', 'IL4I1']	[['IEA'], ['IEA'], ['IDA', 'IMP'], ['ISS', 'IEA'], ['IGI'], ['IEA'], ['ISS', 'IBA', 'IEA'], ['IEA'], ['IMP'], ['ISS', 'IEA'], ['IDA'], ['IGI', 'ISS'], ['ISS', 'IEA'], ['IEA'], ['ISS', 'IBA'], ['IDA', 'IBA'], ['IDA', 'IBA'], ['IMP'], ['ISS', 'IBA', 'IEA'], ['IDA'], ['IEA'], ['ISS'], ['IDA'], ['IMP'], ['IDA'], ['IDA']]	MEbrown
GO:BP	GO:0016054	organic acid catabolic process	0.0291743	TRUE	"The chemical reactions and pathways resulting in the breakdown of organic acids, any acidic compound containing carbon in covalent linkage." [ISBN:0198506732]	107	479	30	4386	0.0626305	0.280374	query_1	['GO:0006082', 'GO:0044248', 'GO:0044282', 'GO:1901575']	['PGD', 'ACAA2', 'HSD17B4', 'PCK2', 'BCKDK', 'NPL', 'HEXB', 'RENBP', 'GLUL', 'SCP2', 'HEXA', 'ACOT8', 'NAGK', 'NUDT19', 'ACAA1', 'SDSL', 'TST', 'MTHFS', 'AMDHD2', 'CPT2', 'KYNU', 'ABCD1', 'HMGCL', 'PLA2G15', 'DLD', 'ACADS', 'ABCD3', 'GNPDA1', 'IL4I1', 'ALDH4A1']	[['IBA'], ['IBA', 'IEA'], ['IDA', 'IBA', 'IEA'], ['IBA'], ['ISS', 'TAS', 'NAS'], ['IDA', 'IBA', 'TAS', 'IEA'], ['IEA'], ['TAS', 'IEA'], ['TAS'], ['ISS', 'TAS'], ['IEA'], ['IDA', 'IBA', 'TAS'], ['TAS', 'IEA'], ['ISS', 'TAS', 'IEA'], ['IMP', 'ISS', 'IBA', 'TAS', 'IEA'], ['IBA'], ['TAS'], ['IMP'], ['TAS', 'IEA'], ['IDA', 'IBA', 'IEA'], ['IMP', 'IBA', 'IEA'], ['IDA', 'IMP', 'IGI', 'ISS', 'IBA', 'IEA'…	MEbrown
GO:BP	GO:0046395	carboxylic acid catabolic process	0.0291743	TRUE	"The chemical reactions and pathways resulting in the breakdown of carboxylic acids, any organic acid containing one or more carboxyl (-COOH) groups." [ISBN:0198506732]	107	479	30	4386	0.0626305	0.280374	query_1	['GO:0016054', 'GO:0019752']	['PGD', 'ACAA2', 'HSD17B4', 'PCK2', 'BCKDK', 'NPL', 'HEXB', 'RENBP', 'GLUL', 'SCP2', 'HEXA', 'ACOT8', 'NAGK', 'NUDT19', 'ACAA1', 'SDSL', 'TST', 'MTHFS', 'AMDHD2', 'CPT2', 'KYNU', 'ABCD1', 'HMGCL', 'PLA2G15', 'DLD', 'ACADS', 'ABCD3', 'GNPDA1', 'IL4I1', 'ALDH4A1']	[['IBA'], ['IBA', 'IEA'], ['IDA', 'IBA', 'IEA'], ['IBA'], ['ISS', 'TAS', 'NAS'], ['IDA', 'IBA', 'TAS', 'IEA'], ['IEA'], ['TAS', 'IEA'], ['TAS'], ['ISS', 'TAS'], ['IEA'], ['IDA', 'IBA', 'TAS'], ['TAS', 'IEA'], ['ISS', 'TAS', 'IEA'], ['IMP', 'ISS', 'IBA', 'TAS', 'IEA'], ['IBA'], ['TAS'], ['IMP'], ['TAS', 'IEA'], ['IDA', 'IBA', 'IEA'], ['IMP', 'IBA', 'IEA'], ['IDA', 'IMP', 'IGI', 'ISS', 'IBA', 'IEA'…	MEbrown
GO:BP	GO:0008610	lipid biosynthetic process	0.0329196	TRUE	"The chemical reactions and pathways resulting in the formation of lipids, compounds soluble in an organic solvent but not, or sparingly, in an aqueous solvent." [GOC:go_curators]	197	479	45	4386	0.0939457	0.228426	query_1	['GO:0006629', 'GO:1901576']	['ACSL1', 'FABP5', 'CYP27A1', 'ACAA2', 'PCK2', 'FDX1', 'HEXB', 'AKR1B1', 'SCP2', 'AGPS', 'ACOT8', 'PIK3CD', 'SLC27A1', 'SGPL1', 'PTGS1', 'ALOX5', 'SCCPDH', 'SCARB1', 'CD74', 'CEPT1', 'CERS2', 'HSD17B11', 'PI4K2A', 'MGLL', 'ABCD1', 'HMGCL', 'PLA2G15', 'NSDHL', 'GK', 'VAC14', 'ACSL4', 'CHKB', 'ASAH1', 'ALOX15B', 'HSD3B7', 'ABCD3', 'H6PD', 'DGKZ', 'TSPO', 'ACLY', 'CHP1', 'PPT1', 'ALDH3B1', 'RBP1', '…	[['IDA', 'IMP', 'IBA', 'TAS', 'IEA'], ['IEA'], ['IDA', 'IBA', 'TAS', 'IEA'], ['NAS'], ['IBA'], ['IEA'], ['IEA'], ['TAS'], ['IDA', 'ISS', 'TAS'], ['IDA', 'ISS', 'IBA', 'IEA'], ['TAS'], ['IBA', 'IEA'], ['IMP', 'ISS', 'IBA', 'IEA'], ['TAS'], ['IDA', 'ISS', 'IBA', 'IEA'], ['IDA', 'IMP', 'IBA', 'TAS', 'IEA'], ['IBA'], ['ISS', 'IEA'], ['IDA', 'IMP'], ['IBA', 'IEA'], ['IDA', 'IBA', 'TAS', 'IEA'], ['TAS'…	MEbrown
GO:BP	GO:0120254	olefinic compound metabolic process	0.0475527	TRUE	"The chemical reactions and pathways involving an olefinic compound, any compound which contains a carbon-carbon double bond (aka C=C)." [GOC:krc]	43	479	17	4386	0.0354906	0.395349	query_1	['GO:0071704']	['GPX1', 'ABHD12', 'AKR1B1', 'SCP2', 'ACOT8', 'DHRS7', 'ACAA1', 'RDH11', 'PTGS1', 'ALOX5', 'MGLL', 'ABCD1', 'DHRS4', 'ALOX15B', 'H6PD', 'DHRS3', 'RBP1']	[['IDA', 'IEA'], ['TAS'], ['IEA'], ['IDA', 'TAS'], ['TAS'], ['IEA'], ['TAS'], ['IDA', 'ISS', 'IEA'], ['IDA', 'IBA'], ['IBA'], ['ISS', 'TAS'], ['TAS'], ['IBA', 'IEA'], ['IDA', 'IBA', 'IEA'], ['IMP'], ['TAS'], ['IEA']]	MEbrown
GO:CC	GO:0097708	intracellular vesicle	1.46103e-07	TRUE	"Any vesicle that is part of the intracellular region." [GOC:vesicles]	1062	479	180	4386	0.375783	0.169492	query_1	['GO:0031982', 'GO:0043231']	['CAPG', 'ATP6V1A', 'ATP6V1B2', 'PTPN6', 'CTSB', 'ATP6V1B1', 'NCF2', 'IQGAP2', 'ATP6V1H', 'VAT1', 'FABP5', 'ATG7', 'FERMT3', 'CORO7', 'BCAP31', 'TPP1', 'ATP6V1F', 'CTSD', 'CTSZ', 'CORO1A', 'P4HB', 'NCF4', 'STMN2', 'CYRIB', 'ITGB2', 'RAC2', 'AMPD3', 'LYN', 'ATP6V1E1', 'FKBP15', 'S100A11', 'HEXB', 'PKM', 'LAIR1', 'FAF2', 'WAS', 'PTPRC', 'DOCK2', 'TMED5', 'STARD3NL', 'ARRB1', 'WDR91', 'HK3', 'HEXA',…	[['IEA'], ['IDA', 'NAS', 'IEA'], ['IEA'], ['TAS'], ['TAS', 'IEA'], ['IEA'], ['TAS', 'IEA'], ['TAS'], ['NAS', 'IEA'], ['TAS'], ['TAS'], ['TAS'], ['TAS'], ['IEA'], ['IEA'], ['IDA', 'IEA'], ['NAS', 'IEA'], ['IDA', 'TAS', 'IEA'], ['IDA', 'TAS'], ['IDA', 'IEA'], ['IEA'], ['IDA', 'TAS', 'IEA'], ['IEA'], ['TAS'], ['TAS'], ['TAS'], ['TAS'], ['TAS'], ['ISS', 'IEA'], ['IEA'], ['TAS'], ['IDA', 'ISS', 'TAS',…	MEbrown
GO:CC	GO:0031410	cytoplasmic vesicle	2.52457e-07	TRUE	"A vesicle found in the cytoplasm of a cell." [GOC:ai, GOC:mah, GOC:vesicles]	1060	479	179	4386	0.373695	0.168868	query_1	['GO:0005737', 'GO:0097708']	['CAPG', 'ATP6V1A', 'ATP6V1B2', 'PTPN6', 'CTSB', 'ATP6V1B1', 'NCF2', 'IQGAP2', 'ATP6V1H', 'VAT1', 'FABP5', 'ATG7', 'FERMT3', 'CORO7', 'BCAP31', 'TPP1', 'ATP6V1F', 'CTSD', 'CTSZ', 'CORO1A', 'P4HB', 'NCF4', 'STMN2', 'CYRIB', 'ITGB2', 'RAC2', 'AMPD3', 'LYN', 'ATP6V1E1', 'FKBP15', 'S100A11', 'HEXB', 'PKM', 'LAIR1', 'FAF2', 'WAS', 'PTPRC', 'DOCK2', 'TMED5', 'STARD3NL', 'ARRB1', 'WDR91', 'HK3', 'HEXA',…	[['IEA'], ['IDA', 'NAS', 'IEA'], ['IEA'], ['TAS'], ['TAS', 'IEA'], ['IEA'], ['TAS', 'IEA'], ['TAS'], ['NAS', 'IEA'], ['TAS'], ['TAS'], ['TAS'], ['TAS'], ['IEA'], ['IEA'], ['IDA', 'IEA'], ['NAS', 'IEA'], ['IDA', 'TAS', 'IEA'], ['IDA', 'TAS'], ['IDA', 'IEA'], ['IEA'], ['IDA', 'TAS', 'IEA'], ['IEA'], ['TAS'], ['TAS'], ['TAS'], ['TAS'], ['TAS'], ['ISS', 'IEA'], ['IEA'], ['TAS'], ['IDA', 'ISS', 'TAS',…	MEbrown
GO:CC	GO:0016471	vacuolar proton-transporting V-type ATPase complex	1.49029e-06	TRUE	"A proton-transporting two-sector ATPase complex found in the vacuolar membrane, where it acts as a proton pump to mediate acidification of the vacuolar lumen." [GOC:mah, ISBN:0716743663, PMID:16449553]	13	479	12	4386	0.0250522	0.923077	query_1	['GO:0005774', 'GO:0033176']	['ATP6V1A', 'ATP6V1B2', 'ATP6V1B1', 'ATP6V1H', 'ATP6V1F', 'ATP6V1G1', 'ATP6V1E1', 'ATP6V1C1', 'TCIRG1', 'ATP6V0A1', 'ATP6V1D', 'ATP6V0D1']	[['IDA'], ['IDA', 'IEA'], ['IDA', 'IMP'], ['ISS', 'NAS', 'IEA'], ['IDA', 'ISS'], ['IDA', 'IBA', 'IEA'], ['IDA'], ['ISS', 'IBA'], ['IBA', 'IEA'], ['ISS', 'IBA', 'IEA'], ['ISS'], ['IDA', 'ISS', 'IBA', 'NAS']]	MEbrown
GO:CC	GO:0099503	secretory vesicle	3.10017e-06	TRUE	"A cytoplasmic, membrane bound vesicle that is capable of fusing to the plasma membrane to release its contents into the extracellular space." [GOC:dos]	543	479	107	4386	0.223382	0.197053	query_1	['GO:0031410']	['ATP6V1A', 'ATP6V1B2', 'PTPN6', 'CTSB', 'ATP6V1B1', 'NCF2', 'IQGAP2', 'ATP6V1H', 'VAT1', 'FABP5', 'ATG7', 'FERMT3', 'ATP6V1F', 'CTSD', 'CTSZ', 'CYRIB', 'ITGB2', 'AMPD3', 'ATP6V1E1', 'S100A11', 'HEXB', 'PKM', 'LAIR1', 'FAF2', 'PTPRC', 'DOCK2', 'HK3', 'HEXA', 'FCER1G', 'OSTF1', 'GUSB', 'PLEKHO2', 'ATP6V1C1', 'RAB5C', 'ITGAM', 'TCIRG1', 'LTA4H', 'LAMP2', 'DNASE1', 'PSAP', 'DOK3', 'SERPINB1', 'CTSS'…	[['IDA', 'IEA'], ['IEA'], ['TAS'], ['TAS'], ['IEA'], ['IEA'], ['TAS'], ['IEA'], ['TAS'], ['TAS'], ['TAS'], ['TAS'], ['IEA'], ['TAS'], ['TAS'], ['TAS'], ['TAS'], ['TAS'], ['IEA'], ['TAS'], ['IDA', 'ISS', 'TAS', 'IEA'], ['TAS'], ['TAS'], ['TAS'], ['TAS'], ['TAS'], ['TAS'], ['IDA'], ['TAS'], ['TAS'], ['TAS'], ['TAS'], ['IEA'], ['TAS'], ['TAS'], ['TAS', 'IEA'], ['TAS'], ['IDA', 'TAS'], ['IEA'], ['TAS…	MEbrown
GO:CC	GO:0033176	proton-transporting V-type ATPase complex	9.40438e-06	TRUE	"A proton-transporting two-sector ATPase complex that couples ATP hydrolysis to the transport of protons across a concentration gradient. The resulting transmembrane electrochemical potential of H+ is used to drive a variety of (i) secondary active transport systems via H+-dependent symporters and antiporters and (ii) channel-mediated transport systems. The complex comprises a membrane sector (V0…	14	479	12	4386	0.0250522	0.857143	query_1	['GO:0016469']	['ATP6V1A', 'ATP6V1B2', 'ATP6V1B1', 'ATP6V1H', 'ATP6V1F', 'ATP6V1G1', 'ATP6V1E1', 'ATP6V1C1', 'TCIRG1', 'ATP6V0A1', 'ATP6V1D', 'ATP6V0D1']	[['IDA', 'NAS', 'IEA'], ['IDA', 'IEA'], ['IDA', 'IMP', 'IEA'], ['ISS', 'NAS', 'IEA'], ['IDA', 'ISS', 'NAS', 'IEA'], ['IDA', 'IBA', 'IEA'], ['IDA'], ['ISS', 'IBA', 'IEA'], ['IBA', 'NAS', 'IEA'], ['ISS', 'IBA', 'NAS', 'IEA'], ['IDA', 'ISS', 'IBA', 'NAS', 'IEA'], ['IDA', 'ISS', 'IBA', 'NAS', 'IEA']]	MEbrown
GO:CC	GO:0030141	secretory granule	2.14874e-05	TRUE	"A small subcellular vesicle, surrounded by a membrane, that is formed from the Golgi apparatus and contains a highly concentrated protein destined for secretion. Secretory granules move towards the periphery of the cell and upon stimulation, their membranes fuse with the cell membrane, and their protein load is exteriorized. Processing of the contained protein may take place in secretory granule…	496	479	98	4386	0.204593	0.197581	query_1	['GO:0012505', 'GO:0099503']	['ATP6V1A', 'PTPN6', 'CTSB', 'NCF2', 'IQGAP2', 'VAT1', 'FABP5', 'ATG7', 'FERMT3', 'CTSD', 'CTSZ', 'CYRIB', 'ITGB2', 'AMPD3', 'S100A11', 'HEXB', 'PKM', 'LAIR1', 'FAF2', 'PTPRC', 'DOCK2', 'HK3', 'HEXA', 'FCER1G', 'OSTF1', 'GUSB', 'PLEKHO2', 'RAB5C', 'ITGAM', 'TCIRG1', 'LTA4H', 'LAMP2', 'DNASE1', 'PSAP', 'DOK3', 'SERPINB1', 'CTSS', 'GHDC', 'TYROBP', 'ATP6V0A1', 'HLA-B', 'FTL', 'ACAA1', 'DENND4C', 'R…	[['IDA'], ['TAS'], ['TAS'], ['IEA'], ['TAS'], ['TAS'], ['TAS'], ['TAS'], ['TAS'], ['TAS'], ['TAS'], ['TAS'], ['TAS'], ['TAS'], ['TAS'], ['IDA', 'ISS', 'TAS', 'IEA'], ['TAS'], ['TAS'], ['TAS'], ['TAS'], ['TAS'], ['TAS'], ['IDA'], ['TAS'], ['TAS'], ['TAS'], ['TAS'], ['TAS'], ['TAS'], ['TAS', 'IEA'], ['TAS'], ['IDA', 'TAS'], ['IEA'], ['TAS'], ['TAS'], ['TAS'], ['TAS'], ['TAS'], ['TAS'], ['TAS'], ['T…	MEbrown
GO:CC	GO:0005737	cytoplasm	4.05608e-05	TRUE	"The contents of a cell excluding the plasma membrane and nucleus, but including other subcellular structures." [ISBN:0198547684]	3661	479	443	4386	0.924843	0.121005	query_1	['GO:0005622', 'GO:0110165']	['CAPG', 'ATP6V1A', 'TYMP', 'ATP6V1B2', 'LCP1', 'CNDP2', 'PTPN6', 'CTSB', 'ATP6V1B1', 'NCF2', 'ME2', 'IQGAP2', 'ACSL1', 'ATP6V1H', 'PGD', 'VAT1', 'FABP5', 'CYP27A1', 'ATG7', 'COLGALT1', 'FERMT3', 'CORO7', 'BCAP31', 'NCEH1', 'TPP1', 'ACAA2', 'ATP6V1F', 'CTSD', 'GPX1', 'SOD2', 'HSD17B4', 'CTSZ', 'CORO1A', 'VAV1', 'P4HB', 'LGALS9', 'SOAT1', 'PGK1', 'THEMIS2', 'PCK2', 'TMX1', 'NCF4', 'MTIF2', 'FBP1',…	[['IDA', 'IBA', 'IEA'], ['IDA', 'HDA', 'ISS', 'TAS', 'NAS', 'IC', 'IEA'], ['IBA', 'TAS'], ['IDA', 'HDA', 'ISS', 'TAS', 'IEA'], ['IDA', 'IBA', 'NAS', 'IEA'], ['IDA', 'IBA', 'TAS', 'IEA'], ['IDA', 'IBA', 'TAS', 'IEA'], ['IDA', 'TAS', 'IEA'], ['IDA', 'IMP', 'ISS', 'TAS', 'IEA'], ['IDA', 'TAS', 'IEA'], ['IDA', 'IBA', 'TAS', 'IEA'], ['IDA', 'IBA', 'TAS'], ['IDA', 'ISS', 'IBA', 'TAS', 'IEA'], ['HDA', '…	MEbrown
GO:CC	GO:0000221	vacuolar proton-transporting V-type ATPase, V1 domain	0.000103301	TRUE	"The V1 domain of a proton-transporting V-type ATPase found in the vacuolar membrane." [GOC:mah, PMID:16449553]	9	479	9	4386	0.0187891	1	query_1	['GO:0016471', 'GO:0033180']	['ATP6V1A', 'ATP6V1B2', 'ATP6V1B1', 'ATP6V1H', 'ATP6V1F', 'ATP6V1G1', 'ATP6V1E1', 'ATP6V1C1', 'ATP6V1D']	[['IDA'], ['IDA', 'IEA'], ['IDA'], ['ISS', 'NAS', 'IEA'], ['ISS'], ['IDA'], ['IDA'], ['ISS', 'IBA'], ['ISS']]	MEbrown
GO:CC	GO:0033180	proton-transporting V-type ATPase, V1 domain	0.000103301	TRUE	"A protein complex that forms part of a proton-transporting V-type ATPase and catalyzes ATP hydrolysis. The V1 complex consists of: (1) a globular headpiece with three alternating copies of subunits A and B that form a ring, (2) a central rotational stalk composed of single copies of subunits D and F, and (3) a peripheral stalk made of subunits C, E, G and H. Subunits A and B mediate the hydrolys…	9	479	9	4386	0.0187891	1	query_1	['GO:0033176', 'GO:0033178']	['ATP6V1A', 'ATP6V1B2', 'ATP6V1B1', 'ATP6V1H', 'ATP6V1F', 'ATP6V1G1', 'ATP6V1E1', 'ATP6V1C1', 'ATP6V1D']	[['IDA', 'IEA'], ['IDA', 'IEA'], ['IDA', 'IEA'], ['ISS', 'NAS', 'IEA'], ['ISS', 'IEA'], ['IDA', 'IEA'], ['IDA'], ['ISS', 'IBA', 'IEA'], ['ISS']]	MEbrown
GO:CC	GO:0005764	lysosome	0.000254549	TRUE	"A small lytic vacuole that has cell cycle-independent morphology found in most animal cells and that contains a variety of hydrolases, most of which have their maximal activities in the pH range 5-6. The contained enzymes display latency if properly isolated. About 40 different lysosomal hydrolases are known and lysosomes have a great variety of morphologies and functions." [GOC:mah, ISBN:019850…	358	479	75	4386	0.156576	0.209497	query_1	['GO:0000323']	['ATP6V1A', 'ATP6V1B2', 'CTSB', 'NCF2', 'ATP6V1H', 'VAT1', 'FABP5', 'TPP1', 'ATP6V1F', 'CTSD', 'CTSZ', 'NCF4', 'NSF', 'ATP6V1G1', 'LYN', 'ATP6V1E1', 'HEXB', 'FAF2', 'STARD3NL', 'ARRB1', 'HEXA', 'GUSB', 'ATP6V1C1', 'RAB5C', 'TCIRG1', 'LAMP2', 'PSAP', 'SERPINB1', 'CTSS', 'IFI30', 'HCK', 'ATP6V0A1', 'FTL', 'PLD3', 'WDR81', 'ARHGAP45', 'SCARB1', 'CD74', 'SLC35F6', 'ATP6V1D', 'ACP2', 'ACP5', 'RRAGC', …	[['HDA', 'NAS', 'IC', 'IEA'], ['HDA'], ['IDA', 'TAS', 'IEA'], ['TAS'], ['HDA', 'NAS'], ['TAS'], ['TAS'], ['IDA', 'IMP', 'TAS', 'IEA'], ['NAS'], ['IDA', 'TAS', 'IEA'], ['IDA', 'IEA'], ['TAS'], ['HDA'], ['HDA', 'IEA'], ['TAS'], ['HDA'], ['IDA', 'IBA', 'TAS', 'NAS', 'IEA'], ['TAS'], ['HDA'], ['TAS'], ['IDA', 'IBA', 'TAS', 'NAS', 'IEA'], ['TAS', 'IEA'], ['HDA'], ['HDA', 'TAS'], ['HDA', 'TAS', 'NAS', …	MEbrown
GO:CC	GO:0000323	lytic vacuole	0.000254549	TRUE	"A vacuole that is maintained at an acidic pH and which contains degradative enzymes, including a wide variety of acid hydrolases." [GOC:krc]	358	479	75	4386	0.156576	0.209497	query_1	['GO:0005773']	['ATP6V1A', 'ATP6V1B2', 'CTSB', 'NCF2', 'ATP6V1H', 'VAT1', 'FABP5', 'TPP1', 'ATP6V1F', 'CTSD', 'CTSZ', 'NCF4', 'NSF', 'ATP6V1G1', 'LYN', 'ATP6V1E1', 'HEXB', 'FAF2', 'STARD3NL', 'ARRB1', 'HEXA', 'GUSB', 'ATP6V1C1', 'RAB5C', 'TCIRG1', 'LAMP2', 'PSAP', 'SERPINB1', 'CTSS', 'IFI30', 'HCK', 'ATP6V0A1', 'FTL', 'PLD3', 'WDR81', 'ARHGAP45', 'SCARB1', 'CD74', 'SLC35F6', 'ATP6V1D', 'ACP2', 'ACP5', 'RRAGC', …	[['HDA', 'NAS', 'IC', 'IEA'], ['HDA'], ['IDA', 'TAS', 'IEA'], ['TAS'], ['HDA', 'NAS'], ['TAS'], ['TAS'], ['IDA', 'IMP', 'TAS', 'IEA'], ['NAS'], ['IDA', 'TAS', 'IEA'], ['IDA', 'IEA'], ['TAS'], ['HDA'], ['HDA', 'IEA'], ['TAS'], ['HDA'], ['IDA', 'IBA', 'TAS', 'NAS', 'IEA'], ['TAS'], ['HDA'], ['TAS'], ['IDA', 'IBA', 'TAS', 'NAS', 'IEA'], ['TAS', 'IEA'], ['HDA'], ['HDA', 'TAS'], ['HDA', 'TAS', 'NAS', …	MEbrown
GO:CC	GO:0005773	vacuole	0.000288366	TRUE	"A closed structure, found only in eukaryotic cells, that is completely surrounded by unit membrane and contains liquid material. Cells contain one or several vacuoles, that may have different functions from each other. Vacuoles have a diverse array of functions. They can act as a storage organelle for nutrients or waste products, as a degradative compartment, as a cost-effective way of increasin…	386	479	79	4386	0.164927	0.204663	query_1	['GO:0005737', 'GO:0043231']	['ATP6V1A', 'ATP6V1B2', 'CTSB', 'ATP6V1B1', 'NCF2', 'ATP6V1H', 'VAT1', 'FABP5', 'TPP1', 'ATP6V1F', 'CTSD', 'CTSZ', 'NCF4', 'NSF', 'ATP6V1G1', 'LYN', 'ATP6V1E1', 'HEXB', 'FAF2', 'STARD3NL', 'ARRB1', 'HEXA', 'GUSB', 'ATP6V1C1', 'RAB5C', 'TCIRG1', 'LAMP2', 'PSAP', 'SERPINB1', 'CTSS', 'IFI30', 'HCK', 'ATP6V0A1', 'FTL', 'PLD3', 'WDR81', 'ARHGAP45', 'SCARB1', 'CD74', 'SLC35F6', 'ATP6V1D', 'ACP2', 'ACP5…	[['IDA', 'HDA', 'NAS', 'IC', 'IEA'], ['IDA', 'HDA', 'IEA'], ['IDA', 'TAS', 'IEA'], ['IDA', 'IMP'], ['TAS'], ['HDA', 'ISS', 'NAS', 'IEA'], ['TAS'], ['TAS'], ['IDA', 'IMP', 'TAS', 'IEA'], ['IDA', 'ISS', 'NAS'], ['IDA', 'TAS', 'IEA'], ['IDA', 'IEA'], ['TAS'], ['HDA'], ['IDA', 'HDA', 'IBA', 'IEA'], ['TAS'], ['IDA', 'HDA'], ['IDA', 'IBA', 'TAS', 'NAS', 'IEA'], ['TAS'], ['HDA'], ['TAS'], ['IDA', 'IBA',…	MEbrown
GO:CC	GO:0031090	organelle membrane	0.00092303	TRUE	"A membrane that is one of the two lipid bilayers of an organelle envelope or the outermost membrane of single membrane bound organelle." [GOC:dos, GOC:mah]	1194	479	183	4386	0.382046	0.153266	query_1	['GO:0016020', 'GO:0043227']	['ATP6V1A', 'ATP6V1B2', 'ATP6V1B1', 'IQGAP2', 'ACSL1', 'ATP6V1H', 'VAT1', 'FABP5', 'CYP27A1', 'CORO7', 'BCAP31', 'NCEH1', 'ATP6V1F', 'CTSD', 'HSD17B4', 'CTSZ', 'CORO1A', 'SOAT1', 'TMX1', 'NCF4', 'ABHD12', 'NSF', 'ITGB2', 'RAC2', 'ATP6V1G1', 'PLOD3', 'LYN', 'ATP6V1E1', 'ERO1A', 'LAIR1', 'FAF2', 'WAS', 'PTPRC', 'SLC25A24', 'TMED5', 'STARD3NL', 'ARRB1', 'WDR91', 'RETREG3', 'FCER1G', 'AGPS', 'ARAP1',…	[['IDA', 'HDA', 'NAS', 'IC', 'IEA'], ['IDA', 'HDA', 'IEA'], ['IDA', 'IMP', 'IEA'], ['TAS'], ['TAS', 'IEA'], ['HDA', 'ISS', 'NAS', 'IEA'], ['IBA', 'IEA'], ['TAS'], ['IEA'], ['IEA'], ['IBA', 'TAS', 'IEA'], ['TAS'], ['IDA', 'ISS', 'NAS', 'IEA'], ['IDA'], ['HDA'], ['TAS'], ['IEA'], ['IDA', 'IBA', 'TAS', 'IEA'], ['IDA', 'IEA'], ['IDA', 'IEA'], ['IDA', 'IBA', 'IEA'], ['HDA'], ['TAS'], ['TAS'], ['IDA', …	MEbrown
GO:CC	GO:0098588	bounding membrane of organelle	0.00474939	TRUE	"The lipid bilayer that forms the outer-most layer of an organelle." [GOC:dos]	774	479	128	4386	0.267223	0.165375	query_1	['GO:0031090']	['ATP6V1A', 'ATP6V1B2', 'ATP6V1B1', 'IQGAP2', 'ACSL1', 'ATP6V1H', 'VAT1', 'FABP5', 'CORO7', 'BCAP31', 'ATP6V1F', 'CTSD', 'HSD17B4', 'CTSZ', 'CORO1A', 'NCF4', 'NSF', 'ITGB2', 'RAC2', 'ATP6V1G1', 'LYN', 'ATP6V1E1', 'LAIR1', 'PTPRC', 'TMED5', 'STARD3NL', 'ARRB1', 'WDR91', 'FCER1G', 'AGPS', 'ATP6V1C1', 'RAB5C', 'PEX14', 'ITGAM', 'TCIRG1', 'GGA1', 'LAMP2', 'RAB1A', 'PSAP', 'DOK3', 'EHD4', 'NECAP2', 'B…	[['IDA', 'HDA', 'NAS', 'IC', 'IEA'], ['IDA', 'HDA', 'IEA'], ['IDA', 'IMP', 'IEA'], ['TAS'], ['TAS', 'IEA'], ['HDA', 'ISS', 'NAS', 'IEA'], ['IBA', 'IEA'], ['TAS'], ['IEA'], ['IEA'], ['IDA', 'ISS', 'NAS', 'IEA'], ['IDA'], ['HDA'], ['TAS'], ['IEA'], ['IDA', 'IEA'], ['HDA'], ['TAS'], ['TAS'], ['IDA', 'HDA', 'IBA', 'IEA'], ['TAS'], ['IDA', 'HDA', 'IEA'], ['TAS'], ['TAS'], ['IEA'], ['IDA', 'HDA', 'IBA'…	MEbrown
GO:CC	GO:0012506	vesicle membrane	0.00502172	TRUE	"The lipid bilayer surrounding any membrane-bounded vesicle in the cell." [GOC:mah, GOC:vesicle]	496	479	91	4386	0.189979	0.183468	query_1	['GO:0031090', 'GO:0031982']	['ATP6V1A', 'ATP6V1B2', 'ATP6V1B1', 'IQGAP2', 'ATP6V1H', 'FABP5', 'ATP6V1F', 'CTSD', 'CORO1A', 'NCF4', 'ITGB2', 'RAC2', 'LYN', 'ATP6V1E1', 'LAIR1', 'WAS', 'PTPRC', 'STARD3NL', 'ARRB1', 'WDR91', 'FCER1G', 'ATP6V1C1', 'RAB5C', 'ITGAM', 'TCIRG1', 'GGA1', 'LAMP2', 'RAB1A', 'PSAP', 'DOK3', 'EHD4', 'NECAP2', 'TAP2', 'TYROBP', 'ATP6V0A1', 'HLA-B', 'DENND4C', 'GRB2', 'PLD3', 'RAP2B', 'C5AR1', 'HLA-A', 'I…	[['NAS', 'IEA'], ['IEA'], ['IEA'], ['TAS'], ['NAS', 'IEA'], ['TAS'], ['NAS', 'IEA'], ['IDA'], ['IEA'], ['IDA', 'IEA'], ['TAS'], ['TAS'], ['TAS'], ['IEA'], ['TAS'], ['IEA'], ['TAS'], ['IDA', 'IBA', 'IEA'], ['TAS'], ['IDA', 'IBA', 'IEA'], ['TAS'], ['IEA'], ['TAS', 'IEA'], ['TAS'], ['TAS', 'NAS', 'IEA'], ['TAS', 'IEA'], ['IDA', 'IBA', 'TAS', 'IEA'], ['TAS'], ['TAS'], ['TAS'], ['IDA', 'IBA', 'IEA'], …	MEbrown
GO:CC	GO:0030659	cytoplasmic vesicle membrane	0.0105739	TRUE	"The lipid bilayer surrounding a cytoplasmic vesicle." [GOC:mah]	489	479	89	4386	0.185804	0.182004	query_1	['GO:0012506', 'GO:0031410']	['ATP6V1A', 'ATP6V1B2', 'ATP6V1B1', 'IQGAP2', 'ATP6V1H', 'FABP5', 'ATP6V1F', 'CTSD', 'CORO1A', 'NCF4', 'ITGB2', 'RAC2', 'LYN', 'ATP6V1E1', 'LAIR1', 'PTPRC', 'STARD3NL', 'ARRB1', 'WDR91', 'FCER1G', 'ATP6V1C1', 'RAB5C', 'ITGAM', 'TCIRG1', 'GGA1', 'LAMP2', 'RAB1A', 'PSAP', 'DOK3', 'EHD4', 'NECAP2', 'TAP2', 'TYROBP', 'ATP6V0A1', 'HLA-B', 'DENND4C', 'PLD3', 'RAP2B', 'C5AR1', 'HLA-A', 'ITGAX', 'WDR81',…	[['NAS', 'IEA'], ['IEA'], ['IEA'], ['TAS'], ['NAS', 'IEA'], ['TAS'], ['NAS', 'IEA'], ['IDA'], ['IEA'], ['IDA', 'IEA'], ['TAS'], ['TAS'], ['TAS'], ['IEA'], ['TAS'], ['TAS'], ['IDA', 'IBA', 'IEA'], ['TAS'], ['IDA', 'IBA', 'IEA'], ['TAS'], ['IEA'], ['TAS', 'IEA'], ['TAS'], ['TAS', 'NAS', 'IEA'], ['TAS', 'IEA'], ['IDA', 'IBA', 'TAS', 'IEA'], ['TAS'], ['TAS'], ['TAS'], ['IDA', 'IBA', 'IEA'], ['ISS', '…	MEbrown
GO:CC	GO:0101002	ficolin-1-rich granule	0.0475609	TRUE	"Highly exocytosable gelatinase-poor granules found in neutrophils and rich in ficolin-1. Ficolin-1 is released from neutrophil granules by stimulation with fMLP or PMA, and the majority becomes associated with the surface membrane of the cells and can be detected by flow cytometry." [GOC:mec, PMID:19741154]	144	479	36	4386	0.0751566	0.25	query_1	['GO:0030141']	['CTSB', 'ATG7', 'CTSD', 'CTSZ', 'ITGB2', 'AMPD3', 'PKM', 'HK3', 'FCER1G', 'OSTF1', 'GUSB', 'PLEKHO2', 'TCIRG1', 'LTA4H', 'LAMP2', 'DOK3', 'CTSS', 'ATP6V0A1', 'ITGAX', 'ALOX5', 'PYGL', 'GMFG', 'DERA', 'APEH', 'SIRPA', 'PNP', 'MAPK14', 'FTH1', 'PFKL', 'ASAH1', 'GAA', 'MMP9', 'ACLY', 'COPB1', 'COMMD9', 'CD300A']	[['TAS'], ['TAS'], ['TAS'], ['TAS'], ['TAS'], ['TAS'], ['TAS'], ['TAS'], ['TAS'], ['TAS'], ['TAS'], ['TAS'], ['TAS'], ['TAS'], ['TAS'], ['TAS'], ['TAS'], ['TAS'], ['TAS'], ['TAS'], ['TAS'], ['TAS'], ['TAS'], ['TAS'], ['TAS'], ['TAS'], ['TAS'], ['TAS'], ['TAS'], ['TAS'], ['TAS'], ['TAS'], ['TAS'], ['TAS'], ['TAS'], ['TAS']]	MEbrown
KEGG	KEGG:01100	Metabolic pathways	2.58173e-07	TRUE	Metabolic pathways	593	479	117	4386	0.244259	0.197302	query_1	['KEGG:00000']	['ATP6V1A', 'TYMP', 'ATP6V1B2', 'CNDP2', 'ATP6V1B1', 'ACSL1', 'ATP6V1H', 'PGD', 'CYP27A1', 'COLGALT1', 'ACAA2', 'ATP6V1F', 'GPX1', 'HSD17B4', 'PGK1', 'PCK2', 'FBP1', 'TALDO1', 'NPL', 'ATP6V1G1', 'ETHE1', 'PLOD3', 'AMPD3', 'ATP6V1E1', 'LAP3', 'HEXB', 'PKM', 'RENBP', 'GSTO1', 'GLUL', 'AKR1B1', 'SCP2', 'HK3', 'HEXA', 'AGPS', 'GALE', 'ACOT8', 'GUSB', 'DPYD', 'SEPHS2', 'NAGK', 'PIK3CD', 'ATP6V1C1', 'T…	[['KEGG'], ['KEGG'], ['KEGG'], ['KEGG'], ['KEGG'], ['KEGG'], ['KEGG'], ['KEGG'], ['KEGG'], ['KEGG'], ['KEGG'], ['KEGG'], ['KEGG'], ['KEGG'], ['KEGG'], ['KEGG'], ['KEGG'], ['KEGG'], ['KEGG'], ['KEGG'], ['KEGG'], ['KEGG'], ['KEGG'], ['KEGG'], ['KEGG'], ['KEGG'], ['KEGG'], ['KEGG'], ['KEGG'], ['KEGG'], ['KEGG'], ['KEGG'], ['KEGG'], ['KEGG'], ['KEGG'], ['KEGG'], ['KEGG'], ['KEGG'], ['KEGG'], ['KEGG']…	MEbrown
KEGG	KEGG:04142	Lysosome	1.18973e-05	TRUE	Lysosome	75	479	29	4386	0.0605428	0.386667	query_1	['KEGG:00000']	['CTSB', 'ATP6V1H', 'TPP1', 'CTSD', 'CTSZ', 'HEXB', 'HEXA', 'GUSB', 'TCIRG1', 'GGA1', 'LAMP2', 'PSAP', 'CTSS', 'ATP6V0A1', 'GGA2', 'ACP2', 'ACP5', 'PLA2G15', 'LGMN', 'AP1M1', 'ATP6V0D1', 'ASAH1', 'IGF2R', 'GAA', 'DNASE2', 'GALNS', 'SCARB2', 'PPT1', 'GLA']	[['KEGG'], ['KEGG'], ['KEGG'], ['KEGG'], ['KEGG'], ['KEGG'], ['KEGG'], ['KEGG'], ['KEGG'], ['KEGG'], ['KEGG'], ['KEGG'], ['KEGG'], ['KEGG'], ['KEGG'], ['KEGG'], ['KEGG'], ['KEGG'], ['KEGG'], ['KEGG'], ['KEGG'], ['KEGG'], ['KEGG'], ['KEGG'], ['KEGG'], ['KEGG'], ['KEGG'], ['KEGG'], ['KEGG']]	MEbrown
KEGG	KEGG:04966	Collecting duct acid secretion	7.54396e-05	TRUE	Collecting duct acid secretion	13	479	11	4386	0.0229645	0.846154	query_1	['KEGG:00000']	['ATP6V1A', 'ATP6V1B2', 'ATP6V1B1', 'ATP6V1F', 'ATP6V1G1', 'ATP6V1E1', 'ATP6V1C1', 'TCIRG1', 'ATP6V0A1', 'ATP6V1D', 'ATP6V0D1']	[['KEGG'], ['KEGG'], ['KEGG'], ['KEGG'], ['KEGG'], ['KEGG'], ['KEGG'], ['KEGG'], ['KEGG'], ['KEGG'], ['KEGG']]	MEbrown
KEGG	KEGG:05323	Rheumatoid arthritis	0.00545266	TRUE	Rheumatoid arthritis	34	479	16	4386	0.0334029	0.470588	query_1	['KEGG:00000']	['ATP6V1A', 'ATP6V1B2', 'ATP6V1B1', 'ATP6V1H', 'ATP6V1F', 'ITGB2', 'ATP6V1G1', 'ATP6V1E1', 'IL18', 'ATP6V1C1', 'TCIRG1', 'ATP6V0A1', 'ATP6V1D', 'ACP5', 'TLR2', 'ATP6V0D1']	[['KEGG'], ['KEGG'], ['KEGG'], ['KEGG'], ['KEGG'], ['KEGG'], ['KEGG'], ['KEGG'], ['KEGG'], ['KEGG'], ['KEGG'], ['KEGG'], ['KEGG'], ['KEGG'], ['KEGG'], ['KEGG']]	MEbrown
KEGG	KEGG:04721	Synaptic vesicle cycle	0.00747487	TRUE	Synaptic vesicle cycle	27	479	14	4386	0.0292276	0.518519	query_1	['KEGG:00000']	['ATP6V1A', 'ATP6V1B2', 'ATP6V1B1', 'ATP6V1H', 'ATP6V1F', 'NSF', 'ATP6V1G1', 'ATP6V1E1', 'ATP6V1C1', 'TCIRG1', 'ATP6V0A1', 'ATP6V1D', 'ATP6V0D1', 'STX3']	[['KEGG'], ['KEGG'], ['KEGG'], ['KEGG'], ['KEGG'], ['KEGG'], ['KEGG'], ['KEGG'], ['KEGG'], ['KEGG'], ['KEGG'], ['KEGG'], ['KEGG'], ['KEGG']]	MEbrown
KEGG	KEGG:05120	Epithelial cell signaling in Helicobacter pylori infection	0.0146667	TRUE	Epithelial cell signaling in Helicobacter pylori infection	36	479	16	4386	0.0334029	0.444444	query_1	['KEGG:00000']	['ATP6V1A', 'ATP6V1B2', 'ATP6V1B1', 'ATP6V1H', 'ATP6V1F', 'ATP6V1G1', 'LYN', 'ATP6V1E1', 'ATP6V1C1', 'TCIRG1', 'ATP6V0A1', 'CSK', 'ATP6V1D', 'MAPK14', 'ATP6V0D1', 'ADAM10']	[['KEGG'], ['KEGG'], ['KEGG'], ['KEGG'], ['KEGG'], ['KEGG'], ['KEGG'], ['KEGG'], ['KEGG'], ['KEGG'], ['KEGG'], ['KEGG'], ['KEGG'], ['KEGG'], ['KEGG'], ['KEGG']]	MEbrown
KEGG	KEGG:05110	Vibrio cholerae infection	0.020278	TRUE	Vibrio cholerae infection	25	479	13	4386	0.0271399	0.52	query_1	['KEGG:00000']	['ATP6V1A', 'ATP6V1B2', 'ATP6V1B1', 'ATP6V1H', 'ATP6V1F', 'ATP6V1G1', 'ATP6V1E1', 'ERO1A', 'ATP6V1C1', 'TCIRG1', 'ATP6V0A1', 'ATP6V1D', 'ATP6V0D1']	[['KEGG'], ['KEGG'], ['KEGG'], ['KEGG'], ['KEGG'], ['KEGG'], ['KEGG'], ['KEGG'], ['KEGG'], ['KEGG'], ['KEGG'], ['KEGG'], ['KEGG']]	MEbrown
KEGG	KEGG:04146	Peroxisome	0.0234718	TRUE	Peroxisome	29	479	14	4386	0.0292276	0.482759	query_1	['KEGG:00000']	['ACSL1', 'SOD2', 'HSD17B4', 'SCP2', 'AGPS', 'ACOT8', 'PEX14', 'NUDT19', 'ACAA1', 'ABCD1', 'HMGCL', 'ACSL4', 'DHRS4', 'ABCD3']	[['KEGG'], ['KEGG'], ['KEGG'], ['KEGG'], ['KEGG'], ['KEGG'], ['KEGG'], ['KEGG'], ['KEGG'], ['KEGG'], ['KEGG'], ['KEGG'], ['KEGG'], ['KEGG']]	MEbrown
REAC	REAC:R-HSA-1222556	ROS and RNS production in phagocytes	1.15512e-08	TRUE	ROS and RNS production in phagocytes	19	479	16	4386	0.0334029	0.842105	query_1	['REAC:R-HSA-168249']	['ATP6V1A', 'ATP6V1B2', 'ATP6V1B1', 'NCF2', 'ATP6V1H', 'ATP6V1F', 'NCF4', 'RAC2', 'ATP6V1G1', 'ATP6V1E1', 'ATP6V1C1', 'TCIRG1', 'ATP6V0A1', 'ATP6V1D', 'HVCN1', 'ATP6V0D1']	[['REAC'], ['REAC'], ['REAC'], ['REAC'], ['REAC'], ['REAC'], ['REAC'], ['REAC'], ['REAC'], ['REAC'], ['REAC'], ['REAC'], ['REAC'], ['REAC'], ['REAC'], ['REAC']]	MEbrown
REAC	REAC:R-HSA-6798695	Neutrophil degranulation	6.89013e-08	TRUE	Neutrophil degranulation	342	479	81	4386	0.169102	0.236842	query_1	['REAC:R-HSA-168249']	['PTPN6', 'CTSB', 'IQGAP2', 'VAT1', 'FABP5', 'ATG7', 'CTSD', 'CTSZ', 'ITGB2', 'AMPD3', 'S100A11', 'HEXB', 'PKM', 'LAIR1', 'FAF2', 'PTPRC', 'DOCK2', 'HK3', 'FCER1G', 'OSTF1', 'GUSB', 'PLEKHO2', 'RAB5C', 'ITGAM', 'TCIRG1', 'LTA4H', 'LAMP2', 'PSAP', 'DOK3', 'SERPINB1', 'CTSS', 'GHDC', 'TYROBP', 'ATP6V0A1', 'HLA-B', 'FTL', 'ACAA1', 'RAP2B', 'C5AR1', 'ITGAX', 'ALOX5', 'PYGL', 'ARHGAP45', 'ATP6V1D', 'G…	[['REAC'], ['REAC'], ['REAC'], ['REAC'], ['REAC'], ['REAC'], ['REAC'], ['REAC'], ['REAC'], ['REAC'], ['REAC'], ['REAC'], ['REAC'], ['REAC'], ['REAC'], ['REAC'], ['REAC'], ['REAC'], ['REAC'], ['REAC'], ['REAC'], ['REAC'], ['REAC'], ['REAC'], ['REAC'], ['REAC'], ['REAC'], ['REAC'], ['REAC'], ['REAC'], ['REAC'], ['REAC'], ['REAC'], ['REAC'], ['REAC'], ['REAC'], ['REAC'], ['REAC'], ['REAC'], ['REAC']…	MEbrown
REAC	REAC:R-HSA-77387	Insulin receptor recycling	7.19067e-07	TRUE	Insulin receptor recycling	17	479	14	4386	0.0292276	0.823529	query_1	['REAC:R-HSA-74752']	['ATP6V1A', 'ATP6V1B2', 'ATP6V1B1', 'ATP6V1H', 'ATP6V1F', 'CTSD', 'ATP6V1G1', 'ATP6V1E1', 'ATP6V1C1', 'TCIRG1', 'ATP6V0A1', 'PTPN1', 'ATP6V1D', 'ATP6V0D1']	[['REAC'], ['REAC'], ['REAC'], ['REAC'], ['REAC'], ['REAC'], ['REAC'], ['REAC'], ['REAC'], ['REAC'], ['REAC'], ['REAC'], ['REAC'], ['REAC']]	MEbrown
REAC	REAC:R-HSA-168249	Innate Immune System	8.32009e-07	TRUE	Innate Immune System	610	479	118	4386	0.246347	0.193443	query_1	['REAC:R-HSA-168256']	['ATP6V1A', 'ATP6V1B2', 'PTPN6', 'CTSB', 'ATP6V1B1', 'NCF2', 'IQGAP2', 'ATP6V1H', 'VAT1', 'FABP5', 'ATG7', 'ATP6V1F', 'CTSD', 'CTSZ', 'VAV1', 'NCF4', 'RPS6KA1', 'ITGB2', 'RAC2', 'GSDME', 'ATP6V1G1', 'AMPD3', 'LYN', 'ATP6V1E1', 'S100A11', 'HEXB', 'PKM', 'LAIR1', 'FAF2', 'WAS', 'PTPRC', 'DOCK2', 'CNPY3', 'HK3', 'LCP2', 'FCER1G', 'OSTF1', 'GUSB', 'PLEKHO2', 'ATP6V1C1', 'RAB5C', 'ITGAM', 'TCIRG1', 'L…	[['REAC'], ['REAC'], ['REAC'], ['REAC'], ['REAC'], ['REAC'], ['REAC'], ['REAC'], ['REAC'], ['REAC'], ['REAC'], ['REAC'], ['REAC'], ['REAC'], ['REAC'], ['REAC'], ['REAC'], ['REAC'], ['REAC'], ['REAC'], ['REAC'], ['REAC'], ['REAC'], ['REAC'], ['REAC'], ['REAC'], ['REAC'], ['REAC'], ['REAC'], ['REAC'], ['REAC'], ['REAC'], ['REAC'], ['REAC'], ['REAC'], ['REAC'], ['REAC'], ['REAC'], ['REAC'], ['REAC']…	MEbrown
REAC	REAC:R-HSA-917977	Transferrin endocytosis and recycling	2.13058e-05	TRUE	Transferrin endocytosis and recycling	17	479	13	4386	0.0271399	0.764706	query_1	['REAC:R-HSA-917937']	['ATP6V1A', 'ATP6V1B2', 'ATP6V1B1', 'ATP6V1H', 'ATP6V1F', 'ATP6V1G1', 'ATP6V1E1', 'ATP6V1C1', 'TCIRG1', 'ATP6V0A1', 'ATP6V1D', 'ATP6V0D1', 'STEAP3']	[['REAC'], ['REAC'], ['REAC'], ['REAC'], ['REAC'], ['REAC'], ['REAC'], ['REAC'], ['REAC'], ['REAC'], ['REAC'], ['REAC'], ['REAC']]	MEbrown
REAC	REAC:R-HSA-168256	Immune System	2.15122e-05	TRUE	Immune System	897	479	152	4386	0.317328	0.169454	query_1	['REAC:0000000']	['ATP6V1A', 'ATP6V1B2', 'LCP1', 'PTPN6', 'CTSB', 'ATP6V1B1', 'NCF2', 'IQGAP2', 'ATP6V1H', 'VAT1', 'FABP5', 'ATG7', 'BCAP31', 'ATP6V1F', 'CTSD', 'SOD2', 'CTSZ', 'VAV1', 'P4HB', 'LGALS9', 'NCF4', 'RPS6KA1', 'TALDO1', 'ITGB2', 'RAC2', 'GSDME', 'ATP6V1G1', 'AMPD3', 'LYN', 'ATP6V1E1', 'S100A11', 'HEXB', 'PKM', 'LAIR1', 'GSTO1', 'FAF2', 'WAS', 'PTPRC', 'DOCK2', 'CNPY3', 'IL18', 'HK3', 'LCP2', 'FCER1G',…	[['REAC'], ['REAC'], ['REAC'], ['REAC'], ['REAC'], ['REAC'], ['REAC'], ['REAC'], ['REAC'], ['REAC'], ['REAC'], ['REAC'], ['REAC'], ['REAC'], ['REAC'], ['REAC'], ['REAC'], ['REAC'], ['REAC'], ['REAC'], ['REAC'], ['REAC'], ['REAC'], ['REAC'], ['REAC'], ['REAC'], ['REAC'], ['REAC'], ['REAC'], ['REAC'], ['REAC'], ['REAC'], ['REAC'], ['REAC'], ['REAC'], ['REAC'], ['REAC'], ['REAC'], ['REAC'], ['REAC']…	MEbrown
REAC	REAC:R-HSA-9639288	Amino acids regulate mTORC1	0.000200644	TRUE	Amino acids regulate mTORC1	22	479	14	4386	0.0292276	0.636364	query_1	['REAC:R-HSA-9711097']	['ATP6V1A', 'ATP6V1B2', 'ATP6V1B1', 'ATP6V1H', 'ATP6V1F', 'ATP6V1G1', 'ATP6V1E1', 'ATP6V1C1', 'TCIRG1', 'ATP6V1D', 'RRAGC', 'ATP6V0D1', 'RRAGA', 'LAMTOR3']	[['REAC'], ['REAC'], ['REAC'], ['REAC'], ['REAC'], ['REAC'], ['REAC'], ['REAC'], ['REAC'], ['REAC'], ['REAC'], ['REAC'], ['REAC'], ['REAC']]	MEbrown
REAC	REAC:R-HSA-556833	Metabolism of lipids	0.000304107	TRUE	Metabolism of lipids	224	479	54	4386	0.112735	0.241071	query_1	['REAC:R-HSA-1430728']	['ACSL1', 'FABP5', 'CYP27A1', 'ACAA2', 'GPX1', 'HSD17B4', 'FDX1', 'HEXB', 'AKR1B1', 'SCP2', 'STARD3NL', 'HEXA', 'AGPS', 'ACOT8', 'PIK3CD', 'LTA4H', 'NUDT19', 'SLC27A1', 'PSAP', 'SGPL1', 'ACAA1', 'ACBD5', 'PLD3', 'PTGS1', 'ALOX5', 'ACOT13', 'GPD2', 'CEPT1', 'PPP1CA', 'CERS2', 'HSD17B11', 'CPT2', 'PI4K2A', 'MGLL', 'ABCD1', 'HMGCL', 'PLA2G15', 'NSDHL', 'ACOT11', 'GK', 'VAC14', 'ACSL4', 'LGMN', 'ACAD…	[['REAC'], ['REAC'], ['REAC'], ['REAC'], ['REAC'], ['REAC'], ['REAC'], ['REAC'], ['REAC'], ['REAC'], ['REAC'], ['REAC'], ['REAC'], ['REAC'], ['REAC'], ['REAC'], ['REAC'], ['REAC'], ['REAC'], ['REAC'], ['REAC'], ['REAC'], ['REAC'], ['REAC'], ['REAC'], ['REAC'], ['REAC'], ['REAC'], ['REAC'], ['REAC'], ['REAC'], ['REAC'], ['REAC'], ['REAC'], ['REAC'], ['REAC'], ['REAC'], ['REAC'], ['REAC'], ['REAC']…	MEbrown
REAC	REAC:R-HSA-917937	Iron uptake and transport	0.0147059	TRUE	Iron uptake and transport	32	479	15	4386	0.0313152	0.46875	query_1	['REAC:R-HSA-382551']	['ATP6V1A', 'ATP6V1B2', 'ATP6V1B1', 'ATP6V1H', 'ATP6V1F', 'ATP6V1G1', 'ATP6V1E1', 'ATP6V1C1', 'TCIRG1', 'ATP6V0A1', 'FTL', 'ATP6V1D', 'FTH1', 'ATP6V0D1', 'STEAP3']	[['REAC'], ['REAC'], ['REAC'], ['REAC'], ['REAC'], ['REAC'], ['REAC'], ['REAC'], ['REAC'], ['REAC'], ['REAC'], ['REAC'], ['REAC'], ['REAC'], ['REAC']]	MEbrown

## Sheet: MEgreen
source	native	name	p_value	significant	description	term_size	query_size	intersection_size	effective_domain_size	precision	recall	query	parents	intersections	evidences	module
GO:BP	GO:0016477	cell migration	6.0138e-11	TRUE	"The controlled self-propelled movement of a cell from one site to a destination guided by molecular cues." [GOC:cjm, GOC:dph, GOC:ems, GOC:pf, Wikipedia:Cell_migration]	528	488	118	4386	0.241803	0.223485	query_1	['GO:0048870']	['SEMA3C', 'EXT1', 'LBP', 'RUFY3', 'IGFBP6', 'PDGFC', 'CDH1', 'SFRP1', 'CXCL10', 'IGFBP3', 'SEMA3B', 'MMP28', 'PLAU', 'SERPINE1', 'SFRP2', 'C5', 'SEMA4B', 'CHRD', 'MMP2', 'PDGFA', 'CCN2', 'SMOC2', 'TNFSF12', 'NTN1', 'LAMA2', 'FAP', 'TPBG', 'ITGA3', 'CCN1', 'GAS6', 'ITGAV', 'VTN', 'CD47', 'IGFBP5', 'AFDN', 'RARRES2', 'VEGFB', 'ADAM15', 'SULF1', 'GPC4', 'PLAT', 'F7', 'CCN3', 'CXCL9', 'IL34', 'SPOCK…	[['ISS', 'IBA', 'IEA'], ['IEA'], ['IEA'], ['IDA'], ['IDA'], ['IBA'], ['IMP'], ['IDA'], ['IDA', 'IMP', 'IBA', 'IEA'], ['IDA'], ['IBA'], ['IEA'], ['IDA', 'IEA'], ['IDA', 'IMP'], ['ISS', 'IEA'], ['IDA', 'IEA'], ['IBA'], ['IDA'], ['IEA'], ['IDA', 'IBA'], ['IEA'], ['IDA', 'IGI'], ['TAS'], ['ISS', 'IEA'], ['IEA'], ['IDA'], ['IEA'], ['IBA', 'IEA'], ['IDA', 'IEA'], ['IDA', 'IEA'], ['IMP', 'IEA'], ['IDA',…	MEgreen
GO:BP	GO:0007166	cell surface receptor signaling pathway	1.98992e-10	TRUE	"The series of molecular signals initiated by activation of a receptor on the surface of a cell. The pathway begins with binding of an extracellular ligand to a cell surface receptor, or for receptors that signal in the absence of a ligand, by ligand-withdrawal or the activity of a constitutively active receptor. The pathway ends with regulation of a downstream cellular process, e.g. transcriptio…	735	488	147	4386	0.30123	0.2	query_1	['GO:0007165']	['SEMA3C', 'EXT1', 'LBP', 'COLEC10', 'ITGBL1', 'IGFBP6', 'PDGFC', 'SFRP1', 'CXCL10', 'IGFBP3', 'SEMA3B', 'MVB12A', 'PLAU', 'FRZB', 'SERPINE1', 'ILKAP', 'GDF7', 'SFRP2', 'C5', 'SEMA4B', 'CHRD', 'IGFBP4', 'MMP2', 'GDF15', 'CHSY1', 'TSPAN15', 'PDGFA', 'CCN2', 'SMOC2', 'ARRDC1', 'TNFSF12', 'TSKU', 'SOST', 'LAMA2', 'SFRP4', 'TPBG', 'IGFBP2', 'ITGA3', 'CCN1', 'GAS6', 'ITGAV', 'VTN', 'IGF2', 'CD47', 'IG…	[['ISS', 'IBA', 'IEA'], ['IEA'], ['IDA', 'IBA'], ['NAS'], ['IBA'], ['IBA', 'TAS'], ['IDA', 'IBA', 'IEA'], ['IDA', 'IMP', 'IGI', 'IBA', 'NAS', 'IEA'], ['IMP', 'IBA', 'TAS'], ['IBA', 'IEA'], ['IBA'], ['IMP', 'IBA'], ['NAS'], ['IDA', 'ISS', 'IBA', 'NAS', 'IEA'], ['IMP'], ['IEA'], ['IDA', 'IBA', 'IEA'], ['IDA', 'ISS', 'IBA', 'NAS', 'IEA'], ['TAS'], ['IBA'], ['IMP', 'IBA'], ['IBA', 'TAS', 'IEA'], ['TA…	MEgreen
GO:BP	GO:0048870	cell motility	3.13831e-10	TRUE	"Any process involved in the controlled self-propelled movement of a cell that results in translocation of the cell from one place to another." [GOC:dgh, GOC:dph, GOC:isa_complete, GOC:mlg]	559	488	121	4386	0.247951	0.216458	query_1	['GO:0009987']	['SEMA3C', 'EXT1', 'LBP', 'RUFY3', 'IGFBP6', 'PDGFC', 'CDH1', 'SFRP1', 'CXCL10', 'IGFBP3', 'SEMA3B', 'MMP28', 'PLAU', 'SERPINE1', 'SFRP2', 'C5', 'SEMA4B', 'CHRD', 'MMP2', 'PDGFA', 'CCN2', 'SMOC2', 'TNFSF12', 'NTN1', 'LAMA2', 'FAP', 'TPBG', 'ITGA3', 'CCN1', 'GAS6', 'ITGAV', 'VTN', 'CD47', 'IGFBP5', 'AFDN', 'RARRES2', 'VEGFB', 'ADAM15', 'SULF1', 'GPC4', 'PLAT', 'F7', 'CCN3', 'CXCL9', 'IL34', 'SPOCK…	[['ISS', 'IBA', 'IEA'], ['IEA'], ['IEA'], ['IDA'], ['IDA'], ['IBA'], ['IMP'], ['IDA'], ['IDA', 'IMP', 'IBA', 'IEA'], ['IDA'], ['IBA'], ['IEA'], ['IDA', 'IEA'], ['IDA', 'IMP'], ['ISS', 'IEA'], ['IDA', 'IEA'], ['IBA'], ['IDA'], ['IEA'], ['IDA', 'IBA'], ['IEA'], ['IDA', 'IGI'], ['TAS'], ['ISS', 'IEA'], ['IEA'], ['IDA'], ['IEA'], ['IBA', 'IEA'], ['IDA', 'IEA'], ['IDA', 'IEA'], ['IMP', 'IEA'], ['IDA',…	MEgreen
GO:BP	GO:0051239	regulation of multicellular organismal process	3.18438e-10	TRUE	"Any process that modulates the frequency, rate or extent of a multicellular organismal process, the processes pertinent to the function of a multicellular organism above the cellular level; includes the integrated processes of tissues and organs." [GOC:ai, GOC:dph, GOC:tb]	847	488	162	4386	0.331967	0.191263	query_1	['GO:0032501', 'GO:0050789']	['SEMA3C', 'LBP', 'PTPRS', 'RUFY3', 'CPB2', 'ADAMTS7', 'PDGFC', 'CDH1', 'SFRP1', 'CXCL10', 'SPON2', 'SEMA3B', 'TNFRSF11B', 'CLPTM1', 'BMP1', 'CLU', 'TNFSF13', 'PLAU', 'FRZB', 'SERPINE1', 'SFRP2', 'C5', 'SEMA4B', 'MMP2', 'GDF15', 'CHSY1', 'LRRC17', 'CST3', 'PDGFA', 'CCN2', 'TFPI', 'SMOC2', 'TNFSF12', 'TSKU', 'SOST', 'NTN1', 'LAMA2', 'METRN', 'FAP', 'SFRP4', 'TPBG', 'IGFBP2', 'APOC1', 'ITGA3', 'CCN…	[['IBA'], ['IDA', 'IMP', 'ISS', 'IBA', 'IEA'], ['IMP', 'ISS', 'IEA'], ['ISS'], ['IBA', 'IEA'], ['IDA'], ['ISS', 'IEA'], ['IEA'], ['IDA', 'IMP', 'ISS', 'IEA'], ['IDA', 'IEA'], ['IEA'], ['IBA'], ['ISO', 'IEA'], ['ISS', 'IEA'], ['IDA'], ['IDA'], ['IDA', 'IBA'], ['IBA', 'TAS', 'NAS', 'IEA'], ['IEA'], ['IDA', 'IMP', 'IGI', 'IBA', 'TAS', 'NAS', 'IC'], ['IDA', 'ISS', 'IEA'], ['IDA'], ['IBA'], ['IEA'], […	MEgreen
GO:BP	GO:0009100	glycoprotein metabolic process	1.34189e-09	TRUE	"The chemical reactions and pathways involving glycoproteins, a protein that contains covalently bound glycose (i.e. monosaccharide) residues; the glycose occurs most commonly as oligosaccharide or fairly small polysaccharide but occasionally as monosaccharide." [GOC:go_curators, ISBN:0198506732]	117	488	44	4386	0.0901639	0.376068	query_1	['GO:0019538', 'GO:1901135']	['CHSY3', 'A4GALT', 'CHST3', 'EXT1', 'CHST14', 'B4GALT4', 'ADAMTS7', 'MGAT1', 'CHPF', 'CYTL1', 'B3GNT9', 'ST3GAL1', 'IDUA', 'MAN1A1', 'CHSY1', 'CST3', 'CHPF2', 'ITM2B', 'GALNT16', 'EXT2', 'B3GNT7', 'NAGLU', 'VEGFB', 'SULF1', 'IHH', 'GPC1', 'MANBA', 'B3GAT3', 'PPP6R3', 'APCS', 'NCSTN', 'B4GALT5', 'GALNT2', 'BPNT2', 'B4GALT1', 'ACAN', 'POFUT2', 'CTSL', 'NPC1', 'PCSK6', 'CHST13', 'GALNT12', 'GFPT1',…	[['IBA', 'TAS', 'IEA'], ['IBA'], ['IDA', 'IMP', 'IBA', 'TAS', 'IEA'], ['IDA', 'IMP', 'ISS', 'IEA'], ['IDA', 'IBA', 'TAS'], ['IEA'], ['IEA'], ['IDA', 'IBA', 'IEA'], ['IDA', 'IBA', 'TAS', 'IEA'], ['IEA'], ['IBA', 'IEA'], ['ISS', 'IBA', 'TAS', 'IEA'], ['IDA', 'TAS'], ['IDA', 'IEA'], ['IDA', 'IBA', 'TAS', 'IEA'], ['IMP'], ['IBA', 'TAS'], ['IDA', 'IBA'], ['IDA', 'IBA', 'IEA'], ['IDA', 'IMP', 'IEA'], […	MEgreen
GO:BP	GO:0040011	locomotion	1.07107e-08	TRUE	"Self-propelled movement of a cell or organism from one location to another." [GOC:dgh]	438	488	99	4386	0.202869	0.226027	query_1	['GO:0008150']	['SEMA3C', 'LBP', 'RUFY3', 'COLEC10', 'ANOS1', 'PDGFC', 'CDH1', 'SFRP1', 'CXCL10', 'IGFBP3', 'SEMA3B', 'MMP28', 'PLAU', 'SERPINE1', 'SFRP2', 'C5', 'SEMA4B', 'CHRD', 'MMP2', 'PDGFA', 'SMOC2', 'NTN1', 'LAMA2', 'TPBG', 'ITGA3', 'CCN1', 'GAS6', 'LECT2', 'ITGAV', 'VTN', 'CD47', 'IGFBP5', 'AFDN', 'RARRES2', 'VEGFB', 'ADAM15', 'SULF1', 'F7', 'CCN3', 'CXCL9', 'IL34', 'SERPINE2', 'CEMIP', 'APP', 'PDGFD', …	[['ISS', 'IBA', 'IEA'], ['IEA'], ['IDA'], ['IEA'], ['TAS', 'IEA'], ['IBA'], ['IMP'], ['IDA'], ['IDA', 'IMP', 'IBA', 'TAS', 'IEA'], ['IDA'], ['IBA', 'TAS'], ['IEA'], ['IDA', 'TAS'], ['IDA', 'IMP'], ['ISS', 'IEA'], ['IDA', 'TAS', 'IEA'], ['IBA'], ['IDA'], ['IEA'], ['IDA', 'IBA'], ['IDA', 'IGI'], ['ISS', 'IEA'], ['IEA'], ['IEA'], ['IEA'], ['IDA', 'IEA'], ['IDA'], ['TAS', 'IEA'], ['IMP', 'IEA'], ['ID…	MEgreen
GO:BP	GO:0006959	humoral immune response	8.40809e-08	TRUE	"An immune response mediated through a body fluid." [GOC:hb, ISBN:0198506732]	101	488	38	4386	0.0778689	0.376238	query_1	['GO:0006955']	['RNASE4', 'COLEC10', 'C8A', 'C8B', 'CXCL10', 'SPON2', 'CFD', 'CLU', 'C6', 'C8G', 'C5', 'C7', 'CFHR1', 'CFP', 'CFHR3', 'RARRES2', 'CAMP', 'CXCL9', 'CFHR4', 'CFHR5', 'CFHR2', 'C9', 'ANG', 'PF4', 'SLPI', 'EBI3', 'HRG', 'LYZ', 'F2', 'RNASE6', 'BST1', 'PRTN3', 'TREM1', 'PPBP', 'LTF', 'S100A12', 'ELANE', 'S100A7']	[['IMP'], ['IDA'], ['IDA', 'IBA', 'IEA'], ['IBA', 'TAS', 'IEA'], ['IBA'], ['IEA'], ['TAS', 'IEA'], ['TAS', 'IEA'], ['IDA', 'IBA', 'TAS', 'IEA'], ['IEA'], ['IEA'], ['IBA', 'TAS', 'IEA'], ['IBA', 'TAS'], ['NAS', 'IEA'], ['IBA'], ['IMP'], ['IDA', 'IBA', 'IEA'], ['IBA'], ['IBA'], ['IBA', 'NAS'], ['IBA'], ['IBA', 'IEA'], ['IBA'], ['IDA', 'IBA'], ['IDA', 'ISS', 'IBA', 'IEA'], ['TAS'], ['IDA'], ['TAS'],…	MEgreen
GO:BP	GO:0030334	regulation of cell migration	8.92426e-08	TRUE	"Any process that modulates the frequency, rate or extent of cell migration." [GOC:go_curators]	356	488	84	4386	0.172131	0.235955	query_1	['GO:0016477', 'GO:2000145']	['SEMA3C', 'LBP', 'RUFY3', 'PDGFC', 'CDH1', 'SFRP1', 'CXCL10', 'IGFBP3', 'SEMA3B', 'MMP28', 'PLAU', 'SERPINE1', 'SFRP2', 'C5', 'SEMA4B', 'CHRD', 'MMP2', 'PDGFA', 'SMOC2', 'NTN1', 'LAMA2', 'ITGA3', 'CCN1', 'GAS6', 'ITGAV', 'VTN', 'CD47', 'IGFBP5', 'AFDN', 'RARRES2', 'VEGFB', 'ADAM15', 'SULF1', 'F7', 'CCN3', 'IL34', 'SERPINE2', 'CEMIP', 'APP', 'PDGFD', 'PODXL', 'HGF', 'SRPX2', 'THBS4', 'MMP14', 'MY…	[['ISS', 'IBA', 'IEA'], ['IEA'], ['IDA'], ['IBA'], ['IMP'], ['IDA'], ['IDA', 'IEA'], ['IDA'], ['IBA'], ['IEA'], ['IDA'], ['IDA', 'IMP'], ['ISS', 'IEA'], ['IDA'], ['IBA'], ['IDA'], ['IEA'], ['IDA', 'IBA'], ['IDA', 'IGI'], ['IEA'], ['IEA'], ['IEA'], ['IDA', 'IEA'], ['IDA'], ['IEA'], ['IDA'], ['ISS'], ['IDA', 'IGI'], ['IMP'], ['IMP'], ['IDA', 'IBA'], ['IMP'], ['IMP'], ['IDA', 'IBA', 'TAS'], ['IMP'],…	MEgreen
GO:BP	GO:0051241	negative regulation of multicellular organismal process	1.39411e-07	TRUE	"Any process that stops, prevents, or reduces the frequency, rate or extent of an organismal process, the processes pertinent to the function of an organism above the cellular level; includes the integrated processes of tissues and organs." [GOC:ai]	340	488	81	4386	0.165984	0.238235	query_1	['GO:0032501', 'GO:0048519', 'GO:0051239']	['SEMA3C', 'LBP', 'PTPRS', 'RUFY3', 'CPB2', 'ADAMTS7', 'CDH1', 'SFRP1', 'CXCL10', 'SEMA3B', 'TNFRSF11B', 'PLAU', 'FRZB', 'SERPINE1', 'SFRP2', 'SEMA4B', 'MMP2', 'GDF15', 'CHSY1', 'LRRC17', 'CST3', 'PDGFA', 'TFPI', 'TSKU', 'SOST', 'NTN1', 'FAP', 'APOC1', 'GAS6', 'VTN', 'IGFBP5', 'GTF2I', 'SULF1', 'SRGN', 'PLAT', 'CCN3', 'INHBA', 'SERPINE2', 'RETN', 'AXL', 'IHH', 'HGF', 'THBS4', 'PCSK9', 'LAPTM5', '…	[['IBA'], ['IDA'], ['IMP', 'ISS', 'IEA'], ['ISS'], ['IBA', 'IEA'], ['IDA'], ['IEA'], ['IDA', 'IMP', 'IEA'], ['IDA', 'IEA'], ['IBA'], ['ISO', 'IEA'], ['IBA', 'TAS', 'NAS', 'IEA'], ['IEA'], ['IDA', 'IGI', 'IBA', 'TAS', 'NAS', 'IC'], ['IDA', 'ISS', 'IEA'], ['IBA'], ['IEA'], ['ISS', 'IEA'], ['IMP'], ['ISS', 'IEA'], ['IMP'], ['IDA'], ['IDA'], ['ISS', 'IEA'], ['NAS', 'IEA'], ['IEA'], ['IC'], ['IDA', 'I…	MEgreen
GO:BP	GO:0007275	multicellular organism development	1.63848e-07	TRUE	"The biological process whose specific outcome is the progression of a multicellular organism over time from an initial condition (e.g. a zygote or a young adult) to a later condition (e.g. a multicellular animal or an aged adult)." [GOC:dph, GOC:ems, GOC:isa_complete, GOC:tb]	1208	488	201	4386	0.411885	0.166391	query_1	['GO:0032501', 'GO:0048856']	['SEMA3C', 'EXT1', 'PTPRS', 'RUFY3', 'CPB2', 'ANOS1', 'ADAMTS7', 'MGAT1', 'SERPINA10', 'CYTL1', 'PDGFC', 'CDH1', 'SFRP1', 'CXCL10', 'SEMA3B', 'TNFRSF11B', 'CLPTM1', 'SELENOP', 'BMP1', 'CLU', 'TNFSF13', 'FRZB', 'C6', 'SERPINE1', 'GDF7', 'SFRP2', 'COL11A2', 'SEMA4B', 'CHRD', 'MMP2', 'MXRA8', 'CHSY1', 'MFGE8', 'LRRC17', 'PDGFA', 'CCN2', 'SMOC2', 'SMOC1', 'TNFSF12', 'TSKU', 'NTN1', 'LAMA2', 'METRN', …	[['ISS', 'IBA', 'IEA'], ['IEA'], ['ISS', 'IEA'], ['ISS', 'IBA', 'IEA'], ['IEA'], ['IBA', 'TAS'], ['IDA', 'IEA'], ['IEA'], ['IEA'], ['IEA'], ['TAS', 'IEA'], ['IBA', 'IEA'], ['IDA', 'IMP', 'ISS', 'IEA'], ['IDA', 'IEA'], ['IBA', 'TAS'], ['ISO', 'TAS', 'IEA'], ['ISS', 'IEA'], ['IEA'], ['IDA', 'IBA', 'TAS', 'NAS', 'IEA'], ['IDA', 'IMP'], ['IDA', 'IBA'], ['TAS', 'IEA'], ['IEA'], ['IDA', 'IMP', 'IGI', '…	MEgreen
GO:BP	GO:0001501	skeletal system development	1.8285e-07	TRUE	"The process whose specific outcome is the progression of the skeleton over time, from its formation to the mature structure. The skeleton is the bony framework of the body in vertebrates (endoskeleton) or the hard outer envelope of insects (exoskeleton or dermoskeleton)." [GOC:dph, GOC:jid, GOC:tb]	142	488	46	4386	0.0942623	0.323944	query_1	['GO:0048731']	['EXT1', 'ADAMTS7', 'CYTL1', 'PDGFC', 'SFRP1', 'TNFRSF11B', 'BMP1', 'FRZB', 'SFRP2', 'COL11A2', 'CHRD', 'MMP2', 'CHSY1', 'LRRC17', 'CCN2', 'TSKU', 'SFRP4', 'EXT2', 'CCN1', 'LECT2', 'FST', 'SULF1', 'CCN3', 'IHH', 'ANKH', 'MMP14', 'GDF10', 'FAM20C', 'PCSK5', 'THBS3', 'HAPLN1', 'TIMP1', 'BPNT2', 'MDK', 'LOXL2', 'MGP', 'ACAN', 'ADAMTS4', 'COMP', 'SPP2', 'ATP6AP1', 'LTF', 'LIPA', 'WNT5B', 'P2RX7', 'SR…	[['IEA'], ['IDA', 'IEA'], ['IEA'], ['IEA'], ['IEA'], ['TAS'], ['IDA', 'TAS', 'NAS', 'IEA'], ['TAS', 'IEA'], ['IEA'], ['IMP', 'IBA', 'NAS', 'IEA'], ['TAS'], ['IEA'], ['IEA'], ['ISS', 'IEA'], ['IEA'], ['ISS'], ['IMP'], ['IEA'], ['IEA'], ['TAS'], ['IEA'], ['ISS', 'IEA'], ['IMP', 'IEA'], ['IMP', 'IEA'], ['NAS'], ['IBA', 'IEA'], ['TAS'], ['IEA'], ['IMP', 'ISS', 'IEA'], ['IEA'], ['IBA'], ['IEA'], ['IBA…	MEgreen
GO:BP	GO:2000145	regulation of cell motility	2.63609e-07	TRUE	"Any process that modulates the frequency, rate or extent of cell motility." [GOC:mah]	369	488	85	4386	0.17418	0.230352	query_1	['GO:0040012', 'GO:0048870', 'GO:0050794']	['SEMA3C', 'LBP', 'RUFY3', 'PDGFC', 'CDH1', 'SFRP1', 'CXCL10', 'IGFBP3', 'SEMA3B', 'MMP28', 'PLAU', 'SERPINE1', 'SFRP2', 'C5', 'SEMA4B', 'CHRD', 'MMP2', 'PDGFA', 'SMOC2', 'NTN1', 'LAMA2', 'ITGA3', 'CCN1', 'GAS6', 'ITGAV', 'VTN', 'CD47', 'IGFBP5', 'AFDN', 'RARRES2', 'VEGFB', 'ADAM15', 'SULF1', 'F7', 'CCN3', 'IL34', 'SERPINE2', 'CEMIP', 'APP', 'PDGFD', 'PODXL', 'HGF', 'SRPX2', 'THBS4', 'MMP14', 'MY…	[['ISS', 'IBA', 'IEA'], ['IEA'], ['IDA'], ['IBA'], ['IMP'], ['IDA'], ['IDA', 'IEA'], ['IDA'], ['IBA'], ['IEA'], ['IDA'], ['IDA', 'IMP'], ['ISS', 'IEA'], ['IDA'], ['IBA'], ['IDA'], ['IEA'], ['IDA', 'IBA'], ['IDA', 'IGI'], ['ISS', 'IEA'], ['IEA'], ['IEA'], ['IDA', 'IEA'], ['IDA'], ['IEA'], ['IDA'], ['ISS'], ['IDA', 'IGI'], ['IMP'], ['IMP'], ['IDA', 'IBA'], ['IMP'], ['IMP'], ['IDA', 'IBA', 'TAS'], […	MEgreen
GO:BP	GO:0040012	regulation of locomotion	2.91823e-07	TRUE	"Any process that modulates the frequency, rate or extent of locomotion of a cell or organism." [GOC:ems]	376	488	86	4386	0.17623	0.228723	query_1	['GO:0040011', 'GO:0050789']	['SEMA3C', 'LBP', 'RUFY3', 'PDGFC', 'CDH1', 'SFRP1', 'CXCL10', 'IGFBP3', 'SEMA3B', 'MMP28', 'PLAU', 'SERPINE1', 'SFRP2', 'C5', 'SEMA4B', 'CHRD', 'MMP2', 'PDGFA', 'SMOC2', 'NTN1', 'LAMA2', 'TPBG', 'ITGA3', 'CCN1', 'GAS6', 'ITGAV', 'VTN', 'CD47', 'IGFBP5', 'AFDN', 'RARRES2', 'VEGFB', 'ADAM15', 'SULF1', 'F7', 'CCN3', 'IL34', 'SERPINE2', 'CEMIP', 'APP', 'PDGFD', 'PODXL', 'HGF', 'SRPX2', 'THBS4', 'MMP…	[['ISS', 'IBA', 'IEA'], ['IEA'], ['IDA'], ['IBA'], ['IMP'], ['IDA'], ['IDA', 'IEA'], ['IDA'], ['IBA'], ['IEA'], ['IDA'], ['IDA', 'IMP'], ['ISS', 'IEA'], ['IDA'], ['IBA'], ['IDA'], ['IEA'], ['IDA', 'IBA'], ['IDA', 'IGI'], ['ISS', 'IEA'], ['IEA'], ['IEA'], ['IEA'], ['IDA', 'IEA'], ['IDA'], ['IEA'], ['IDA'], ['ISS'], ['IDA', 'IGI'], ['IMP'], ['IMP', 'ISS', 'IBA'], ['IDA', 'IBA'], ['IMP'], ['IMP'], […	MEgreen
GO:BP	GO:0050793	regulation of developmental process	3.0562e-07	TRUE	"Any process that modulates the frequency, rate or extent of development, the biological process whose specific outcome is the progression of a multicellular organism over time from an initial condition (e.g. a zygote, or a young adult) to a later condition (e.g. a multicellular animal or an aged adult)." [GOC:go_curators]	675	488	130	4386	0.266393	0.192593	query_1	['GO:0032502', 'GO:0050789']	['SEMA3C', 'PTPRS', 'RUFY3', 'ADAMTS7', 'MMP11', 'CDH1', 'METRNL', 'SFRP1', 'CXCL10', 'IGFBP3', 'CETP', 'SEMA3B', 'TNFRSF11B', 'CLPTM1', 'BMP1', 'TNFSF13', 'FRZB', 'SERPINE1', 'GDF7', 'SFRP2', 'SEMA4B', 'CHRD', 'GDF15', 'LRRC17', 'CST3', 'PDGFA', 'CCN2', 'SMOC2', 'SMOC1', 'TNFSF12', 'TSKU', 'NTN1', 'LAMA2', 'METRN', 'SFRP4', 'TPBG', 'CCN1', 'GAS6', 'ITGAV', 'IGF2', 'IGFBP5', 'TLL2', 'LFNG', 'NOTC…	[['IBA'], ['ISS', 'IEA'], ['ISS', 'IBA'], ['IDA'], ['IEA'], ['IEA'], ['ISS', 'IBA', 'IEA'], ['IDA', 'IMP', 'ISS', 'IEA'], ['IDA', 'IEA'], ['IDA'], ['IC'], ['IBA'], ['ISO', 'IEA'], ['ISS', 'IEA'], ['IDA'], ['IDA', 'IBA'], ['IDA', 'IEA'], ['IDA', 'IMP', 'IGI', 'IBA'], ['IEA'], ['IDA', 'ISS', 'IEA'], ['IBA'], ['IMP'], ['ISS', 'IEA'], ['ISS', 'IEA'], ['IMP'], ['ISS'], ['IDA', 'IEA'], ['IDA', 'IGI'], …	MEgreen
GO:BP	GO:0006935	chemotaxis	3.14403e-07	TRUE	"The directed movement of a motile cell or organism, or the directed growth of a cell guided by a specific chemical concentration gradient. Movement may be towards a higher concentration (positive chemotaxis) or towards a lower concentration (negative chemotaxis)." [ISBN:0198506732]	170	488	51	4386	0.104508	0.3	query_1	['GO:0042221', 'GO:0042330']	['SEMA3C', 'LBP', 'COLEC10', 'ANOS1', 'CXCL10', 'SEMA3B', 'MMP28', 'PLAU', 'SERPINE1', 'C5', 'SEMA4B', 'MMP2', 'PDGFA', 'SMOC2', 'NTN1', 'TPBG', 'CCN1', 'GAS6', 'LECT2', 'ITGAV', 'RARRES2', 'VEGFB', 'F7', 'CCN3', 'CXCL9', 'IL34', 'PDGFD', 'HGF', 'THBS4', 'ITGB3', 'PF4', 'CXCL12', 'HRG', 'VCAM1', 'MDK', 'CXCL16', 'CCL14', 'CCL18', 'ANO6', 'RAB13', 'BST1', 'TREM1', 'PPBP', 'SAA1', 'PDGFB', 'S100A12…	[['IBA'], ['IEA'], ['IEA'], ['TAS', 'IEA'], ['IDA', 'IMP', 'IBA', 'TAS', 'IEA'], ['IBA', 'TAS'], ['IEA'], ['TAS'], ['IMP'], ['IDA', 'TAS', 'IEA'], ['IBA'], ['IEA'], ['IDA'], ['IGI'], ['ISS', 'IEA'], ['IEA'], ['IEA'], ['IDA'], ['TAS', 'IEA'], ['IMP'], ['IMP', 'ISS', 'IBA', 'IEA'], ['IDA', 'IBA', 'IEA'], ['IDA', 'IBA'], ['IDA', 'IMP'], ['IDA', 'IBA', 'TAS', 'IEA'], ['IDA'], ['IEA'], ['IDA', 'IEA'],…	MEgreen
GO:BP	GO:0042330	taxis	3.14403e-07	TRUE	"The directed movement of a motile cell or organism in response to an external stimulus." [GOC:jl, ISBN:0192801023]	170	488	51	4386	0.104508	0.3	query_1	['GO:0009605', 'GO:0040011']	['SEMA3C', 'LBP', 'COLEC10', 'ANOS1', 'CXCL10', 'SEMA3B', 'MMP28', 'PLAU', 'SERPINE1', 'C5', 'SEMA4B', 'MMP2', 'PDGFA', 'SMOC2', 'NTN1', 'TPBG', 'CCN1', 'GAS6', 'LECT2', 'ITGAV', 'RARRES2', 'VEGFB', 'F7', 'CCN3', 'CXCL9', 'IL34', 'PDGFD', 'HGF', 'THBS4', 'ITGB3', 'PF4', 'CXCL12', 'HRG', 'VCAM1', 'MDK', 'CXCL16', 'CCL14', 'CCL18', 'ANO6', 'RAB13', 'BST1', 'TREM1', 'PPBP', 'SAA1', 'PDGFB', 'S100A12…	[['IBA'], ['IEA'], ['IEA'], ['TAS', 'IEA'], ['IDA', 'IMP', 'IBA', 'TAS', 'IEA'], ['IBA', 'TAS'], ['IEA'], ['TAS'], ['IMP'], ['IDA', 'TAS', 'IEA'], ['IBA'], ['IEA'], ['IDA'], ['IGI'], ['ISS', 'IEA'], ['IEA'], ['IEA'], ['IDA'], ['TAS', 'IEA'], ['IMP'], ['IMP', 'ISS', 'IBA', 'IEA'], ['IDA', 'IBA', 'IEA'], ['IDA', 'IBA'], ['IDA', 'IMP'], ['IDA', 'IBA', 'TAS', 'IEA'], ['IDA'], ['IEA'], ['IDA', 'IEA'],…	MEgreen
GO:BP	GO:0141061	disruption of cell in another organism	3.5293e-07	TRUE	"The disruption of a cell of another organism, leading to damage or temporary subversion of that cell." [GOC:pg]	36	488	21	4386	0.0430328	0.583333	query_1	['GO:0141060']	['C8A', 'C8B', 'C6', 'C8G', 'C5', 'C7', 'CFHR1', 'CAMP', 'CFHR5', 'CFHR2', 'C9', 'PF4', 'PLA2G2A', 'HRG', 'LYZ', 'F2', 'TREM1', 'LTF', 'S100A12', 'P2RX7', 'ELANE']	[['IEA'], ['IEA'], ['IEA'], ['IEA'], ['IEA'], ['IEA'], ['IMP'], ['IDA', 'IEA'], ['IMP'], ['IMP'], ['IEA'], ['IDA'], ['IEA'], ['IDA'], ['IDA', 'IEA'], ['IDA'], ['IBA'], ['IDA', 'IMP'], ['IDA', 'IEA'], ['NAS'], ['IDA', 'IEA']]	MEgreen
GO:BP	GO:0031640	killing of cells of another organism	3.5293e-07	TRUE	"Any process in an organism that results in the killing of cells of another organism, including in some cases the death of the other organism. Killing here refers to the induction of death in one cell by another cell, not cell-autonomous death due to internal or other environmental conditions." [GOC:add]	36	488	21	4386	0.0430328	0.583333	query_1	['GO:0001906', 'GO:0141061']	['C8A', 'C8B', 'C6', 'C8G', 'C5', 'C7', 'CFHR1', 'CAMP', 'CFHR5', 'CFHR2', 'C9', 'PF4', 'PLA2G2A', 'HRG', 'LYZ', 'F2', 'TREM1', 'LTF', 'S100A12', 'P2RX7', 'ELANE']	[['IEA'], ['IEA'], ['IEA'], ['IEA'], ['IEA'], ['IEA'], ['IMP'], ['IDA', 'IEA'], ['IMP'], ['IMP'], ['IEA'], ['IDA'], ['IEA'], ['IDA'], ['IDA', 'IEA'], ['IDA'], ['IBA'], ['IDA', 'IMP'], ['IDA', 'IEA'], ['NAS'], ['IDA', 'IEA']]	MEgreen
GO:BP	GO:0043062	extracellular structure organization	5.28389e-07	TRUE	"A process that is carried out at the cellular level which results in the assembly, arrangement of constituent parts, or disassembly of structures in the space external to the outermost structure of a cell. For cells without external protective or external encapsulating structures this refers to space outside of the plasma membrane, and also covers the host cell environment outside an intracellul…	151	488	47	4386	0.0963115	0.311258	query_1	['GO:0016043']	['QSOX1', 'EXT1', 'LOXL4', 'CCDC80', 'CPB2', 'ADAMTS7', 'MMP11', 'TNFRSF11B', 'BMP1', 'ECM2', 'MMP28', 'SFRP2', 'COL11A2', 'MMP2', 'CST3', 'OLFML2B', 'SMOC2', 'SMOC1', 'LAMA2', 'FAP', 'CCN1', 'GAS6', 'VTN', 'ANTXR1', 'TLL2', 'ADAM15', 'SULF1', 'COL4A4', 'APP', 'IHH', 'MMP14', 'MMP23B', 'ITGB3', 'LOXL3', 'LRP1', 'ADAMTSL3', 'B4GALT1', 'MMP19', 'LOXL2', 'MMP1', 'ACAN', 'ADAMTS4', 'COMP', 'EFEMP2', …	[['IMP'], ['IEA'], ['IBA'], ['IBA', 'IEA'], ['IEA'], ['IBA', 'IEA'], ['IBA', 'TAS', 'IEA'], ['IEA'], ['TAS'], ['IBA', 'IEA'], ['IBA'], ['IEA'], ['IDA', 'IBA', 'IEA'], ['IBA', 'TAS'], ['IMP', 'IC'], ['IEA'], ['IBA'], ['IBA'], ['NAS'], ['IDA'], ['IEA'], ['ISS', 'IEA'], ['IEA'], ['IEA'], ['TAS'], ['TAS'], ['ISS', 'IBA', 'IEA'], ['IMP', 'IBA', 'IEA'], ['ISS', 'IEA'], ['IEA'], ['IBA', 'TAS'], ['IBA'],…	MEgreen
GO:BP	GO:0030198	extracellular matrix organization	5.28389e-07	TRUE	"A process that is carried out at the cellular level which results in the assembly, arrangement of constituent parts, or disassembly of an extracellular matrix." [GOC:mah]	151	488	47	4386	0.0963115	0.311258	query_1	['GO:0043062', 'GO:0045229']	['QSOX1', 'EXT1', 'LOXL4', 'CCDC80', 'CPB2', 'ADAMTS7', 'MMP11', 'TNFRSF11B', 'BMP1', 'ECM2', 'MMP28', 'SFRP2', 'COL11A2', 'MMP2', 'CST3', 'OLFML2B', 'SMOC2', 'SMOC1', 'LAMA2', 'FAP', 'CCN1', 'GAS6', 'VTN', 'ANTXR1', 'TLL2', 'ADAM15', 'SULF1', 'COL4A4', 'APP', 'IHH', 'MMP14', 'MMP23B', 'ITGB3', 'LOXL3', 'LRP1', 'ADAMTSL3', 'B4GALT1', 'MMP19', 'LOXL2', 'MMP1', 'ACAN', 'ADAMTS4', 'COMP', 'EFEMP2', …	[['IMP'], ['IEA'], ['IBA'], ['IBA', 'IEA'], ['IEA'], ['IBA', 'IEA'], ['IBA', 'TAS', 'IEA'], ['IEA'], ['TAS'], ['IBA', 'IEA'], ['IBA'], ['IEA'], ['IDA', 'IBA', 'IEA'], ['IBA', 'TAS'], ['IMP', 'IC'], ['IEA'], ['IBA'], ['IBA'], ['NAS'], ['IDA'], ['IEA'], ['ISS', 'IEA'], ['IEA'], ['IEA'], ['TAS'], ['TAS'], ['ISS', 'IBA', 'IEA'], ['IMP', 'IBA', 'IEA'], ['ISS', 'IEA'], ['IEA'], ['IBA', 'TAS'], ['IBA'],…	MEgreen
GO:BP	GO:0045229	external encapsulating structure organization	6.87485e-07	TRUE	"A process that is carried out at the cellular level which results in the assembly, arrangement of constituent parts, or disassembly of external structures that lie outside the plasma membrane and surround the entire cell." [GOC:ai, GOC:dph, GOC:jl, GOC:mah]	152	488	47	4386	0.0963115	0.309211	query_1	['GO:0016043']	['QSOX1', 'EXT1', 'LOXL4', 'CCDC80', 'CPB2', 'ADAMTS7', 'MMP11', 'TNFRSF11B', 'BMP1', 'ECM2', 'MMP28', 'SFRP2', 'COL11A2', 'MMP2', 'CST3', 'OLFML2B', 'SMOC2', 'SMOC1', 'LAMA2', 'FAP', 'CCN1', 'GAS6', 'VTN', 'ANTXR1', 'TLL2', 'ADAM15', 'SULF1', 'COL4A4', 'APP', 'IHH', 'MMP14', 'MMP23B', 'ITGB3', 'LOXL3', 'LRP1', 'ADAMTSL3', 'B4GALT1', 'MMP19', 'LOXL2', 'MMP1', 'ACAN', 'ADAMTS4', 'COMP', 'EFEMP2', …	[['IMP'], ['IEA'], ['IBA'], ['IBA', 'IEA'], ['IEA'], ['IBA', 'IEA'], ['IBA', 'TAS', 'IEA'], ['IEA'], ['TAS'], ['IBA', 'IEA'], ['IBA'], ['IEA'], ['IDA', 'IBA', 'IEA'], ['IBA', 'TAS'], ['IMP', 'IC'], ['IEA'], ['IBA'], ['IBA'], ['NAS'], ['IDA'], ['IEA'], ['ISS', 'IEA'], ['IEA'], ['IEA'], ['TAS'], ['TAS'], ['ISS', 'IBA', 'IEA'], ['IMP', 'IBA', 'IEA'], ['ISS', 'IEA'], ['IEA'], ['IBA', 'TAS'], ['IBA'],…	MEgreen
GO:BP	GO:0009653	anatomical structure morphogenesis	8.35573e-07	TRUE	"The process in which anatomical structures are generated and organized. Morphogenesis pertains to the creation of form." [GOC:go_curators, ISBN:0521436125]	764	488	141	4386	0.288934	0.184555	query_1	['GO:0032502', 'GO:0048856']	['SEMA3C', 'EXT1', 'PTPRS', 'RUFY3', 'CPB2', 'ANOS1', 'PDGFC', 'CDH1', 'SFRP1', 'CXCL10', 'SEMA3B', 'TNFRSF11B', 'BMP1', 'CLU', 'FRZB', 'SERPINE1', 'GDF7', 'SFRP2', 'COL11A2', 'SEMA4B', 'MMP2', 'GDF15', 'CHSY1', 'MFGE8', 'CST3', 'PDGFA', 'CCN2', 'SMOC2', 'TNFSF12', 'TSKU', 'NTN1', 'LAMA2', 'METRN', 'FAP', 'SFRP4', 'TPBG', 'EXT2', 'ITGA3', 'CCN1', 'ITGAV', 'VTN', 'IGF2', 'CD47', 'IGFBP5', 'LFNG', …	[['ISS', 'IBA', 'IEA'], ['IEA'], ['ISS', 'IEA'], ['ISS', 'IBA'], ['IEA'], ['TAS'], ['IEA'], ['IBA', 'IEA'], ['ISS', 'IEA'], ['IDA', 'IEA'], ['IBA', 'TAS'], ['IEA'], ['TAS'], ['IDA'], ['IEA'], ['IDA', 'IMP', 'IGI', 'IEP', 'IBA'], ['IEA'], ['IMP', 'ISS', 'IEA'], ['IEA'], ['IBA'], ['IEP', 'IEA'], ['IEA'], ['IEA'], ['IEA'], ['IMP'], ['ISS'], ['IEA'], ['IDA', 'IGI'], ['TAS', 'IEA'], ['ISS', 'IEA'], ['…	MEgreen
GO:BP	GO:0006023	aminoglycan biosynthetic process	1.09441e-06	TRUE	"The chemical reactions and pathways resulting in the formation of aminoglycans, any polymer containing amino groups that consists of more than about 10 monosaccharide residues joined to each other by glycosidic linkages." [GOC:ai, ISBN:0198506732]	25	488	17	4386	0.0348361	0.68	query_1	['GO:0006022', 'GO:0009059', 'GO:1901137', 'GO:1901566']	['CHSY3', 'CHST3', 'EXT1', 'CHST14', 'B4GALT4', 'CHPF', 'ST3GAL1', 'CHST1', 'CHSY1', 'CHPF2', 'EXT2', 'B3GNT7', 'CEMIP', 'B3GAT3', 'B4GALT5', 'CHST13', 'PDGFB']	[['IBA', 'TAS', 'IEA'], ['IDA', 'IMP', 'IBA', 'TAS', 'IEA'], ['IDA', 'IEA'], ['IDA', 'TAS'], ['IDA', 'IMP'], ['IDA', 'IBA', 'TAS', 'IEA'], ['TAS'], ['IDA', 'TAS'], ['IDA', 'IBA', 'TAS', 'IEA'], ['IBA', 'TAS'], ['IDA', 'IEA'], ['IDA', 'TAS', 'IEA'], ['TAS'], ['IDA', 'IMP', 'NAS', 'IEA'], ['IEA'], ['IDA', 'TAS'], ['IDA']]	MEgreen
GO:BP	GO:0051093	negative regulation of developmental process	1.15854e-06	TRUE	"Any process that stops, prevents or reduces the rate or extent of development, the biological process whose specific outcome is the progression of an organism over time from an initial condition (e.g. a zygote, or a young adult) to a later condition (e.g. a multicellular animal or an aged adult)." [GOC:ai]	220	488	59	4386	0.120902	0.268182	query_1	['GO:0032502', 'GO:0048519', 'GO:0050793']	['SEMA3C', 'PTPRS', 'RUFY3', 'ADAMTS7', 'MMP11', 'CDH1', 'SFRP1', 'CXCL10', 'CETP', 'SEMA3B', 'TNFRSF11B', 'FRZB', 'SERPINE1', 'SFRP2', 'SEMA4B', 'CHRD', 'GDF15', 'LRRC17', 'CST3', 'TSKU', 'NTN1', 'GAS6', 'ITGAV', 'IGF2', 'IGFBP5', 'TLL2', 'NOTCH3', 'GTF2I', 'FST', 'SULF1', 'SRGN', 'CCN3', 'INHBA', 'APP', 'MEN1', 'IHH', 'THBS4', 'IL17D', 'ITGB3', 'CRP', 'PF4', 'LOXL3', 'APCS', 'THBS2', 'HRG', 'MD…	[['IBA'], ['ISS', 'IEA'], ['ISS'], ['IDA'], ['IEA'], ['IEA'], ['IDA', 'IMP', 'IEA'], ['IDA', 'IEA'], ['IC'], ['IBA'], ['ISO', 'IEA'], ['IEA'], ['IGI', 'IBA'], ['IDA', 'ISS', 'IEA'], ['IBA'], ['IMP'], ['ISS', 'IEA'], ['ISS', 'IEA'], ['IMP'], ['ISS', 'IEA'], ['IEA'], ['IDA'], ['IMP'], ['ISS', 'IEA'], ['IEA'], ['IEA'], ['IEA'], ['IDA'], ['IEA'], ['IDA', 'ISS', 'IEA'], ['IDA', 'IBA'], ['IDA'], ['IDA'…	MEgreen
GO:BP	GO:0007155	cell adhesion	1.49551e-06	TRUE	"The attachment of a cell, either to another cell or to an underlying substrate such as the extracellular matrix, via cell adhesion molecules." [GOC:hb, GOC:pf]	527	488	107	4386	0.219262	0.203036	query_1	['GO:0009987']	['CNTNAP3B', 'EXT1', 'CCDC80', 'PTPRS', 'ANOS1', 'EDIL3', 'ITGBL1', 'CDH1', 'SFRP1', 'SPON2', 'IGFALS', 'ECM2', 'PLAU', 'SERPINE1', 'SFRP2', 'CHRD', 'MMP2', 'MXRA8', 'MFGE8', 'CCN2', 'NTN1', 'LAMA2', 'FAP', 'LGALS3BP', 'TPBG', 'IGFBP2', 'PVR', 'ITGA3', 'CCN1', 'GAS6', 'ITGAV', 'VTN', 'IGF2', 'CD47', 'ANTXR1', 'AFDN', 'CD276', 'ADAM15', 'GPC4', 'ATP1B1', 'CCN3', 'SPOCK1', 'SERPINE2', 'APP', 'PODXL…	[['IEA'], ['IEA'], ['IBA', 'IEA'], ['IDA', 'IMP', 'IBA', 'IEA'], ['TAS', 'IEA'], ['IEA'], ['TAS', 'IEA'], ['IDA', 'IMP', 'IBA', 'NAS', 'IEA'], ['ISS'], ['IBA', 'IEA'], ['IEA'], ['IBA', 'TAS', 'IEA'], ['IDA', 'IBA'], ['IDA'], ['ISS'], ['IDA'], ['IEA'], ['IEA'], ['IEA'], ['IBA', 'IEA'], ['IEA'], ['NAS', 'IEA'], ['IEA'], ['IEA'], ['NAS'], ['IDA'], ['IBA', 'IEA'], ['IBA', 'TAS', 'IEA'], ['IEA'], ['IE…	MEgreen
GO:BP	GO:0048731	system development	1.60998e-06	TRUE	"The process whose specific outcome is the progression of an organismal system over time, from its formation to the mature structure. A system is a regularly interacting or interdependent group of organs or tissues that work together to carry out a given biological process." [GOC:dph, GOC:jid]	1044	488	177	4386	0.362705	0.16954	query_1	['GO:0007275', 'GO:0048856']	['SEMA3C', 'EXT1', 'PTPRS', 'RUFY3', 'CPB2', 'ANOS1', 'ADAMTS7', 'SERPINA10', 'CYTL1', 'PDGFC', 'CDH1', 'SFRP1', 'CXCL10', 'SEMA3B', 'TNFRSF11B', 'SELENOP', 'BMP1', 'CLU', 'TNFSF13', 'FRZB', 'SERPINE1', 'GDF7', 'SFRP2', 'COL11A2', 'SEMA4B', 'CHRD', 'MMP2', 'MXRA8', 'CHSY1', 'MFGE8', 'LRRC17', 'PDGFA', 'CCN2', 'SMOC2', 'SMOC1', 'TNFSF12', 'TSKU', 'NTN1', 'LAMA2', 'METRN', 'FAP', 'ITM2B', 'SFRP4', …	[['ISS', 'IBA', 'IEA'], ['IEA'], ['ISS', 'IEA'], ['ISS', 'IBA', 'IEA'], ['IEA'], ['IBA', 'TAS'], ['IDA', 'IEA'], ['IEA'], ['IEA'], ['TAS', 'IEA'], ['IBA', 'IEA'], ['ISS', 'IEA'], ['IDA', 'IEA'], ['IBA', 'TAS'], ['TAS'], ['IEA'], ['IDA', 'TAS', 'NAS', 'IEA'], ['IDA', 'IMP'], ['IDA', 'IBA'], ['TAS', 'IEA'], ['IMP', 'IGI', 'IEP', 'IBA'], ['IEA'], ['IMP', 'ISS', 'IEA'], ['IMP', 'IBA', 'NAS', 'IEA'], …	MEgreen
GO:BP	GO:0035295	tube development	1.75511e-06	TRUE	"The process whose specific outcome is the progression of a tube over time, from its initial formation to a mature structure. Epithelial and endothelial tubes transport gases, liquids and cells from one site to another and form the basic structure of many organs and tissues including lung and trachea, kidney, the mammary gland, the vascular system and the gastrointestinal and urinary-genital trac…	318	488	75	4386	0.153689	0.235849	query_1	['GO:0007275', 'GO:0048856']	['SEMA3C', 'EXT1', 'PDGFC', 'SFRP1', 'CXCL10', 'SERPINE1', 'GDF7', 'SFRP2', 'CHRD', 'MMP2', 'MFGE8', 'PDGFA', 'CCN2', 'SMOC2', 'TNFSF12', 'NTN1', 'FAP', 'ITGA3', 'CCN1', 'ITGAV', 'CD47', 'IGFBP5', 'NOTCH3', 'RARRES2', 'GTF2I', 'NAGLU', 'VEGFB', 'ADAM15', 'CAMP', 'SULF1', 'ANGPTL4', 'CCN3', 'SERPINE2', 'PODXL', 'IHH', 'SRPX2', 'THBS4', 'CRLF1', 'MMP14', 'ANG', 'ITGB3', 'PF4', 'LOXL3', 'PDCD6', 'PC…	[['IEA'], ['IEA'], ['IEA'], ['ISS', 'IEA'], ['IDA', 'IEA'], ['IMP', 'IGI', 'IEP', 'IBA'], ['IEA'], ['ISS', 'IEA'], ['TAS'], ['IEA'], ['IEA'], ['ISS'], ['IEA'], ['IDA', 'IGI'], ['TAS', 'IEA'], ['IEA'], ['IEA'], ['IMP'], ['IEA'], ['IEP', 'IBA', 'IEA'], ['IEA'], ['IEA'], ['IEA'], ['IMP'], ['IDA'], ['IEA'], ['IDA', 'IBA'], ['IEA'], ['IEA'], ['IDA'], ['TAS', 'IEA'], ['IDA'], ['IEA'], ['ISS'], ['ISS', …	MEgreen
GO:BP	GO:0009605	response to external stimulus	1.97119e-06	TRUE	"Any process that results in a change in state or activity of a cell or an organism (in terms of movement, secretion, enzyme production, gene expression, etc.) as a result of an external stimulus." [GOC:hb]	877	488	155	4386	0.317623	0.176739	query_1	['GO:0050896']	['SEMA3C', 'EXT1', 'LBP', 'CCDC80', 'PTPRS', 'RNASE4', 'COLEC10', 'CPB2', 'ANOS1', 'C8A', 'C8B', 'CDH1', 'METRNL', 'SFRP1', 'CXCL10', 'SPON2', 'SEMA3B', 'TNFRSF11B', 'CFD', 'CLU', 'MMP28', 'PLAU', 'C6', 'C8G', 'SERPINE1', 'SFRP2', 'C5', 'SEMA4B', 'MMP2', 'GDF15', 'CHSY1', 'C7', 'PDGFA', 'ZG16', 'TFPI', 'SMOC2', 'CFHR1', 'SOST', 'NTN1', 'CFP', 'FAP', 'SMPD1', 'TPBG', 'IGFBP2', 'PVR', 'CCN1', 'GAS6…	[['IBA'], ['IEA'], ['IDA', 'IMP', 'ISS', 'IBA', 'IC', 'IEA'], ['IEA'], ['IMP', 'ISS', 'IEA'], ['IMP', 'IBA', 'IEA'], ['IDA', 'NAS', 'IEA'], ['IBA', 'IEA'], ['TAS', 'IEA'], ['IEA'], ['IEA'], ['IEA'], ['ISS', 'IEA'], ['IEP'], ['IDA', 'IMP', 'IEP', 'IBA', 'TAS', 'IEA'], ['IEA'], ['IBA', 'TAS'], ['IEA'], ['TAS', 'IEA'], ['IEP', 'IEA'], ['IEA'], ['IBA', 'TAS', 'NAS', 'IEA'], ['IEA'], ['IEA'], ['IDA', …	MEgreen
GO:BP	GO:0045595	regulation of cell differentiation	2.39374e-06	TRUE	"Any process that modulates the frequency, rate or extent of cell differentiation, the process in which relatively unspecialized cells acquire specialized structural and functional features." [GOC:go_curators]	390	488	86	4386	0.17623	0.220513	query_1	['GO:0030154', 'GO:0050793', 'GO:0050794']	['SEMA3C', 'PTPRS', 'RUFY3', 'ADAMTS7', 'MMP11', 'CDH1', 'METRNL', 'SFRP1', 'CXCL10', 'IGFBP3', 'CETP', 'SEMA3B', 'TNFRSF11B', 'CLPTM1', 'FRZB', 'SERPINE1', 'GDF7', 'SFRP2', 'SEMA4B', 'CHRD', 'LRRC17', 'CCN2', 'SMOC1', 'TSKU', 'NTN1', 'LAMA2', 'METRN', 'SFRP4', 'CCN1', 'GAS6', 'ITGAV', 'IGF2', 'IGFBP5', 'NOTCH3', 'RARRES2', 'FST', 'CCDC3', 'SCUBE3', 'CD109', 'CCN3', 'CXCL9', 'IL34', 'INHBA', 'SER…	[['IBA'], ['ISS', 'IEA'], ['ISS'], ['IDA'], ['IEA'], ['IEA'], ['ISS', 'IBA', 'IEA'], ['IDA', 'IMP', 'IEA'], ['IEA'], ['IDA'], ['IC'], ['IBA'], ['ISO', 'IEA'], ['ISS', 'IEA'], ['IDA', 'IEA'], ['IDA'], ['IEA'], ['IDA', 'IEA'], ['IBA'], ['IMP'], ['ISS', 'IEA'], ['IDA', 'IEA'], ['IMP'], ['ISS', 'IEA'], ['ISS', 'IEA'], ['NAS'], ['IBA', 'IEA'], ['IDA'], ['IDA', 'IEA'], ['IDA'], ['IMP'], ['ISS', 'IBA', …	MEgreen
GO:BP	GO:0141060	disruption of anatomical structure in another organism	2.86175e-06	TRUE	"The disruption of an anatomical structure of another organism, leading to damage or temporary subversion of that structure." [GOC:pg]	39	488	21	4386	0.0430328	0.538462	query_1	['GO:0044419']	['C8A', 'C8B', 'C6', 'C8G', 'C5', 'C7', 'CFHR1', 'CAMP', 'CFHR5', 'CFHR2', 'C9', 'PF4', 'PLA2G2A', 'HRG', 'LYZ', 'F2', 'TREM1', 'LTF', 'S100A12', 'P2RX7', 'ELANE']	[['IEA'], ['IEA'], ['IEA'], ['IEA'], ['IEA'], ['IEA'], ['IMP'], ['IDA', 'IEA'], ['IMP'], ['IMP'], ['IEA'], ['IDA'], ['IEA'], ['IDA'], ['IDA', 'IEA'], ['IDA'], ['IBA'], ['IDA', 'IMP'], ['IDA', 'IEA'], ['NAS'], ['IDA', 'IEA']]	MEgreen
GO:BP	GO:0006024	glycosaminoglycan biosynthetic process	6.90096e-06	TRUE	"The chemical reactions and pathways resulting in the formation of glycosaminoglycans, any of a group of polysaccharides that contain amino sugars." [ISBN:0192800981]	24	488	16	4386	0.0327869	0.666667	query_1	['GO:0006023', 'GO:0030203']	['CHSY3', 'CHST3', 'EXT1', 'CHST14', 'B4GALT4', 'CHPF', 'ST3GAL1', 'CHST1', 'CHSY1', 'CHPF2', 'EXT2', 'B3GNT7', 'CEMIP', 'B3GAT3', 'CHST13', 'PDGFB']	[['IBA', 'TAS', 'IEA'], ['IDA', 'IMP', 'IBA', 'TAS', 'IEA'], ['IDA', 'IEA'], ['IDA', 'TAS'], ['IDA', 'IMP'], ['IDA', 'IBA', 'TAS', 'IEA'], ['TAS'], ['IDA', 'TAS'], ['IDA', 'IBA', 'TAS', 'IEA'], ['IBA', 'TAS'], ['IDA', 'IEA'], ['IDA', 'TAS', 'IEA'], ['TAS'], ['IDA', 'IMP', 'NAS', 'IEA'], ['IDA', 'TAS'], ['IDA']]	MEgreen
GO:BP	GO:0050896	response to stimulus	7.48585e-06	TRUE	"Any process that results in a change in state or activity of a cell or an organism (in terms of movement, secretion, enzyme production, gene expression, etc.) as a result of a stimulus. The process begins with detection of the stimulus and ends with a change in state or activity or the cell or organism." [GOC:ai, GOC:bf]	2353	488	327	4386	0.670082	0.138972	query_1	['GO:0008150']	['PCOLCE2', 'SEMA3C', 'EXT1', 'LBP', 'CCDC80', 'PTPRS', 'RNASE4', 'COLEC10', 'CPB2', 'ANOS1', 'INHBC', 'ITGBL1', 'F9', 'ADAMTS7', 'C8A', 'IGFBP6', 'SERPINA10', 'C8B', 'CYTL1', 'PDGFC', 'CDH1', 'METRNL', 'SFRP1', 'CXCL10', 'IGFBP3', 'SPON2', 'SEMA3B', 'TNFRSF11B', 'ST3GAL1', 'CFD', 'SELENOP', 'BMP1', 'CHST1', 'MVB12A', 'IGFALS', 'CLU', 'TNFSF13', 'MMP28', 'PLAU', 'FRZB', 'C6', 'C8G', 'SERPINE1', '…	[['IEA'], ['ISS', 'IBA', 'TAS', 'IEA'], ['IEA'], ['IDA', 'IMP', 'IEP', 'ISS', 'IBA', 'IC', 'IEA'], ['IEA'], ['IMP', 'ISS', 'IEA'], ['IMP', 'IBA', 'IEA'], ['IDA', 'NAS', 'IEA'], ['IBA', 'IEA'], ['TAS', 'IEA'], ['IEA'], ['IBA'], ['IDA', 'IMP', 'IBA', 'IEA'], ['IDA', 'IMP'], ['IDA', 'IBA', 'TAS', 'NAS', 'IEA'], ['IDA', 'IBA', 'TAS', 'NAS'], ['IEA'], ['IBA', 'TAS', 'NAS', 'IEA'], ['TAS'], ['IDA', 'IB…	MEgreen
GO:BP	GO:0006029	proteoglycan metabolic process	1.02424e-05	TRUE	"The chemical reactions and pathways involving proteoglycans, any glycoprotein in which the carbohydrate units are glycosaminoglycans." [GOC:mah, ISBN:0198506732]	34	488	19	4386	0.0389344	0.558824	query_1	['GO:0009100']	['CHSY3', 'CHST3', 'EXT1', 'CHST14', 'ADAMTS7', 'CHPF', 'CYTL1', 'IDUA', 'CHSY1', 'CHPF2', 'EXT2', 'NAGLU', 'SULF1', 'IHH', 'GPC1', 'B3GAT3', 'BPNT2', 'ACAN', 'CHST13']	[['IBA', 'TAS', 'IEA'], ['IDA', 'IMP', 'IBA', 'TAS', 'IEA'], ['IDA', 'IMP', 'ISS', 'IEA'], ['IDA', 'IBA', 'TAS'], ['IEA'], ['IDA', 'IBA', 'TAS', 'IEA'], ['IEA'], ['IDA', 'TAS'], ['IDA', 'IBA', 'TAS', 'IEA'], ['IBA', 'TAS'], ['IDA', 'IMP', 'IEA'], ['TAS', 'IEA'], ['IDA', 'IBA', 'NAS', 'IEA'], ['IEA'], ['IDA'], ['IDA', 'IMP', 'IBA'], ['IEA'], ['IEA'], ['IDA', 'IBA', 'TAS']]	MEgreen
GO:BP	GO:0007165	signal transduction	1.07227e-05	TRUE	"The cellular process in which a signal is conveyed to trigger a change in the activity or state of a cell. Signal transduction begins with reception of a signal (e.g. a ligand binding to a receptor or receptor activation by a stimulus such as light), or for signal transduction in the absence of ligand, signal-withdrawal or the activity of a constitutively active receptor. Signal transduction end…	1439	488	223	4386	0.456967	0.154969	query_1	['GO:0007154', 'GO:0009987', 'GO:0023052', 'GO:0050794', 'GO:0051716']	['SEMA3C', 'EXT1', 'LBP', 'PTPRS', 'COLEC10', 'INHBC', 'ITGBL1', 'IGFBP6', 'CYTL1', 'PDGFC', 'METRNL', 'SFRP1', 'CXCL10', 'IGFBP3', 'SEMA3B', 'TNFRSF11B', 'BMP1', 'MVB12A', 'IGFALS', 'CLU', 'TNFSF13', 'PLAU', 'FRZB', 'SERPINE1', 'ILKAP', 'GDF7', 'CLEC11A', 'SFRP2', 'C5', 'SEMA4B', 'CHRD', 'IGFBP4', 'MMP2', 'GDF15', 'CHSY1', 'TSPAN15', 'SLC44A2', 'OLFML2B', 'PDGFA', 'CCN2', 'SMOC2', 'ARRDC1', 'TNF…	[['ISS', 'IBA', 'IEA'], ['IEA'], ['IDA', 'IBA'], ['IMP'], ['NAS'], ['IEA'], ['IBA'], ['IDA', 'IBA', 'TAS', 'NAS'], ['TAS'], ['IDA', 'IBA', 'IEA'], ['IEA'], ['IDA', 'IMP', 'IGI', 'IBA', 'NAS', 'IEA'], ['IDA', 'IMP', 'IBA', 'TAS'], ['IBA', 'NAS', 'IEA'], ['IBA'], ['TAS', 'IEA'], ['IEA'], ['IMP', 'IBA'], ['TAS'], ['IMP', 'TAS', 'IC'], ['TAS', 'IEA'], ['IDA', 'TAS', 'NAS'], ['IDA', 'ISS', 'IBA', 'NAS…	MEgreen
GO:BP	GO:0009101	glycoprotein biosynthetic process	1.81812e-05	TRUE	"The chemical reactions and pathways resulting in the formation of glycoproteins, a protein that contains covalently bound glycose (i.e. monosaccharide) residues; the glycose occurs most commonly as oligosaccharide or fairly small polysaccharide but occasionally as monosaccharide." [GOC:go_curators, ISBN:0198506732]	84	488	31	4386	0.0635246	0.369048	query_1	['GO:0009059', 'GO:0009100', 'GO:1901137', 'GO:1901566']	['CHSY3', 'A4GALT', 'CHST3', 'EXT1', 'CHST14', 'B4GALT4', 'MGAT1', 'CHPF', 'CYTL1', 'B3GNT9', 'ST3GAL1', 'MAN1A1', 'CHSY1', 'CHPF2', 'ITM2B', 'GALNT16', 'EXT2', 'B3GNT7', 'VEGFB', 'B3GAT3', 'NCSTN', 'B4GALT5', 'GALNT2', 'B4GALT1', 'ACAN', 'POFUT2', 'NPC1', 'CHST13', 'GALNT12', 'GFPT1', 'MGAT2']	[['IBA', 'TAS', 'IEA'], ['IBA'], ['IDA', 'IMP', 'IBA', 'TAS', 'IEA'], ['IDA', 'IMP', 'ISS', 'IEA'], ['IDA', 'TAS'], ['IEA'], ['IDA', 'IBA', 'IEA'], ['IDA', 'IBA', 'TAS', 'IEA'], ['IEA'], ['IBA', 'IEA'], ['ISS', 'IBA', 'TAS', 'IEA'], ['IEA'], ['IDA', 'IBA', 'TAS', 'IEA'], ['IBA', 'TAS'], ['IDA', 'IBA'], ['IDA', 'IBA', 'IEA'], ['IDA', 'IMP', 'IEA'], ['IBA', 'TAS', 'IEA'], ['IEA'], ['IDA', 'IMP', 'I…	MEgreen
GO:BP	GO:2000026	regulation of multicellular organismal development	1.88913e-05	TRUE	"Any process that modulates the frequency, rate or extent of multicellular organismal development." [GOC:obol]	385	488	83	4386	0.170082	0.215584	query_1	['GO:0007275', 'GO:0050793', 'GO:0051239']	['SEMA3C', 'PTPRS', 'RUFY3', 'ADAMTS7', 'CDH1', 'SFRP1', 'CXCL10', 'SEMA3B', 'TNFRSF11B', 'CLPTM1', 'BMP1', 'FRZB', 'SERPINE1', 'SFRP2', 'SEMA4B', 'LRRC17', 'CCN2', 'SMOC2', 'TNFSF12', 'NTN1', 'LAMA2', 'METRN', 'SFRP4', 'TPBG', 'CCN1', 'GAS6', 'GTF2I', 'VEGFB', 'FST', 'CAMP', 'SULF1', 'SRGN', 'ANGPTL4', 'CD109', 'IL34', 'INHBA', 'SERPINE2', 'RETN', 'AXL', 'IHH', 'ANKH', 'SRPX2', 'THBS4', 'MMP14',…	[['IBA'], ['ISS', 'IEA'], ['ISS'], ['IDA'], ['IEA'], ['IMP', 'ISS', 'IEA'], ['IDA', 'IEA'], ['IBA'], ['ISO', 'IEA'], ['ISS', 'IEA'], ['IDA'], ['IEA'], ['IDA', 'IMP', 'IGI', 'IBA'], ['ISS', 'IEA'], ['IBA'], ['ISS', 'IEA'], ['IEA'], ['IDA', 'IGI'], ['TAS'], ['ISS', 'IEA'], ['IEA'], ['IBA', 'IEA'], ['IDA'], ['IEA'], ['IDA', 'IEA'], ['IDA'], ['IDA'], ['IDA', 'IBA'], ['IDA', 'IEA'], ['IEA'], ['IDA'], …	MEgreen
GO:BP	GO:0007154	cell communication	2.11532e-05	TRUE	"Any process that mediates interactions between a cell and its surroundings. Encompasses interactions such as signaling or attachment between one cell and another cell, between a cell and an extracellular matrix, or between a cell and any other aspect of its environment." [GOC:mah]	1566	488	237	4386	0.485656	0.151341	query_1	['GO:0009987']	['SLC1A4', 'SEMA3C', 'EXT1', 'LBP', 'PTPRS', 'COLEC10', 'INHBC', 'ITGBL1', 'IGFBP6', 'CYTL1', 'PDGFC', 'CDH1', 'METRNL', 'SFRP1', 'CXCL10', 'IGFBP3', 'SEMA3B', 'TNFRSF11B', 'BMP1', 'MVB12A', 'IGFALS', 'CLU', 'TNFSF13', 'PLAU', 'FRZB', 'SERPINE1', 'ILKAP', 'GDF7', 'CLEC11A', 'SFRP2', 'C5', 'SEMA4B', 'CHRD', 'IGFBP4', 'MMP2', 'GDF15', 'CHSY1', 'TSPAN15', 'SLC44A2', 'OLFML2B', 'PDGFA', 'CCN2', 'SMOC…	[['NAS'], ['ISS', 'IBA', 'IEA'], ['IEA'], ['IDA', 'IBA'], ['IMP', 'IEA'], ['NAS'], ['IEA'], ['IBA'], ['IDA', 'IBA', 'TAS', 'NAS'], ['TAS'], ['IDA', 'IBA', 'IEA'], ['IEA'], ['IEA'], ['IDA', 'IMP', 'IGI', 'IEP', 'IBA', 'NAS', 'IEA'], ['IDA', 'IMP', 'IBA', 'TAS'], ['IBA', 'NAS', 'IEA'], ['IBA', 'TAS'], ['TAS', 'IEA'], ['IEA'], ['IMP', 'IBA'], ['TAS'], ['IMP', 'TAS', 'IC'], ['TAS', 'IEA'], ['IDA', 'T…	MEgreen
GO:BP	GO:0048856	anatomical structure development	2.25388e-05	TRUE	"The biological process whose specific outcome is the progression of an anatomical structure from an initial condition to its mature state. This process begins with the formation of the structure and ends with the mature structure, whatever form that may be including its natural destruction. An anatomical structure is any biological entity that occupies space and is distinguished from its surroun…	1533	488	233	4386	0.477459	0.15199	query_1	['GO:0032502']	['SEMA3C', 'EXT1', 'PTPRS', 'RUFY3', 'COLEC10', 'CPB2', 'ANOS1', 'ADAMTS7', 'MGAT1', 'SERPINA10', 'CYTL1', 'PDGFC', 'CDH1', 'SFRP1', 'CXCL10', 'IGFBP3', 'SEMA3B', 'TNFRSF11B', 'ST3GAL1', 'CLPTM1', 'SELENOP', 'BMP1', 'CLU', 'TNFSF13', 'FRZB', 'C6', 'SERPINE1', 'GDF7', 'SFRP2', 'COL11A2', 'SEMA4B', 'CHRD', 'MMP2', 'MXRA8', 'GDF15', 'PLOD1', 'CHSY1', 'MFGE8', 'LRRC17', 'CST3', 'PDGFA', 'CCN2', 'SMOC…	[['ISS', 'IBA', 'IEA'], ['IEA'], ['ISS', 'IEA'], ['ISS', 'IBA', 'IEA'], ['IMP'], ['IEA'], ['IBA', 'TAS'], ['IDA', 'IEA'], ['IEA'], ['IEA'], ['IEA'], ['TAS', 'IEA'], ['IBA', 'IEA'], ['IDA', 'IMP', 'ISS', 'IEA'], ['IDA', 'TAS', 'IEA'], ['IDA'], ['IBA', 'TAS'], ['ISO', 'TAS', 'IEA'], ['IEA'], ['ISS', 'IEA'], ['IEA'], ['IDA', 'IBA', 'TAS', 'NAS', 'IEA'], ['IDA', 'IMP'], ['IDA', 'IBA'], ['TAS', 'IEA']…	MEgreen
GO:BP	GO:0061448	connective tissue development	2.72017e-05	TRUE	"The progression of a connective tissue over time, from its formation to the mature structure." [GOC:BHF]	76	488	29	4386	0.0594262	0.381579	query_1	['GO:0009888']	['EXT1', 'ADAMTS7', 'CYTL1', 'BMP1', 'FRZB', 'GDF7', 'SFRP2', 'COL11A2', 'CHSY1', 'CCN2', 'TSKU', 'EXT2', 'CCN1', 'SULF1', 'CCN3', 'PDGFD', 'IHH', 'ITGB3', 'THBS3', 'TIMP1', 'BPNT2', 'MDK', 'LOXL2', 'MGP', 'ACAN', 'COMP', 'LIPA', 'PDGFB', 'WNT5B']	[['IEA'], ['IDA', 'IEA'], ['IEA'], ['IDA', 'TAS', 'IEA'], ['IEA'], ['IEA'], ['IEA'], ['IMP', 'IBA', 'IEA'], ['IEA'], ['IEA'], ['ISS'], ['IEA'], ['IEA'], ['ISS', 'IEA'], ['IMP', 'IEA'], ['IEA'], ['IEA'], ['IEA'], ['IEA'], ['IEA'], ['IEA'], ['ISS', 'IEA'], ['ISS', 'IEA'], ['TAS', 'IEA'], ['IEA'], ['IEA'], ['IEA'], ['IDA', 'ISS'], ['IEP']]	MEgreen
GO:BP	GO:0007167	enzyme-linked receptor protein signaling pathway	2.77546e-05	TRUE	"The series of molecular signals initiated by an extracellular ligand binding to a receptor on the surface of the target cell, where the receptor possesses catalytic activity or is closely associated with an enzyme such as a protein kinase, and ending with the regulation of a downstream cellular process, e.g. transcription." [GOC:mah, GOC:signaling, ISBN:0815316194]	304	488	70	4386	0.143443	0.230263	query_1	['GO:0007166']	['EXT1', 'IGFBP6', 'PDGFC', 'SFRP1', 'IGFBP3', 'MVB12A', 'GDF7', 'SFRP2', 'CHRD', 'IGFBP4', 'MMP2', 'GDF15', 'PDGFA', 'CCN2', 'SMOC2', 'SOST', 'SFRP4', 'IGFBP2', 'ITGA3', 'CCN1', 'GAS6', 'VTN', 'IGF2', 'IGFBP5', 'RARRES2', 'STUB1', 'VEGFB', 'FST', 'SULF1', 'CILP', 'SCUBE3', 'PLAT', 'CD109', 'F7', 'CCN3', 'INHBA', 'PDGFD', 'MEN1', 'AXL', 'HGF', 'GPC1', 'ITGB5', 'UBE2O', 'ITGB3', 'GDF10', 'FAM20C',…	[['IEA'], ['IBA'], ['IDA', 'IBA', 'IEA'], ['IEA'], ['IBA', 'IEA'], ['IMP', 'IBA'], ['IDA', 'IBA', 'IEA'], ['IEA'], ['IMP', 'IBA'], ['IBA', 'IEA'], ['TAS'], ['IDA', 'ISS', 'TAS', 'IEA'], ['IDA', 'IBA', 'NAS'], ['IEA'], ['IDA'], ['IDA', 'IBA', 'IEA'], ['ISS'], ['ISS', 'IBA', 'IC'], ['IMP'], ['IGI'], ['IEA'], ['TAS'], ['IDA', 'ISS', 'IBA', 'TAS', 'IEA'], ['IDA', 'IBA', 'IEA'], ['IDA'], ['IMP', 'TAS'…	MEgreen
GO:BP	GO:0051240	positive regulation of multicellular organismal process	3.14239e-05	TRUE	"Any process that activates or increases the frequency, rate or extent of an organismal process, any of the processes pertinent to the function of an organism above the cellular level; includes the integrated processes of tissues and organs." [GOC:ai]	490	488	98	4386	0.20082	0.2	query_1	['GO:0032501', 'GO:0048518', 'GO:0051239']	['LBP', 'RUFY3', 'CPB2', 'PDGFC', 'SPON2', 'BMP1', 'CLU', 'TNFSF13', 'PLAU', 'SERPINE1', 'SFRP2', 'C5', 'SMOC2', 'TNFSF12', 'TSKU', 'NTN1', 'METRN', 'TPBG', 'IGFBP2', 'CCN1', 'GAS6', 'VTN', 'IGF2', 'CD47', 'CD276', 'VEGFB', 'LCN2', 'FST', 'CAMP', 'SULF1', 'ANGPTL4', 'LY96', 'PLAT', 'F7', 'IL34', 'INHBA', 'SERPINE2', 'APP', 'RETN', 'AXL', 'IHH', 'HGF', 'SRPX2', 'PRG3', 'LAPTM5', 'MMP14', 'IL17D', …	[['IDA', 'IMP', 'ISS', 'IBA', 'IEA'], ['ISS'], ['IEA'], ['ISS', 'IEA'], ['IEA'], ['IDA'], ['IDA'], ['IDA', 'IBA'], ['NAS'], ['IDA', 'IMP', 'NAS'], ['ISS', 'IEA'], ['IDA'], ['IDA', 'IGI'], ['TAS'], ['ISS', 'IEA'], ['ISS', 'IEA'], ['IBA', 'IEA'], ['IEA'], ['IDA'], ['IDA', 'IEA'], ['IDA', 'ISS', 'IEA'], ['NAS'], ['IDA', 'IBA', 'IEA'], ['IDA'], ['IDA'], ['IDA', 'IBA'], ['ISS'], ['IDA'], ['IEA'], ['IS…	MEgreen
GO:BP	GO:0051216	cartilage development	3.42291e-05	TRUE	"The process whose specific outcome is the progression of a cartilage element over time, from its formation to the mature structure. Cartilage elements are skeletal elements that consist of connective tissue dominated by extracellular matrix containing collagen type II and large amounts of proteoglycan, particularly chondroitin sulfate." [GOC:cjm, PMID:23251424]	55	488	24	4386	0.0491803	0.436364	query_1	['GO:0001501', 'GO:0048513', 'GO:0061448']	['EXT1', 'ADAMTS7', 'CYTL1', 'BMP1', 'FRZB', 'SFRP2', 'COL11A2', 'CHSY1', 'CCN2', 'TSKU', 'EXT2', 'CCN1', 'SULF1', 'CCN3', 'IHH', 'THBS3', 'TIMP1', 'BPNT2', 'MDK', 'LOXL2', 'MGP', 'ACAN', 'COMP', 'WNT5B']	[['IEA'], ['IDA', 'IEA'], ['IEA'], ['IDA', 'TAS', 'IEA'], ['IEA'], ['IEA'], ['IMP', 'IBA', 'IEA'], ['IEA'], ['IEA'], ['ISS'], ['IEA'], ['IEA'], ['ISS', 'IEA'], ['IMP', 'IEA'], ['IEA'], ['IEA'], ['IEA'], ['IEA'], ['ISS', 'IEA'], ['ISS', 'IEA'], ['TAS', 'IEA'], ['IEA'], ['IEA'], ['IEP']]	MEgreen
GO:BP	GO:0023052	signaling	3.60815e-05	TRUE	"The entirety of a process in which information is transmitted within a biological system. This process begins with an active signal and ends when a cellular response has been triggered." [GOC:mtg_signal, GOC:mtg_signaling_feb11, GOC:signaling]	1548	488	234	4386	0.479508	0.151163	query_1	['GO:0050789']	['SLC1A4', 'SEMA3C', 'EXT1', 'LBP', 'PTPRS', 'COLEC10', 'INHBC', 'ITGBL1', 'IGFBP6', 'CYTL1', 'PDGFC', 'CDH1', 'METRNL', 'SFRP1', 'CXCL10', 'IGFBP3', 'SEMA3B', 'TNFRSF11B', 'BMP1', 'MVB12A', 'IGFALS', 'CLU', 'TNFSF13', 'PLAU', 'FRZB', 'SERPINE1', 'ILKAP', 'GDF7', 'CLEC11A', 'SFRP2', 'C5', 'SEMA4B', 'CHRD', 'IGFBP4', 'MMP2', 'GDF15', 'CHSY1', 'TSPAN15', 'SLC44A2', 'OLFML2B', 'PDGFA', 'CCN2', 'SMOC…	[['NAS'], ['ISS', 'IBA', 'IEA'], ['IEA'], ['IDA', 'IBA'], ['IMP', 'IEA'], ['NAS'], ['IEA'], ['IBA'], ['IDA', 'IBA', 'TAS', 'NAS'], ['TAS'], ['IDA', 'IBA', 'IEA'], ['IEA'], ['IEA'], ['IDA', 'IMP', 'IGI', 'IBA', 'NAS', 'IEA'], ['IDA', 'IMP', 'IBA', 'TAS'], ['IBA', 'NAS', 'IEA'], ['IBA', 'TAS'], ['TAS', 'IEA'], ['IEA'], ['IMP', 'IBA'], ['TAS'], ['IMP', 'TAS', 'IC'], ['TAS', 'IEA'], ['IDA', 'TAS', 'N…	MEgreen
GO:BP	GO:0032501	multicellular organismal process	4.0349e-05	TRUE	"Any biological process, occurring at the level of a multicellular organism, pertinent to its function." [GOC:curators, GOC:dph, GOC:isa_complete, GOC:tb]	1843	488	268	4386	0.54918	0.145415	query_1	['GO:0008150']	['SLC1A4', 'SEMA3C', 'CHST3', 'EXT1', 'LBP', 'PTPRS', 'RUFY3', 'CPB2', 'ANOS1', 'F9', 'ADAMTS7', 'MGAT1', 'SERPINA10', 'CYTL1', 'PDGFC', 'CDH1', 'METRNL', 'SFRP1', 'CXCL10', 'IGFBP3', 'CETP', 'SPON2', 'SEMA3B', 'TNFRSF11B', 'ST3GAL1', 'CLPTM1', 'SELENOP', 'BMP1', 'CLU', 'TNFSF13', 'PLAU', 'FRZB', 'C6', 'SERPINE1', 'GDF7', 'CLEC11A', 'SFRP2', 'COL11A2', 'C5', 'SEMA4B', 'CHRD', 'MMP2', 'MXRA8', 'GD…	[['IMP', 'NAS'], ['ISS', 'IBA', 'IEA'], ['IEA'], ['IMP', 'IEA'], ['IDA', 'IMP', 'ISS', 'IBA', 'IEA'], ['IMP', 'ISS', 'IEA'], ['ISS', 'IBA', 'IEA'], ['IBA', 'IEA'], ['IBA', 'TAS'], ['IDA', 'IMP', 'IBA', 'IEA'], ['IDA', 'IEA'], ['IEA'], ['IEA'], ['IEA'], ['ISS', 'TAS', 'IEA'], ['IBA', 'IEA'], ['ISS', 'IBA', 'IEA'], ['IDA', 'IMP', 'IEP', 'ISS', 'IEA'], ['IDA', 'IGI', 'TAS', 'IEA'], ['IEA'], ['IDA', …	MEgreen
GO:BP	GO:0009888	tissue development	4.09308e-05	TRUE	"The process whose specific outcome is the progression of a tissue over time, from its formation to the mature structure." [ISBN:0471245208]	541	488	105	4386	0.215164	0.194085	query_1	['GO:0048856']	['SEMA3C', 'EXT1', 'PTPRS', 'ADAMTS7', 'CYTL1', 'SFRP1', 'CXCL10', 'SEMA3B', 'BMP1', 'FRZB', 'SERPINE1', 'GDF7', 'SFRP2', 'COL11A2', 'SEMA4B', 'CHRD', 'MMP2', 'PLOD1', 'CHSY1', 'LRRC17', 'PDGFA', 'CCN2', 'TSKU', 'NTN1', 'SFRP4', 'EXT2', 'ITGA3', 'CCN1', 'GAS6', 'ITGAV', 'VTN', 'IGF2', 'IGFBP5', 'AFDN', 'TLL2', 'LFNG', 'ANKRD24', 'NAGLU', 'ADAM15', 'FST', 'SULF1', 'SRGN', 'CD109', 'CCN3', 'INHBA',…	[['ISS', 'IBA', 'IEA'], ['IEA'], ['IEA'], ['IDA', 'IEA'], ['IEA'], ['IDA', 'IEA'], ['IDA'], ['IBA'], ['IDA', 'TAS', 'IEA'], ['IEA'], ['IDA'], ['IEA'], ['IDA', 'ISS', 'IEA'], ['IMP', 'IBA', 'IEA'], ['IBA'], ['TAS'], ['IEP', 'IEA'], ['IMP'], ['IEA'], ['ISS', 'IEA'], ['ISS'], ['TAS', 'IEA'], ['ISS'], ['IEA'], ['IDA'], ['IEA'], ['IEP'], ['IDA', 'IEA'], ['IDA'], ['IMP'], ['IDA'], ['IEA'], ['IEA'], ['I…	MEgreen
GO:BP	GO:0045596	negative regulation of cell differentiation	4.94058e-05	TRUE	"Any process that stops, prevents, or reduces the frequency, rate or extent of cell differentiation." [GOC:go_curators]	148	488	43	4386	0.0881148	0.290541	query_1	['GO:0030154', 'GO:0045595', 'GO:0048523', 'GO:0051093']	['SEMA3C', 'PTPRS', 'RUFY3', 'ADAMTS7', 'MMP11', 'CDH1', 'SFRP1', 'CXCL10', 'CETP', 'SEMA3B', 'TNFRSF11B', 'FRZB', 'SFRP2', 'SEMA4B', 'CHRD', 'LRRC17', 'TSKU', 'NTN1', 'ITGAV', 'IGF2', 'IGFBP5', 'NOTCH3', 'FST', 'CCN3', 'INHBA', 'APP', 'MEN1', 'IHH', 'IL17D', 'ITGB3', 'CRP', 'PF4', 'LOXL3', 'APCS', 'MDK', 'LAG3', 'F2', 'DIP2B', 'CEACAM1', 'ENPP1', 'LTF', 'PDGFB', 'PTK2B']	[['IBA'], ['ISS', 'IEA'], ['ISS'], ['IDA'], ['IEA'], ['IEA'], ['IDA', 'IMP', 'IEA'], ['IEA'], ['IC'], ['IBA'], ['ISO', 'IEA'], ['IEA'], ['IDA', 'IEA'], ['IBA'], ['IMP'], ['ISS', 'IEA'], ['ISS', 'IEA'], ['IEA'], ['IMP'], ['ISS', 'IEA'], ['IEA'], ['IEA'], ['IEA'], ['IDA'], ['TAS'], ['IEA'], ['IGI'], ['ISS', 'IEA'], ['IDA'], ['IMP'], ['IDA'], ['IDA'], ['ISS', 'IEA'], ['IDA'], ['IMP'], ['ISS', 'IEA']…	MEgreen
GO:BP	GO:0001568	blood vessel development	7.2301e-05	TRUE	"The process whose specific outcome is the progression of a blood vessel over time, from its formation to the mature structure. The blood vessel is the vasculature carrying blood." [GOC:hjd, UBERON:0001981]	248	488	60	4386	0.122951	0.241935	query_1	['GO:0001944', 'GO:0048856']	['SEMA3C', 'SFRP1', 'CXCL10', 'SERPINE1', 'SFRP2', 'MMP2', 'MFGE8', 'PDGFA', 'CCN2', 'SMOC2', 'TNFSF12', 'FAP', 'CCN1', 'ITGAV', 'CD47', 'ANTXR1', 'NOTCH3', 'GTF2I', 'NAGLU', 'VEGFB', 'ADAM15', 'CAMP', 'SULF1', 'ANGPTL4', 'CCN3', 'PDGFD', 'IHH', 'SRPX2', 'THBS4', 'MMP14', 'ANG', 'ITGB3', 'PF4', 'PDCD6', 'PCSK5', 'THBS2', 'LRP1', 'ANXA3', 'HRG', 'MDK', 'B4GALT1', 'SERPINF1', 'MAP3K3', 'MMP19', 'AP…	[['IEA'], ['ISS'], ['IDA', 'IEA'], ['IMP', 'IGI', 'IEP', 'IBA'], ['ISS', 'IEA'], ['IEA'], ['IEA'], ['ISS'], ['IEA'], ['IDA', 'IGI'], ['TAS', 'IEA'], ['IEA'], ['IEA'], ['IEP', 'IBA', 'IEA'], ['IEA'], ['IEA'], ['IEA'], ['IDA'], ['IEA'], ['IDA', 'IBA', 'IEA'], ['IEA'], ['IEA'], ['IDA'], ['TAS', 'IEA'], ['IDA'], ['IEA'], ['IEA'], ['ISS', 'IBA', 'IEA'], ['IEP'], ['IEA'], ['IDA', 'IMP', 'IBA', 'TAS', '…	MEgreen
GO:BP	GO:0097529	myeloid leukocyte migration	7.88269e-05	TRUE	"The movement of a myeloid leukocyte within or between different tissues and organs of the body." [GOC:cvs, PMID:22342843, PMID:24157461]	103	488	34	4386	0.0696721	0.330097	query_1	['GO:0050900']	['LBP', 'CXCL10', 'MMP28', 'SERPINE1', 'C5', 'MMP2', 'CD47', 'RARRES2', 'VEGFB', 'CCN3', 'CXCL9', 'IL34', 'PDGFD', 'THBS4', 'MMP14', 'PF4', 'JAGN1', 'CXCL12', 'MDK', 'B4GALT1', 'CCL14', 'CCL18', 'ANO6', 'CD9', 'BST1', 'PRTN3', 'TREM1', 'PPBP', 'SAA1', 'PDGFB', 'S100A12', 'PTK2B', 'S100A7', 'SLAMF8']	[['IEA'], ['IDA', 'IBA'], ['IEA'], ['IMP'], ['IDA'], ['IEA'], ['ISS'], ['IMP'], ['IDA', 'IBA'], ['IMP'], ['IBA'], ['IDA'], ['IEA'], ['IDA'], ['IEA'], ['IBA'], ['IEA'], ['IDA'], ['IMP', 'ISS', 'IEA'], ['IEA'], ['IBA'], ['IBA'], ['IMP'], ['IEA'], ['IDA'], ['IMP'], ['IBA'], ['IBA'], ['IDA', 'NAS'], ['IDA'], ['TAS'], ['ISS', 'IEA'], ['IDA'], ['ISS']]	MEgreen
GO:BP	GO:1900046	regulation of hemostasis	9.25122e-05	TRUE	"Any process that modulates the frequency, rate or extent of hemostasis." [GOC:TermGenie]	49	488	22	4386	0.045082	0.44898	query_1	['GO:0007599', 'GO:0050789', 'GO:0050878']	['CPB2', 'PLAU', 'SERPINE1', 'PDGFA', 'TFPI', 'FAP', 'VTN', 'PLAT', 'F7', 'SERPINE2', 'HRG', 'PROC', 'ANO6', 'F2', 'APOE', 'APOH', 'CD9', 'C1QTNF1', 'CEACAM1', 'COMP', 'CD36', 'PDGFB']	[['IBA', 'IEA'], ['IBA', 'TAS', 'NAS', 'IEA'], ['IDA', 'IMP', 'TAS', 'NAS', 'IC'], ['IDA'], ['IDA'], ['IC'], ['NAS', 'IC'], ['TAS', 'NAS'], ['IEA'], ['IDA', 'ISS', 'IC', 'IEA'], ['IDA', 'IBA', 'IEA'], ['IBA', 'TAS'], ['IMP'], ['IDA', 'IBA', 'TAS'], ['IDA'], ['IDA', 'TAS', 'IEA'], ['IDA'], ['IDA'], ['ISS'], ['IEA'], ['IEA'], ['IDA']]	MEgreen
GO:BP	GO:0032502	developmental process	0.000107789	TRUE	"A biological process whose specific outcome is the progression of an integrated living unit: an anatomical structure (which may be a subcellular structure, cell, tissue, or organ), or organism over time from an initial condition to a later condition." [GOC:isa_complete]	1649	488	244	4386	0.5	0.147968	query_1	['GO:0008150']	['SEMA3C', 'EXT1', 'PTPRS', 'RUFY3', 'COLEC10', 'CPB2', 'ANOS1', 'ADAMTS7', 'MGAT1', 'MMP11', 'SERPINA10', 'CYTL1', 'PDGFC', 'CDH1', 'METRNL', 'SFRP1', 'CXCL10', 'IGFBP3', 'CETP', 'SEMA3B', 'TNFRSF11B', 'ST3GAL1', 'CLPTM1', 'SELENOP', 'BMP1', 'CLU', 'TNFSF13', 'FRZB', 'C6', 'SERPINE1', 'GDF7', 'SFRP2', 'COL11A2', 'SEMA4B', 'CHRD', 'MMP2', 'MXRA8', 'GDF15', 'PLOD1', 'CHSY1', 'MFGE8', 'LRRC17', 'CS…	[['ISS', 'IBA', 'IEA'], ['IEA'], ['ISS', 'IEA'], ['ISS', 'IBA', 'IEA'], ['IMP'], ['IEA'], ['IBA', 'TAS'], ['IDA', 'IEA'], ['IEA'], ['IEA'], ['IEA'], ['IEA'], ['TAS', 'IEA'], ['IBA', 'IEA'], ['ISS', 'IBA', 'IEA'], ['IDA', 'IMP', 'IEP', 'ISS', 'IEA'], ['IDA', 'TAS', 'IEA'], ['IDA', 'IEA'], ['IC'], ['IBA', 'TAS'], ['ISO', 'TAS', 'IEA'], ['IEA'], ['ISS', 'IEA'], ['IEA'], ['IDA', 'IBA', 'TAS', 'NAS', …	MEgreen
GO:BP	GO:1900047	negative regulation of hemostasis	0.000126918	TRUE	"Any process that stops, prevents or reduces the frequency, rate or extent of hemostasis." [GOC:TermGenie]	38	488	19	4386	0.0389344	0.5	query_1	['GO:0007599', 'GO:0048519', 'GO:1900046']	['CPB2', 'PLAU', 'SERPINE1', 'PDGFA', 'TFPI', 'FAP', 'VTN', 'PLAT', 'SERPINE2', 'HRG', 'PROC', 'F2', 'APOE', 'APOH', 'CD9', 'C1QTNF1', 'CEACAM1', 'COMP', 'PDGFB']	[['IBA', 'IEA'], ['IBA', 'TAS', 'NAS', 'IEA'], ['IDA', 'TAS', 'NAS', 'IC'], ['IDA'], ['IDA'], ['IC'], ['NAS', 'IC'], ['TAS', 'NAS'], ['IDA', 'ISS', 'IC', 'IEA'], ['IBA', 'IEA'], ['IBA', 'TAS'], ['IDA', 'TAS'], ['IDA'], ['IDA'], ['IDA'], ['IDA'], ['ISS'], ['IEA'], ['IDA']]	MEgreen
GO:BP	GO:0050900	leukocyte migration	0.000131807	TRUE	"The movement of a leukocyte within or between different tissues and organs of the body." [GOC:add, ISBN:0781735149, PMID:14680625, PMID:14708592, PMID:7507411, PMID:8600538]	169	488	46	4386	0.0942623	0.272189	query_1	['GO:0002376', 'GO:0016477']	['EXT1', 'LBP', 'CXCL10', 'MMP28', 'SERPINE1', 'C5', 'MMP2', 'ITGA3', 'GAS6', 'CD47', 'RARRES2', 'VEGFB', 'F7', 'CCN3', 'CXCL9', 'IL34', 'APP', 'PDGFD', 'THBS4', 'MMP14', 'ITGB3', 'PF4', 'JAGN1', 'GBA', 'CXCL12', 'VCAM1', 'MDK', 'B4GALT1', 'CXCL16', 'CCL14', 'CCL18', 'ANO6', 'CD9', 'ITGA4', 'BST1', 'PRTN3', 'TREM1', 'PPBP', 'SAA1', 'PDGFB', 'S100A12', 'PTK2B', 'ELANE', 'S100A7', 'SRC', 'SLAMF8']	[['IEA'], ['IEA'], ['IDA', 'IMP', 'IBA', 'IEA'], ['IEA'], ['IMP'], ['IDA'], ['IEA'], ['IBA'], ['IDA'], ['ISS'], ['IMP'], ['IDA', 'IBA'], ['IDA', 'IBA'], ['IMP'], ['IBA'], ['IDA'], ['IMP'], ['IEA'], ['IDA'], ['IEA'], ['IEA'], ['IDA', 'IBA'], ['IEA'], ['IEA'], ['IDA'], ['IDA', 'IEP'], ['IMP', 'ISS', 'IEA'], ['IEA'], ['IBA', 'IEA'], ['IBA'], ['IBA'], ['IMP'], ['IEA'], ['IMP', 'IEA'], ['IDA', 'TAS'],…	MEgreen
GO:BP	GO:0001503	ossification	0.000132174	TRUE	"The formation of bone or of a bony substance, or the conversion of fibrous tissue or of cartilage into bone or a bony substance." [GOC:mtg_mpo, PMID:17572649]	136	488	40	4386	0.0819672	0.294118	query_1	['GO:0032501']	['EXT1', 'ADAMTS7', 'SFRP1', 'IGFBP3', 'BMP1', 'CLEC11A', 'SFRP2', 'COL11A2', 'CHRD', 'MMP2', 'CHSY1', 'LRRC17', 'CCN2', 'SMOC1', 'SOST', 'EXT2', 'CCN1', 'IGF2', 'IGFBP5', 'SRGN', 'SCUBE3', 'MEN1', 'IHH', 'HGF', 'ANKH', 'MMP14', 'GDF10', 'FAM20C', 'THBS3', 'BPNT2', 'MDK', 'ANO6', 'MGP', 'CTHRC1', 'ENPP1', 'COMP', 'LTF', 'PTK2B', 'CLEC5A', 'P2RX7']	[['IMP', 'IEA'], ['IEA'], ['IDA', 'IMP', 'IEP', 'IEA'], ['IEA'], ['IEA'], ['IBA', 'IEA'], ['IEA'], ['IEA'], ['IMP'], ['IEA'], ['IMP'], ['IEA'], ['IEA'], ['IMP'], ['IBA', 'NAS', 'IEA'], ['IMP'], ['IDA', 'IEA'], ['IEA'], ['IEA'], ['IDA', 'IBA'], ['IMP'], ['IGI'], ['IEA'], ['NAS'], ['ISS', 'TAS', 'IEA'], ['IEA'], ['IBA', 'IEA'], ['IEA'], ['IEA'], ['IEA'], ['ISS', 'IEA'], ['IMP'], ['TAS', 'IEA'], ['I…	MEgreen
GO:BP	GO:0048646	anatomical structure formation involved in morphogenesis	0.000132255	TRUE	"The developmental process pertaining to the initial formation of an anatomical structure from unspecified parts. This process begins with the specific processes that contribute to the appearance of the discrete structure and ends when the structural rudiment is recognizable. An anatomical structure is any biological entity that occupies space and is distinguished from its surroundings. Anatomica…	373	488	79	4386	0.161885	0.211796	query_1	['GO:0009653', 'GO:0032502']	['SEMA3C', 'EXT1', 'SFRP1', 'CXCL10', 'SERPINE1', 'GDF7', 'SFRP2', 'MMP2', 'GDF15', 'MFGE8', 'PDGFA', 'CCN2', 'SMOC2', 'TNFSF12', 'FAP', 'EXT2', 'ITGA3', 'CCN1', 'ITGAV', 'VTN', 'CD47', 'LFNG', 'NOTCH3', 'GTF2I', 'VEGFB', 'ADAM15', 'CAMP', 'SULF1', 'ANGPTL4', 'CD109', 'CCN3', 'CXCL9', 'INHBA', 'PODXL', 'IHH', 'SRPX2', 'GPC1', 'ITGB5', 'THBS4', 'MMP14', 'ANG', 'ITGB3', 'FAM20C', 'PF4', 'PDCD6', 'A…	[['IEA'], ['IEA'], ['ISS', 'IEA'], ['IDA', 'IEA'], ['IDA', 'IMP', 'IGI', 'IEP', 'IBA'], ['IEA'], ['ISS', 'IEA'], ['IEP', 'IEA'], ['IEA'], ['IEA'], ['ISS'], ['IEA'], ['IDA', 'IGI'], ['TAS', 'IEA'], ['IEA'], ['IEA'], ['IEP'], ['IEA'], ['IMP', 'IEP', 'IBA', 'IEA'], ['IDA'], ['IEA'], ['IMP', 'ISS', 'IEA'], ['IEA'], ['IDA'], ['IDA', 'IBA'], ['IEA'], ['IEA'], ['IDA', 'ISS', 'IEA'], ['TAS', 'IEA'], ['IE…	MEgreen
GO:BP	GO:0035239	tube morphogenesis	0.000133853	TRUE	"The process in which the anatomical structures of a tube are generated and organized. Epithelial and endothelial tubes transport gases, liquids and cells from one site to another and form the basic structure of many organs and tissues, with tube shape and organization varying from the single-celled excretory organ in Caenorhabditis elegans to the branching trees of the mammalian kidney and insec…	264	488	62	4386	0.127049	0.234848	query_1	['GO:0009653', 'GO:0035295']	['EXT1', 'SFRP1', 'CXCL10', 'SERPINE1', 'GDF7', 'SFRP2', 'MMP2', 'MFGE8', 'PDGFA', 'CCN2', 'SMOC2', 'TNFSF12', 'NTN1', 'FAP', 'CCN1', 'ITGAV', 'CD47', 'NOTCH3', 'GTF2I', 'NAGLU', 'VEGFB', 'ADAM15', 'CAMP', 'SULF1', 'ANGPTL4', 'CCN3', 'PODXL', 'IHH', 'SRPX2', 'THBS4', 'MMP14', 'ANG', 'ITGB3', 'PF4', 'PDCD6', 'THBS2', 'LRP1', 'ANXA3', 'HRG', 'MDK', 'B4GALT1', 'SERPINF1', 'MTHFR', 'PLXNB2', 'MAP3K3'…	[['IEA'], ['ISS', 'IEA'], ['IDA', 'IEA'], ['IMP', 'IGI', 'IEP', 'IBA'], ['IEA'], ['ISS', 'IEA'], ['IEA'], ['IEA'], ['ISS'], ['IEA'], ['IDA', 'IGI'], ['TAS', 'IEA'], ['IEA'], ['IEA'], ['IEA'], ['IEP', 'IBA', 'IEA'], ['IEA'], ['IEA'], ['IDA'], ['IEA'], ['IDA', 'IBA'], ['IEA'], ['IEA'], ['IDA'], ['TAS', 'IEA'], ['IDA'], ['ISS'], ['ISS', 'IEA'], ['ISS', 'IBA', 'IEA'], ['IEP'], ['IEA'], ['IDA', 'IMP',…	MEgreen
GO:BP	GO:0001944	vasculature development	0.000162126	TRUE	"The process whose specific outcome is the progression of the vasculature over time, from its formation to the mature structure. The vasculature is an interconnected tubular multi-tissue structure that contains fluid that is actively transported around the organism." [GOC:dph, UBERON:0002409]	259	488	61	4386	0.125	0.235521	query_1	['GO:0048731', 'GO:0072359']	['SEMA3C', 'SFRP1', 'CXCL10', 'SERPINE1', 'SFRP2', 'MMP2', 'MFGE8', 'PDGFA', 'CCN2', 'SMOC2', 'TNFSF12', 'FAP', 'CCN1', 'ITGAV', 'CD47', 'ANTXR1', 'NOTCH3', 'GTF2I', 'NAGLU', 'VEGFB', 'ADAM15', 'CAMP', 'SULF1', 'ANGPTL4', 'CCN3', 'PDGFD', 'IHH', 'SRPX2', 'THBS4', 'MMP14', 'ANG', 'ITGB3', 'PF4', 'PDCD6', 'PCSK5', 'THBS2', 'LRP1', 'CXCL12', 'ANXA3', 'HRG', 'MDK', 'B4GALT1', 'SERPINF1', 'MAP3K3', 'M…	[['IEA'], ['ISS'], ['IDA', 'IEA'], ['IMP', 'IGI', 'IEP', 'IBA'], ['ISS', 'IEA'], ['IEA'], ['IEA'], ['ISS'], ['IEA'], ['IDA', 'IGI'], ['TAS', 'IEA'], ['IEA'], ['IEA'], ['IEP', 'IBA', 'IEA'], ['IEA'], ['IEA'], ['IEA'], ['IDA'], ['IEA'], ['IDA', 'IBA', 'IEA'], ['IEA'], ['IEA'], ['IDA'], ['TAS', 'IEA'], ['IDA'], ['IEA'], ['IEA'], ['ISS', 'IBA', 'IEA'], ['IEP'], ['IEA'], ['IDA', 'IMP', 'IBA', 'TAS', '…	MEgreen
GO:BP	GO:0051094	positive regulation of developmental process	0.000172196	TRUE	"Any process that activates or increases the rate or extent of development, the biological process whose specific outcome is the progression of an organism over time from an initial condition (e.g. a zygote, or a young adult) to a later condition (e.g. a multicellular animal or an aged adult)." [GOC:ai]	375	488	79	4386	0.161885	0.210667	query_1	['GO:0032502', 'GO:0048518', 'GO:0050793']	['RUFY3', 'METRNL', 'SFRP1', 'IGFBP3', 'BMP1', 'TNFSF13', 'FRZB', 'SERPINE1', 'GDF7', 'SFRP2', 'GDF15', 'CCN2', 'SMOC2', 'TNFSF12', 'NTN1', 'LAMA2', 'METRN', 'SFRP4', 'TPBG', 'CCN1', 'GAS6', 'IGF2', 'RARRES2', 'VEGFB', 'FST', 'CAMP', 'ANGPTL4', 'CCDC3', 'SCUBE3', 'CXCL9', 'IL34', 'INHBA', 'SERPINE2', 'RETN', 'AXL', 'IHH', 'HGF', 'SRPX2', 'GPC1', 'MMP14', 'ITGB3', 'GDF10', 'FAM20C', 'PF4', 'PDCD6'…	[['ISS'], ['ISS', 'IBA', 'IEA'], ['IDA'], ['IDA'], ['IDA'], ['IDA', 'IBA'], ['IDA'], ['IDA', 'IMP'], ['IEA'], ['IDA', 'ISS', 'IEA'], ['IEA'], ['IDA'], ['IDA', 'IGI'], ['TAS'], ['ISS', 'IEA'], ['NAS'], ['IBA', 'IEA'], ['IDA'], ['IEA'], ['IDA', 'IEA'], ['IDA'], ['IEA'], ['ISS'], ['IDA', 'IBA'], ['IDA'], ['IEA'], ['TAS'], ['IEA'], ['IMP'], ['IEA'], ['IDA', 'ISS', 'IBA', 'IEA'], ['IDA'], ['IDA'], ['I…	MEgreen
GO:BP	GO:0060326	cell chemotaxis	0.00021183	TRUE	"The directed movement of a motile cell guided by a specific chemical concentration gradient. Movement may be towards a higher concentration (positive chemotaxis) or towards a lower concentration (negative chemotaxis)." [GOC:dph]	122	488	37	4386	0.0758197	0.303279	query_1	['GO:0006935', 'GO:0016477', 'GO:0070887']	['LBP', 'CXCL10', 'MMP28', 'SERPINE1', 'C5', 'MMP2', 'SMOC2', 'TPBG', 'GAS6', 'RARRES2', 'VEGFB', 'F7', 'CCN3', 'CXCL9', 'IL34', 'PDGFD', 'HGF', 'THBS4', 'PF4', 'CXCL12', 'HRG', 'VCAM1', 'MDK', 'CXCL16', 'CCL14', 'CCL18', 'ANO6', 'RAB13', 'BST1', 'TREM1', 'PPBP', 'SAA1', 'PDGFB', 'S100A12', 'PTK2B', 'S100A7', 'SLAMF8']	[['IEA'], ['IDA', 'IMP', 'IBA', 'IEA'], ['IEA'], ['IMP'], ['IDA', 'IEA'], ['IEA'], ['IGI'], ['IEA'], ['IDA'], ['IMP'], ['IDA', 'IBA'], ['IDA', 'IBA'], ['IDA', 'IMP'], ['IBA'], ['IDA'], ['IEA'], ['IDA'], ['IDA'], ['IDA', 'IBA'], ['IDA', 'IBA'], ['IDA'], ['IEA'], ['IMP', 'ISS', 'IEA'], ['IBA', 'IEA'], ['IBA', 'IEA'], ['IBA'], ['IMP'], ['ISS', 'IEA'], ['IDA'], ['IBA'], ['IBA'], ['IDA', 'NAS'], ['IDA…	MEgreen
GO:BP	GO:0050818	regulation of coagulation	0.000234248	TRUE	"Any process that modulates the frequency, rate or extent of coagulation, the process in which a fluid solution, or part of it, changes into a solid or semisolid mass." [GOC:ai]	51	488	22	4386	0.045082	0.431373	query_1	['GO:0050817', 'GO:0051239']	['CPB2', 'PLAU', 'SERPINE1', 'PDGFA', 'TFPI', 'FAP', 'VTN', 'PLAT', 'F7', 'SERPINE2', 'PROCR', 'HRG', 'PROC', 'ANO6', 'F2', 'APOE', 'APOH', 'CD9', 'C1QTNF1', 'CEACAM1', 'CD36', 'PDGFB']	[['IBA', 'IEA'], ['IBA', 'TAS', 'NAS', 'IEA'], ['IDA', 'IMP', 'TAS', 'NAS', 'IC'], ['IDA'], ['IDA'], ['IC'], ['NAS', 'IC'], ['TAS', 'NAS'], ['IEA'], ['IDA', 'ISS', 'IC', 'IEA'], ['IMP', 'IBA'], ['IDA', 'IBA', 'IEA'], ['IMP', 'IBA', 'TAS'], ['IMP'], ['IDA', 'IBA', 'TAS'], ['IDA'], ['IDA', 'TAS', 'IEA'], ['IDA'], ['IDA'], ['ISS'], ['IEA'], ['IDA']]	MEgreen
GO:BP	GO:0008283	cell population proliferation	0.000289074	TRUE	"The multiplication or reproduction of cells, resulting in the expansion of a cell population." [GOC:mah, GOC:mb]	559	488	105	4386	0.215164	0.187835	query_1	['GO:0009987']	['EXT1', 'CPB2', 'IGFBP6', 'PDGFC', 'SFRP1', 'CXCL10', 'IGFBP3', 'CLU', 'TNFSF13', 'PLAU', 'FRZB', 'CLEC11A', 'SFRP2', 'CHRD', 'IGFBP4', 'MMP2', 'PDGFA', 'CCN2', 'TNFSF12', 'NTN1', 'FAP', 'SFRP4', 'TPBG', 'IGFBP2', 'CCN1', 'GAS6', 'ITGAV', 'IGF2', 'CD47', 'IGFBP5', 'NOTCH3', 'CD276', 'VEGFB', 'FST', 'CAMP', 'SULF1', 'CD109', 'CCN3', 'CXCL9', 'IL34', 'INHBA', 'LACRT', 'SERPINE2', 'APP', 'PDGFD', '…	[['IEA'], ['IEA'], ['TAS'], ['IDA', 'IBA', 'IEA'], ['IDA', 'IMP', 'IEA'], ['IDA', 'TAS', 'IEA'], ['IDA', 'IGI', 'IEA'], ['IDA', 'IMP'], ['TAS'], ['IEA'], ['IDA', 'IEA'], ['IDA'], ['IDA', 'IMP', 'ISS', 'IEA'], ['IMP'], ['IEA'], ['IMP', 'IEA'], ['IDA', 'ISS', 'IBA', 'IEA'], ['IEA'], ['TAS'], ['IEA'], ['ISS', 'IEA'], ['IMP', 'IEA'], ['IEA'], ['IDA'], ['IDA'], ['IDA'], ['IDA', 'IEA'], ['IDA', 'IBA', …	MEgreen
GO:BP	GO:1903510	mucopolysaccharide metabolic process	0.000337995	TRUE	"The chemical reactions and pathways involving mucopolysaccharide." [GO_REF:0000068, GOC:dph, GOC:TermGenie, PMID:4236091]	36	488	18	4386	0.0368852	0.5	query_1	['GO:0030203']	['CHSY3', 'CHST3', 'EXT1', 'CHST14', 'B4GALT4', 'CHPF', 'ST3GAL1', 'IDUA', 'CHST1', 'CHSY1', 'CHPF2', 'EXT2', 'B3GNT7', 'NAGLU', 'CEMIP', 'BPNT2', 'CHST13', 'PDGFB']	[['IBA', 'TAS', 'IEA'], ['IDA', 'IMP', 'IBA', 'TAS', 'IEA'], ['IEA'], ['IDA', 'TAS'], ['IDA', 'IMP'], ['IDA', 'IBA', 'TAS', 'IEA'], ['TAS'], ['IDA', 'IMP'], ['IDA', 'IBA', 'TAS'], ['IDA', 'IBA', 'TAS', 'IEA'], ['IBA', 'TAS'], ['IEA'], ['IDA', 'TAS', 'IEA'], ['IEA'], ['IMP', 'TAS', 'IEA'], ['IEA'], ['IDA', 'TAS'], ['IDA']]	MEgreen
GO:BP	GO:0050819	negative regulation of coagulation	0.00038029	TRUE	"Any process that stops, prevents, or reduces the frequency, rate or extent of coagulation." [GOC:ai]	40	488	19	4386	0.0389344	0.475	query_1	['GO:0050817', 'GO:0050818', 'GO:0051241']	['CPB2', 'PLAU', 'SERPINE1', 'PDGFA', 'TFPI', 'FAP', 'VTN', 'PLAT', 'SERPINE2', 'PROCR', 'HRG', 'PROC', 'F2', 'APOE', 'APOH', 'CD9', 'C1QTNF1', 'CEACAM1', 'PDGFB']	[['IBA', 'IEA'], ['IBA', 'TAS', 'NAS', 'IEA'], ['IDA', 'TAS', 'NAS', 'IC'], ['IDA'], ['IDA'], ['IC'], ['NAS', 'IC'], ['TAS', 'NAS'], ['IDA', 'ISS', 'IC', 'IEA'], ['IMP', 'IBA'], ['IBA', 'IEA'], ['IMP', 'IBA', 'TAS'], ['IDA', 'TAS'], ['IDA'], ['IDA'], ['IDA'], ['IDA'], ['ISS'], ['IDA']]	MEgreen
GO:BP	GO:0030193	regulation of blood coagulation	0.000388775	TRUE	"Any process that modulates the frequency, rate or extent of blood coagulation." [GOC:mah]	48	488	21	4386	0.0430328	0.4375	query_1	['GO:0007596', 'GO:0032101', 'GO:0050818', 'GO:0061041', 'GO:1900046']	['CPB2', 'PLAU', 'SERPINE1', 'PDGFA', 'TFPI', 'FAP', 'VTN', 'PLAT', 'F7', 'SERPINE2', 'HRG', 'PROC', 'ANO6', 'F2', 'APOE', 'APOH', 'CD9', 'C1QTNF1', 'CEACAM1', 'CD36', 'PDGFB']	[['IBA', 'IEA'], ['IBA', 'TAS', 'NAS', 'IEA'], ['IDA', 'IMP', 'TAS', 'NAS', 'IC'], ['IDA'], ['IDA'], ['IC'], ['NAS', 'IC'], ['TAS', 'NAS'], ['IEA'], ['IDA', 'ISS', 'IC', 'IEA'], ['IDA', 'IBA', 'IEA'], ['IBA', 'TAS'], ['IMP'], ['IDA', 'IBA', 'TAS'], ['IDA'], ['IDA', 'TAS', 'IEA'], ['IDA'], ['IDA'], ['ISS'], ['IEA'], ['IDA']]	MEgreen
GO:BP	GO:0061041	regulation of wound healing	0.000522593	TRUE	"Any process that modulates the rate, frequency, or extent of the series of events that restore integrity to a damaged tissue, following an injury." [GOC:BHF, GOC:dph]	66	488	25	4386	0.0512295	0.378788	query_1	['GO:0042060', 'GO:1903034']	['CPB2', 'PLAU', 'SERPINE1', 'PDGFA', 'TFPI', 'SMOC2', 'FAP', 'VTN', 'VEGFB', 'PLAT', 'CD109', 'F7', 'SERPINE2', 'APCS', 'HRG', 'PROC', 'ANO6', 'F2', 'APOE', 'APOH', 'CD9', 'C1QTNF1', 'CEACAM1', 'CD36', 'PDGFB']	[['IBA', 'IEA'], ['IBA', 'TAS', 'NAS', 'IC', 'IEA'], ['IDA', 'IMP', 'IGI', 'IBA', 'TAS', 'NAS', 'IC'], ['IDA'], ['IDA'], ['IDA'], ['IC'], ['NAS', 'IC'], ['IDA'], ['TAS', 'NAS'], ['IDA'], ['IEA'], ['IDA', 'ISS', 'IC', 'IEA'], ['IC'], ['IDA', 'IBA', 'IEA'], ['IBA', 'TAS'], ['IMP'], ['IDA', 'IBA', 'TAS'], ['IDA'], ['IDA', 'TAS', 'IEA'], ['IDA'], ['IDA'], ['ISS'], ['IEA'], ['IDA']]	MEgreen
GO:BP	GO:0048583	regulation of response to stimulus	0.00056399	TRUE	"Any process that modulates the frequency, rate or extent of a response to a stimulus. Response to stimulus is a change in state or activity of a cell or an organism (in terms of movement, secretion, enzyme production, gene expression, etc.) as a result of a stimulus." [GOC:jid]	1164	488	183	4386	0.375	0.157216	query_1	['GO:0050789', 'GO:0050896']	['SEMA3C', 'LBP', 'PTPRS', 'COLEC10', 'CPB2', 'C8A', 'IGFBP6', 'C8B', 'PDGFC', 'METRNL', 'SFRP1', 'CXCL10', 'IGFBP3', 'SEMA3B', 'CFD', 'MVB12A', 'CLU', 'TNFSF13', 'MMP28', 'PLAU', 'FRZB', 'C6', 'C8G', 'SERPINE1', 'GDF7', 'SFRP2', 'C5', 'SEMA4B', 'CHRD', 'IGFBP4', 'GDF15', 'CHSY1', 'TSPAN15', 'C7', 'SLC44A2', 'PDGFA', 'CCN2', 'TFPI', 'SMOC2', 'ARRDC1', 'TNFSF12', 'CFHR1', 'TSKU', 'SOST', 'PTTG1IP'…	[['IBA'], ['IDA', 'ISS', 'IEA'], ['IMP', 'ISS', 'IEA'], ['IDA', 'NAS'], ['IBA', 'IEA'], ['IDA', 'IBA', 'NAS', 'IEA'], ['IDA', 'IBA', 'TAS'], ['IBA', 'TAS', 'NAS', 'IEA'], ['IBA'], ['ISS', 'IEA'], ['IDA', 'IMP', 'IGI', 'NAS', 'IEA'], ['IDA', 'IEA'], ['IBA', 'NAS', 'IEA'], ['IBA'], ['TAS', 'IEA'], ['IMP', 'IBA'], ['IMP', 'TAS', 'IEA'], ['IDA', 'IBA'], ['IEA'], ['IDA', 'IBA', 'TAS', 'NAS', 'IC', 'IE…	MEgreen
GO:BP	GO:0040017	positive regulation of locomotion	0.000576738	TRUE	"Any process that activates or increases the frequency, rate or extent of locomotion of a cell or organism." [GOC:go_curators]	236	488	56	4386	0.114754	0.237288	query_1	['GO:0040011', 'GO:0040012', 'GO:0048518']	['SEMA3C', 'LBP', 'RUFY3', 'PDGFC', 'CXCL10', 'SEMA3B', 'PLAU', 'SERPINE1', 'SEMA4B', 'MMP2', 'PDGFA', 'SMOC2', 'NTN1', 'TPBG', 'ITGA3', 'CCN1', 'GAS6', 'ITGAV', 'VTN', 'CD47', 'IGFBP5', 'RARRES2', 'VEGFB', 'F7', 'IL34', 'CEMIP', 'APP', 'PDGFD', 'PODXL', 'HGF', 'SRPX2', 'THBS4', 'MMP14', 'MYADM', 'ITGB3', 'CD151', 'PDCD6', 'ADAM9', 'CXCL12', 'ANXA3', 'MDK', 'CXCL16', 'CFAP20', 'ANO6', 'MAP3K3', '…	[['ISS', 'IBA', 'IEA'], ['IEA'], ['IDA'], ['IBA'], ['IDA', 'IEA'], ['IBA'], ['IDA'], ['IMP'], ['IBA'], ['IEA'], ['IDA', 'IBA'], ['IDA', 'IGI'], ['ISS'], ['IEA'], ['IEA'], ['IDA', 'IEA'], ['IDA'], ['IEA'], ['IDA'], ['ISS'], ['IGI'], ['IMP', 'ISS', 'IBA'], ['IDA', 'IBA'], ['IDA', 'IBA', 'TAS'], ['IDA'], ['IDA'], ['IMP'], ['IBA', 'IEA'], ['IDA'], ['IDA'], ['ISS', 'IBA', 'IEA'], ['IDA'], ['IDA', 'IEA…	MEgreen
GO:BP	GO:0030195	negative regulation of blood coagulation	0.000591265	TRUE	"Any process that stops, prevents, or reduces the frequency, rate or extent of blood coagulation." [GOC:mah]	37	488	18	4386	0.0368852	0.486486	query_1	['GO:0007596', 'GO:0030193', 'GO:0050819', 'GO:0061045', 'GO:1900047']	['CPB2', 'PLAU', 'SERPINE1', 'PDGFA', 'TFPI', 'FAP', 'VTN', 'PLAT', 'SERPINE2', 'HRG', 'PROC', 'F2', 'APOE', 'APOH', 'CD9', 'C1QTNF1', 'CEACAM1', 'PDGFB']	[['IBA', 'IEA'], ['IBA', 'TAS', 'NAS', 'IEA'], ['IDA', 'TAS', 'NAS', 'IC'], ['IDA'], ['IDA'], ['IC'], ['NAS', 'IC'], ['TAS', 'NAS'], ['IDA', 'ISS', 'IC', 'IEA'], ['IBA', 'IEA'], ['IBA', 'TAS'], ['IDA', 'TAS'], ['IDA'], ['IDA'], ['IDA'], ['IDA'], ['ISS'], ['IDA']]	MEgreen
GO:BP	GO:0030203	glycosaminoglycan metabolic process	0.000636568	TRUE	"The chemical reactions and pathways involving glycosaminoglycans, any of a group of polysaccharides that contain amino sugars." [ISBN:0192800981]	41	488	19	4386	0.0389344	0.463415	query_1	['GO:0006022']	['CHSY3', 'CHST3', 'EXT1', 'CHST14', 'B4GALT4', 'CHPF', 'ST3GAL1', 'IDUA', 'CHST1', 'CHSY1', 'CHPF2', 'EXT2', 'B3GNT7', 'NAGLU', 'CEMIP', 'B3GAT3', 'BPNT2', 'CHST13', 'PDGFB']	[['IBA', 'TAS', 'IEA'], ['IDA', 'IMP', 'IBA', 'TAS', 'IEA'], ['IDA', 'IEA'], ['IDA', 'TAS'], ['IDA', 'IMP'], ['IDA', 'IBA', 'TAS', 'IEA'], ['TAS'], ['IDA', 'IMP', 'TAS', 'IEA'], ['IDA', 'IBA', 'TAS'], ['IDA', 'IBA', 'TAS', 'IEA'], ['IBA', 'TAS'], ['IDA', 'IEA'], ['IDA', 'TAS', 'IEA'], ['IEA'], ['IMP', 'TAS', 'IEA'], ['IDA', 'IMP', 'NAS', 'IEA'], ['IEA'], ['IDA', 'TAS'], ['IDA']]	MEgreen
GO:BP	GO:0061844	antimicrobial humoral immune response mediated by antimicrobial peptide	0.000639488	TRUE	"An immune response against microbes mediated by anti-microbial peptides in body fluid." [PMID:15761415, PMID:24287494]	20	488	13	4386	0.0266393	0.65	query_1	['GO:0019730']	['CXCL10', 'CAMP', 'CXCL9', 'ANG', 'PF4', 'HRG', 'F2', 'RNASE6', 'PPBP', 'LTF', 'S100A12', 'ELANE', 'S100A7']	[['IBA'], ['IDA', 'IBA', 'IEA'], ['IBA'], ['IBA'], ['IDA', 'IBA'], ['IDA'], ['IDA'], ['IDA', 'IBA'], ['IBA'], ['IMP'], ['IDA', 'IBA'], ['IDA'], ['IMP']]	MEgreen
GO:BP	GO:0006022	aminoglycan metabolic process	0.000640136	TRUE	"The chemical reactions and pathways involving aminoglycans, any polymer containing amino groups that consists of more than about 10 monosaccharide residues joined to each other by glycosidic linkages." [GOC:ai, ISBN:0198506732]	45	488	20	4386	0.0409836	0.444444	query_1	['GO:0043170', 'GO:1901135', 'GO:1901564']	['CHSY3', 'CHST3', 'EXT1', 'CHST14', 'B4GALT4', 'CHPF', 'ST3GAL1', 'IDUA', 'CHST1', 'CHSY1', 'CHPF2', 'EXT2', 'B3GNT7', 'NAGLU', 'CEMIP', 'B3GAT3', 'B4GALT5', 'BPNT2', 'CHST13', 'PDGFB']	[['IBA', 'TAS', 'IEA'], ['IDA', 'IMP', 'IBA', 'TAS', 'IEA'], ['IDA', 'IEA'], ['IDA', 'TAS'], ['IDA', 'IMP'], ['IDA', 'IBA', 'TAS', 'IEA'], ['TAS'], ['IDA', 'IMP', 'TAS', 'IEA'], ['IDA', 'IBA', 'TAS'], ['IDA', 'IBA', 'TAS', 'IEA'], ['IBA', 'TAS'], ['IDA', 'IEA'], ['IDA', 'TAS', 'IEA'], ['IEA'], ['IMP', 'TAS', 'IEA'], ['IDA', 'IMP', 'NAS', 'IEA'], ['IEA'], ['IEA'], ['IDA', 'TAS'], ['IDA']]	MEgreen
GO:BP	GO:2000147	positive regulation of cell motility	0.000694479	TRUE	"Any process that activates or increases the frequency, rate or extent of cell motility." [GOC:mah]	231	488	55	4386	0.112705	0.238095	query_1	['GO:0040017', 'GO:0048522', 'GO:0048870', 'GO:2000145']	['SEMA3C', 'LBP', 'RUFY3', 'PDGFC', 'CXCL10', 'SEMA3B', 'PLAU', 'SERPINE1', 'SEMA4B', 'MMP2', 'PDGFA', 'SMOC2', 'NTN1', 'ITGA3', 'CCN1', 'GAS6', 'ITGAV', 'VTN', 'CD47', 'IGFBP5', 'RARRES2', 'VEGFB', 'F7', 'IL34', 'CEMIP', 'APP', 'PDGFD', 'PODXL', 'HGF', 'SRPX2', 'THBS4', 'MMP14', 'MYADM', 'ITGB3', 'CD151', 'PDCD6', 'ADAM9', 'CXCL12', 'ANXA3', 'MDK', 'CXCL16', 'CFAP20', 'ANO6', 'MAP3K3', 'MAPRE2',…	[['ISS', 'IBA', 'IEA'], ['IEA'], ['IDA'], ['IBA'], ['IDA', 'IEA'], ['IBA'], ['IDA'], ['IMP'], ['IBA'], ['IEA'], ['IDA', 'IBA'], ['IDA', 'IGI'], ['ISS'], ['IEA'], ['IDA', 'IEA'], ['IDA'], ['IEA'], ['IDA'], ['ISS'], ['IGI'], ['IMP'], ['IDA', 'IBA'], ['IDA', 'IBA', 'TAS'], ['IDA'], ['IDA'], ['IMP'], ['IBA', 'IEA'], ['IDA'], ['IDA'], ['ISS', 'IBA', 'IEA'], ['IDA'], ['IDA', 'IEA'], ['IMP'], ['IMP', 'I…	MEgreen
GO:BP	GO:1903035	negative regulation of response to wounding	0.000848162	TRUE	"Any process that stops, prevents or reduces the frequency, rate or extent of response to wounding." [GO_REF:0000058, GOC:kmv, GOC:TermGenie, PMID:19164535]	54	488	22	4386	0.045082	0.407407	query_1	['GO:0009611', 'GO:0048585', 'GO:1903034']	['PTPRS', 'CPB2', 'PLAU', 'SERPINE1', 'PDGFA', 'TFPI', 'FAP', 'VTN', 'PLAT', 'CD109', 'SERPINE2', 'APCS', 'HRG', 'MDK', 'PROC', 'F2', 'APOE', 'APOH', 'CD9', 'C1QTNF1', 'CEACAM1', 'PDGFB']	[['ISS', 'IEA'], ['IBA', 'IEA'], ['IBA', 'TAS', 'NAS', 'IEA'], ['IDA', 'IGI', 'IBA', 'TAS', 'NAS', 'IC'], ['IDA'], ['IDA'], ['IC'], ['NAS', 'IC'], ['TAS', 'NAS'], ['IDA'], ['IDA', 'ISS', 'IC', 'IEA'], ['IC'], ['IBA', 'IEA'], ['ISS', 'IEA'], ['IBA', 'TAS'], ['IDA', 'TAS'], ['IDA'], ['IDA'], ['IDA'], ['IDA'], ['ISS'], ['IDA']]	MEgreen
GO:BP	GO:0002062	chondrocyte differentiation	0.00100918	TRUE	"The process in which a chondroblast acquires specialized structural and/or functional features of a chondrocyte. A chondrocyte is a polymorphic cell that forms cartilage." [GOC:dph]	38	488	18	4386	0.0368852	0.473684	query_1	['GO:0030154', 'GO:0051216']	['EXT1', 'ADAMTS7', 'CYTL1', 'SFRP2', 'COL11A2', 'CHSY1', 'CCN2', 'TSKU', 'EXT2', 'SULF1', 'CCN3', 'IHH', 'BPNT2', 'MDK', 'LOXL2', 'ACAN', 'COMP', 'WNT5B']	[['IEA'], ['IDA', 'IEA'], ['IEA'], ['IEA'], ['IEA'], ['IEA'], ['IEA'], ['ISS'], ['IEA'], ['ISS', 'IEA'], ['IMP', 'IEA'], ['IEA'], ['IEA'], ['ISS', 'IEA'], ['ISS', 'IEA'], ['IEA'], ['IEA'], ['IEP']]	MEgreen
GO:BP	GO:0061045	negative regulation of wound healing	0.00101715	TRUE	"Any process that decreases the rate, frequency, or extent of the series of events that restore integrity to a damaged tissue, following an injury." [GOC:dph]	46	488	20	4386	0.0409836	0.434783	query_1	['GO:0032102', 'GO:0042060', 'GO:0061041', 'GO:1903035']	['CPB2', 'PLAU', 'SERPINE1', 'PDGFA', 'TFPI', 'FAP', 'VTN', 'PLAT', 'CD109', 'SERPINE2', 'APCS', 'HRG', 'PROC', 'F2', 'APOE', 'APOH', 'CD9', 'C1QTNF1', 'CEACAM1', 'PDGFB']	[['IBA', 'IEA'], ['IBA', 'TAS', 'NAS', 'IEA'], ['IDA', 'IGI', 'IBA', 'TAS', 'NAS', 'IC'], ['IDA'], ['IDA'], ['IC'], ['NAS', 'IC'], ['TAS', 'NAS'], ['IDA'], ['IDA', 'ISS', 'IC', 'IEA'], ['IC'], ['IBA', 'IEA'], ['IBA', 'TAS'], ['IDA', 'TAS'], ['IDA'], ['IDA'], ['IDA'], ['IDA'], ['ISS'], ['IDA']]	MEgreen
GO:BP	GO:0090287	regulation of cellular response to growth factor stimulus	0.00129386	TRUE	"Any process that modulates the rate, frequency, or extent of a change in state or activity of a cell (in terms of movement, secretion, enzyme production, gene expression, etc.) as a result of a growth factor stimulus." [GOC:tb]	103	488	32	4386	0.0655738	0.31068	query_1	['GO:0048583', 'GO:0071363']	['SFRP1', 'SFRP2', 'CHRD', 'SMOC2', 'SOST', 'SFRP4', 'ITGA3', 'CCN1', 'VTN', 'STUB1', 'VEGFB', 'FST', 'SULF1', 'CILP', 'SCUBE3', 'CD109', 'MEN1', 'GPC1', 'UBE2O', 'ITGB3', 'FAM20C', 'PDCD6', 'HTRA4', 'HTRA3', 'HRG', 'CD63', 'HTRA1', 'NPTN', 'PCSK6', 'ATP2B4', 'SDCBP', 'ITGA5']	[['IEA'], ['IEA'], ['IMP', 'IBA'], ['IDA'], ['IDA', 'IBA', 'IEA'], ['ISS'], ['IMP'], ['IGI'], ['TAS'], ['IMP', 'TAS'], ['IDA'], ['IBA'], ['IMP', 'ISS', 'IBA', 'IEA'], ['IDA'], ['IMP'], ['IDA'], ['IMP'], ['ISS', 'IBA', 'IEA'], ['IDA'], ['TAS'], ['IEA'], ['IDA'], ['ISS'], ['ISS', 'IEA'], ['IDA'], ['IMP', 'IBA', 'IEA'], ['IEA'], ['ISS'], ['TAS'], ['IDA'], ['IMP', 'IBA'], ['TAS']]	MEgreen
GO:BP	GO:0050920	regulation of chemotaxis	0.00134118	TRUE	"Any process that modulates the frequency, rate or extent of the directed movement of a motile cell or organism in response to a specific chemical concentration gradient." [GOC:ai]	83	488	28	4386	0.057377	0.337349	query_1	['GO:0006935', 'GO:0032101', 'GO:0040012']	['SEMA3C', 'LBP', 'CXCL10', 'SEMA3B', 'MMP28', 'SERPINE1', 'C5', 'SEMA4B', 'SMOC2', 'TPBG', 'GAS6', 'RARRES2', 'VEGFB', 'F7', 'CCN3', 'IL34', 'PDGFD', 'THBS4', 'CXCL12', 'HRG', 'MDK', 'ANO6', 'BST1', 'PDGFB', 'PTK2B', 'ELANE', 'S100A7', 'SLAMF8']	[['IBA'], ['IEA'], ['IDA', 'IEA'], ['IBA'], ['IEA'], ['IMP'], ['IDA'], ['IBA'], ['IGI'], ['IEA'], ['IDA'], ['IMP', 'ISS', 'IBA'], ['IDA', 'IBA'], ['IDA', 'IBA'], ['IMP'], ['IDA'], ['IEA'], ['IDA'], ['IDA', 'IBA', 'IEA'], ['IDA'], ['IMP', 'ISS', 'IEA'], ['IMP'], ['IDA'], ['IDA'], ['ISS', 'IEA'], ['NAS'], ['IDA'], ['ISS']]	MEgreen
GO:BP	GO:0050673	epithelial cell proliferation	0.0014281	TRUE	"The multiplication or reproduction of epithelial cells, resulting in the expansion of a cell population. Epithelial cells make up the epithelium, the covering of internal and external surfaces of the body, including the lining of vessels and other small cavities. It consists of cells joined by small amounts of cementing substances." [ISBN:0721662544]	130	488	37	4386	0.0758197	0.284615	query_1	['GO:0008283']	['CPB2', 'SFRP1', 'IGFBP3', 'SFRP2', 'IGFBP4', 'TNFSF12', 'FAP', 'IGF2', 'IGFBP5', 'VEGFB', 'FST', 'SULF1', 'CD109', 'CCN3', 'LACRT', 'IHH', 'HGF', 'THBS4', 'MMP14', 'ANG', 'ITGB3', 'PDCD6', 'CXCL12', 'NCSTN', 'MDK', 'B4GALT1', 'SERPINF1', 'APOE', 'SIDT2', 'LOXL2', 'APOH', 'ITGA4', 'CEACAM1', 'ALDH1A2', 'LIPA', 'PDGFB', 'PDCL3']	[['IEA'], ['IDA', 'IMP'], ['IEA'], ['IDA'], ['IEA'], ['TAS'], ['ISS', 'IEA'], ['IBA'], ['IEA'], ['IDA', 'IBA'], ['IEA'], ['IDA'], ['IEA'], ['ISS', 'IEA'], ['IDA'], ['IEA'], ['IEA'], ['IDA'], ['IEA'], ['IDA'], ['IMP'], ['IDA'], ['IEA'], ['IEA'], ['IDA', 'ISS', 'IEA'], ['IEA'], ['IEA'], ['IDA'], ['IEA'], ['IMP'], ['IDA'], ['IMP'], ['ISS'], ['IEA'], ['IEA'], ['IDA'], ['IMP']]	MEgreen
GO:BP	GO:0030154	cell differentiation	0.00151884	TRUE	"The cellular developmental process in which a relatively unspecialized cell, e.g. embryonic or regenerative cell, acquires specialized structural and/or functional features that characterize a specific cell. Differentiation includes the processes involved in commitment of a cell to a specific fate and its subsequent development to the mature state." [ISBN:0198506732]	1097	488	173	4386	0.354508	0.157703	query_1	['GO:0048869']	['SEMA3C', 'EXT1', 'PTPRS', 'RUFY3', 'ANOS1', 'ADAMTS7', 'MMP11', 'CYTL1', 'CDH1', 'METRNL', 'SFRP1', 'CXCL10', 'IGFBP3', 'CETP', 'SEMA3B', 'TNFRSF11B', 'ST3GAL1', 'CLPTM1', 'BMP1', 'CLU', 'FRZB', 'SERPINE1', 'GDF7', 'SFRP2', 'COL11A2', 'SEMA4B', 'CHRD', 'MMP2', 'MXRA8', 'GDF15', 'CHSY1', 'LRRC17', 'CCN2', 'SMOC1', 'TNFSF12', 'TSKU', 'NTN1', 'LAMA2', 'METRN', 'SFRP4', 'TPBG', 'EXT2', 'ITGA3', 'CC…	[['ISS', 'IBA', 'IEA'], ['IEA'], ['ISS', 'IEA'], ['ISS', 'IBA', 'IEA'], ['IBA', 'TAS'], ['IDA', 'IEA'], ['IEA'], ['IEA'], ['IEA'], ['ISS', 'IBA', 'IEA'], ['IDA', 'IMP', 'IEP', 'IEA'], ['IEA'], ['IDA', 'IEA'], ['IC'], ['IBA', 'TAS'], ['ISO', 'IEA'], ['IEA'], ['ISS', 'IEA'], ['IEA'], ['IDA', 'IMP'], ['IDA', 'IEA'], ['IDA'], ['IEA'], ['IDA', 'ISS', 'IEA'], ['IEA'], ['IBA', 'IEA'], ['IMP'], ['IEP', '…	MEgreen
GO:BP	GO:0048869	cellular developmental process	0.00163305	TRUE	"A biological process whose specific outcome is the progression of a cell over time from an initial condition to a later condition." [GOC:isa_complete]	1098	488	173	4386	0.354508	0.157559	query_1	['GO:0009987', 'GO:0032502']	['SEMA3C', 'EXT1', 'PTPRS', 'RUFY3', 'ANOS1', 'ADAMTS7', 'MMP11', 'CYTL1', 'CDH1', 'METRNL', 'SFRP1', 'CXCL10', 'IGFBP3', 'CETP', 'SEMA3B', 'TNFRSF11B', 'ST3GAL1', 'CLPTM1', 'BMP1', 'CLU', 'FRZB', 'SERPINE1', 'GDF7', 'SFRP2', 'COL11A2', 'SEMA4B', 'CHRD', 'MMP2', 'MXRA8', 'GDF15', 'CHSY1', 'LRRC17', 'CCN2', 'SMOC1', 'TNFSF12', 'TSKU', 'NTN1', 'LAMA2', 'METRN', 'SFRP4', 'TPBG', 'EXT2', 'ITGA3', 'CC…	[['ISS', 'IBA', 'IEA'], ['IEA'], ['ISS', 'IEA'], ['ISS', 'IBA', 'IEA'], ['IBA', 'TAS'], ['IDA', 'IEA'], ['IEA'], ['IEA'], ['IEA'], ['ISS', 'IBA', 'IEA'], ['IDA', 'IMP', 'IEP', 'IEA'], ['IEA'], ['IDA', 'IEA'], ['IC'], ['IBA', 'TAS'], ['ISO', 'IEA'], ['IEA'], ['ISS', 'IEA'], ['IEA'], ['IDA', 'IMP'], ['IDA', 'IEA'], ['IDA'], ['IEA'], ['IDA', 'ISS', 'IEA'], ['IEA'], ['IBA', 'IEA'], ['IMP'], ['IEP', '…	MEgreen
GO:BP	GO:0030335	positive regulation of cell migration	0.00164243	TRUE	"Any process that activates or increases the frequency, rate or extent of cell migration." [GOC:go_curators]	224	488	53	4386	0.108607	0.236607	query_1	['GO:0016477', 'GO:0030334', 'GO:2000147']	['SEMA3C', 'LBP', 'RUFY3', 'PDGFC', 'CXCL10', 'SEMA3B', 'PLAU', 'SERPINE1', 'SEMA4B', 'MMP2', 'PDGFA', 'SMOC2', 'ITGA3', 'CCN1', 'GAS6', 'ITGAV', 'VTN', 'CD47', 'IGFBP5', 'RARRES2', 'VEGFB', 'F7', 'IL34', 'CEMIP', 'APP', 'PDGFD', 'PODXL', 'HGF', 'SRPX2', 'THBS4', 'MMP14', 'MYADM', 'ITGB3', 'CD151', 'PDCD6', 'ADAM9', 'CXCL12', 'ANXA3', 'MDK', 'CXCL16', 'ANO6', 'MAP3K3', 'MAPRE2', 'ITGA4', 'TBC1D24…	[['ISS', 'IBA', 'IEA'], ['IEA'], ['IDA'], ['IBA'], ['IDA', 'IEA'], ['IBA'], ['IDA'], ['IMP'], ['IBA'], ['IEA'], ['IDA', 'IBA'], ['IDA', 'IGI'], ['IEA'], ['IDA', 'IEA'], ['IDA'], ['IEA'], ['IDA'], ['ISS'], ['IGI'], ['IMP'], ['IDA', 'IBA'], ['IDA', 'IBA', 'TAS'], ['IDA'], ['IDA'], ['IMP'], ['IBA', 'IEA'], ['IDA'], ['IDA'], ['ISS', 'IBA', 'IEA'], ['IDA'], ['IDA', 'IEA'], ['IMP'], ['IMP', 'IEA'], ['I…	MEgreen
GO:BP	GO:0019730	antimicrobial humoral response	0.00168028	TRUE	"An immune response against microbes mediated through a body fluid. Examples of this process are seen in the antimicrobial humoral response of Drosophila melanogaster and Mus musculus." [GOC:go_curators, GOC:mtg_sensu]	43	488	19	4386	0.0389344	0.44186	query_1	['GO:0006959', 'GO:0140546']	['RNASE4', 'CXCL10', 'SPON2', 'RARRES2', 'CAMP', 'CXCL9', 'ANG', 'PF4', 'SLPI', 'HRG', 'LYZ', 'F2', 'RNASE6', 'PRTN3', 'PPBP', 'LTF', 'S100A12', 'ELANE', 'S100A7']	[['IMP'], ['IBA'], ['IEA'], ['IMP'], ['IDA', 'IBA', 'IEA'], ['IBA'], ['IBA'], ['IDA', 'IBA'], ['IDA', 'ISS', 'IBA', 'IEA'], ['IDA'], ['TAS'], ['IDA'], ['IDA', 'IBA'], ['TAS'], ['IBA'], ['IDA', 'IMP', 'IBA', 'IEA'], ['IDA', 'IBA'], ['IDA'], ['IMP']]	MEgreen
GO:BP	GO:0030595	leukocyte chemotaxis	0.00236591	TRUE	"The movement of a leukocyte in response to an external stimulus." [GOC:add, GOC:jl]	95	488	30	4386	0.0614754	0.315789	query_1	['GO:0050900', 'GO:0060326']	['LBP', 'CXCL10', 'MMP28', 'SERPINE1', 'C5', 'MMP2', 'GAS6', 'RARRES2', 'VEGFB', 'F7', 'CCN3', 'CXCL9', 'IL34', 'THBS4', 'PF4', 'CXCL12', 'MDK', 'CXCL16', 'CCL14', 'CCL18', 'ANO6', 'BST1', 'TREM1', 'PPBP', 'SAA1', 'PDGFB', 'S100A12', 'PTK2B', 'S100A7', 'SLAMF8']	[['IEA'], ['IDA', 'IMP', 'IBA', 'IEA'], ['IEA'], ['IMP'], ['IDA'], ['IEA'], ['IDA'], ['IMP'], ['IDA', 'IBA'], ['IDA', 'IBA'], ['IMP'], ['IBA'], ['IDA'], ['IDA'], ['IDA', 'IBA'], ['IDA'], ['IMP', 'ISS', 'IEA'], ['IBA', 'IEA'], ['IBA'], ['IBA'], ['IMP'], ['IDA'], ['IBA'], ['IBA'], ['IDA', 'NAS'], ['IDA'], ['TAS'], ['ISS', 'IEA'], ['IDA'], ['ISS', 'IBA']]	MEgreen
GO:BP	GO:1903034	regulation of response to wounding	0.00236847	TRUE	"Any process that modulates the frequency, rate or extent of response to wounding." [GO_REF:0000058, GOC:kmv, GOC:TermGenie, PMID:19164535]	80	488	27	4386	0.0553279	0.3375	query_1	['GO:0009611', 'GO:0080134']	['PTPRS', 'CPB2', 'PLAU', 'SERPINE1', 'PDGFA', 'TFPI', 'SMOC2', 'FAP', 'VTN', 'VEGFB', 'PLAT', 'CD109', 'F7', 'SERPINE2', 'APCS', 'HRG', 'MDK', 'PROC', 'ANO6', 'F2', 'APOE', 'APOH', 'CD9', 'C1QTNF1', 'CEACAM1', 'CD36', 'PDGFB']	[['ISS', 'IEA'], ['IBA', 'IEA'], ['IBA', 'TAS', 'NAS', 'IC', 'IEA'], ['IDA', 'IMP', 'IGI', 'IBA', 'TAS', 'NAS', 'IC'], ['IDA'], ['IDA'], ['IDA'], ['IC'], ['NAS', 'IC'], ['IDA'], ['TAS', 'NAS'], ['IDA'], ['IEA'], ['IDA', 'ISS', 'IC', 'IEA'], ['IC'], ['IDA', 'IBA', 'IEA'], ['ISS', 'IEA'], ['IBA', 'TAS'], ['IMP'], ['IDA', 'IBA', 'TAS'], ['IDA'], ['IDA', 'TAS', 'IEA'], ['IDA'], ['IDA'], ['ISS'], ['IE…	MEgreen
GO:BP	GO:0048513	animal organ development	0.00304077	TRUE	"Development of a tissue or tissues that work together to perform a specific function or functions. Development pertains to the process whose specific outcome is the progression of a structure over time, from its formation to the mature structure. Organs are commonly observed as visibly distinct structures, but may also exist as loosely associated clusters of cells that work together to perform a…	754	488	128	4386	0.262295	0.169761	query_1	['GO:0048856']	['SEMA3C', 'EXT1', 'PTPRS', 'CPB2', 'ADAMTS7', 'SERPINA10', 'CYTL1', 'PDGFC', 'CDH1', 'SFRP1', 'CXCL10', 'SEMA3B', 'TNFRSF11B', 'SELENOP', 'BMP1', 'FRZB', 'SERPINE1', 'GDF7', 'SFRP2', 'COL11A2', 'SEMA4B', 'MMP2', 'CHSY1', 'LRRC17', 'PDGFA', 'CCN2', 'SMOC1', 'TSKU', 'NTN1', 'LAMA2', 'SFRP4', 'EXT2', 'ITGA3', 'CCN1', 'GAS6', 'VTN', 'IGF2', 'IGFBP5', 'TLL2', 'LFNG', 'NOTCH3', 'ANKRD24', 'RARRES2', '…	[['ISS', 'IBA', 'IEA'], ['IEA'], ['IEA'], ['IEA'], ['IDA', 'IEA'], ['IEA'], ['IEA'], ['IEA'], ['IEA'], ['IDA', 'IEA'], ['TAS'], ['IBA'], ['IEA'], ['IEA'], ['IDA', 'TAS', 'IEA'], ['IEA'], ['IDA'], ['IEA'], ['IDA', 'IMP', 'ISS', 'IEA'], ['IMP', 'IBA', 'IEA'], ['IBA'], ['IEA'], ['IEA'], ['ISS', 'IEA'], ['IDA', 'ISS'], ['IEA'], ['IMP'], ['ISS', 'IEA'], ['IEA'], ['TAS'], ['IMP'], ['IEA'], ['IMP', 'IEA…	MEgreen
GO:BP	GO:0042127	regulation of cell population proliferation	0.0030872	TRUE	"Any process that modulates the frequency, rate or extent of cell proliferation." [GOC:jl]	468	488	89	4386	0.182377	0.190171	query_1	['GO:0008283', 'GO:0050794']	['CPB2', 'IGFBP6', 'PDGFC', 'SFRP1', 'CXCL10', 'IGFBP3', 'CLU', 'TNFSF13', 'PLAU', 'FRZB', 'CLEC11A', 'SFRP2', 'CHRD', 'MMP2', 'PDGFA', 'TNFSF12', 'NTN1', 'FAP', 'SFRP4', 'TPBG', 'IGFBP2', 'CCN1', 'GAS6', 'ITGAV', 'IGF2', 'CD47', 'IGFBP5', 'NOTCH3', 'CD276', 'VEGFB', 'CAMP', 'SULF1', 'CD109', 'CCN3', 'CXCL9', 'IL34', 'INHBA', 'LACRT', 'SERPINE2', 'APP', 'PDGFD', 'MEN1', 'IHH', 'KSR1', 'THBS4', 'C…	[['IEA'], ['TAS'], ['IDA', 'IBA', 'IEA'], ['IDA', 'IMP', 'IEA'], ['IDA', 'TAS', 'IEA'], ['IDA', 'IGI'], ['IMP'], ['TAS'], ['IEA'], ['IDA', 'IEA'], ['IDA'], ['IDA', 'IMP', 'IEA'], ['IMP'], ['IMP', 'IEA'], ['IDA', 'ISS', 'IBA', 'IEA'], ['TAS'], ['IEA'], ['ISS', 'IEA'], ['IMP', 'IEA'], ['IEA'], ['IDA'], ['IDA'], ['IDA'], ['IDA', 'IEA'], ['IDA', 'IBA', 'IC'], ['IDA'], ['IDA', 'IGI'], ['IEA'], ['IDA']…	MEgreen
GO:BP	GO:0048514	blood vessel morphogenesis	0.00320454	TRUE	"The process in which the anatomical structures of blood vessels are generated and organized. The blood vessel is the vasculature carrying blood." [GOC:jid]	222	488	52	4386	0.106557	0.234234	query_1	['GO:0001568', 'GO:0035239']	['SFRP1', 'CXCL10', 'SERPINE1', 'SFRP2', 'MMP2', 'MFGE8', 'PDGFA', 'CCN2', 'SMOC2', 'TNFSF12', 'FAP', 'CCN1', 'ITGAV', 'CD47', 'NOTCH3', 'GTF2I', 'NAGLU', 'VEGFB', 'ADAM15', 'CAMP', 'SULF1', 'ANGPTL4', 'CCN3', 'IHH', 'SRPX2', 'THBS4', 'MMP14', 'ANG', 'ITGB3', 'PF4', 'PDCD6', 'THBS2', 'LRP1', 'ANXA3', 'HRG', 'MDK', 'B4GALT1', 'SERPINF1', 'MAP3K3', 'MMP19', 'APOE', 'LOXL2', 'APOH', 'CEACAM1', 'COMP…	[['ISS'], ['IDA', 'IEA'], ['IMP', 'IGI', 'IEP', 'IBA'], ['ISS', 'IEA'], ['IEA'], ['IEA'], ['ISS'], ['IEA'], ['IDA', 'IGI'], ['TAS', 'IEA'], ['IEA'], ['IEA'], ['IEP', 'IBA', 'IEA'], ['IEA'], ['IEA'], ['IDA'], ['IEA'], ['IDA', 'IBA'], ['IEA'], ['IEA'], ['IDA'], ['TAS', 'IEA'], ['IDA'], ['IEA'], ['ISS', 'IBA', 'IEA'], ['IEP'], ['IEA'], ['IDA', 'IMP', 'IBA', 'TAS', 'IEA'], ['TAS', 'IEA'], ['IDA'], ['…	MEgreen
GO:BP	GO:0030166	proteoglycan biosynthetic process	0.0038326	TRUE	"The chemical reactions and pathways resulting in the formation of proteoglycans, any glycoprotein in which the carbohydrate units are glycosaminoglycans." [GOC:mah, ISBN:0198506732]	19	488	12	4386	0.0245902	0.631579	query_1	['GO:0006029', 'GO:0009101']	['CHSY3', 'CHST3', 'EXT1', 'CHST14', 'CHPF', 'CYTL1', 'CHSY1', 'CHPF2', 'EXT2', 'B3GAT3', 'ACAN', 'CHST13']	[['IBA', 'TAS', 'IEA'], ['IDA', 'IMP', 'IBA', 'TAS', 'IEA'], ['IDA', 'IMP', 'ISS', 'IEA'], ['IDA', 'TAS'], ['IDA', 'IBA', 'TAS', 'IEA'], ['IEA'], ['IDA', 'IBA', 'TAS', 'IEA'], ['IBA', 'TAS'], ['IDA', 'IMP', 'IEA'], ['IDA', 'IMP', 'IBA'], ['IEA'], ['IDA', 'IBA', 'TAS']]	MEgreen
GO:BP	GO:0048518	positive regulation of biological process	0.00459747	TRUE	"Any process that activates or increases the frequency, rate or extent of a biological process. Biological processes are regulated by many means; examples include the control of gene expression, protein modification or interaction with a protein or substrate molecule." [GOC:jid]	1751	488	249	4386	0.510246	0.142204	query_1	['GO:0008150', 'GO:0050789']	['SEMA3C', 'LBP', 'CCDC80', 'PTPRS', 'RUFY3', 'COLEC10', 'CPB2', 'EDIL3', 'C8A', 'IGFBP6', 'C8B', 'CYTL1', 'PDGFC', 'CDH1', 'METRNL', 'SFRP1', 'CXCL10', 'IGFBP3', 'CETP', 'SPON2', 'SEMA3B', 'CFD', 'BMP1', 'CLU', 'ECM2', 'TNFSF13', 'PLAU', 'FRZB', 'C6', 'C8G', 'SERPINE1', 'GDF7', 'CLEC11A', 'SFRP2', 'C5', 'SEMA4B', 'CHRD', 'IGFBP4', 'MMP2', 'GDF15', 'CHSY1', 'C7', 'SLC44A2', 'PDGFA', 'CCN2', 'SMOC…	[['ISS', 'IBA', 'IEA'], ['IDA', 'IMP', 'ISS', 'IBA', 'IEA'], ['IBA', 'IEA'], ['IMP'], ['IDA', 'ISS'], ['IDA', 'NAS'], ['IEA'], ['IEA'], ['IDA', 'IBA', 'NAS', 'IEA'], ['IDA'], ['IBA', 'TAS', 'NAS', 'IEA'], ['IBA', 'IEA'], ['IDA', 'ISS', 'IBA', 'IEA'], ['IDA'], ['ISS', 'IBA', 'IEA'], ['IDA', 'IMP', 'IGI', 'ISS', 'IEA'], ['IDA', 'TAS', 'IEA'], ['IDA', 'IMP', 'IEA'], ['IDA'], ['IEA'], ['IBA'], ['TAS'…	MEgreen
GO:BP	GO:0043410	positive regulation of MAPK cascade	0.00524884	TRUE	"Any process that activates or increases the frequency, rate or extent of signal transduction mediated by the MAPK cascade." [GOC:go_curators]	136	488	37	4386	0.0758197	0.272059	query_1	['GO:0000165', 'GO:0043408', 'GO:1902533']	['IGFBP6', 'PDGFC', 'IGFBP3', 'IGFBP4', 'GDF15', 'PDGFA', 'CCN2', 'TPBG', 'GAS6', 'IGF2', 'VEGFB', 'IL34', 'INHBA', 'APP', 'PDGFD', 'HGF', 'KSR1', 'LAPTM5', 'ITGB3', 'ADAM9', 'PLA2G2A', 'CCL14', 'CCL18', 'MAP3K3', 'APOE', 'C1QTNF1', 'CD36', 'MAP2K3', 'PDGFB', 'S100A12', 'PTK2B', 'SDCBP', 'P2RX7', 'ELANE', 'S100A7', 'SRC', 'PTPRJ']	[['IDA'], ['IBA'], ['IEA'], ['IEA'], ['IDA', 'IMP', 'IEA'], ['IDA', 'IMP', 'IBA'], ['IDA'], ['IEA'], ['IDA'], ['IDA', 'IBA'], ['IDA'], ['IDA'], ['IEA'], ['IGI'], ['IBA'], ['IDA', 'IEA'], ['IDA', 'ISS', 'IEA'], ['ISS'], ['IEA'], ['IDA'], ['IDA'], ['IBA'], ['IBA'], ['IEA'], ['IMP'], ['IEA'], ['ISS', 'IEA'], ['IEA'], ['IDA', 'IMP', 'IBA'], ['TAS'], ['IMP'], ['IC'], ['IEA'], ['NAS'], ['IDA'], ['IEA']…	MEgreen
GO:BP	GO:0071773	cellular response to BMP stimulus	0.00692404	TRUE	"Any process that results in a change in state or activity of a cell (in terms of movement, secretion, enzyme production, gene expression, etc.) as a result of a bone morphogenetic protein (BMP) stimulus." [GOC:mah, GOC:yaf]	42	488	18	4386	0.0368852	0.428571	query_1	['GO:0071363', 'GO:0071772']	['EXT1', 'ADAMTS7', 'SFRP1', 'GDF7', 'SFRP2', 'CHRD', 'SOST', 'SFRP4', 'ITGA3', 'CCN1', 'FST', 'SULF1', 'SCUBE3', 'UBE2O', 'HTRA3', 'HTRA1', 'COMP', 'PCSK6']	[['IEA'], ['IDA'], ['IEP', 'IEA'], ['IDA', 'IBA', 'IEA'], ['IEA'], ['IMP', 'IBA'], ['IDA', 'IBA', 'IEA'], ['ISS'], ['IMP'], ['IGI'], ['IBA', 'IEA'], ['IMP'], ['IMP'], ['IDA'], ['ISS', 'IEA'], ['IEA'], ['IEA'], ['TAS']]	MEgreen
GO:BP	GO:0071772	response to BMP	0.00692404	TRUE	"Any process that results in a change in state or activity of a cell or an organism (in terms of movement, secretion, enzyme production, gene expression, etc.) as a result of a bone morphogenetic protein (BMP) stimulus." [GOC:mah, GOC:yaf]	42	488	18	4386	0.0368852	0.428571	query_1	['GO:0070848']	['EXT1', 'ADAMTS7', 'SFRP1', 'GDF7', 'SFRP2', 'CHRD', 'SOST', 'SFRP4', 'ITGA3', 'CCN1', 'FST', 'SULF1', 'SCUBE3', 'UBE2O', 'HTRA3', 'HTRA1', 'COMP', 'PCSK6']	[['IEA'], ['IDA'], ['IEP', 'IEA'], ['IDA', 'IBA', 'IEA'], ['IEA'], ['IMP', 'IBA'], ['IDA', 'IBA', 'IEA'], ['ISS'], ['IMP'], ['IGI'], ['IBA', 'IEA'], ['IMP'], ['IMP'], ['IDA'], ['ISS', 'IEA'], ['IEA'], ['IEA'], ['TAS']]	MEgreen
GO:BP	GO:0030278	regulation of ossification	0.00710005	TRUE	"Any process that modulates the frequency, rate or extent of ossification, the formation of bone or of a bony substance or the conversion of fibrous tissue or of cartilage into bone or a bony substance." [GOC:go_curators]	34	488	16	4386	0.0327869	0.470588	query_1	['GO:0001503', 'GO:0051239']	['SFRP1', 'CHSY1', 'SOST', 'CCN1', 'SRGN', 'ANKH', 'GDF10', 'FAM20C', 'MDK', 'ANO6', 'MGP', 'ENPP1', 'COMP', 'LTF', 'PTK2B', 'P2RX7']	[['IDA', 'IMP', 'IEA'], ['IMP'], ['NAS', 'IEA'], ['IDA'], ['IDA', 'IBA'], ['ISS', 'TAS', 'IEA'], ['IEA'], ['IEA'], ['ISS', 'IEA'], ['IMP'], ['IEA'], ['ISS', 'IBA', 'IC'], ['IEA'], ['ISS'], ['ISS', 'IEA'], ['ISS', 'IEA']]	MEgreen
GO:BP	GO:0009887	animal organ morphogenesis	0.0084469	TRUE	"Morphogenesis of an animal organ. An organ is defined as a tissue or set of tissues that work together to perform a specific function or functions. Morphogenesis is the process in which anatomical structures are generated and organized. Organs are commonly observed as visibly distinct structures, but may also exist as loosely associated clusters of cells that work together to perform a specific …	222	488	51	4386	0.104508	0.22973	query_1	['GO:0009653', 'GO:0048513']	['SEMA3C', 'EXT1', 'CPB2', 'PDGFC', 'SFRP1', 'TNFRSF11B', 'BMP1', 'FRZB', 'SERPINE1', 'GDF7', 'SFRP2', 'COL11A2', 'MMP2', 'CHSY1', 'PDGFA', 'CCN2', 'TSKU', 'NTN1', 'SFRP4', 'EXT2', 'CCN1', 'IGF2', 'IGFBP5', 'LFNG', 'ANKRD24', 'NAGLU', 'ADAM15', 'FST', 'SULF1', 'INHBA', 'IHH', 'HGF', 'ANKH', 'MMP14', 'FAM20C', 'THBS3', 'GBA', 'BPNT2', 'MDK', 'MGP', 'ACAN', 'CTHRC1', 'CEACAM1', 'COMP', 'PTK7', 'ALD…	[['ISS', 'IEA'], ['IEA'], ['IEA'], ['IEA'], ['IEA'], ['IEA'], ['TAS'], ['IEA'], ['IDA'], ['IEA'], ['IMP', 'IEA'], ['IEA'], ['IEA'], ['IEA'], ['ISS'], ['IEA'], ['ISS', 'IEA'], ['IEA'], ['IMP'], ['IEA'], ['IEA'], ['IEA'], ['IEA'], ['NAS'], ['ISS', 'IEA'], ['IEA'], ['IEA'], ['IEA'], ['ISS', 'IEA'], ['IGI'], ['ISS', 'IEA'], ['IDA', 'IEA'], ['IEA'], ['IEA'], ['IBA', 'IEA'], ['IEA'], ['IEA'], ['IEA'], …	MEgreen
GO:BP	GO:0050654	chondroitin sulfate proteoglycan metabolic process	0.00882245	TRUE	"The chemical reactions and pathways involving chondroitin sulfate proteoglycan, any glycoprotein whose glycosaminoglycan units are chondroitin sulfate. Chondroitin sulfates are a group of 10-60 kDa glycosaminoglycans, widely distributed in cartilage and other mammalian connective tissues; the repeat units consist of beta-(1,4)-linked D-glucuronyl beta-(1,3)-N-acetyl-D-galactosamine sulfate." [GO…	14	488	10	4386	0.0204918	0.714286	query_1	['GO:0006029']	['CHSY3', 'CHST3', 'EXT1', 'CHPF', 'CYTL1', 'CHSY1', 'CHPF2', 'B3GAT3', 'BPNT2', 'CHST13']	[['IBA', 'TAS', 'IEA'], ['IDA', 'IMP', 'IBA', 'TAS', 'IEA'], ['IEA'], ['IDA', 'IBA', 'TAS', 'IEA'], ['IEA'], ['IDA', 'IBA', 'TAS', 'IEA'], ['IBA', 'TAS'], ['IDA', 'IMP', 'IBA'], ['IEA'], ['IDA', 'TAS']]	MEgreen
GO:BP	GO:0048705	skeletal system morphogenesis	0.00952962	TRUE	"The process in which the anatomical structures of the skeleton are generated and organized." [GOC:dph, GOC:dsf, GOC:jid, GOC:tb]	47	488	19	4386	0.0389344	0.404255	query_1	['GO:0001501', 'GO:0009887']	['EXT1', 'SFRP1', 'BMP1', 'COL11A2', 'MMP2', 'CHSY1', 'CCN2', 'TSKU', 'SFRP4', 'EXT2', 'IHH', 'MMP14', 'THBS3', 'BPNT2', 'MGP', 'ACAN', 'COMP', 'LTF', 'P2RX7']	[['IEA'], ['IEA'], ['TAS'], ['IEA'], ['IEA'], ['IEA'], ['IEA'], ['ISS'], ['IMP'], ['IEA'], ['IEA'], ['IEA'], ['IEA'], ['IEA'], ['TAS'], ['IEA'], ['IEA'], ['IDA'], ['IEA']]	MEgreen
GO:BP	GO:0051716	cellular response to stimulus	0.0109353	TRUE	"Any process that results in a change in state or activity of a cell (in terms of movement, secretion, enzyme production, gene expression, etc.) as a result of a stimulus. The process begins with detection of the stimulus by a cell and ends with a change in state or activity or the cell." [GOC:bf, GOC:jl]	1827	488	256	4386	0.52459	0.14012	query_1	['GO:0009987', 'GO:0050896']	['PCOLCE2', 'SEMA3C', 'EXT1', 'LBP', 'PTPRS', 'COLEC10', 'CPB2', 'INHBC', 'ITGBL1', 'ADAMTS7', 'IGFBP6', 'CYTL1', 'PDGFC', 'CDH1', 'METRNL', 'SFRP1', 'CXCL10', 'IGFBP3', 'SPON2', 'SEMA3B', 'TNFRSF11B', 'BMP1', 'MVB12A', 'IGFALS', 'CLU', 'TNFSF13', 'MMP28', 'PLAU', 'FRZB', 'SERPINE1', 'MAN1A1', 'ILKAP', 'GDF7', 'CLEC11A', 'SFRP2', 'C5', 'SEMA4B', 'CHRD', 'IGFBP4', 'MMP2', 'GDF15', 'CHSY1', 'TSPAN1…	[['IEA'], ['ISS', 'IBA', 'IEA'], ['IEA'], ['IDA', 'IMP', 'IBA', 'IEA'], ['IMP', 'ISS', 'IEA'], ['NAS'], ['IEA'], ['IEA'], ['IBA'], ['IMP'], ['IDA', 'IBA', 'TAS', 'NAS'], ['TAS'], ['IDA', 'IBA', 'IEA'], ['IDA'], ['IEA'], ['IDA', 'IMP', 'IGI', 'IEP', 'IBA', 'NAS', 'IEA'], ['IDA', 'IMP', 'IBA', 'TAS', 'IEA'], ['IBA', 'NAS', 'IEA'], ['IEA'], ['IBA', 'TAS'], ['TAS', 'IEA'], ['IEA'], ['IMP', 'IBA'], ['…	MEgreen
GO:BP	GO:0001525	angiogenesis	0.0111197	TRUE	"Blood vessel formation when new vessels emerge from the proliferation of pre-existing blood vessels." [ISBN:0878932453]	199	488	47	4386	0.0963115	0.236181	query_1	['GO:0048514', 'GO:0048646']	['SFRP1', 'CXCL10', 'SERPINE1', 'SFRP2', 'MMP2', 'MFGE8', 'PDGFA', 'CCN2', 'SMOC2', 'TNFSF12', 'FAP', 'CCN1', 'ITGAV', 'CD47', 'NOTCH3', 'GTF2I', 'VEGFB', 'ADAM15', 'CAMP', 'SULF1', 'ANGPTL4', 'CCN3', 'IHH', 'SRPX2', 'THBS4', 'MMP14', 'ANG', 'ITGB3', 'PF4', 'PDCD6', 'THBS2', 'ANXA3', 'HRG', 'MDK', 'B4GALT1', 'SERPINF1', 'MAP3K3', 'MMP19', 'LOXL2', 'APOH', 'CEACAM1', 'ATP2B4', 'PTK2B', 'PDCL3', 'S…	[['ISS'], ['IDA', 'IEA'], ['IMP', 'IGI', 'IEP', 'IBA'], ['ISS', 'IEA'], ['IEA'], ['IEA'], ['ISS'], ['IEA'], ['IDA', 'IGI'], ['TAS', 'IEA'], ['IEA'], ['IEA'], ['IEP', 'IBA', 'IEA'], ['IEA'], ['IEA'], ['IDA'], ['IDA', 'IBA'], ['IEA'], ['IEA'], ['IDA'], ['TAS', 'IEA'], ['IDA'], ['IEA'], ['ISS', 'IBA', 'IEA'], ['IEP'], ['IEA'], ['IDA', 'IMP', 'IBA', 'TAS', 'IEA'], ['TAS', 'IEA'], ['IDA'], ['IDA', 'IE…	MEgreen
GO:BP	GO:0048584	positive regulation of response to stimulus	0.0113492	TRUE	"Any process that activates, maintains or increases the rate of a response to a stimulus. Response to stimulus is a change in state or activity of a cell or an organism (in terms of movement, secretion, enzyme production, gene expression, etc.) as a result of a stimulus." [GOC:jid]	732	488	123	4386	0.252049	0.168033	query_1	['GO:0048518', 'GO:0048583', 'GO:0050896']	['LBP', 'PTPRS', 'COLEC10', 'CPB2', 'C8A', 'IGFBP6', 'C8B', 'PDGFC', 'SFRP1', 'CXCL10', 'IGFBP3', 'CFD', 'CLU', 'TNFSF13', 'PLAU', 'C6', 'C8G', 'SERPINE1', 'GDF7', 'SFRP2', 'C5', 'IGFBP4', 'GDF15', 'CHSY1', 'C7', 'SLC44A2', 'PDGFA', 'CCN2', 'SMOC2', 'TNFSF12', 'CFHR1', 'LAMA2', 'CFP', 'SFRP4', 'TPBG', 'RUNDC3A', 'PVR', 'CCN1', 'GAS6', 'ITGAV', 'VTN', 'IGF2', 'CD47', 'IGFBP5', 'LFNG', 'CFHR3', 'CD…	[['IDA', 'ISS', 'IEA'], ['IMP'], ['IDA', 'NAS'], ['IEA'], ['IDA', 'IBA', 'NAS', 'IEA'], ['IDA'], ['IBA', 'TAS', 'NAS', 'IEA'], ['IBA'], ['IDA', 'IMP', 'IGI', 'IEA'], ['IDA', 'IEA'], ['IEA'], ['TAS', 'IEA'], ['TAS', 'IEA'], ['IDA', 'IBA'], ['NAS'], ['IDA', 'IBA', 'TAS', 'NAS', 'IEA'], ['NAS', 'IEA'], ['IDA', 'IMP', 'IGI', 'NAS'], ['IDA'], ['ISS', 'IEA'], ['IEA'], ['IEA'], ['IDA', 'IMP', 'IEA'], ['…	MEgreen
GO:BP	GO:0040007	growth	0.0127687	TRUE	"The increase in size or mass of an entire organism, a part of an organism or a cell." [GOC:bf, GOC:ma]	263	488	57	4386	0.116803	0.21673	query_1	['GO:0008150']	['SEMA3C', 'EXT1', 'PTPRS', 'RUFY3', 'CDH1', 'SFRP1', 'IGFBP3', 'SEMA3B', 'SELENOP', 'FRZB', 'SFRP2', 'SEMA4B', 'IGFBP4', 'GDF15', 'TSKU', 'NTN1', 'IGF2', 'IGFBP5', 'TLL2', 'ADAM15', 'CPQ', 'CCN3', 'INHBA', 'SPOCK1', 'SERPINE2', 'APP', 'IHH', 'SPG11', 'DIPK2A', 'MMP14', 'NDEL1', 'THBS3', 'IGFBPL1', 'CXCL12', 'NEDD4L', 'PTGFRN', 'HRG', 'MDK', 'CXCL16', 'DCLK1', 'F2', 'APOE', 'DIP2B', 'APOA5', 'CD9…	[['IBA'], ['IEA'], ['ISS', 'IEA'], ['ISS'], ['IEA'], ['IDA', 'IEA'], ['IEA'], ['IBA'], ['IEA'], ['IDA'], ['IDA', 'ISS', 'IEA'], ['IBA'], ['IEA'], ['ISS', 'IEA'], ['ISS'], ['ISS', 'IEA'], ['IEA'], ['IEA'], ['IEA'], ['IMP', 'IEA'], ['ISS', 'IEA'], ['IMP', 'ISS', 'IEA'], ['IDA'], ['NAS'], ['IEA'], ['ISS', 'IEA'], ['IEA'], ['IBA', 'IEA'], ['IDA', 'IBA'], ['IDA'], ['IEA'], ['IEA'], ['IEA'], ['IEA'], […	MEgreen
GO:BP	GO:0030574	collagen catabolic process	0.0134787	TRUE	"The proteolytic chemical reactions and pathways resulting in the breakdown of collagen in the extracellular matrix, usually carried out by proteases secreted by nearby cells." [GOC:mah, ISBN:0815316194]	24	488	13	4386	0.0266393	0.541667	query_1	['GO:0009056', 'GO:0032963']	['MMP11', 'MMP28', 'MMP2', 'CST3', 'FAP', 'ADAM15', 'MMP14', 'MMP23B', 'MMP19', 'MMP1', 'CTSL', 'PRTN3', 'MMP8']	[['IBA', 'TAS', 'IEA'], ['IBA'], ['IBA', 'TAS', 'IEA'], ['IMP'], ['IDA'], ['IEA'], ['IBA', 'TAS', 'IEA'], ['IBA'], ['IBA', 'IEA'], ['IBA', 'TAS', 'IEA'], ['IDA'], ['IEA'], ['IBA', 'TAS', 'IEA']]	MEgreen
GO:BP	GO:0070848	response to growth factor	0.0147156	TRUE	"Any process that results in a change in state or activity of a cell or an organism (in terms of movement, secretion, enzyme production, gene expression, etc.) as a result of a growth factor stimulus." [GOC:BHF, GOC:mah]	232	488	52	4386	0.106557	0.224138	query_1	['GO:0009719']	['EXT1', 'ADAMTS7', 'SFRP1', 'GDF7', 'SFRP2', 'CHRD', 'GDF15', 'CCN2', 'SMOC2', 'SOST', 'SFRP4', 'EXT2', 'ITGA3', 'CCN1', 'GAS6', 'VTN', 'STUB1', 'VEGFB', 'FST', 'SULF1', 'CILP', 'SCUBE3', 'CD109', 'PDGFD', 'MEN1', 'HGF', 'GPC1', 'ITGB5', 'UBE2O', 'ITGB3', 'GDF10', 'FAM20C', 'PDCD6', 'ADAM9', 'RAB14', 'HTRA4', 'HTRA3', 'ANXA3', 'HRG', 'VCAM1', 'CD63', 'HTRA1', 'NPTN', 'COMP', 'PCSK6', 'ATP2B4', '…	[['IEA'], ['IDA'], ['IDA', 'IEP', 'IEA'], ['IDA', 'IBA', 'IEA'], ['IEA'], ['IMP', 'IBA'], ['TAS'], ['IEA'], ['IDA'], ['IDA', 'IBA', 'IEA'], ['ISS'], ['IEA'], ['IMP'], ['IGI'], ['IEA'], ['TAS'], ['IMP', 'TAS'], ['IDA', 'IBA'], ['IBA', 'IEA'], ['IMP', 'ISS', 'IBA', 'IEA'], ['IDA'], ['IMP'], ['IDA'], ['IEA'], ['IMP'], ['IDA'], ['ISS', 'IBA', 'IEA'], ['IMP'], ['IDA'], ['TAS', 'IEA'], ['TAS', 'IEA'], …	MEgreen
GO:BP	GO:0002376	immune system process	0.0156159	TRUE	"Any process involved in the development or functioning of the immune system, an organismal system for calibrated responses to potential internal or invasive threats." [GO_REF:0000022, GOC:add]	883	488	142	4386	0.290984	0.160815	query_1	['GO:0008150']	['CTSF', 'SEMA3C', 'CHST3', 'EXT1', 'LBP', 'PTPRS', 'RNASE4', 'COLEC10', 'C8A', 'C8B', 'SFRP1', 'CXCL10', 'SPON2', 'TNFRSF11B', 'ST3GAL1', 'CLPTM1', 'CFD', 'CLU', 'TNFSF13', 'MMP28', 'C6', 'C8G', 'SERPINE1', 'C5', 'MMP2', 'C7', 'LRRC17', 'TNFSF12', 'CFHR1', 'CFP', 'SMPD1', 'IGFBP2', 'PVR', 'ITGA3', 'GAS6', 'VTN', 'IGF2', 'CD47', 'LFNG', 'CFHR3', 'CD276', 'RARRES2', 'NAGLU', 'VEGFB', 'LCN2', 'ADAM…	[['TAS'], ['TAS'], ['IEA'], ['IEA'], ['IDA', 'IMP', 'ISS', 'IBA', 'IC', 'IEA'], ['IMP'], ['IMP'], ['IDA', 'NAS', 'IEA'], ['IDA', 'IBA', 'TAS', 'NAS', 'IEA'], ['IBA', 'TAS', 'NAS', 'IEA'], ['IMP', 'IEA'], ['IDA', 'IMP', 'IEP', 'IBA', 'IEA'], ['IEA'], ['ISO', 'IEA'], ['IEA'], ['ISS', 'IEA'], ['TAS', 'IEA'], ['IDA', 'ISS', 'TAS', 'IEA'], ['IDA', 'IBA', 'IEA'], ['IEA'], ['IDA', 'IBA', 'TAS', 'NAS', '…	MEgreen
GO:BP	GO:0048771	tissue remodeling	0.0169011	TRUE	"The reorganization or renovation of existing tissues. This process can either change the characteristics of a tissue such as in blood vessel remodeling, or result in the dynamic equilibrium of a tissue such as in bone remodeling." [GOC:ebc]	67	488	23	4386	0.0471311	0.343284	query_1	['GO:0032501']	['SEMA3C', 'EXT1', 'SFRP1', 'TNFRSF11B', 'MMP2', 'CST3', 'IGFBP5', 'AXL', 'IHH', 'THBS4', 'MMP14', 'ITGB3', 'TIMP1', 'HRG', 'OSCAR', 'MDK', 'CTHRC1', 'CEACAM1', 'SPP2', 'LIPA', 'PTK2B', 'P2RX7', 'SRC']	[['IEA'], ['IEA'], ['IMP'], ['IEA'], ['IBA', 'IEA'], ['IMP'], ['IEA'], ['IEA'], ['IEA'], ['ISS', 'IEA'], ['IEA'], ['TAS', 'IEA'], ['IEA'], ['IDA'], ['IEA'], ['ISS', 'IEA'], ['IEA'], ['ISS'], ['IEA'], ['IEA'], ['ISS', 'IEA'], ['ISS', 'IEA'], ['ISS', 'IBA', 'TAS', 'IEA']]	MEgreen
GO:BP	GO:0050730	regulation of peptidyl-tyrosine phosphorylation	0.0176716	TRUE	"Any process that modulates the frequency, rate or extent of the phosphorylation of peptidyl-tyrosine." [GOC:ai]	77	488	25	4386	0.0512295	0.324675	query_1	['GO:0001932', 'GO:0018108']	['PDGFC', 'SFRP1', 'SFRP2', 'PDGFA', 'VTN', 'IGF2', 'VEGFB', 'IL34', 'LACRT', 'APP', 'PDGFD', 'HGF', 'THBS4', 'CRLF1', 'ITGB3', 'HRG', 'BST1', 'CD36', 'TSG101', 'PDGFB', 'PTK2B', 'PDCL3', 'SRC', 'ITGA5', 'PTPRJ']	[['IEA'], ['IDA'], ['ISS', 'IEA'], ['ISS'], ['IDA'], ['IBA'], ['IDA'], ['IDA'], ['IDA'], ['IGI', 'ISS'], ['IEA'], ['IDA'], ['IDA'], ['IDA', 'IBA'], ['IMP'], ['IDA'], ['IDA'], ['IEA'], ['IMP'], ['IDA'], ['IDA'], ['IMP'], ['IMP', 'NAS', 'IEA'], ['IMP'], ['ISS']]	MEgreen
GO:BP	GO:0030509	BMP signaling pathway	0.018012	TRUE	"The series of molecular signals initiated by the binding of a member of the BMP (bone morphogenetic protein) family to a receptor on the surface of a target cell, and ending with the regulation of a downstream cellular process, e.g. transcription." [GOC:signaling, ISBN:0878932437, PMID:17428827]	40	488	17	4386	0.0348361	0.425	query_1	['GO:0071773', 'GO:0141091']	['EXT1', 'SFRP1', 'GDF7', 'SFRP2', 'CHRD', 'SOST', 'SFRP4', 'ITGA3', 'CCN1', 'FST', 'SULF1', 'SCUBE3', 'UBE2O', 'HTRA3', 'HTRA1', 'COMP', 'PCSK6']	[['IEA'], ['IEA'], ['IDA', 'IBA', 'IEA'], ['IEA'], ['IMP', 'IBA'], ['IDA', 'IBA', 'IEA'], ['ISS'], ['IMP'], ['IGI'], ['IBA', 'IEA'], ['IMP'], ['IMP'], ['IDA'], ['ISS', 'IEA'], ['IEA'], ['IEA'], ['TAS']]	MEgreen
GO:BP	GO:0032963	collagen metabolic process	0.0207896	TRUE	"The chemical reactions and pathways involving collagen, any of a group of fibrous proteins of very high tensile strength that form the main component of connective tissue in animals. Collagen is highly enriched in glycine (some regions are 33% glycine) and proline, occurring predominantly as 3-hydroxyproline (about 20%)." [GOC:mah, ISBN:0198506732]	49	488	19	4386	0.0389344	0.387755	query_1	['GO:0008152']	['MMP11', 'MMP28', 'PCOLCE', 'MMP2', 'CST3', 'FAP', 'NAGLU', 'ADAM15', 'INHBA', 'IHH', 'MMP14', 'MMP23B', 'MMP19', 'F2', 'MMP1', 'CTSL', 'PRTN3', 'P2RX7', 'MMP8']	[['IBA', 'TAS', 'IEA'], ['IBA'], ['TAS'], ['IBA', 'TAS', 'IEA'], ['IMP'], ['IDA'], ['IEA'], ['IEA'], ['IEA'], ['IEA'], ['IBA', 'TAS', 'IEA'], ['IBA'], ['IBA', 'IEA'], ['IDA'], ['IBA', 'TAS', 'IEA'], ['IDA'], ['IEA'], ['IEA'], ['IBA', 'TAS', 'IEA']]	MEgreen
GO:BP	GO:0008284	positive regulation of cell population proliferation	0.0218851	TRUE	"Any process that activates or increases the rate or extent of cell proliferation." [GOC:go_curators]	267	488	57	4386	0.116803	0.213483	query_1	['GO:0008283', 'GO:0042127', 'GO:0048522']	['PDGFC', 'SFRP1', 'CXCL10', 'TNFSF13', 'CLEC11A', 'SFRP2', 'CHRD', 'MMP2', 'PDGFA', 'TNFSF12', 'NTN1', 'IGFBP2', 'CCN1', 'GAS6', 'ITGAV', 'IGF2', 'CD47', 'IGFBP5', 'NOTCH3', 'CD276', 'VEGFB', 'CAMP', 'IL34', 'LACRT', 'PDGFD', 'IHH', 'THBS4', 'CRLF1', 'ANG', 'ITGB3', 'PDCD6', 'EBI3', 'CXCL12', 'HAPLN1', 'TIMP1', 'VCAM1', 'MDK', 'B4GALT1', 'CCL14', 'MAP3K3', 'F2', 'ACAN', 'ITGA4', 'CTHRC1', 'COMP'…	[['IDA', 'IBA', 'IEA'], ['IDA', 'IMP'], ['TAS', 'IEA'], ['TAS'], ['IDA'], ['IDA', 'IEA'], ['IMP'], ['IMP', 'IEA'], ['IDA', 'ISS', 'IBA', 'IEA'], ['TAS'], ['IEA'], ['IDA'], ['IDA'], ['IDA'], ['IDA', 'IEA'], ['IDA', 'IBA', 'IC'], ['IDA'], ['IGI'], ['IEA'], ['IDA'], ['IDA', 'IBA', 'IEA'], ['IEA'], ['IDA', 'IBA', 'IEA'], ['IDA', 'IBA'], ['IBA', 'IEA'], ['IEA'], ['IDA'], ['IDA'], ['IDA'], ['IMP', 'IEA…	MEgreen
GO:BP	GO:0071363	cellular response to growth factor stimulus	0.029017	TRUE	"Any process that results in a change in state or activity of a cell (in terms of movement, secretion, enzyme production, gene expression, etc.) as a result of a growth factor stimulus." [GOC:mah]	224	488	50	4386	0.102459	0.223214	query_1	['GO:0070848', 'GO:0071495']	['EXT1', 'ADAMTS7', 'SFRP1', 'GDF7', 'SFRP2', 'CHRD', 'GDF15', 'CCN2', 'SMOC2', 'SOST', 'SFRP4', 'EXT2', 'ITGA3', 'CCN1', 'GAS6', 'VTN', 'STUB1', 'VEGFB', 'FST', 'SULF1', 'CILP', 'SCUBE3', 'CD109', 'PDGFD', 'MEN1', 'HGF', 'GPC1', 'ITGB5', 'UBE2O', 'ITGB3', 'GDF10', 'FAM20C', 'PDCD6', 'ADAM9', 'RAB14', 'HTRA4', 'HTRA3', 'HRG', 'VCAM1', 'CD63', 'HTRA1', 'NPTN', 'COMP', 'PCSK6', 'ATP2B4', 'MAP2K3', …	[['IEA'], ['IDA'], ['IDA', 'IEP', 'IEA'], ['IDA', 'IBA', 'IEA'], ['IEA'], ['IMP', 'IBA'], ['TAS'], ['IEA'], ['IDA'], ['IDA', 'IBA', 'IEA'], ['ISS'], ['IEA'], ['IMP'], ['IGI'], ['IEA'], ['TAS'], ['IMP', 'TAS'], ['IDA', 'IBA'], ['IBA', 'IEA'], ['IMP', 'ISS', 'IBA', 'IEA'], ['IDA'], ['IMP'], ['IDA'], ['IEA'], ['IMP'], ['IDA'], ['ISS', 'IBA', 'IEA'], ['IMP'], ['IDA'], ['TAS', 'IEA'], ['TAS'], ['IEA']…	MEgreen
GO:BP	GO:0042742	defense response to bacterium	0.035075	TRUE	"Reactions triggered in response to the presence of a bacterium that act to protect the cell or organism." [GOC:jl]	106	488	30	4386	0.0614754	0.283019	query_1	['GO:0009617', 'GO:0098542']	['LBP', 'RNASE4', 'SPON2', 'SERPINE1', 'ZG16', 'CFP', 'RARRES2', 'LCN2', 'CAMP', 'LACRT', 'RNASE1', 'ANG', 'CRP', 'SLPI', 'RAB14', 'COLEC12', 'PLA2G2A', 'ANXA3', 'LYZ', 'SSC5D', 'F2', 'RNASE6', 'TREM1', 'PPBP', 'CD36', 'LTF', 'S100A12', 'P2RX7', 'ELANE', 'SLAMF8']	[['IDA', 'ISS', 'IBA', 'IEA'], ['IMP', 'IBA', 'IEA'], ['IEA'], ['IGI'], ['IEA'], ['TAS'], ['IMP'], ['IDA'], ['IDA', 'IMP', 'IBA', 'TAS', 'IEA'], ['IDA'], ['IBA'], ['IBA'], ['TAS'], ['IDA', 'ISS', 'IBA', 'IEA'], ['IEA'], ['IDA'], ['IMP', 'TAS', 'IEA'], ['IDA'], ['IDA', 'IBA', 'IEA'], ['IEA'], ['IDA'], ['IDA', 'IBA', 'IEA'], ['IBA'], ['IEA'], ['IEA'], ['IDA', 'IMP', 'IBA', 'IEA'], ['TAS', 'IEA'], […	MEgreen
GO:BP	GO:0006952	defense response	0.0351305	TRUE	"Reactions, triggered in response to the presence of a foreign body or the occurrence of an injury, which result in restriction of damage to the organism attacked or prevention/recovery from the infection caused by the attack." [GOC:go_curators]	610	488	105	4386	0.215164	0.172131	query_1	['GO:0006950']	['EXT1', 'LBP', 'PTPRS', 'RNASE4', 'COLEC10', 'C8A', 'C8B', 'METRNL', 'CXCL10', 'SPON2', 'CFD', 'CHST1', 'CLU', 'C6', 'C8G', 'SERPINE1', 'C5', 'C7', 'CST3', 'ZG16', 'CFHR1', 'CFP', 'LGALS3BP', 'SMPD1', 'PVR', 'CD47', 'RARRES2', 'NAGLU', 'LCN2', 'ADAM15', 'CAMP', 'LY96', 'ATP1B1', 'CCN3', 'CXCL9', 'IL34', 'INHBA', 'LACRT', 'CFHR5', 'APP', 'CFHR2', 'AXL', 'HGF', 'C9', 'RNASE1', 'LAPTM5', 'IL17D', '…	[['IEA'], ['IDA', 'IEP', 'ISS', 'IBA', 'IC', 'IEA'], ['IMP'], ['IMP', 'IBA', 'IEA'], ['IDA', 'NAS', 'IEA'], ['IEA'], ['IEA'], ['ISS', 'IEA'], ['IEP', 'IBA', 'TAS', 'IEA'], ['IEA'], ['TAS', 'IEA'], ['IEA'], ['IDA', 'IEA'], ['IEA'], ['IEA'], ['IMP', 'IGI'], ['TAS', 'IEA'], ['IEA'], ['IDA'], ['IEA'], ['IMP'], ['TAS', 'IEA'], ['TAS'], ['IDA'], ['IMP'], ['ISS', 'IBA', 'IEA'], ['IMP', 'IBA', 'IEA'], ['…	MEgreen
GO:BP	GO:0032102	negative regulation of response to external stimulus	0.0370894	TRUE	"Any process that stops, prevents, or reduces the frequency, rate or extent of a response to an external stimulus." [GOC:mah]	146	488	37	4386	0.0758197	0.253425	query_1	['GO:0009605', 'GO:0032101', 'GO:0048585']	['SEMA3C', 'PTPRS', 'CPB2', 'METRNL', 'SEMA3B', 'MMP28', 'PLAU', 'SERPINE1', 'C5', 'SEMA4B', 'PDGFA', 'TFPI', 'FAP', 'VTN', 'PLAT', 'CD109', 'CCN3', 'LACRT', 'SERPINE2', 'HGF', 'GBA', 'APCS', 'HRG', 'MDK', 'PROC', 'F2', 'APOE', 'APOH', 'CD9', 'C1QTNF1', 'CEACAM1', 'LTF', 'SAA1', 'PDGFB', 'ELANE', 'SRC', 'SLAMF8']	[['IBA'], ['ISS', 'IEA'], ['IBA', 'IEA'], ['ISS', 'IEA'], ['IBA'], ['IEA'], ['IBA', 'TAS', 'NAS', 'IEA'], ['IDA', 'IGI', 'IBA', 'TAS', 'NAS', 'IC'], ['IDA'], ['IBA'], ['IDA'], ['IDA'], ['IC'], ['NAS', 'IC'], ['TAS', 'NAS'], ['IDA'], ['IMP', 'ISS', 'IEA'], ['IDA'], ['IDA', 'ISS', 'IC', 'IEA'], ['IEA'], ['IC'], ['IC'], ['IDA', 'IBA', 'IEA'], ['ISS', 'IEA'], ['IMP', 'IBA', 'TAS'], ['IDA', 'TAS'], ['…	MEgreen
GO:BP	GO:0016049	cell growth	0.0384424	TRUE	"The process in which a cell irreversibly increases in size over time by accretion and biosynthetic production of matter similar to that already present." [GOC:ai]	164	488	40	4386	0.0819672	0.243902	query_1	['GO:0009987', 'GO:0040007']	['SEMA3C', 'EXT1', 'PTPRS', 'RUFY3', 'CDH1', 'SFRP1', 'IGFBP3', 'SEMA3B', 'FRZB', 'SFRP2', 'SEMA4B', 'IGFBP4', 'NTN1', 'IGFBP5', 'ADAM15', 'CCN3', 'INHBA', 'SPOCK1', 'SERPINE2', 'APP', 'SPG11', 'MMP14', 'NDEL1', 'IGFBPL1', 'CXCL12', 'NEDD4L', 'HRG', 'CXCL16', 'DCLK1', 'F2', 'APOE', 'DIP2B', 'ITGA4', 'CEACAM1', 'ENPP1', 'TSG101', 'PTK2B', 'SDCBP', 'PTPRJ', 'BST2']	[['IBA'], ['IEA'], ['ISS', 'IEA'], ['ISS'], ['IEA'], ['IDA'], ['IEA'], ['IBA'], ['IDA'], ['IDA', 'ISS', 'IEA'], ['IBA'], ['IEA'], ['ISS', 'IEA'], ['IEA'], ['IMP'], ['IMP'], ['IDA'], ['NAS'], ['IEA'], ['ISS', 'IEA'], ['IBA', 'IEA'], ['IDA'], ['IEA'], ['IEA'], ['IEA'], ['IDA'], ['IDA'], ['IMP', 'IEA'], ['IEA'], ['IEA'], ['TAS'], ['ISS', 'IEA'], ['IEA'], ['ISS'], ['IDA'], ['IEA'], ['IEA'], ['IMP', '…	MEgreen
GO:BP	GO:0070085	glycosylation	0.0404235	TRUE	"The covalent attachment and further modification of carbohydrate residues to a substrate molecule." [GOC:hjd, GOC:mah]	65	488	22	4386	0.045082	0.338462	query_1	['GO:0008152']	['A4GALT', 'EXT1', 'B4GALT4', 'MGAT1', 'B3GNT9', 'ST3GAL1', 'MAN1A1', 'GALNT16', 'EXT2', 'B3GNT7', 'VEGFB', 'B3GAT3', 'GBA', 'B4GALT5', 'GALNT2', 'B4GALT1', 'POFUT2', 'CLN5', 'NPC1', 'GALNT12', 'GFPT1', 'MGAT2']	[['IBA'], ['IEA'], ['IBA', 'IEA'], ['IDA', 'IBA', 'IEA'], ['IBA', 'IEA'], ['ISS', 'IBA', 'TAS', 'IEA'], ['IEA'], ['IDA', 'IBA', 'IEA'], ['IEA'], ['IBA', 'TAS', 'IEA'], ['IEA'], ['IEA'], ['IDA', 'IEA'], ['ISS', 'IBA', 'TAS', 'IEA'], ['IDA', 'IBA', 'TAS', 'IEA'], ['IDA', 'IBA', 'IEA'], ['IDA', 'TAS', 'IEA'], ['IDA'], ['IDA', 'IEA'], ['IBA', 'TAS', 'IEA'], ['IBA'], ['IDA', 'IMP', 'IBA', 'IEA']]	MEgreen
GO:BP	GO:0050650	chondroitin sulfate proteoglycan biosynthetic process	0.0408986	TRUE	"The chemical reactions and pathways resulting in the formation of chondroitin sulfate proteoglycan, any glycoprotein whose glycosaminoglycan units are chondroitin sulfate. Chondroitin sulfates are a group of 10-60 kDa glycosaminoglycans, widely distributed in cartilage and other mammalian connective tissues; the repeat units consist of beta-(1,4)-linked D-glucuronyl beta-(1,3)-N-acetyl-D-galacto…	10	488	8	4386	0.0163934	0.8	query_1	['GO:0030166', 'GO:0050654']	['CHSY3', 'CHST3', 'CHPF', 'CYTL1', 'CHSY1', 'CHPF2', 'B3GAT3', 'CHST13']	[['IBA', 'TAS', 'IEA'], ['IDA', 'IMP', 'IBA', 'TAS', 'IEA'], ['IDA', 'IBA', 'TAS', 'IEA'], ['IEA'], ['IDA', 'IBA', 'TAS', 'IEA'], ['IBA', 'TAS'], ['IDA', 'IMP', 'IBA'], ['IDA', 'TAS']]	MEgreen
GO:BP	GO:0072359	circulatory system development	0.0474839	TRUE	"The process whose specific outcome is the progression of the circulatory system over time, from its formation to the mature structure. The circulatory system is the organ system that passes nutrients (such as amino acids and electrolytes), gases, hormones, blood cells, etc. to and from cells in the body to help fight diseases and help stabilize body temperature and pH to maintain homeostasis." […	354	488	69	4386	0.141393	0.194915	query_1	['GO:0048731']	['SEMA3C', 'EXT1', 'SFRP1', 'CXCL10', 'SERPINE1', 'SFRP2', 'MMP2', 'MFGE8', 'PDGFA', 'CCN2', 'SMOC2', 'TNFSF12', 'FAP', 'ITGA3', 'CCN1', 'ITGAV', 'CD47', 'ANTXR1', 'NOTCH3', 'GTF2I', 'NAGLU', 'VEGFB', 'ADAM15', 'CAMP', 'SULF1', 'ANGPTL4', 'CCN3', 'INHBA', 'PDGFD', 'IHH', 'SRPX2', 'THBS4', 'DIPK2A', 'MMP14', 'ANG', 'ITGB3', 'PF4', 'PDCD6', 'PCSK5', 'CRELD1', 'THBS2', 'LRP1', 'CXCL12', 'ANXA3', 'HR…	[['ISS', 'IEA'], ['IEA'], ['ISS'], ['IDA', 'IEA'], ['IMP', 'IGI', 'IEP', 'IBA'], ['IMP', 'ISS', 'IEA'], ['IEA'], ['IEA'], ['ISS'], ['IEA'], ['IDA', 'IGI'], ['TAS', 'IEA'], ['IEA'], ['IEA'], ['IEA'], ['IEP', 'IBA', 'IEA'], ['IEA'], ['IEA'], ['IEA'], ['IDA'], ['IEA'], ['IDA', 'IBA', 'IEA'], ['IEA'], ['IEA'], ['IDA'], ['TAS', 'IEA'], ['IDA'], ['IEA'], ['IEA'], ['ISS', 'IEA'], ['ISS', 'IBA', 'IEA'], …	MEgreen
GO:CC	GO:0005576	extracellular region	7.15591e-39	TRUE	"The space external to the outermost structure of a cell. For cells without external protective or external encapsulating structures this refers to space outside of the plasma membrane. This term covers the host cell environment outside an intracellular parasite." [GOC:go_curators]	1802	488	343	4386	0.702869	0.190344	query_1	['GO:0110165']	['SLC1A4', 'CTSF', 'QSOX1', 'PCOLCE2', 'SEMA3C', 'LBP', 'LOXL4', 'CHST14', 'B4GALT4', 'CCDC80', 'PTPRS', 'RNASE4', 'COLEC10', 'CPB2', 'ANOS1', 'EDIL3', 'INHBC', 'ITGBL1', 'F9', 'ADAMTS7', 'MGAT1', 'C8A', 'MMP11', 'IGFBP6', 'SERPINA10', 'C8B', 'CYTL1', 'PDGFC', 'CDH1', 'METRNL', 'SFRP1', 'CXCL10', 'IGFBP3', 'CETP', 'SPON2', 'SEMA3B', 'TNFRSF11B', 'ST3GAL1', 'PPIC', 'CFD', 'SELENOP', 'BMP1', 'IDUA'…	[['HDA'], ['HDA', 'IBA'], ['IDA', 'HDA', 'IBA', 'TAS', 'IEA'], ['IEA'], ['HDA', 'IBA', 'IEA'], ['IDA', 'HDA', 'ISS', 'IBA', 'TAS', 'IEA'], ['HDA', 'IBA', 'IEA'], ['HDA'], ['IEA'], ['IEA'], ['HDA'], ['IDA', 'IBA', 'IEA'], ['IDA', 'IBA', 'TAS', 'NAS', 'IEA'], ['HDA', 'IBA', 'TAS', 'IEA'], ['TAS', 'IEA'], ['HDA', 'IEA'], ['IBA', 'TAS', 'IEA'], ['IEA'], ['IDA', 'HDA', 'IBA', 'TAS', 'NAS', 'IEA'], ['I…	MEgreen
GO:CC	GO:0030312	external encapsulating structure	9.77082e-27	TRUE	"A structure that lies outside the plasma membrane and surrounds the entire cell or cells. This does not include the periplasmic space." [GOC:go_curators]	324	488	111	4386	0.227459	0.342593	query_1	['GO:0071944', 'GO:0110165']	['CTSF', 'LOXL4', 'CCDC80', 'ANOS1', 'EDIL3', 'F9', 'ADAMTS7', 'MMP11', 'SFRP1', 'SPON2', 'SEMA3B', 'TNFRSF11B', 'IGFALS', 'CLU', 'ECM2', 'MMP28', 'SERPINE1', 'PCOLCE', 'SFRP2', 'COL11A2', 'MMP2', 'GDF15', 'TIMP2', 'MFGE8', 'LRRC17', 'OLFML2B', 'ZG16', 'CCN2', 'SMOC2', 'SMOC1', 'SOST', 'NTN1', 'PODNL1', 'LAMA2', 'CFP', 'LGALS3BP', 'CCN1', 'VTN', 'RARRES2', 'SERPINA5', 'SULF1', 'GPC4', 'CILP', 'AN…	[['HDA'], ['IBA'], ['IBA', 'IEA'], ['TAS'], ['HDA'], ['HDA'], ['IBA'], ['IDA', 'TAS', 'IEA'], ['IDA', 'HDA'], ['IBA', 'IEA'], ['HDA'], ['IEA'], ['IBA'], ['HDA'], ['IBA', 'TAS', 'IEA'], ['HDA', 'NAS', 'IEA'], ['IDA', 'HDA', 'NAS'], ['HDA'], ['ISS'], ['HDA', 'IBA', 'NAS'], ['HDA', 'IEA'], ['HDA'], ['HDA', 'IBA'], ['HDA'], ['IBA'], ['IEA'], ['IDA'], ['HDA', 'IBA', 'TAS', 'IEA'], ['IBA', 'IEA'], ['IB…	MEgreen
GO:CC	GO:0031012	extracellular matrix	9.77082e-27	TRUE	"A structure lying external to one or more cells, which provides structural support, biochemical or biomechanical cues for cells or tissues." [GOC:BHF, GOC:mah, GOC:rph, NIF_Subcellular:nlx_subcell_20090513, PMID:21123617, PMID:28089324]	324	488	111	4386	0.227459	0.342593	query_1	['GO:0030312']	['CTSF', 'LOXL4', 'CCDC80', 'ANOS1', 'EDIL3', 'F9', 'ADAMTS7', 'MMP11', 'SFRP1', 'SPON2', 'SEMA3B', 'TNFRSF11B', 'IGFALS', 'CLU', 'ECM2', 'MMP28', 'SERPINE1', 'PCOLCE', 'SFRP2', 'COL11A2', 'MMP2', 'GDF15', 'TIMP2', 'MFGE8', 'LRRC17', 'OLFML2B', 'ZG16', 'CCN2', 'SMOC2', 'SMOC1', 'SOST', 'NTN1', 'PODNL1', 'LAMA2', 'CFP', 'LGALS3BP', 'CCN1', 'VTN', 'RARRES2', 'SERPINA5', 'SULF1', 'GPC4', 'CILP', 'AN…	[['HDA'], ['IBA'], ['IBA', 'IEA'], ['TAS'], ['HDA'], ['HDA'], ['IBA'], ['IDA', 'TAS', 'IEA'], ['IDA', 'HDA'], ['IBA', 'IEA'], ['HDA'], ['IEA'], ['IBA'], ['HDA'], ['IBA', 'TAS', 'IEA'], ['HDA', 'NAS', 'IEA'], ['IDA', 'HDA', 'NAS'], ['HDA'], ['ISS'], ['HDA', 'IBA', 'NAS'], ['HDA', 'IEA'], ['HDA'], ['HDA', 'IBA'], ['HDA'], ['IBA'], ['IEA'], ['IDA'], ['HDA', 'IBA', 'TAS', 'IEA'], ['IBA', 'IEA'], ['IB…	MEgreen
GO:CC	GO:0005615	extracellular space	2.09472e-26	TRUE	"That part of a multicellular organism outside the cells proper, usually taken to be outside the plasma membranes, and occupied by fluid." [ISBN:0198547684]	1611	488	298	4386	0.610656	0.184978	query_1	['GO:0005576', 'GO:0110165']	['SLC1A4', 'CTSF', 'QSOX1', 'SEMA3C', 'LBP', 'LOXL4', 'CHST14', 'PTPRS', 'RNASE4', 'COLEC10', 'CPB2', 'ANOS1', 'EDIL3', 'INHBC', 'F9', 'MGAT1', 'C8A', 'MMP11', 'IGFBP6', 'SERPINA10', 'C8B', 'CYTL1', 'PDGFC', 'CDH1', 'METRNL', 'SFRP1', 'CXCL10', 'IGFBP3', 'CETP', 'SPON2', 'TNFRSF11B', 'ST3GAL1', 'PPIC', 'CFD', 'SELENOP', 'BMP1', 'IDUA', 'MVB12A', 'IGFALS', 'CLU', 'TNFSF13', 'MMP28', 'PLAU', 'FRZB'…	[['HDA'], ['HDA', 'IBA'], ['IDA', 'HDA', 'IBA'], ['HDA', 'IBA', 'IEA'], ['IDA', 'HDA', 'ISS', 'IBA', 'IEA'], ['HDA', 'IBA'], ['HDA'], ['HDA'], ['IDA', 'IBA'], ['IDA', 'IBA', 'NAS'], ['HDA', 'IBA', 'TAS', 'IEA'], ['TAS'], ['HDA'], ['IBA'], ['IDA', 'HDA', 'IBA'], ['HDA'], ['HDA', 'IBA', 'TAS', 'IEA'], ['IBA'], ['IMP', 'IBA', 'IEA'], ['HDA', 'IBA', 'IEA'], ['HDA', 'IBA', 'IEA'], ['TAS'], ['IDA', 'HD…	MEgreen
GO:CC	GO:0062023	collagen-containing extracellular matrix	6.59262e-20	TRUE	"An extracellular matrix consisting mainly of proteins (especially collagen) and glycosaminoglycans (mostly as proteoglycans) that provides not only essential physical scaffolding for the cellular constituents but can also initiate crucial biochemical and biomechanical cues required for tissue morphogenesis, differentiation and homeostasis. The components are secreted by cells in the vicinity and…	288	488	94	4386	0.192623	0.326389	query_1	['GO:0031012']	['CTSF', 'LOXL4', 'CCDC80', 'EDIL3', 'F9', 'SFRP1', 'SEMA3B', 'CLU', 'ECM2', 'MMP28', 'SERPINE1', 'PCOLCE', 'SFRP2', 'COL11A2', 'MMP2', 'GDF15', 'TIMP2', 'MFGE8', 'ZG16', 'CCN2', 'SMOC2', 'SMOC1', 'SOST', 'NTN1', 'PODNL1', 'LAMA2', 'CFP', 'LGALS3BP', 'CCN1', 'VTN', 'RARRES2', 'SERPINA5', 'SULF1', 'GPC4', 'CILP', 'ANGPTL4', 'F7', 'CCN3', 'COL4A4', 'SERPINE2', 'SRPX2', 'GPC1', 'THBS4', 'PRG3', 'MMP…	[['HDA'], ['IBA'], ['IBA', 'IEA'], ['HDA'], ['HDA'], ['IDA', 'HDA'], ['HDA'], ['HDA'], ['IEA'], ['HDA'], ['IDA', 'HDA', 'NAS'], ['HDA'], ['ISS'], ['HDA', 'IBA', 'NAS'], ['HDA'], ['HDA'], ['HDA'], ['HDA'], ['IDA'], ['HDA'], ['IBA', 'IEA'], ['IBA', 'IEA'], ['HDA'], ['IEA'], ['IEA'], ['IDA', 'HDA', 'TAS', 'NAS', 'IEA'], ['HDA'], ['HDA'], ['HDA'], ['IDA', 'HDA', 'ISS', 'IBA', 'NAS', 'IEA'], ['IDA'], …	MEgreen
GO:CC	GO:0009986	cell surface	2.00983e-18	TRUE	"The external part of the cell wall and/or plasma membrane." [GOC:jl, GOC:mtg_sensu, GOC:sm]	279	488	90	4386	0.184426	0.322581	query_1	['GO:0110165']	['SLC1A4', 'LBP', 'COLEC10', 'ANOS1', 'ITGBL1', 'ADAMTS7', 'CLDND1', 'PDGFC', 'SFRP1', 'CXCL10', 'CLPTM1', 'CLU', 'PLAU', 'MXRA8', 'MFGE8', 'TSPAN15', 'PDGFA', 'TFPI', 'FAP', 'SFRP4', 'TPBG', 'PVR', 'ITGA3', 'ITGAV', 'CD47', 'ANTXR1', 'NOTCH3', 'CD276', 'SERPINA5', 'ADAM15', 'SULF1', 'GPC4', 'SCUBE3', 'PLAT', 'CD109', 'CXCL9', 'APP', 'AXL', 'FAM234A', 'SRPX2', 'GPC1', 'ITGB5', 'PCSK9', 'CRLF1', '…	[['HDA'], ['IDA', 'IEA'], ['NAS'], ['IBA'], ['IBA'], ['IEA'], ['HDA'], ['IDA'], ['IDA'], ['IEA'], ['ISS', 'IEA'], ['IDA'], ['IDA', 'NAS'], ['ISS', 'IBA', 'IEA'], ['IEA'], ['IEA'], ['IDA'], ['IDA', 'HDA'], ['ISS', 'IEA'], ['IDA'], ['HDA'], ['IDA'], ['IDA', 'HDA', 'IBA', 'IEA'], ['IDA', 'HDA', 'ISS', 'IBA', 'IEA'], ['IDA', 'ISS', 'NAS'], ['IDA', 'HDA', 'IBA'], ['IBA'], ['IBA', 'NAS'], ['IDA'], ['ID…	MEgreen
GO:CC	GO:0071944	cell periphery	1.83606e-11	TRUE	"The broad region around and including the plasma membrane of a cell, encompassing the cell cortex (inside the cell), the plasma membrane, and any external encapsulating structures." [GOC:pdt]	1601	488	261	4386	0.534836	0.163023	query_1	['GO:0110165']	['SLC1A4', 'CTSF', 'LOXL4', 'CCDC80', 'PTPRS', 'COLEC10', 'ANOS1', 'EDIL3', 'ITGBL1', 'F9', 'ADAMTS7', 'C8A', 'MMP11', 'CLDND1', 'C8B', 'PDGFC', 'CDH1', 'SFRP1', 'CXCL10', 'SPON2', 'SEMA3B', 'TNFRSF11B', 'CLPTM1', 'IGFALS', 'CLU', 'ECM2', 'MMP28', 'PLAU', 'C6', 'C8G', 'SERPINE1', 'PCOLCE', 'SFRP2', 'COL11A2', 'C5', 'SEMA4B', 'MMP2', 'MXRA8', 'GDF15', 'TIMP2', 'MFGE8', 'TSPAN15', 'C7', 'LRRC17', '…	[['IMP', 'IBA', 'TAS', 'IC'], ['IDA', 'HDA'], ['IBA'], ['IBA', 'IEA'], ['IDA', 'ISS', 'TAS', 'IEA'], ['NAS'], ['TAS', 'IEA'], ['HDA'], ['IBA', 'TAS', 'IEA'], ['HDA', 'TAS'], ['IBA'], ['IDA', 'IPI', 'IBA', 'NAS', 'IEA'], ['IDA', 'TAS', 'IEA'], ['IEA'], ['IDA', 'IPI', 'IBA', 'NAS', 'IEA'], ['IDA', 'IEA'], ['IDA', 'IBA', 'TAS', 'IEA'], ['IDA', 'HDA', 'ISS'], ['IEA'], ['IBA', 'IEA'], ['HDA'], ['TAS',…	MEgreen
GO:CC	GO:0005796	Golgi lumen	3.73655e-06	TRUE	"The volume enclosed by the membranes of any cisterna or subcompartment of the Golgi apparatus, including the cis- and trans-Golgi networks." [GOC:mah]	43	488	22	4386	0.045082	0.511628	query_1	['GO:0005794', 'GO:0070013']	['F9', 'MMP11', 'PDGFA', 'ZG16', 'GAS6', 'VTN', 'GPC4', 'F7', 'APP', 'GPC1', 'OMD', 'MMP14', 'PCSK5', 'BPNT2', 'PROC', 'F2', 'PROZ', 'ACAN', 'AGRN', 'PCSK6', 'PDGFB', 'WNT5B']	[['TAS', 'IEA'], ['TAS'], ['TAS'], ['IDA', 'IEA'], ['TAS', 'IEA'], ['IEA'], ['TAS'], ['TAS', 'IEA'], ['TAS'], ['TAS'], ['TAS'], ['TAS'], ['TAS'], ['TAS'], ['TAS', 'IEA'], ['TAS'], ['TAS', 'IEA'], ['TAS'], ['TAS'], ['TAS'], ['TAS'], ['TAS']]	MEgreen
GO:CC	GO:0005794	Golgi apparatus	0.000126856	TRUE	"A membrane-bound cytoplasmic organelle of the endomembrane system that further processes the core oligosaccharides (e.g. N-glycans) added to proteins in the endoplasmic reticulum and packages them into membrane-bound vesicles. The Golgi apparatus operates at the intersection of the secretory, lysosomal, and endocytic pathways." [ISBN:0198506732]	523	488	101	4386	0.206967	0.193117	query_1	['GO:0005737', 'GO:0012505', 'GO:0043231']	['GASK1B', 'QSOX1', 'CHSY3', 'A4GALT', 'CHST3', 'EXT1', 'CHST14', 'B4GALT4', 'COLEC10', 'F9', 'MGAT1', 'MMP11', 'CHPF', 'PDGFC', 'CDH1', 'B3GNT9', 'ST3GAL1', 'BMP1', 'CHST1', 'CLU', 'MAN1A1', 'GDF15', 'CHSY1', 'CST3', 'PDGFA', 'ZG16', 'CCN2', 'SOST', 'CHPF2', 'CFP', 'ITM2B', 'GALNT16', 'EXT2', 'GAS6', 'B3GNT7', 'VTN', 'LFNG', 'NOTCH3', 'SULF1', 'CPQ', 'SRGN', 'RAB3GAP1', 'GPC4', 'F7', 'APP', 'PDG…	[['IDA', 'IBA', 'IEA'], ['IDA', 'IEA'], ['TAS', 'IEA'], ['NAS', 'IEA'], ['IBA', 'TAS', 'IEA'], ['IDA', 'IBA', 'TAS', 'IEA'], ['TAS', 'IEA'], ['IDA', 'IBA', 'TAS', 'IEA'], ['IEA'], ['TAS', 'IEA'], ['IDA', 'IBA', 'IEA'], ['TAS'], ['TAS', 'IEA'], ['TAS'], ['IMP', 'IEA'], ['IEA'], ['IDA', 'TAS', 'IEA'], ['IEA'], ['IBA', 'TAS', 'IEA'], ['ISS'], ['IDA', 'IBA', 'TAS', 'IEA'], ['IDA'], ['TAS', 'IEA'], ['…	MEgreen
GO:CC	GO:0030141	secretory granule	0.000311163	TRUE	"A small subcellular vesicle, surrounded by a membrane, that is formed from the Golgi apparatus and contains a highly concentrated protein destined for secretion. Secretory granules move towards the periphery of the cell and upon stimulation, their membranes fuse with the cell membrane, and their protein load is exteriorized. Processing of the contained protein may take place in secretory granule…	496	488	96	4386	0.196721	0.193548	query_1	['GO:0012505', 'GO:0099503']	['QSOX1', 'CFD', 'SELENOP', 'CLU', 'PLAU', 'SERPINE1', 'PLA1A', 'TIMP2', 'MFGE8', 'CST3', 'SLC44A2', 'PDGFA', 'ZG16', 'CFP', 'LGALS3BP', 'SYPL1', 'SMPD1', 'GAS6', 'ITGAV', 'STOM', 'IGF2', 'QPCT', 'CD47', 'RARRES2', 'SERPINA5', 'VEGFB', 'LCN2', 'ADAM15', 'CAMP', 'SRGN', 'PLAT', 'CD109', 'LACRT', 'SERPINE2', 'PAM', 'NEU1', 'APP', 'RETN', 'HGF', 'PSMC3', 'MANBA', 'FUCA2', 'PRG3', 'APLP2', 'ITGB3', '…	[['TAS'], ['TAS'], ['TAS'], ['TAS', 'IEA'], ['TAS'], ['TAS'], ['IEA'], ['TAS'], ['IEA'], ['TAS'], ['TAS'], ['TAS'], ['IEA'], ['TAS', 'IEA'], ['TAS'], ['IEA'], ['IEA'], ['TAS'], ['TAS'], ['TAS'], ['TAS'], ['TAS'], ['TAS'], ['TAS'], ['IDA'], ['TAS'], ['TAS'], ['IEA'], ['IDA', 'TAS', 'IEA'], ['IBA', 'TAS'], ['IEA'], ['TAS'], ['IDA', 'IBA'], ['IDA', 'IMP'], ['ISS'], ['TAS'], ['TAS'], ['TAS'], ['TAS']…	MEgreen
GO:CC	GO:0031091	platelet alpha granule	0.000345493	TRUE	"A secretory organelle found in blood platelets, which is unique in that it exhibits further compartmentalization and acquires its protein content via two distinct mechanisms: (1) biosynthesis predominantly at the megakaryocyte (MK) level (with some vestigial platelet synthesis) (e.g. platelet factor 4) and (2) endocytosis and pinocytosis at both the MK and circulating platelet levels (e.g. fibri…	74	488	27	4386	0.0553279	0.364865	query_1	['GO:0030141']	['QSOX1', 'CFD', 'CLU', 'SERPINE1', 'PDGFA', 'GAS6', 'IGF2', 'SERPINA5', 'VEGFB', 'SRGN', 'CD109', 'SERPINE2', 'APP', 'HGF', 'APLP2', 'ITGB3', 'PF4', 'ISLR', 'LEFTY2', 'THBS2', 'TIMP1', 'HRG', 'LHFPL2', 'CD9', 'PPBP', 'CD36', 'PDGFB']	[['TAS'], ['TAS'], ['TAS'], ['TAS'], ['TAS'], ['TAS'], ['TAS'], ['IDA'], ['TAS'], ['TAS'], ['TAS'], ['IDA', 'IMP'], ['TAS'], ['TAS'], ['TAS'], ['TAS'], ['TAS'], ['TAS'], ['TAS'], ['IDA'], ['TAS'], ['TAS'], ['TAS'], ['TAS'], ['TAS'], ['TAS'], ['TAS']]	MEgreen
GO:CC	GO:0099503	secretory vesicle	0.00050908	TRUE	"A cytoplasmic, membrane bound vesicle that is capable of fusing to the plasma membrane to release its contents into the extracellular space." [GOC:dos]	543	488	102	4386	0.209016	0.187845	query_1	['GO:0031410']	['QSOX1', 'PTPRS', 'CFD', 'SELENOP', 'CLU', 'PLAU', 'SERPINE1', 'PLA1A', 'TIMP2', 'MFGE8', 'CST3', 'SLC44A2', 'PDGFA', 'ZG16', 'CFP', 'LGALS3BP', 'SYPL1', 'SMPD1', 'GAS6', 'ITGAV', 'STOM', 'IGF2', 'QPCT', 'CD47', 'RARRES2', 'SERPINA5', 'VEGFB', 'LCN2', 'ADAM15', 'CAMP', 'SRGN', 'PLAT', 'CD109', 'LACRT', 'SERPINE2', 'PAM', 'NEU1', 'APP', 'RETN', 'HGF', 'PSMC3', 'MANBA', 'FUCA2', 'PRG3', 'APLP2', '…	[['TAS'], ['ISS', 'IEA'], ['TAS'], ['TAS'], ['TAS', 'IEA'], ['TAS'], ['TAS'], ['IEA'], ['TAS'], ['IEA'], ['TAS'], ['TAS'], ['TAS'], ['IEA'], ['TAS', 'IEA'], ['TAS'], ['IBA', 'IEA'], ['IEA'], ['TAS'], ['TAS'], ['TAS'], ['TAS'], ['TAS'], ['TAS'], ['TAS'], ['IDA'], ['TAS'], ['TAS'], ['IEA'], ['IDA', 'TAS', 'IEA'], ['IBA', 'TAS'], ['IEA'], ['TAS'], ['IDA', 'IBA'], ['IDA', 'IMP'], ['ISS'], ['TAS'], ['…	MEgreen
GO:CC	GO:0005579	membrane attack complex	0.0101563	TRUE	"A protein complex produced by sequentially activated components of the complement cascade inserted into a target cell membrane and forming a pore leading to cell lysis via ion and water flow." [GOC:add, ISBN:0198547684, ISBN:068340007X, ISBN:0781735149]	7	488	7	4386	0.0143443	1	query_1	['GO:0046930', 'GO:0098797']	['C8A', 'C8B', 'C6', 'C8G', 'C5', 'C7', 'C9']	[['IDA', 'IPI', 'IBA', 'IEA'], ['IDA', 'IPI', 'IBA', 'IEA'], ['IDA', 'IPI', 'IBA', 'IEA'], ['IPI', 'IEA'], ['IDA', 'IEA'], ['IDA', 'IPI', 'IBA', 'TAS', 'IEA'], ['IDA', 'IPI', 'IBA', 'IEA']]	MEgreen
GO:CC	GO:0012505	endomembrane system	0.0108359	TRUE	"A collection of membranous structures involved in transport within the cell. The main components of the endomembrane system are endoplasmic reticulum, Golgi bodies, vesicles, cell membrane and nuclear envelope. Members of the endomembrane system pass materials through each other or though the use of vesicles." [GOC:lh]	1696	488	241	4386	0.493852	0.142099	query_1	['GO:0110165']	['GASK1B', 'CTSF', 'QSOX1', 'CHSY3', 'A4GALT', 'CHST3', 'EXT1', 'CHST14', 'B4GALT4', 'PTPRS', 'RUFY3', 'COLEC10', 'F9', 'ADAMTS7', 'MGAT1', 'MMP11', 'CHPF', 'SERPINA10', 'PDGFC', 'CDH1', 'B3GNT9', 'IGFBP3', 'SEMA3B', 'ST3GAL1', 'CLPTM1', 'CFD', 'SELENOP', 'BMP1', 'CHST1', 'MVB12A', 'CLU', 'PLAU', 'SERPINE1', 'MAN1A1', 'COL11A2', 'IGFBP4', 'MXRA8', 'GDF15', 'PLOD1', 'PLA1A', 'TIMP2', 'CHSY1', 'MFG…	[['IDA', 'IBA', 'IEA'], ['IDA'], ['IDA', 'TAS', 'IEA'], ['TAS', 'IEA'], ['NAS', 'IEA'], ['IBA', 'TAS', 'IEA'], ['IDA', 'ISS', 'IBA', 'TAS', 'NAS', 'IEA'], ['TAS', 'IEA'], ['IDA', 'IBA', 'TAS', 'IEA'], ['ISS', 'IEA'], ['IEA'], ['IBA', 'IEA'], ['TAS', 'IEA'], ['TAS'], ['IDA', 'IBA', 'IEA'], ['TAS'], ['TAS', 'IEA'], ['TAS'], ['TAS'], ['IMP', 'IEA'], ['IEA'], ['TAS'], ['TAS', 'IEA'], ['IDA', 'TAS', '…	MEgreen
GO:CC	GO:0005788	endoplasmic reticulum lumen	0.0156766	TRUE	"The volume enclosed by the membranes of the endoplasmic reticulum." [ISBN:0198547684]	195	488	46	4386	0.0942623	0.235897	query_1	['GO:0005783', 'GO:0070013']	['QSOX1', 'F9', 'ADAMTS7', 'SERPINA10', 'PDGFC', 'IGFBP3', 'CLU', 'COL11A2', 'IGFBP4', 'MXRA8', 'MFGE8', 'TSPAN15', 'CST3', 'PDGFA', 'CFP', 'CCN1', 'GAS6', 'PRSS23', 'VTN', 'IGFBP5', 'F7', 'COL4A4', 'TOR1B', 'APP', 'PDGFD', 'MEN1', 'PCSK9', 'FUCA2', 'APLP2', 'FAM20C', 'EBI3', 'SPON1', 'TIMP1', 'DNAJC3', 'PROC', 'F2', 'APOE', 'PROZ', 'APOA5', 'SPP2', 'SPARCL1', 'COL4A6', 'PDGFB', 'TSPAN14', 'WNT5B…	[['TAS'], ['TAS', 'IEA'], ['TAS'], ['TAS'], ['TAS'], ['TAS'], ['IDA'], ['TAS', 'IEA'], ['TAS'], ['TAS'], ['TAS'], ['TAS'], ['TAS'], ['TAS'], ['TAS'], ['TAS'], ['TAS'], ['TAS'], ['IEA'], ['TAS'], ['TAS', 'IEA'], ['TAS'], ['IDA', 'IBA', 'IEA'], ['TAS'], ['TAS'], ['TAS'], ['TAS'], ['TAS'], ['TAS'], ['TAS'], ['TAS'], ['TAS'], ['TAS'], ['TAS', 'IEA'], ['TAS', 'IEA'], ['TAS', 'IEA'], ['TAS'], ['TAS', '…	MEgreen
GO:CC	GO:0009897	external side of plasma membrane	0.0252542	TRUE	"The leaflet of the plasma membrane that faces away from the cytoplasm and any proteins embedded or anchored in it or attached to its surface." [GOC:dos, GOC:tb]	110	488	31	4386	0.0635246	0.281818	query_1	['GO:0005886', 'GO:0009986', 'GO:0098552']	['COLEC10', 'CXCL10', 'CLPTM1', 'PLAU', 'MFGE8', 'ITGA3', 'ITGAV', 'ANTXR1', 'CD276', 'SERPINA5', 'GPC4', 'CXCL9', 'PCSK9', 'CRLF1', 'ITGB3', 'TCN2', 'ADAM9', 'EBI3', 'CXCL12', 'VCAM1', 'B4GALT1', 'LY75', 'LAG3', 'F2', 'CD9', 'ITGA4', 'CD36', 'P2RX7', 'ATP6AP2', 'ST14', 'ITGA5']	[['NAS'], ['IEA'], ['ISS', 'IEA'], ['NAS'], ['IEA'], ['IBA', 'IEA'], ['IBA', 'IEA'], ['IDA'], ['IBA', 'NAS'], ['IDA'], ['IDA'], ['IEA'], ['IC'], ['IBA'], ['IEA'], ['IEA'], ['ISS'], ['IBA'], ['IBA'], ['IDA'], ['IDA'], ['IBA'], ['IEA'], ['IDA'], ['IEA'], ['IBA'], ['IEA'], ['IEA'], ['IDA', 'IBA'], ['IEA'], ['IBA', 'IEA']]	MEgreen
GO:CC	GO:0042581	specific granule	0.0486569	TRUE	"Granule with a membranous, tubular internal structure, found primarily in mature neutrophil cells. Most are released into the extracellular fluid. Specific granules contain lactoferrin, lysozyme, vitamin B12 binding protein and elastase." [GOC:jl, ISBN:0721662544, PMID:7334549]	102	488	29	4386	0.0594262	0.284314	query_1	['GO:0030141']	['QSOX1', 'PLAU', 'TIMP2', 'SLC44A2', 'CFP', 'ITGAV', 'STOM', 'QPCT', 'CD47', 'LCN2', 'CAMP', 'NEU1', 'RETN', 'PRG3', 'SLPI', 'ANXA3', 'OSCAR', 'LYZ', 'ANO6', 'CEACAM1', 'BST1', 'CD36', 'TMEM63A', 'LTF', 'TSPAN14', 'CLEC5A', 'MMP8', 'ELANE', 'PTPRJ']	[['TAS'], ['TAS'], ['TAS'], ['TAS'], ['TAS'], ['TAS'], ['TAS'], ['TAS'], ['TAS'], ['TAS'], ['IDA', 'TAS', 'IEA'], ['TAS'], ['TAS'], ['TAS'], ['TAS'], ['IDA'], ['TAS'], ['TAS'], ['TAS'], ['TAS'], ['TAS'], ['TAS'], ['TAS'], ['IDA', 'TAS'], ['TAS'], ['TAS'], ['TAS'], ['TAS'], ['TAS']]	MEgreen
KEGG	KEGG:04060	Cytokine-cytokine receptor interaction	5.03142e-06	TRUE	Cytokine-cytokine receptor interaction	33	488	19	4386	0.0389344	0.575758	query_1	['KEGG:00000']	['INHBC', 'CXCL10', 'TNFRSF11B', 'TNFSF13', 'GDF7', 'GDF15', 'TNFSF12', 'CXCL9', 'IL34', 'INHBA', 'IL17D', 'GDF10', 'PF4', 'EBI3', 'CXCL12', 'CXCL16', 'CCL14', 'CCL18', 'PPBP']	[['KEGG'], ['KEGG'], ['KEGG'], ['KEGG'], ['KEGG'], ['KEGG'], ['KEGG'], ['KEGG'], ['KEGG'], ['KEGG'], ['KEGG'], ['KEGG'], ['KEGG'], ['KEGG'], ['KEGG'], ['KEGG'], ['KEGG'], ['KEGG'], ['KEGG']]	MEgreen
KEGG	KEGG:04610	Complement and coagulation cascades	0.000345493	TRUE	Complement and coagulation cascades	74	488	27	4386	0.0553279	0.364865	query_1	['KEGG:00000']	['CPB2', 'F9', 'C8A', 'C8B', 'CFD', 'CLU', 'PLAU', 'C6', 'C8G', 'SERPINE1', 'C5', 'C7', 'TFPI', 'CFHR1', 'VTN', 'CFHR3', 'SERPINA5', 'PLAT', 'F7', 'CFHR4', 'CFHR5', 'SERPINE2', 'CFHR2', 'C9', 'PROCR', 'PROC', 'F2']	[['KEGG'], ['KEGG'], ['KEGG'], ['KEGG'], ['KEGG'], ['KEGG'], ['KEGG'], ['KEGG'], ['KEGG'], ['KEGG'], ['KEGG'], ['KEGG'], ['KEGG'], ['KEGG'], ['KEGG'], ['KEGG'], ['KEGG'], ['KEGG'], ['KEGG'], ['KEGG'], ['KEGG'], ['KEGG'], ['KEGG'], ['KEGG'], ['KEGG'], ['KEGG'], ['KEGG']]	MEgreen
KEGG	KEGG:00532	Glycosaminoglycan biosynthesis - chondroitin sulfate / dermatan sulfate	0.00111559	TRUE	Glycosaminoglycan biosynthesis - chondroitin sulfate / dermatan sulfate	8	488	8	4386	0.0163934	1	query_1	['KEGG:00000']	['CHSY3', 'CHST3', 'CHST14', 'CHPF', 'CHSY1', 'CHPF2', 'B3GAT3', 'CHST13']	[['KEGG'], ['KEGG'], ['KEGG'], ['KEGG'], ['KEGG'], ['KEGG'], ['KEGG'], ['KEGG']]	MEgreen
REAC	REAC:R-HSA-1630316	Glycosaminoglycan metabolism	4.8595e-06	TRUE	Glycosaminoglycan metabolism	51	488	24	4386	0.0491803	0.470588	query_1	['REAC:R-HSA-71387']	['CHSY3', 'CHST3', 'EXT1', 'CHST14', 'B4GALT4', 'CHPF', 'ST3GAL1', 'IDUA', 'CHST1', 'CHSY1', 'CHPF2', 'EXT2', 'B3GNT7', 'NAGLU', 'GPC4', 'CEMIP', 'GPC1', 'B3GAT3', 'OMD', 'B4GALT5', 'B4GALT1', 'ACAN', 'AGRN', 'CHST13']	[['REAC'], ['REAC'], ['REAC'], ['REAC'], ['REAC'], ['REAC'], ['REAC'], ['REAC'], ['REAC'], ['REAC'], ['REAC'], ['REAC'], ['REAC'], ['REAC'], ['REAC'], ['REAC'], ['REAC'], ['REAC'], ['REAC'], ['REAC'], ['REAC'], ['REAC'], ['REAC'], ['REAC']]	MEgreen
REAC	REAC:R-HSA-3781865	Diseases of glycosylation	4.9644e-06	TRUE	Diseases of glycosylation	59	488	26	4386	0.0532787	0.440678	query_1	['REAC:R-HSA-5668914']	['CHST3', 'EXT1', 'CHST14', 'ADAMTS7', 'SPON2', 'CHSY1', 'CFP', 'EXT2', 'LFNG', 'NOTCH3', 'GPC4', 'NEU1', 'GPC1', 'B3GAT3', 'OMD', 'THBS2', 'SPON1', 'ADAMTSL3', 'B4GALT1', 'ACAN', 'ADAMTS4', 'AGRN', 'GALNT12', 'CTSA', 'GFPT1', 'MGAT2']	[['REAC'], ['REAC'], ['REAC'], ['REAC'], ['REAC'], ['REAC'], ['REAC'], ['REAC'], ['REAC'], ['REAC'], ['REAC'], ['REAC'], ['REAC'], ['REAC'], ['REAC'], ['REAC'], ['REAC'], ['REAC'], ['REAC'], ['REAC'], ['REAC'], ['REAC'], ['REAC'], ['REAC'], ['REAC'], ['REAC']]	MEgreen
REAC	REAC:R-HSA-381426	Regulation of Insulin-like Growth Factor (IGF) transport and uptake by Insulin-like Growth Factor Binding Proteins (IGFBPs)	8.91465e-06	TRUE	Regulation of Insulin-like Growth Factor (IGF) transport and uptake by Insulin-like Growth Factor Binding Proteins (IGFBPs)	82	488	31	4386	0.0635246	0.378049	query_1	['REAC:R-HSA-392499']	['QSOX1', 'IGFBP6', 'SERPINA10', 'IGFBP3', 'IGFALS', 'IGFBP4', 'MMP2', 'MXRA8', 'MFGE8', 'CST3', 'IGFBP2', 'CCN1', 'GAS6', 'PRSS23', 'IGF2', 'IGFBP5', 'APP', 'MEN1', 'PCSK9', 'FUCA2', 'APLP2', 'FAM20C', 'TIMP1', 'DNAJC3', 'PROC', 'F2', 'APOE', 'MMP1', 'APOA5', 'SPP2', 'SPARCL1']	[['REAC'], ['REAC'], ['REAC'], ['REAC'], ['REAC'], ['REAC'], ['REAC'], ['REAC'], ['REAC'], ['REAC'], ['REAC'], ['REAC'], ['REAC'], ['REAC'], ['REAC'], ['REAC'], ['REAC'], ['REAC'], ['REAC'], ['REAC'], ['REAC'], ['REAC'], ['REAC'], ['REAC'], ['REAC'], ['REAC'], ['REAC'], ['REAC'], ['REAC'], ['REAC'], ['REAC']]	MEgreen
REAC	REAC:R-HSA-1474244	Extracellular matrix organization	9.23242e-06	TRUE	Extracellular matrix organization	179	488	50	4386	0.102459	0.27933	query_1	['REAC:0000000']	['PCOLCE2', 'LOXL4', 'PTPRS', 'MMP11', 'CDH1', 'BMP1', 'SERPINE1', 'PCOLCE', 'COL11A2', 'MMP2', 'PLOD1', 'TIMP2', 'PDGFA', 'LAMA2', 'ITGA3', 'ITGAV', 'VTN', 'CD47', 'TLL2', 'ADAM15', 'SCUBE3', 'COL4A4', 'APP', 'ITGB5', 'MMP14', 'ITGB3', 'CD151', 'LOXL3', 'ADAM9', 'HAPLN1', 'NCSTN', 'TIMP1', 'VCAM1', 'MMP19', 'LOXL2', 'MMP1', 'ACAN', 'ADAMTS4', 'HTRA1', 'ITGA4', 'CEACAM1', 'COMP', 'CTSL', 'AGRN', …	[['REAC'], ['REAC'], ['REAC'], ['REAC'], ['REAC'], ['REAC'], ['REAC'], ['REAC'], ['REAC'], ['REAC'], ['REAC'], ['REAC'], ['REAC'], ['REAC'], ['REAC'], ['REAC'], ['REAC'], ['REAC'], ['REAC'], ['REAC'], ['REAC'], ['REAC'], ['REAC'], ['REAC'], ['REAC'], ['REAC'], ['REAC'], ['REAC'], ['REAC'], ['REAC'], ['REAC'], ['REAC'], ['REAC'], ['REAC'], ['REAC'], ['REAC'], ['REAC'], ['REAC'], ['REAC'], ['REAC']…	MEgreen
REAC	REAC:R-HSA-5173105	O-linked glycosylation	0.000102097	TRUE	O-linked glycosylation	24	488	15	4386	0.0307377	0.625	query_1	['REAC:R-HSA-597592']	['ADAMTS7', 'B3GNT9', 'SPON2', 'ST3GAL1', 'CFP', 'GALNT16', 'B3GNT7', 'THBS2', 'SPON1', 'ADAMTSL3', 'B4GALT5', 'GALNT2', 'ADAMTS4', 'POFUT2', 'GALNT12']	[['REAC'], ['REAC'], ['REAC'], ['REAC'], ['REAC'], ['REAC'], ['REAC'], ['REAC'], ['REAC'], ['REAC'], ['REAC'], ['REAC'], ['REAC'], ['REAC'], ['REAC']]	MEgreen
REAC	REAC:R-HSA-166665	Terminal pathway of complement	0.00111559	TRUE	Terminal pathway of complement	8	488	8	4386	0.0163934	1	query_1	['REAC:R-HSA-166658']	['C8A', 'C8B', 'CLU', 'C6', 'C8G', 'C5', 'C7', 'C9']	[['REAC'], ['REAC'], ['REAC'], ['REAC'], ['REAC'], ['REAC'], ['REAC'], ['REAC']]	MEgreen
REAC	REAC:R-HSA-5668914	Diseases of metabolism	0.0109632	TRUE	Diseases of metabolism	101	488	30	4386	0.0614754	0.29703	query_1	['REAC:R-HSA-1643685']	['CHST3', 'EXT1', 'CHST14', 'ADAMTS7', 'SPON2', 'IDUA', 'CHSY1', 'CFP', 'EXT2', 'LFNG', 'NOTCH3', 'NAGLU', 'GPC4', 'NEU1', 'GPC1', 'B3GAT3', 'OMD', 'TCN2', 'THBS2', 'SPON1', 'ADAMTSL3', 'B4GALT1', 'ACAN', 'ADAMTS4', 'FMO3', 'AGRN', 'GALNT12', 'CTSA', 'GFPT1', 'MGAT2']	[['REAC'], ['REAC'], ['REAC'], ['REAC'], ['REAC'], ['REAC'], ['REAC'], ['REAC'], ['REAC'], ['REAC'], ['REAC'], ['REAC'], ['REAC'], ['REAC'], ['REAC'], ['REAC'], ['REAC'], ['REAC'], ['REAC'], ['REAC'], ['REAC'], ['REAC'], ['REAC'], ['REAC'], ['REAC'], ['REAC'], ['REAC'], ['REAC'], ['REAC'], ['REAC']]	MEgreen
REAC	REAC:R-HSA-114608	Platelet degranulation	0.0139437	TRUE	Platelet degranulation	102	488	30	4386	0.0614754	0.294118	query_1	['REAC:R-HSA-76005']	['QSOX1', 'CFD', 'SELENOP', 'CLU', 'SERPINE1', 'LGALS3BP', 'GAS6', 'IGF2', 'RARRES2', 'VEGFB', 'SRGN', 'CD109', 'APP', 'HGF', 'APLP2', 'ITGB3', 'PF4', 'ISLR', 'LEFTY2', 'TIMP1', 'HRG', 'LHFPL2', 'CD63', 'APOH', 'CD9', 'SPP2', 'PPBP', 'CD36', 'CHID1', 'PDGFB']	[['REAC'], ['REAC'], ['REAC'], ['REAC'], ['REAC'], ['REAC'], ['REAC'], ['REAC'], ['REAC'], ['REAC'], ['REAC'], ['REAC'], ['REAC'], ['REAC'], ['REAC'], ['REAC'], ['REAC'], ['REAC'], ['REAC'], ['REAC'], ['REAC'], ['REAC'], ['REAC'], ['REAC'], ['REAC'], ['REAC'], ['REAC'], ['REAC'], ['REAC'], ['REAC']]	MEgreen
REAC	REAC:R-HSA-8957275	Post-translational protein phosphorylation	0.0234375	TRUE	Post-translational protein phosphorylation	73	488	24	4386	0.0491803	0.328767	query_1	['REAC:R-HSA-597592']	['QSOX1', 'SERPINA10', 'IGFBP3', 'IGFBP4', 'MXRA8', 'MFGE8', 'CST3', 'CCN1', 'GAS6', 'PRSS23', 'IGFBP5', 'APP', 'MEN1', 'PCSK9', 'FUCA2', 'APLP2', 'FAM20C', 'TIMP1', 'DNAJC3', 'PROC', 'APOE', 'APOA5', 'SPP2', 'SPARCL1']	[['REAC'], ['REAC'], ['REAC'], ['REAC'], ['REAC'], ['REAC'], ['REAC'], ['REAC'], ['REAC'], ['REAC'], ['REAC'], ['REAC'], ['REAC'], ['REAC'], ['REAC'], ['REAC'], ['REAC'], ['REAC'], ['REAC'], ['REAC'], ['REAC'], ['REAC'], ['REAC'], ['REAC']]	MEgreen
REAC	REAC:R-HSA-76005	Response to elevated platelet cytosolic Ca2+	0.035075	TRUE	Response to elevated platelet cytosolic Ca2+	106	488	30	4386	0.0614754	0.283019	query_1	['REAC:R-HSA-76002']	['QSOX1', 'CFD', 'SELENOP', 'CLU', 'SERPINE1', 'LGALS3BP', 'GAS6', 'IGF2', 'RARRES2', 'VEGFB', 'SRGN', 'CD109', 'APP', 'HGF', 'APLP2', 'ITGB3', 'PF4', 'ISLR', 'LEFTY2', 'TIMP1', 'HRG', 'LHFPL2', 'CD63', 'APOH', 'CD9', 'SPP2', 'PPBP', 'CD36', 'CHID1', 'PDGFB']	[['REAC'], ['REAC'], ['REAC'], ['REAC'], ['REAC'], ['REAC'], ['REAC'], ['REAC'], ['REAC'], ['REAC'], ['REAC'], ['REAC'], ['REAC'], ['REAC'], ['REAC'], ['REAC'], ['REAC'], ['REAC'], ['REAC'], ['REAC'], ['REAC'], ['REAC'], ['REAC'], ['REAC'], ['REAC'], ['REAC'], ['REAC'], ['REAC'], ['REAC'], ['REAC']]	MEgreen
REAC	REAC:R-HSA-1793185	Chondroitin sulfate/dermatan sulfate metabolism	0.0358487	TRUE	Chondroitin sulfate/dermatan sulfate metabolism	22	488	12	4386	0.0245902	0.545455	query_1	['REAC:R-HSA-1630316']	['CHSY3', 'CHST3', 'CHST14', 'CHPF', 'IDUA', 'CHSY1', 'CHPF2', 'GPC4', 'GPC1', 'B3GAT3', 'AGRN', 'CHST13']	[['REAC'], ['REAC'], ['REAC'], ['REAC'], ['REAC'], ['REAC'], ['REAC'], ['REAC'], ['REAC'], ['REAC'], ['REAC'], ['REAC']]	MEgreen

## Sheet: MEgrey
source	native	name	p_value	significant	description	term_size	query_size	intersection_size	effective_domain_size	precision	recall	query	parents	intersections	evidences	module
GO:CC	GO:0005622	intracellular anatomical structure	1.35744e-06	TRUE	"A component of a cell contained within (but not including) the plasma membrane. In eukaryotes it includes the nucleus and cytoplasm." [ISBN:0198506732]	3909	1545	1440	4386	0.932039	0.368381	query_1	['GO:0110165']	['SART1', 'BTAF1', 'BIRC6', 'CHM', 'PDCD2L', 'INTS14', 'SPATA7', 'MAMDC2', 'HS3ST1', 'SLC35B2', 'PRPF31', 'PSAT1', 'NEK7', 'DOCK5', 'PRSS3', 'GBP6', 'POLG', 'STARD5', 'MAPK3', 'SEPTIN1', 'NHS', 'UCHL5', 'GOLM1', 'COL4A3', 'SHH', 'IGFBP1', 'CCDC18', 'NRP1', 'NFS1', 'COL5A3', 'COL16A1', 'FGF7', 'PRKRIP1', 'OS9', 'SH3BP5L', 'SEC24B', 'ZC3H4', 'RCSD1', 'CSTF2T', 'DRG2', 'RAB4A', 'COL2A1', 'ARCN1', 'T…	[['IDA', 'IPI', 'IBA', 'TAS', 'NAS', 'IEA'], ['IDA', 'IEA'], ['IDA', 'IBA', 'TAS', 'IEA'], ['IDA', 'IMP', 'IBA', 'TAS', 'IEA'], ['IEA'], ['IDA', 'TAS', 'NAS', 'IEA'], ['IDA', 'IBA', 'IEA'], ['IDA'], ['TAS', 'IEA'], ['IDA', 'TAS', 'IEA'], ['IDA', 'IPI', 'IBA', 'TAS', 'NAS', 'IC', 'IEA'], ['IDA', 'IBA', 'TAS'], ['IDA', 'ISS', 'IBA', 'IEA'], ['IDA', 'ISS', 'IBA', 'IEA'], ['TAS'], ['IBA', 'IEA'], ['I…	MEgrey
GO:CC	GO:0005829	cytosol	0.000417182	TRUE	"The part of the cytoplasm that does not contain organelles but which does contain other particulate matter, such as protein complexes." [GOC:hjd, GOC:jl]	2096	1545	828	4386	0.535922	0.395038	query_1	['GO:0005737', 'GO:0110165']	['SART1', 'BIRC6', 'CHM', 'SPATA7', 'PSAT1', 'DOCK5', 'STARD5', 'MAPK3', 'UCHL5', 'SHH', 'NRP1', 'NFS1', 'SEC24B', 'ZC3H4', 'RCSD1', 'DRG2', 'ARCN1', 'TAB1', 'FES', 'BICD2', 'MINK1', 'NUCB2', 'SBDS', 'S100A3', 'ARIH1', 'TRAF1', 'FARSA', 'PIR', 'PFDN4', 'DOCK4', 'NUP93', 'ASS1', 'RHEB', 'COL21A1', 'PCBD1', 'SRA1', 'MON2', 'THOP1', 'FGD5', 'RO60', 'NUP153', 'EIF4B', 'DCAF7', 'TSN', 'DYNC1I2', 'META…	[['TAS'], ['TAS'], ['IMP', 'IBA', 'TAS', 'IEA'], ['IDA'], ['IDA', 'TAS'], ['IDA'], ['TAS'], ['TAS', 'IEA'], ['IDA', 'TAS', 'IEA'], ['TAS'], ['IDA'], ['IDA', 'IBA', 'TAS', 'NAS'], ['IDA', 'TAS', 'IEA'], ['IDA'], ['IEA'], ['IDA'], ['TAS'], ['IDA', 'IBA', 'TAS'], ['TAS', 'IEA'], ['IDA', 'IBA'], ['TAS'], ['TAS'], ['IDA'], ['IDA'], ['TAS'], ['TAS'], ['TAS'], ['IDA'], ['NAS'], ['IDA', 'TAS', 'IEA'], ['…	MEgrey

## Sheet: MEred
source	native	name	p_value	significant	description	term_size	query_size	intersection_size	effective_domain_size	precision	recall	query	parents	intersections	evidences	module
GO:BP	GO:0002250	adaptive immune response	1.65877e-51	TRUE	"An immune response mediated by cells expressing specific receptors for antigens produced through a somatic diversification process, and allowing for an enhanced secondary response to subsequent exposures to the same antigen (immunological memory)." [GO_REF:0000022, GOC:add, ISBN:0781735149]	203	237	83	4386	0.350211	0.408867	query_1	['GO:0006955']	['SERPING1', 'IGHV3-38', 'C1RL', 'IGKV3D-15', 'CFI', 'IGKV6-21', 'IGKV4-1', 'IGHV5-51', 'IGHV3-7', 'IGHV3-49', 'IGKV1-27', 'IGKV1-6', 'IGHV1-18', 'IGHV3-64D', 'IGHV3-43', 'IGKV3D-20', 'IGLV2-14', 'IGHV1-2', 'IGLV1-44', 'IGLV3-25', 'IGKV1-8', 'IGLV5-45', 'IGHG2', 'IGLV3-19', 'C4A', 'IGKJ1', 'IGHV1-45', 'IGHV3-15', 'IGHA2', 'C4BPA', 'IGHV1-46', 'IGLV1-47', 'IGLV7-46', 'C3', 'C4BPB', 'IGLL5', 'IGHV3…	[['IEA'], ['IBA', 'IEA'], ['IEA'], ['IEA'], ['IEA'], ['IEA'], ['IEA'], ['IBA', 'IEA'], ['IBA', 'IEA'], ['IBA', 'IEA'], ['IEA'], ['IEA'], ['IBA', 'IEA'], ['IBA', 'IEA'], ['IBA', 'IEA'], ['IEA'], ['IEA'], ['IBA', 'IEA'], ['IEA'], ['IEA'], ['IEA'], ['IEA'], ['IBA', 'NAS', 'IEA'], ['IEA'], ['IEA'], ['IEA'], ['IBA', 'IEA'], ['IBA', 'IEA'], ['IBA', 'NAS', 'IEA'], ['IDA', 'IBA', 'IEA'], ['IBA', 'IEA'], …	MEred
GO:BP	GO:0006955	immune response	6.31809e-33	TRUE	"Any immune system process that functions in the calibrated response of an organism to a potential internal or invasive threat." [GO_REF:0000022, GOC:add]	644	237	115	4386	0.485232	0.178571	query_1	['GO:0002376', 'GO:0050896']	['SERPING1', 'IGHV3-38', 'C1RL', 'IGKV3D-15', 'CFI', 'PGLYRP2', 'IGKV6-21', 'FCN3', 'APOA1', 'MASP1', 'IGKV4-1', 'APOL1', 'IGHV5-51', 'IGHV3-7', 'GPLD1', 'IGHV3-49', 'IGKV1-27', 'F12', 'IGKV1-6', 'IGHV1-18', 'IGHV3-64D', 'IGHV3-43', 'CFH', 'IGKV3D-20', 'IGLV2-14', 'IGHV1-2', 'IGLV1-44', 'IGLV3-25', 'IGKV1-8', 'IGLV5-45', 'IGHG2', 'IGLV3-19', 'APOA4', 'C4A', 'IGKJ1', 'IGHV1-45', 'IGHV3-15', 'IGHA2…	[['IDA', 'IEA'], ['IBA', 'IEA'], ['IEA'], ['IBA', 'IEA'], ['IEA'], ['NAS', 'IEA'], ['IBA', 'IEA'], ['IDA', 'IBA', 'NAS', 'IEA'], ['IDA'], ['IDA', 'IMP', 'IBA', 'IEA'], ['IBA', 'NAS', 'IEA'], ['IDA'], ['IBA', 'IEA'], ['IBA', 'NAS', 'IEA'], ['IDA'], ['IBA', 'IEA'], ['IBA', 'IEA'], ['TAS'], ['IBA', 'IEA'], ['IBA', 'IEA'], ['IBA', 'IEA'], ['IBA', 'IEA'], ['IDA', 'IBA', 'TAS', 'IEA'], ['IBA', 'IEA'], …	MEred
GO:BP	GO:0016064	immunoglobulin mediated immune response	1.93498e-30	TRUE	"An immune response mediated by immunoglobulins, whether cell-bound or in solution." [GO_REF:0000022, GOC:add, ISBN:0781735149]	83	237	44	4386	0.185654	0.53012	query_1	['GO:0019724']	['SERPING1', 'IGHV3-38', 'C1RL', 'CFI', 'IGHV5-51', 'IGHV3-7', 'IGHV3-49', 'IGHV1-18', 'IGHV3-64D', 'IGHV3-43', 'IGHV1-2', 'IGHG2', 'C4A', 'IGHV1-45', 'IGHV3-15', 'IGHA2', 'C4BPA', 'IGHV1-46', 'C3', 'C4BPB', 'IGLL5', 'IGHV3-72', 'MASP2', 'IGHV3-35', 'C4B_2', 'IGHV1-69', 'CFB', 'C2', 'HPX', 'MBL2', 'IGHG1', 'IGHV1-3', 'IGLC3', 'IGHV3-13', 'IGHA1', 'IGHM', 'IGHV4-28', 'C1S', 'IGHG4', 'IGHV2-26', 'I…	[['IEA'], ['IBA'], ['IEA'], ['IEA'], ['IBA'], ['IBA'], ['IBA'], ['IBA'], ['IBA'], ['IBA'], ['IBA'], ['IBA'], ['IEA'], ['IBA'], ['IBA'], ['IBA'], ['IDA', 'IBA', 'IEA'], ['IBA'], ['IEA'], ['IDA', 'IEA'], ['IBA'], ['IBA'], ['IEA'], ['IBA'], ['IEA'], ['IBA'], ['IEA'], ['TAS', 'IEA'], ['IEA'], ['IEA'], ['IDA', 'IBA'], ['IBA'], ['IBA'], ['IBA'], ['IBA'], ['IBA'], ['IBA'], ['IEA'], ['IBA'], ['IBA'], ['I…	MEred
GO:BP	GO:0019724	B cell mediated immunity	1.93498e-30	TRUE	"Any process involved with the carrying out of an immune response by a B cell, through, for instance, the production of antibodies or cytokines, or antigen presentation to T cells." [GO_REF:0000022, GOC:add, ISBN:0781735149]	83	237	44	4386	0.185654	0.53012	query_1	['GO:0002449', 'GO:0002460']	['SERPING1', 'IGHV3-38', 'C1RL', 'CFI', 'IGHV5-51', 'IGHV3-7', 'IGHV3-49', 'IGHV1-18', 'IGHV3-64D', 'IGHV3-43', 'IGHV1-2', 'IGHG2', 'C4A', 'IGHV1-45', 'IGHV3-15', 'IGHA2', 'C4BPA', 'IGHV1-46', 'C3', 'C4BPB', 'IGLL5', 'IGHV3-72', 'MASP2', 'IGHV3-35', 'C4B_2', 'IGHV1-69', 'CFB', 'C2', 'HPX', 'MBL2', 'IGHG1', 'IGHV1-3', 'IGLC3', 'IGHV3-13', 'IGHA1', 'IGHM', 'IGHV4-28', 'C1S', 'IGHG4', 'IGHV2-26', 'I…	[['IEA'], ['IBA'], ['IEA'], ['IEA'], ['IBA'], ['IBA'], ['IBA'], ['IBA'], ['IBA'], ['IBA'], ['IBA'], ['IBA'], ['IEA'], ['IBA'], ['IBA'], ['IBA'], ['IDA', 'IBA', 'IEA'], ['IBA'], ['IEA'], ['IDA', 'IEA'], ['IBA'], ['IBA'], ['IEA'], ['IBA'], ['IEA'], ['IBA'], ['IEA'], ['TAS', 'IEA'], ['IEA'], ['IEA'], ['IDA', 'IBA'], ['IBA'], ['IBA'], ['IBA'], ['IBA'], ['IBA'], ['IBA'], ['IEA'], ['IBA'], ['IBA'], ['I…	MEred
GO:BP	GO:0002376	immune system process	1.5415e-29	TRUE	"Any process involved in the development or functioning of the immune system, an organismal system for calibrated responses to potential internal or invasive threats." [GO_REF:0000022, GOC:add]	883	237	130	4386	0.548523	0.147225	query_1	['GO:0008150']	['SERPING1', 'IGHV3-38', 'C1RL', 'IGKV3D-15', 'CFI', 'PGLYRP2', 'IGKV6-21', 'FCN3', 'APOA1', 'MASP1', 'IGKV4-1', 'APOL1', 'IGHV5-51', 'IGHV3-7', 'GPLD1', 'SELL', 'IGHV3-49', 'IGKV1-27', 'F12', 'IGKV1-6', 'IGHV1-18', 'IGHV3-64D', 'IGHV3-43', 'CFH', 'IGKV3D-20', 'IGLV2-14', 'ORM2', 'IGHV1-2', 'IGLV1-44', 'IGLV3-25', 'IGKV1-8', 'IGLV5-45', 'IGHG2', 'IGLV3-19', 'APOA4', 'C4A', 'IGKJ1', 'IGHV1-45', 'I…	[['IDA', 'IEA'], ['IBA', 'IEA'], ['IEA'], ['IBA', 'IEA'], ['IEA'], ['NAS', 'IEA'], ['IBA', 'IEA'], ['IDA', 'IBA', 'NAS', 'IEA'], ['IDA'], ['IDA', 'IMP', 'IBA', 'IEA'], ['IBA', 'NAS', 'IEA'], ['IDA'], ['IBA', 'IEA'], ['IBA', 'NAS', 'IEA'], ['IDA'], ['IMP', 'IBA', 'IEA'], ['IBA', 'IEA'], ['IBA', 'IEA'], ['TAS'], ['IBA', 'IEA'], ['IBA', 'IEA'], ['IBA', 'IEA'], ['IBA', 'IEA'], ['IDA', 'IBA', 'TAS', '…	MEred
GO:BP	GO:0002460	adaptive immune response based on somatic recombination of immune receptors built from immunoglobulin superfamily domains	4.6341e-20	TRUE	"An immune response mediated by lymphocytes expressing specific receptors for antigen produced through a somatic diversification process that includes somatic recombination of germline gene segments encoding immunoglobulin superfamily domains. Recombined receptors for antigen encoded by immunoglobulin superfamily domains include T cell receptors and immunoglobulins (antibodies) produced by B cell…	131	237	44	4386	0.185654	0.335878	query_1	['GO:0002250']	['SERPING1', 'IGHV3-38', 'C1RL', 'CFI', 'IGHV5-51', 'IGHV3-7', 'IGHV3-49', 'IGHV1-18', 'IGHV3-64D', 'IGHV3-43', 'IGHV1-2', 'IGHG2', 'C4A', 'IGHV1-45', 'IGHV3-15', 'IGHA2', 'C4BPA', 'IGHV1-46', 'C3', 'C4BPB', 'IGLL5', 'IGHV3-72', 'MASP2', 'IGHV3-35', 'C4B_2', 'IGHV1-69', 'CFB', 'C2', 'HPX', 'MBL2', 'IGHG1', 'IGHV1-3', 'IGLC3', 'IGHV3-13', 'IGHA1', 'IGHM', 'IGHV4-28', 'C1S', 'IGHG4', 'IGHV2-26', 'I…	[['IEA'], ['IBA'], ['IEA'], ['IEA'], ['IBA'], ['IBA'], ['IBA'], ['IBA'], ['IBA'], ['IBA'], ['IBA'], ['IBA'], ['IEA'], ['IBA'], ['IBA'], ['IBA'], ['IDA', 'IBA', 'IEA'], ['IBA'], ['IEA'], ['IDA', 'IEA'], ['IBA'], ['IBA'], ['IEA'], ['IBA'], ['IEA'], ['IBA'], ['IEA'], ['TAS', 'IEA'], ['IEA'], ['IEA'], ['IDA', 'IBA'], ['IBA'], ['IBA'], ['IBA'], ['IBA'], ['IBA'], ['IBA'], ['IEA'], ['IBA'], ['IBA'], ['I…	MEred
GO:BP	GO:0002449	lymphocyte mediated immunity	2.70487e-19	TRUE	"Any process involved in the carrying out of an immune response by a lymphocyte." [GO_REF:0000022, GOC:add, ISBN:0781735149]	136	237	44	4386	0.185654	0.323529	query_1	['GO:0002443']	['SERPING1', 'IGHV3-38', 'C1RL', 'CFI', 'IGHV5-51', 'IGHV3-7', 'IGHV3-49', 'IGHV1-18', 'IGHV3-64D', 'IGHV3-43', 'IGHV1-2', 'IGHG2', 'C4A', 'IGHV1-45', 'IGHV3-15', 'IGHA2', 'C4BPA', 'IGHV1-46', 'C3', 'C4BPB', 'IGLL5', 'IGHV3-72', 'MASP2', 'IGHV3-35', 'C4B_2', 'IGHV1-69', 'CFB', 'C2', 'HPX', 'MBL2', 'IGHG1', 'IGHV1-3', 'IGLC3', 'IGHV3-13', 'IGHA1', 'IGHM', 'IGHV4-28', 'C1S', 'IGHG4', 'IGHV2-26', 'I…	[['IEA'], ['IBA'], ['IEA'], ['IEA'], ['IBA'], ['IBA'], ['IBA'], ['IBA'], ['IBA'], ['IBA'], ['IBA'], ['IBA'], ['IEA'], ['IBA'], ['IBA'], ['IBA'], ['IDA', 'IBA', 'IEA'], ['IBA'], ['IEA'], ['IDA', 'IEA'], ['IBA'], ['IBA'], ['IEA'], ['IBA'], ['IEA'], ['IBA'], ['IEA'], ['TAS', 'IEA'], ['IEA'], ['IEA'], ['IDA', 'IBA'], ['IBA'], ['IBA'], ['IBA'], ['IBA'], ['IBA'], ['IBA'], ['IEA'], ['IBA'], ['IBA'], ['I…	MEred
GO:BP	GO:0002252	immune effector process	7.23792e-18	TRUE	"Any process of the immune system that executes a component of an immune response. An effector immune process takes place after its activation." [GO_REF:0000022, GOC:add, ISBN:0781735149]	267	237	59	4386	0.248945	0.220974	query_1	['GO:0002376']	['SERPING1', 'IGHV3-38', 'C1RL', 'CFI', 'PGLYRP2', 'FCN3', 'APOA1', 'MASP1', 'IGHV5-51', 'IGHV3-7', 'IGHV3-49', 'IGHV1-18', 'IGHV3-64D', 'IGHV3-43', 'CFH', 'IGHV1-2', 'IGHG2', 'C4A', 'IGHV1-45', 'IGHV3-15', 'IGHA2', 'C4BPA', 'IGHV1-46', 'C3', 'C4BPB', 'IGLL5', 'IGHV3-72', 'MASP2', 'IGHV3-35', 'C4B_2', 'DBH', 'APOA2', 'A2M', 'IGHV1-69', 'CFB', 'C2', 'HPX', 'C1R', 'MBL2', 'CD5L', 'IGHG1', 'IGHV1-3'…	[['IDA', 'IEA'], ['IBA'], ['IEA'], ['IEA'], ['IEA'], ['IDA', 'IBA', 'IEA'], ['IDA'], ['IDA', 'IMP', 'IBA', 'IEA'], ['IBA'], ['IBA'], ['IBA'], ['IBA'], ['IBA'], ['IBA'], ['IDA', 'IBA', 'TAS', 'IEA'], ['IBA'], ['IBA'], ['IGI', 'IBA', 'IEA'], ['IBA'], ['IBA'], ['IBA'], ['IDA', 'IBA', 'IEA'], ['IBA'], ['IMP', 'IBA', 'IEA'], ['IDA', 'IEA'], ['IBA'], ['IBA'], ['IDA', 'IBA', 'IEA'], ['IBA'], ['IGI', 'IB…	MEred
GO:BP	GO:0006956	complement activation	9.34832e-18	TRUE	"Any process involved in the activation of any of the steps of the complement cascade, which allows for the direct killing of microbes, the disposal of immune complexes, and the regulation of other immune processes; the initial steps of complement activation involve one of three pathways, the classical pathway, the alternative pathway, and the lectin pathway, all of which lead to the terminal com…	53	237	28	4386	0.118143	0.528302	query_1	['GO:0002252', 'GO:0002253', 'GO:0006959']	['SERPING1', 'C1RL', 'CFI', 'FCN3', 'MASP1', 'CFH', 'IGHG2', 'C4A', 'IGHA2', 'C4BPA', 'C3', 'C4BPB', 'MASP2', 'C4B_2', 'A2M', 'CFB', 'C2', 'C1R', 'MBL2', 'CD5L', 'IGHG1', 'FCN2', 'IGHA1', 'IGHM', 'C1S', 'IGHG4', 'COLEC11', 'TREM2']	[['IDA', 'IEA'], ['IEA'], ['IEA'], ['IDA', 'IBA', 'IEA'], ['IDA', 'IMP', 'IBA', 'IEA'], ['IDA', 'IBA', 'TAS', 'IEA'], ['IBA'], ['IGI', 'IBA', 'IEA'], ['IBA'], ['IDA', 'IBA', 'IEA'], ['IMP', 'IBA', 'IEA'], ['IDA', 'IEA'], ['IDA', 'IBA', 'IEA'], ['IGI', 'IBA', 'IEA'], ['IDA'], ['IBA', 'TAS', 'NAS', 'IEA'], ['IMP', 'IBA', 'TAS', 'IEA'], ['IEA'], ['IDA', 'IPI', 'IEA'], ['IEA'], ['IBA'], ['IDA', 'IBA'…	MEred
GO:BP	GO:0002443	leukocyte mediated immunity	3.6992e-15	TRUE	"Any process involved in the carrying out of an immune response by a leukocyte." [GO_REF:0000022, GOC:add, ISBN:0781735149]	176	237	45	4386	0.189873	0.255682	query_1	['GO:0002252']	['SERPING1', 'IGHV3-38', 'C1RL', 'CFI', 'IGHV5-51', 'IGHV3-7', 'IGHV3-49', 'IGHV1-18', 'IGHV3-64D', 'IGHV3-43', 'IGHV1-2', 'IGHG2', 'C4A', 'IGHV1-45', 'IGHV3-15', 'IGHA2', 'C4BPA', 'IGHV1-46', 'C3', 'C4BPB', 'IGLL5', 'IGHV3-72', 'MASP2', 'IGHV3-35', 'C4B_2', 'DBH', 'IGHV1-69', 'CFB', 'C2', 'HPX', 'MBL2', 'IGHG1', 'IGHV1-3', 'IGLC3', 'IGHV3-13', 'IGHA1', 'IGHM', 'IGHV4-28', 'C1S', 'IGHG4', 'IGHV2-…	[['IEA'], ['IBA'], ['IEA'], ['IEA'], ['IBA'], ['IBA'], ['IBA'], ['IBA'], ['IBA'], ['IBA'], ['IBA'], ['IBA'], ['IEA'], ['IBA'], ['IBA'], ['IBA'], ['IDA', 'IBA', 'IEA'], ['IBA'], ['IEA'], ['IDA', 'IEA'], ['IBA'], ['IBA'], ['IEA'], ['IBA'], ['IEA'], ['IEA'], ['IBA'], ['IEA'], ['TAS', 'IEA'], ['IEA'], ['IEA'], ['IDA', 'IBA'], ['IBA'], ['IBA'], ['IBA'], ['IBA'], ['IBA'], ['IBA'], ['IEA'], ['IBA'], ['I…	MEred
GO:BP	GO:0006959	humoral immune response	1.47961e-14	TRUE	"An immune response mediated through a body fluid." [GOC:hb, ISBN:0198506732]	101	237	34	4386	0.14346	0.336634	query_1	['GO:0006955']	['SERPING1', 'C1RL', 'CFI', 'FCN3', 'MASP1', 'CFH', 'IGHG2', 'C4A', 'IGHA2', 'C4BPA', 'C3', 'C4BPB', 'MASP2', 'C4B_2', 'A2M', 'CFB', 'C2', 'HPX', 'C1R', 'MBL2', 'JCHAIN', 'CD5L', 'IGKV3-20', 'IGHG1', 'FCN2', 'FGB', 'IGHA1', 'TF', 'IGHM', 'C1S', 'IGHG4', 'FGA', 'COLEC11', 'TREM2']	[['IDA', 'IEA'], ['IEA'], ['IEA'], ['IDA', 'IBA', 'IEA'], ['IDA', 'IMP', 'IBA', 'IEA'], ['IDA', 'IBA', 'TAS', 'IEA'], ['IBA'], ['IGI', 'IBA', 'IEA'], ['IDA', 'IBA'], ['IDA', 'IBA', 'IEA'], ['IMP', 'IBA', 'IEA'], ['IDA', 'IEA'], ['IDA', 'IBA', 'IEA'], ['IGI', 'IBA', 'IEA'], ['IDA'], ['IBA', 'TAS', 'NAS', 'IEA'], ['IMP', 'IBA', 'TAS', 'IEA'], ['IEA'], ['IEA'], ['IDA', 'IPI', 'IEA'], ['IDA', 'IBA'],…	MEred
GO:BP	GO:0002455	humoral immune response mediated by circulating immunoglobulin	3.04019e-13	TRUE	"An immune response dependent upon secreted immunoglobulin. An example of this process is found in Mus musculus." [GO_REF:0000022, GOC:add, ISBN:0781735149]	37	237	21	4386	0.0886076	0.567568	query_1	['GO:0006959', 'GO:0016064']	['SERPING1', 'C1RL', 'CFI', 'IGHG2', 'C4A', 'IGHA2', 'C4BPA', 'C3', 'C4BPB', 'MASP2', 'C4B_2', 'CFB', 'C2', 'HPX', 'MBL2', 'IGHG1', 'IGHA1', 'IGHM', 'C1S', 'IGHG4', 'TREM2']	[['IEA'], ['IEA'], ['IEA'], ['IBA'], ['IEA'], ['IBA'], ['IDA', 'IBA', 'IEA'], ['IEA'], ['IDA', 'IEA'], ['IEA'], ['IEA'], ['IEA'], ['TAS', 'IEA'], ['IEA'], ['IEA'], ['IBA'], ['IBA'], ['IBA'], ['IEA'], ['IBA'], ['ISS', 'IEA']]	MEred
GO:BP	GO:0006958	complement activation, classical pathway	3.14487e-13	TRUE	"Any process involved in the activation of any of the steps of the classical pathway of the complement cascade which allows for the direct killing of microbes, the disposal of immune complexes, and the regulation of other immune processes." [GOC:add, ISBN:0781735149]	33	237	20	4386	0.0843882	0.606061	query_1	['GO:0002455', 'GO:0006956']	['SERPING1', 'C1RL', 'CFI', 'IGHG2', 'C4A', 'IGHA2', 'C4BPA', 'C3', 'C4BPB', 'MASP2', 'C4B_2', 'CFB', 'C2', 'MBL2', 'IGHG1', 'IGHA1', 'IGHM', 'C1S', 'IGHG4', 'TREM2']	[['IEA'], ['IEA'], ['IEA'], ['IBA'], ['IEA'], ['IBA'], ['IDA', 'IBA', 'IEA'], ['IEA'], ['IDA', 'IEA'], ['IEA'], ['IEA'], ['IEA'], ['TAS', 'IEA'], ['IEA'], ['IBA'], ['IBA'], ['IBA'], ['IEA'], ['IBA'], ['ISS', 'IEA']]	MEred
GO:BP	GO:0050896	response to stimulus	3.75223e-13	TRUE	"Any process that results in a change in state or activity of a cell or an organism (in terms of movement, secretion, enzyme production, gene expression, etc.) as a result of a stimulus. The process begins with detection of the stimulus and ends with a change in state or activity or the cell or organism." [GOC:ai, GOC:bf]	2353	237	189	4386	0.797468	0.080323	query_1	['GO:0008150']	['SERPING1', 'SERPIND1', 'KLKB1', 'AGT', 'IGHV3-38', 'SERPINF2', 'HGFAC', 'C1RL', 'APOM', 'IGKV3D-15', 'ITIH4', 'CFI', 'PGLYRP2', 'CPN1', 'SAA4', 'IGKV6-21', 'FCN3', 'APOA1', 'BCHE', 'MASP1', 'SERPINA3', 'IGKV4-1', 'ATRN', 'APOL1', 'IGHV5-51', 'IGHV3-7', 'GPLD1', 'F13B', 'TTR', 'RECK', 'SELL', 'IGHV3-49', 'IGKV1-27', 'F12', 'IGKV1-6', 'IGHV1-18', 'LRG1', 'IGHV3-64D', 'IGHV3-43', 'CFH', 'IGKV3D-20…	[['IDA', 'IEA'], ['IEA'], ['IDA', 'TAS', 'IEA'], ['IDA', 'IMP', 'ISS', 'TAS', 'NAS'], ['IBA', 'IEA'], ['IDA', 'TAS', 'IEA'], ['IBA'], ['IEA'], ['IEA'], ['IBA', 'IEA'], ['IEP', 'IEA'], ['IEA'], ['IDA', 'IBA', 'NAS', 'IEA'], ['IEA'], ['IEA'], ['IBA', 'IEA'], ['IDA', 'IBA', 'NAS', 'IEA'], ['IDA'], ['TAS', 'IEA'], ['IDA', 'IMP', 'IBA', 'IEA'], ['NAS', 'IEA'], ['IBA', 'NAS', 'IEA'], ['IEA'], ['IDA'], …	MEred
GO:BP	GO:0002526	acute inflammatory response	2.48279e-05	TRUE	"Inflammation which comprises a rapid, short-lived, relatively uniform response to acute injury or antigenic challenge and is characterized by accumulations of fluid, plasma proteins, and granulocytic leukocytes. An acute inflammatory response occurs within a matter of minutes or hours, and either resolves within a few days or becomes a chronic inflammatory response." [GO_REF:0000022, GOC:add, IS…	39	237	15	4386	0.0632911	0.384615	query_1	['GO:0006954']	['KLKB1', 'SERPINF2', 'ITIH4', 'SAA4', 'SERPINA3', 'F12', 'ORM2', 'C3', 'SERPINA1', 'A2M', 'MBL2', 'IGHG1', 'HP', 'ORM1', 'AHSG']	[['TAS'], ['IEA'], ['IEP', 'IEA'], ['IEA'], ['IEA'], ['IDA'], ['TAS', 'IEA'], ['IEA'], ['IEA'], ['IEA'], ['TAS'], ['IDA'], ['IEA'], ['TAS', 'IEA'], ['IDA']]	MEred
GO:BP	GO:0071827	plasma lipoprotein particle organization	0.000115876	TRUE	"A protein-lipid complex subunit organization process that results in the formation, disassembly, or alteration of a plasma lipoprotein particle. A plasma lipoprotein particle is a spherical particle with a hydrophobic core of triglycerides and/or cholesterol esters, surrounded by an amphipathic monolayer of phospholipids, cholesterol and apolipoproteins." [GOC:BHF, GOC:mah]	26	237	12	4386	0.0506329	0.461538	query_1	['GO:0032501', 'GO:0071825']	['LCAT', 'AGT', 'APOM', 'APOA1', 'APOA4', 'APOC2', 'PLA2G7', 'APOC3', 'APOA2', 'APOB', 'ABCA1', 'PRKACA']	[['IDA', 'TAS', 'IEA'], ['NAS'], ['IDA', 'IMP', 'ISS', 'IBA', 'IEA'], ['IDA'], ['IDA', 'IBA', 'TAS', 'IC'], ['TAS', 'IC'], ['IDA'], ['IDA', 'IMP', 'TAS', 'IC'], ['IDA', 'IBA'], ['IMP', 'IC'], ['IMP', 'ISS', 'TAS', 'IEA'], ['TAS']]	MEred
GO:BP	GO:0001867	complement activation, lectin pathway	0.000132797	TRUE	"Any process involved in the activation of any of the steps of the lectin pathway of the complement cascade which allows for the direct killing of microbes and the regulation of other immune processes." [GOC:add, ISBN:0781735149]	10	237	8	4386	0.0337553	0.8	query_1	['GO:0006956', 'GO:0045087']	['SERPING1', 'FCN3', 'MASP1', 'MASP2', 'A2M', 'MBL2', 'FCN2', 'COLEC11']	[['IDA'], ['IDA', 'IBA', 'IEA'], ['IMP', 'IBA', 'IEA'], ['IDA', 'IBA'], ['IDA'], ['IDA', 'IPI', 'IEA'], ['IDA', 'IBA', 'IEA'], ['IDA', 'IMP']]	MEred
GO:BP	GO:0006953	acute-phase response	0.000189877	TRUE	"An acute inflammatory response that involves non-antibody proteins whose concentrations in the plasma increase in response to infection or injury of homeothermic animals." [ISBN:0198506732]	22	237	11	4386	0.0464135	0.5	query_1	['GO:0002526']	['SERPINF2', 'ITIH4', 'SAA4', 'SERPINA3', 'ORM2', 'SERPINA1', 'A2M', 'MBL2', 'HP', 'ORM1', 'AHSG']	[['IEA'], ['IEP', 'IEA'], ['IEA'], ['IEA'], ['TAS', 'IEA'], ['IEA'], ['IEA'], ['TAS'], ['IEA'], ['TAS', 'IEA'], ['IDA']]	MEred
GO:BP	GO:0002920	regulation of humoral immune response	0.000263022	TRUE	"Any process that modulates the frequency, rate, or extent of a humoral immune response." [GOC:add]	18	237	10	4386	0.0421941	0.555556	query_1	['GO:0006959', 'GO:0050776']	['SERPING1', 'MASP1', 'CFH', 'C4BPA', 'C3', 'C4BPB', 'A2M', 'HPX', 'CD5L', 'TREM2']	[['IDA'], ['IDA'], ['IDA'], ['IDA', 'IBA'], ['IEA'], ['IDA'], ['IDA'], ['IEA'], ['IEA'], ['ISS', 'IEA']]	MEred
GO:BP	GO:0006952	defense response	0.000264787	TRUE	"Reactions, triggered in response to the presence of a foreign body or the occurrence of an injury, which result in restriction of damage to the organism attacked or prevention/recovery from the infection caused by the attack." [GOC:go_curators]	610	237	66	4386	0.278481	0.108197	query_1	['GO:0006950']	['SERPING1', 'KLKB1', 'AGT', 'SERPINF2', 'C1RL', 'ITIH4', 'CFI', 'PGLYRP2', 'SAA4', 'FCN3', 'APOA1', 'MASP1', 'SERPINA3', 'ATRN', 'APOL1', 'F12', 'CFH', 'ORM2', 'IGHG2', 'APOA4', 'C4A', 'IGHA2', 'C4BPA', 'PLA2G7', 'MST1', 'C3', 'C4BPB', 'SERPINA1', 'MASP2', 'C4B_2', 'A2M', 'CFB', 'APOD', 'ADAMTS13', 'C2', 'HPX', 'CDH5', 'C1R', 'MBL2', 'KNG1', 'IL1RAP', 'JCHAIN', 'CD5L', 'MMP3', 'IGKV3-20', 'IGHG1…	[['IDA', 'IEA'], ['TAS', 'IEA'], ['TAS'], ['IEA'], ['IEA'], ['IEP', 'IEA'], ['IEA'], ['IDA', 'IBA', 'NAS', 'IEA'], ['IEA'], ['IDA', 'IBA', 'NAS', 'IEA'], ['IDA'], ['IMP', 'IBA', 'IEA'], ['NAS', 'IEA'], ['IEA'], ['IDA'], ['IDA', 'TAS'], ['IDA', 'IEA'], ['TAS', 'IEA'], ['IBA'], ['IDA', 'IEA'], ['IEA'], ['IDA', 'IBA'], ['IEA'], ['TAS'], ['IEA'], ['IEA'], ['IEA'], ['IEA'], ['IDA', 'IBA', 'IEA'], ['IE…	MEred
GO:BP	GO:0034377	plasma lipoprotein particle assembly	0.000267389	TRUE	"The non-covalent aggregation and arrangement of proteins and lipids to form a plasma lipoprotein particle." [GOC:BHF, GOC:mah]	14	237	9	4386	0.0379747	0.642857	query_1	['GO:0065005', 'GO:0071827', 'GO:0097006']	['LCAT', 'APOM', 'APOA1', 'APOA4', 'APOC3', 'APOA2', 'APOB', 'ABCA1', 'PRKACA']	[['IEA'], ['ISS', 'IBA', 'IEA'], ['IDA'], ['TAS'], ['TAS'], ['IDA', 'IBA'], ['IC'], ['IMP', 'ISS', 'TAS', 'IEA'], ['TAS']]	MEred
GO:BP	GO:0050766	positive regulation of phagocytosis	0.000278339	TRUE	"Any process that activates or increases the frequency, rate or extent of phagocytosis." [GOC:ai]	39	237	14	4386	0.0590717	0.358974	query_1	['GO:0006909', 'GO:0045807', 'GO:0050764']	['FCN3', 'APOA1', 'C4A', 'C3', 'C4B_2', 'APOA2', 'C2', 'MBL2', 'FCN2', 'ITGA2', 'COLEC11', 'AHSG', 'TREM2', 'PTX3']	[['IDA'], ['IDA'], ['IGI'], ['IMP', 'ISS', 'IEA'], ['IGI'], ['IDA'], ['IMP'], ['IDA', 'IBA', 'IEA'], ['IDA'], ['IEA'], ['IDA'], ['IDA'], ['IMP', 'ISS', 'IBA', 'IEA'], ['IEA']]	MEred
GO:BP	GO:0071825	protein-lipid complex organization	0.000331217	TRUE	"Any process in which macromolecules aggregate, disaggregate, or are modified, resulting in the formation, disassembly, or alteration of a protein-lipid complex." [GOC:mah]	28	237	12	4386	0.0506329	0.428571	query_1	['GO:0043933']	['LCAT', 'AGT', 'APOM', 'APOA1', 'APOA4', 'APOC2', 'PLA2G7', 'APOC3', 'APOA2', 'APOB', 'ABCA1', 'PRKACA']	[['IDA', 'TAS', 'IEA'], ['NAS'], ['IDA', 'IMP', 'ISS', 'IBA', 'IEA'], ['IDA'], ['IDA', 'IMP', 'IBA', 'TAS', 'IC'], ['TAS', 'IC'], ['IDA'], ['IDA', 'IMP', 'TAS', 'IC'], ['IDA', 'IBA'], ['IMP', 'IC'], ['IMP', 'ISS', 'TAS', 'IEA'], ['TAS']]	MEred
GO:BP	GO:0019731	antibacterial humoral response	0.000609855	TRUE	"An immune response against bacteria mediated through a body fluid. Examples of this process are the antibacterial humoral responses in Mus musculus and Drosophila melanogaster." [GOC:go_curators, GOC:mtg_sensu]	24	237	11	4386	0.0464135	0.458333	query_1	['GO:0019730', 'GO:0042742']	['IGHG2', 'IGHA2', 'JCHAIN', 'IGKV3-20', 'IGHG1', 'FGB', 'IGHA1', 'TF', 'IGHM', 'IGHG4', 'FGA']	[['IBA'], ['IDA', 'IBA'], ['IDA'], ['IDA'], ['IBA'], ['IDA'], ['IDA', 'IBA'], ['IBA'], ['IDA', 'IBA'], ['IBA'], ['IDA']]	MEred
GO:BP	GO:0042730	fibrinolysis	0.000609855	TRUE	"A process that solubilizes fibrin in the bloodstream of a multicellular organism, chiefly by the proteolytic action of plasmin." [GOC:jl, PMID:15842654]	24	237	11	4386	0.0464135	0.458333	query_1	['GO:0030195']	['SERPING1', 'KLKB1', 'SERPINF2', 'F12', 'F11', 'GP1BA', 'PROS1', 'PLG', 'FGB', 'FGG', 'FGA']	[['IEA'], ['IDA', 'IEA'], ['IDA', 'TAS', 'IEA'], ['IDA', 'IEA'], ['IDA'], ['IDA'], ['IEA'], ['IDA', 'IEA'], ['IDA'], ['IDA'], ['IDA', 'IBA']]	MEred
GO:BP	GO:0030449	regulation of complement activation	0.000637181	TRUE	"Any process that modulates the frequency, rate or extent of complement activation." [GOC:go_curators]	15	237	9	4386	0.0379747	0.6	query_1	['GO:0002697', 'GO:0002920', 'GO:0006956']	['SERPING1', 'MASP1', 'CFH', 'C4BPA', 'C3', 'C4BPB', 'A2M', 'CD5L', 'TREM2']	[['IDA'], ['IDA'], ['IDA'], ['IDA', 'IBA'], ['IEA'], ['IDA'], ['IDA'], ['IEA'], ['ISS', 'IEA']]	MEred
GO:BP	GO:0097006	regulation of plasma lipoprotein particle levels	0.000842694	TRUE	"Any process involved in the maintenance of internal levels of plasma lipoprotein particles within an organism." [GOC:BHF]	42	237	14	4386	0.0590717	0.333333	query_1	['GO:0050789']	['LCAT', 'AGT', 'APOM', 'APOA1', 'GPLD1', 'APOA4', 'APOC2', 'PLA2G7', 'APOC3', 'APOA2', 'APOB', 'ABCA1', 'PRKACA', 'TREM2']	[['IDA', 'TAS', 'IEA'], ['NAS'], ['IDA', 'IMP', 'ISS', 'IBA', 'IEA'], ['IDA', 'IC'], ['ISS'], ['IDA', 'IBA', 'TAS', 'IC'], ['IDA', 'IMP', 'IBA', 'TAS', 'IC'], ['IDA'], ['IDA', 'IMP', 'IBA', 'TAS', 'IC'], ['IDA', 'IBA'], ['IMP', 'IC'], ['IMP', 'ISS', 'TAS', 'IEA'], ['TAS'], ['ISS', 'IEA']]	MEred
GO:BP	GO:0007596	blood coagulation	0.000858986	TRUE	"The sequential process in which the multiple coagulation factors of the blood interact, ultimately resulting in the formation of an insoluble fibrin clot; it may be divided into three stages: stage 1, the formation of intrinsic and extrinsic prothrombin converting principle; stage 2, the formation of thrombin; stage 3, the formation of stable fibrin polymers." [PMID:30700128]	131	237	25	4386	0.105485	0.19084	query_1	['GO:0007599', 'GO:0042060', 'GO:0050817']	['SERPING1', 'SERPIND1', 'KLKB1', 'SERPINF2', 'HGFAC', 'F13B', 'F12', 'F11', 'HABP2', 'C4BPB', 'SERPINA1', 'GP1BA', 'SERPINC1', 'PROS1', 'PLG', 'ADAMTS13', 'KNG1', 'F5', 'F10', 'FGB', 'FGG', 'ITGA2', 'FGA', 'VWF', 'MMRN1']	[['IEA'], ['IEA'], ['IDA', 'IEA'], ['IDA', 'TAS', 'IEA'], ['IBA'], ['IDA', 'IBA', 'TAS', 'IEA'], ['IDA', 'IBA', 'IC', 'IEA'], ['IDA', 'TAS', 'NAS', 'IEA'], ['IEA'], ['TAS'], ['IEA'], ['IDA', 'IPI', 'IMP', 'TAS', 'NAS', 'IEA'], ['IEA'], ['TAS', 'IEA'], ['IDA', 'IMP', 'IEA'], ['NAS', 'IEA'], ['IDA', 'IBA', 'IEA'], ['IBA', 'TAS', 'IEA'], ['TAS', 'IC', 'IEA'], ['IDA', 'IBA', 'IEA'], ['IDA', 'IMP', 'I…	MEred
GO:BP	GO:0007599	hemostasis	0.00100946	TRUE	"The stopping of bleeding (loss of body fluid) or the arrest of the circulation to an organ or part." [ISBN:0198506732]	132	237	25	4386	0.105485	0.189394	query_1	['GO:0050878']	['SERPING1', 'SERPIND1', 'KLKB1', 'SERPINF2', 'HGFAC', 'F13B', 'F12', 'F11', 'HABP2', 'C4BPB', 'SERPINA1', 'GP1BA', 'SERPINC1', 'PROS1', 'PLG', 'ADAMTS13', 'KNG1', 'F5', 'F10', 'FGB', 'FGG', 'ITGA2', 'FGA', 'VWF', 'MMRN1']	[['IEA'], ['IEA'], ['IDA', 'IEA'], ['IDA', 'TAS', 'IEA'], ['IBA'], ['IDA', 'IBA', 'TAS', 'IEA'], ['IDA', 'IBA', 'IC', 'IEA'], ['IDA', 'TAS', 'NAS', 'IEA'], ['IEA'], ['TAS'], ['IEA'], ['IDA', 'IPI', 'IMP', 'TAS', 'NAS', 'IEA'], ['IEA'], ['TAS', 'IEA'], ['IDA', 'IMP', 'IEA'], ['NAS', 'IEA'], ['IDA', 'IBA', 'IEA'], ['IBA', 'TAS', 'IEA'], ['TAS', 'IC', 'IEA'], ['IDA', 'IBA', 'IEA'], ['IDA', 'IMP', 'I…	MEred
GO:BP	GO:0050817	coagulation	0.00100946	TRUE	"The process in which a fluid solution, or part of it, changes into a solid or semisolid mass." [ISBN:0198506732]	132	237	25	4386	0.105485	0.189394	query_1	['GO:0032501']	['SERPING1', 'SERPIND1', 'KLKB1', 'SERPINF2', 'HGFAC', 'F13B', 'F12', 'F11', 'HABP2', 'C4BPB', 'SERPINA1', 'GP1BA', 'SERPINC1', 'PROS1', 'PLG', 'ADAMTS13', 'KNG1', 'F5', 'F10', 'FGB', 'FGG', 'ITGA2', 'FGA', 'VWF', 'MMRN1']	[['IEA'], ['IEA'], ['IDA', 'IEA'], ['IDA', 'TAS', 'IEA'], ['IBA'], ['IDA', 'IBA', 'TAS', 'IEA'], ['IDA', 'IBA', 'IC', 'IEA'], ['IDA', 'TAS', 'NAS', 'IEA'], ['IEA'], ['TAS'], ['IEA'], ['IDA', 'IPI', 'IMP', 'TAS', 'NAS', 'IEA'], ['IEA'], ['TAS', 'IEA'], ['IDA', 'IMP', 'IEA'], ['NAS', 'IEA'], ['IDA', 'IBA', 'IEA'], ['IBA', 'TAS', 'IEA'], ['TAS', 'IC', 'IEA'], ['IDA', 'IBA', 'IEA'], ['IDA', 'IMP', 'I…	MEred
GO:BP	GO:0065005	protein-lipid complex assembly	0.00138826	TRUE	"The aggregation, arrangement and bonding together of proteins and lipids to form a protein-lipid complex." [GOC:jl]	16	237	9	4386	0.0379747	0.5625	query_1	['GO:0065003', 'GO:0071825']	['LCAT', 'APOM', 'APOA1', 'APOA4', 'APOC3', 'APOA2', 'APOB', 'ABCA1', 'PRKACA']	[['IEA'], ['ISS', 'IBA', 'IEA'], ['IDA'], ['IMP', 'TAS'], ['TAS'], ['IDA', 'IBA'], ['IC'], ['IMP', 'ISS', 'TAS', 'IEA'], ['TAS']]	MEred
GO:BP	GO:0034368	protein-lipid complex remodeling	0.00183463	TRUE	"The acquisition, loss or modification of a protein or lipid within a protein-lipid complex." [GOC:BHF, GOC:mah, GOC:rl]	21	237	10	4386	0.0421941	0.47619	query_1	['GO:0034367', 'GO:0071825']	['LCAT', 'AGT', 'APOM', 'APOA1', 'APOA4', 'APOC2', 'PLA2G7', 'APOC3', 'APOA2', 'APOB']	[['IDA', 'TAS'], ['NAS'], ['IDA', 'IMP', 'IBA', 'IEA'], ['IDA'], ['IDA', 'IBA', 'IC'], ['TAS', 'IC'], ['IDA'], ['IDA', 'IMP', 'IC'], ['IDA', 'IBA'], ['IMP']]	MEred
GO:BP	GO:0034369	plasma lipoprotein particle remodeling	0.00183463	TRUE	"The acquisition, loss or modification of a protein or lipid within a plasma lipoprotein particle, including the hydrolysis of triglyceride by hepatic lipase, with the subsequent loss of free fatty acid, and the esterification of cholesterol by phosphatidylcholine-sterol O-acyltransferase (lecithin cholesterol acyltransferase; LCAT)." [GOC:BHF, GOC:expert_pt, GOC:mah, GOC:rl]	21	237	10	4386	0.0421941	0.47619	query_1	['GO:0034368', 'GO:0071827', 'GO:0097006']	['LCAT', 'AGT', 'APOM', 'APOA1', 'APOA4', 'APOC2', 'PLA2G7', 'APOC3', 'APOA2', 'APOB']	[['IDA', 'TAS'], ['NAS'], ['IDA', 'IMP', 'IBA', 'IEA'], ['IDA'], ['IDA', 'IBA', 'IC'], ['TAS', 'IC'], ['IDA'], ['IDA', 'IMP', 'IC'], ['IDA', 'IBA'], ['IMP']]	MEred
GO:BP	GO:0034367	protein-containing complex remodeling	0.00183463	TRUE	"The acquisition, loss, or modification of macromolecules within a complex, resulting in the alteration of an existing complex." [GOC:BHF, GOC:mah, GOC:mtg_mpo, GOC:rl]	21	237	10	4386	0.0421941	0.47619	query_1	['GO:0043933']	['LCAT', 'AGT', 'APOM', 'APOA1', 'APOA4', 'APOC2', 'PLA2G7', 'APOC3', 'APOA2', 'APOB']	[['IDA', 'TAS'], ['NAS'], ['IDA', 'IMP', 'IBA', 'IEA'], ['IDA'], ['IDA', 'IBA', 'IC'], ['TAS', 'IC'], ['IDA'], ['IDA', 'IMP', 'IC'], ['IDA', 'IBA'], ['IMP']]	MEred
GO:BP	GO:0034384	high-density lipoprotein particle clearance	0.00202497	TRUE	"The process in which a high-density lipoprotein particle is removed from the blood via receptor-mediated endocytosis and its constituent parts degraded." [GOC:BHF, GOC:mah]	9	237	7	4386	0.0295359	0.777778	query_1	['GO:0034381']	['APOM', 'APOA1', 'GPLD1', 'APOC2', 'APOC3', 'APOA2', 'TREM2']	[['ISS', 'IBA', 'IEA'], ['IC'], ['ISS'], ['IMP', 'IBA'], ['IMP', 'IBA'], ['IDA'], ['ISS', 'IEA']]	MEred
GO:BP	GO:0043691	reverse cholesterol transport	0.00329309	TRUE	"The directed movement of peripheral cell cholesterol, cholest-5-en-3-beta-ol, towards the liver for catabolism." [GOC:ecd, PMID:7751809]	13	237	8	4386	0.0337553	0.615385	query_1	['GO:0030301']	['LCAT', 'APOM', 'APOA1', 'APOA4', 'APOC2', 'APOC3', 'APOA2', 'ABCA1']	[['IDA'], ['ISS', 'IEA'], ['IMP'], ['IDA', 'IBA'], ['IC'], ['IC'], ['IDA'], ['IMP', 'IEA']]	MEred
GO:BP	GO:0008228	opsonization	0.00732735	TRUE	"The process in which a microorganism (or other particulate material) is rendered more susceptible to phagocytosis by coating with an opsonin, a blood serum protein such as a complement component or antibody." [GOC:add, GOC:mah, ISBN:0198506732, ISBN:068340007X, ISBN:0781735149]	14	237	8	4386	0.0337553	0.571429	query_1	['GO:0002252', 'GO:0006910']	['FCN3', 'C4BPA', 'C4BPB', 'C4B_2', 'MBL2', 'FCN2', 'COLEC11', 'PTX3']	[['IDA'], ['IDA'], ['IDA'], ['TAS'], ['IDA', 'TAS'], ['IDA'], ['IDA'], ['IEA']]	MEred
GO:BP	GO:0034380	high-density lipoprotein particle assembly	0.00783141	TRUE	"The non-covalent aggregation and arrangement of proteins and lipids to form a high-density lipoprotein particle." [GOC:BHF, GOC:mah]	7	237	6	4386	0.0253165	0.857143	query_1	['GO:0034377']	['LCAT', 'APOM', 'APOA1', 'APOA2', 'ABCA1', 'PRKACA']	[['IEA'], ['ISS', 'IBA', 'IEA'], ['IDA'], ['IDA', 'IBA'], ['IMP', 'ISS', 'TAS', 'IEA'], ['TAS']]	MEred
GO:BP	GO:0046503	glycerolipid catabolic process	0.0088286	TRUE	"The chemical reactions and pathways resulting in the breakdown of glycerolipids, any lipid with a glycerol backbone." [GOC:ai]	24	237	10	4386	0.0421941	0.416667	query_1	['GO:0044242', 'GO:0046486']	['GPLD1', 'APOA4', 'APOC2', 'PLA2G7', 'APOC3', 'APOA2', 'APOB', 'PNPLA8', 'SORL1', 'ENPP2']	[['ISS'], ['IDA', 'IBA'], ['IDA'], ['IDA'], ['IDA', 'IBA'], ['IDA'], ['IEA'], ['IDA'], ['ISS', 'IEA'], ['IDA', 'IBA', 'IEA']]	MEred
GO:BP	GO:0006910	phagocytosis, recognition	0.0097098	TRUE	"The initial step in phagocytosis involving adhesion to bacteria, immune complexes and other particulate matter, or an apoptotic cell and based on recognition of factors such as bacterial cell wall components, opsonins like complement and antibody or protein receptors and lipids like phosphatidyl serine, and leading to intracellular signaling in the phagocytosing cell." [GOC:curators, ISBN:078173…	19	237	9	4386	0.0379747	0.473684	query_1	['GO:0006909', 'GO:0008037']	['FCN3', 'C4BPA', 'C4BPB', 'C4B_2', 'MBL2', 'FCN2', 'COLEC11', 'TREM2', 'PTX3']	[['IDA'], ['IDA'], ['IDA'], ['TAS'], ['IDA', 'TAS'], ['IDA'], ['IDA'], ['IMP'], ['IEA']]	MEred
GO:BP	GO:0050878	regulation of body fluid levels	0.0103433	TRUE	"Any process that modulates the levels of body fluids." [GOC:ai, GOC:dph, GOC:tb]	158	237	26	4386	0.109705	0.164557	query_1	['GO:0065008']	['SERPING1', 'SERPIND1', 'KLKB1', 'SERPINF2', 'HGFAC', 'F13B', 'F12', 'F11', 'HABP2', 'C4BPB', 'SERPINA1', 'GP1BA', 'SERPINC1', 'PROS1', 'PLG', 'ADAMTS13', 'KNG1', 'F5', 'F10', 'FGB', 'FGG', 'ITGA2', 'FGA', 'PRKACA', 'VWF', 'MMRN1']	[['IEA'], ['IEA'], ['IDA', 'IEA'], ['IDA', 'TAS', 'IEA'], ['IBA'], ['IDA', 'IBA', 'TAS', 'IEA'], ['IDA', 'IBA', 'IC', 'IEA'], ['IDA', 'TAS', 'NAS', 'IEA'], ['IEA'], ['TAS'], ['IEA'], ['IDA', 'IPI', 'IMP', 'TAS', 'NAS', 'IEA'], ['IEA'], ['TAS', 'IEA'], ['IDA', 'IMP', 'IEA'], ['NAS', 'IEA'], ['IDA', 'IBA', 'IEA'], ['IBA', 'TAS', 'IEA'], ['TAS', 'IC', 'IEA'], ['IDA', 'IBA', 'IEA'], ['IDA', 'IMP', 'I…	MEred
GO:BP	GO:0030195	negative regulation of blood coagulation	0.0130302	TRUE	"Any process that stops, prevents, or reduces the frequency, rate or extent of blood coagulation." [GOC:mah]	37	237	12	4386	0.0506329	0.324324	query_1	['GO:0007596', 'GO:0030193', 'GO:0050819', 'GO:0061045', 'GO:1900047']	['SERPING1', 'KLKB1', 'SERPINF2', 'F12', 'F11', 'GP1BA', 'PROS1', 'PLG', 'KNG1', 'FGB', 'FGG', 'FGA']	[['IEA'], ['IDA', 'IEA'], ['IDA', 'TAS', 'IEA'], ['IDA', 'IEA'], ['IDA'], ['IDA'], ['IEA'], ['IDA', 'IEA'], ['IDA', 'IBA'], ['IDA'], ['IDA'], ['IDA', 'IBA']]	MEred
GO:BP	GO:1900047	negative regulation of hemostasis	0.0181424	TRUE	"Any process that stops, prevents or reduces the frequency, rate or extent of hemostasis." [GOC:TermGenie]	38	237	12	4386	0.0506329	0.315789	query_1	['GO:0007599', 'GO:0048519', 'GO:1900046']	['SERPING1', 'KLKB1', 'SERPINF2', 'F12', 'F11', 'GP1BA', 'PROS1', 'PLG', 'KNG1', 'FGB', 'FGG', 'FGA']	[['IEA'], ['IDA', 'IEA'], ['IDA', 'TAS', 'IEA'], ['IDA', 'IEA'], ['IDA'], ['IDA'], ['IEA'], ['IDA', 'IEA'], ['IDA', 'IBA'], ['IDA'], ['IDA'], ['IDA', 'IBA']]	MEred
GO:BP	GO:2000427	positive regulation of apoptotic cell clearance	0.0221267	TRUE	"Any process that activates or increases the frequency, rate or extent of apoptotic cell clearance." [GOC:obol]	5	237	5	4386	0.021097	1	query_1	['GO:0043277', 'GO:0050766', 'GO:2000425']	['C4A', 'C3', 'C4B_2', 'C2', 'TREM2']	[['IGI'], ['IMP'], ['IGI'], ['IMP'], ['IMP']]	MEred
GO:BP	GO:0061045	negative regulation of wound healing	0.0248835	TRUE	"Any process that decreases the rate, frequency, or extent of the series of events that restore integrity to a damaged tissue, following an injury." [GOC:dph]	46	237	13	4386	0.0548523	0.282609	query_1	['GO:0032102', 'GO:0042060', 'GO:0061041', 'GO:1903035']	['SERPING1', 'KLKB1', 'SERPINF2', 'F12', 'F11', 'GP1BA', 'PROS1', 'PLG', 'KNG1', 'FGB', 'FGG', 'FGA', 'MMRN1']	[['IEA'], ['IDA', 'IEA'], ['IDA', 'TAS', 'IEA'], ['IDA', 'IEA'], ['IDA'], ['IDA'], ['IEA'], ['IDA', 'IEA'], ['IDA', 'IBA'], ['IDA'], ['IDA'], ['IDA', 'IBA'], ['IDA']]	MEred
GO:BP	GO:0050819	negative regulation of coagulation	0.033976	TRUE	"Any process that stops, prevents, or reduces the frequency, rate or extent of coagulation." [GOC:ai]	40	237	12	4386	0.0506329	0.3	query_1	['GO:0050817', 'GO:0050818', 'GO:0051241']	['SERPING1', 'KLKB1', 'SERPINF2', 'F12', 'F11', 'GP1BA', 'PROS1', 'PLG', 'KNG1', 'FGB', 'FGG', 'FGA']	[['IEA'], ['IDA', 'IEA'], ['IDA', 'TAS', 'IEA'], ['IDA', 'IEA'], ['IDA'], ['IDA'], ['IEA'], ['IDA', 'IEA'], ['IDA', 'IBA'], ['IDA'], ['IDA'], ['IDA', 'IBA']]	MEred
GO:BP	GO:0030193	regulation of blood coagulation	0.0428037	TRUE	"Any process that modulates the frequency, rate or extent of blood coagulation." [GOC:mah]	48	237	13	4386	0.0548523	0.270833	query_1	['GO:0007596', 'GO:0032101', 'GO:0050818', 'GO:0061041', 'GO:1900046']	['SERPING1', 'KLKB1', 'SERPINF2', 'F12', 'F11', 'GP1BA', 'SERPINC1', 'PROS1', 'PLG', 'KNG1', 'FGB', 'FGG', 'FGA']	[['IEA'], ['IDA', 'IEA'], ['IDA', 'TAS', 'IEA'], ['IDA', 'IEA'], ['IDA', 'IEA'], ['IDA', 'TAS'], ['IEA'], ['IEA'], ['IDA', 'IEA'], ['IDA', 'IBA'], ['IDA'], ['IDA'], ['IDA', 'IBA']]	MEred
GO:CC	GO:0019814	immunoglobulin complex	3.7476e-78	TRUE	"A protein complex that in its canonical form is composed of two identical immunoglobulin heavy chains and two identical immunoglobulin light chains, held together by disulfide bonds and sometimes complexed with additional proteins. An immunoglobulin complex may be embedded in the plasma membrane or present in the extracellular space, in mucosal areas or other tissues, or circulating in the blood…	72	237	67	4386	0.2827	0.930556	query_1	['GO:0032991']	['IGHV3-38', 'IGKV3D-15', 'IGKV6-21', 'IGKV4-1', 'IGHV5-51', 'IGHV3-7', 'IGHV3-49', 'IGKV1-27', 'IGKV1-6', 'IGHV1-18', 'IGHV3-64D', 'IGHV3-43', 'IGKV3D-20', 'IGLV2-14', 'IGHV1-2', 'IGLV1-44', 'IGLV3-25', 'IGKV1-8', 'IGLV5-45', 'IGHG2', 'IGLV3-19', 'IGKJ1', 'IGHV1-45', 'IGHV3-15', 'IGHA2', 'IGHV1-46', 'IGLV1-47', 'IGLV7-46', 'IGLL5', 'IGHV3-72', 'IGLV6-57', 'IGLV3-21', 'IGLV3-1', 'IGHV3-35', 'IGLV…	[['IEA'], ['IEA'], ['IEA'], ['IEA'], ['IEA'], ['IEA'], ['IEA'], ['IEA'], ['IEA'], ['IEA'], ['IEA'], ['IEA'], ['IEA'], ['IEA'], ['IEA'], ['IEA'], ['IEA'], ['IEA'], ['IEA'], ['IBA', 'NAS', 'IEA'], ['IEA'], ['IEA'], ['IEA'], ['IEA'], ['IDA', 'IBA', 'NAS', 'IEA'], ['IEA'], ['IEA'], ['IEA'], ['IBA'], ['IEA'], ['IEA'], ['IEA'], ['IEA'], ['IEA'], ['IEA'], ['IEA'], ['IEA'], ['IEA'], ['IEA'], ['IEA'], ['I…	MEred
GO:CC	GO:0072562	blood microparticle	3.71256e-48	TRUE	"A phospholipid microvesicle that is derived from any of several cell types, such as platelets, blood cells, endothelial cells, or others, and contains membrane receptors as well as other proteins characteristic of the parental cell. Microparticles are heterogeneous in size, and are characterized as microvesicles free of nucleic acids." [GOC:BHF, GOC:mah, PMID:16373184]	108	237	62	4386	0.261603	0.574074	query_1	['GO:0005615', 'GO:0110165']	['SERPING1', 'CPN2', 'AGT', 'SERPINF2', 'ITIH4', 'FCN3', 'APOA1', 'BCHE', 'A1BG', 'ITIH2', 'SERPINA3', 'AFM', 'IGKV4-1', 'HPR', 'APOL1', 'IGHV3-7', 'ITIH1', 'CP', 'CFH', 'ORM2', 'IGLV3-25', 'IGHG2', 'PON1', 'APOA4', 'C4A', 'IGHA2', 'GC', 'C4BPA', 'IGLV1-47', 'C3', 'IGLV3-21', 'AMBP', 'C4B_2', 'APOA2', 'SERPINC1', 'A2M', 'PROS1', 'CFB', 'PLG', 'IGKV1-5', 'HPX', 'KNG1', 'JCHAIN', 'CD5L', 'IGKV3-20'…	[['HDA'], ['HDA'], ['HDA'], ['HDA'], ['HDA'], ['HDA'], ['HDA'], ['HDA'], ['HDA'], ['HDA'], ['HDA'], ['HDA'], ['HDA'], ['HDA'], ['HDA'], ['HDA'], ['HDA'], ['HDA'], ['HDA'], ['HDA'], ['HDA'], ['HDA'], ['HDA'], ['HDA'], ['HDA'], ['HDA'], ['HDA'], ['HDA'], ['HDA'], ['HDA'], ['HDA'], ['HDA'], ['HDA'], ['HDA'], ['HDA'], ['HDA'], ['HDA'], ['HDA'], ['HDA'], ['HDA'], ['HDA'], ['HDA'], ['HDA'], ['HDA'], ['…	MEred
GO:CC	GO:0005576	extracellular region	1.18782e-39	TRUE	"The space external to the outermost structure of a cell. For cells without external protective or external encapsulating structures this refers to space outside of the plasma membrane. This term covers the host cell environment outside an intracellular parasite." [GOC:go_curators]	1802	237	199	4386	0.839662	0.110433	query_1	['GO:0110165']	['SERPING1', 'LCAT', 'SERPIND1', 'CPN2', 'KLKB1', 'AGT', 'IGHV3-38', 'SERPINF2', 'HGFAC', 'C1RL', 'SERPINA6', 'FETUB', 'APOM', 'IGKV3D-15', 'ITIH4', 'CFI', 'PGLYRP2', 'CPN1', 'SAA4', 'IGKV6-21', 'FCN3', 'APOA1', 'BCHE', 'A1BG', 'BTD', 'MELTF', 'ITIH2', 'MASP1', 'APOF', 'SERPINA3', 'ITIH3', 'AFM', 'IGKV4-1', 'HPR', 'ATRN', 'APOL1', 'IGHV5-51', 'IGHV3-7', 'ITIH1', 'SERPINA4', 'GPLD1', 'CNDP1', 'F13…	[['HDA', 'IBA', 'TAS', 'NAS', 'IEA'], ['IDA', 'HDA', 'IBA', 'TAS', 'IEA'], ['HDA', 'IBA', 'TAS', 'NAS', 'IEA'], ['HDA', 'IBA', 'TAS', 'NAS', 'IEA'], ['IDA', 'HDA', 'TAS', 'NAS', 'IEA'], ['IDA', 'HDA', 'ISS', 'IBA', 'TAS', 'NAS', 'IC', 'IEA'], ['IEA'], ['IDA', 'HDA', 'IBA', 'TAS', 'NAS', 'IEA'], ['IBA', 'TAS', 'NAS', 'IEA'], ['HDA', 'IBA', 'IEA'], ['HDA', 'IBA', 'TAS', 'IEA'], ['HDA', 'IBA', 'IEA'…	MEred
GO:CC	GO:0005615	extracellular space	1.1e-24	TRUE	"That part of a multicellular organism outside the cells proper, usually taken to be outside the plasma membranes, and occupied by fluid." [ISBN:0198547684]	1611	237	170	4386	0.7173	0.105525	query_1	['GO:0005576', 'GO:0110165']	['SERPING1', 'LCAT', 'SERPIND1', 'CPN2', 'KLKB1', 'AGT', 'SERPINF2', 'HGFAC', 'C1RL', 'SERPINA6', 'FETUB', 'APOM', 'IGKV3D-15', 'ITIH4', 'CFI', 'PGLYRP2', 'CPN1', 'SAA4', 'IGKV6-21', 'FCN3', 'APOA1', 'BCHE', 'A1BG', 'BTD', 'MELTF', 'ITIH2', 'MASP1', 'APOF', 'SERPINA3', 'ITIH3', 'AFM', 'IGKV4-1', 'HPR', 'ATRN', 'APOL1', 'IGHV3-7', 'ITIH1', 'SERPINA4', 'GPLD1', 'F13B', 'TTR', 'SELL', 'IGKV1-27', 'F…	[['HDA', 'IBA', 'IEA'], ['IDA', 'HDA', 'IBA', 'IEA'], ['HDA', 'IBA', 'IEA'], ['HDA', 'IBA'], ['IDA', 'HDA'], ['IDA', 'HDA', 'ISS', 'IBA', 'IC', 'IEA'], ['IDA', 'HDA', 'IBA', 'IEA'], ['IBA', 'IEA'], ['HDA', 'IBA', 'IEA'], ['HDA', 'IBA', 'IEA'], ['HDA', 'IEA'], ['IDA', 'IBA', 'IEA'], ['IBA'], ['HDA', 'IEA'], ['HDA'], ['HDA'], ['IBA', 'TAS', 'IEA'], ['HDA', 'IEA'], ['IBA'], ['HDA', 'IBA', 'NAS'], ['…	MEred
GO:CC	GO:0071944	cell periphery	1.60527e-17	TRUE	"The broad region around and including the plasma membrane of a cell, encompassing the cell cortex (inside the cell), the plasma membrane, and any external encapsulating structures." [GOC:pdt]	1601	237	158	4386	0.666667	0.0986883	query_1	['GO:0110165']	['SERPING1', 'CPN2', 'KLKB1', 'AGT', 'IGHV3-38', 'SERPINF2', 'IGKV3D-15', 'ITIH4', 'IGKV6-21', 'FCN3', 'APOA1', 'BCHE', 'A1BG', 'MELTF', 'ITIH2', 'SERPINA3', 'IGKV4-1', 'ATRN', 'IGHV5-51', 'IGHV3-7', 'ITIH1', 'GPLD1', 'RECK', 'SELL', 'IGHV3-49', 'IGKV1-27', 'F12', 'IGKV1-6', 'IGHV1-18', 'IGHV3-64D', 'CP', 'IGHV3-43', 'IGKV3D-20', 'IGLV2-14', 'ORM2', 'IGHV1-2', 'IGLV1-44', 'IGLV3-25', 'F11', 'IGKV…	[['HDA'], ['IBA'], ['TAS'], ['HDA'], ['IEA'], ['HDA'], ['IEA'], ['HDA', 'IEA'], ['IEA'], ['IBA', 'NAS'], ['HDA', 'TAS'], ['IBA'], ['HDA', 'IBA'], ['IDA', 'IBA', 'TAS', 'IEA'], ['HDA'], ['HDA'], ['TAS', 'IEA'], ['TAS', 'NAS', 'IEA'], ['IEA'], ['TAS', 'IEA'], ['HDA'], ['ISS', 'IBA'], ['IDA', 'IBA', 'TAS', 'IEA'], ['IDA', 'IBA', 'TAS', 'IEA'], ['IEA'], ['IEA'], ['HDA', 'TAS'], ['IEA'], ['IEA'], ['IE…	MEred
GO:CC	GO:0005886	plasma membrane	1.38215e-08	TRUE	"The membrane surrounding a cell that separates the cell from its external environment. It consists of a phospholipid bilayer and associated proteins." [ISBN:0716731363]	1328	237	124	4386	0.523207	0.0933735	query_1	['GO:0016020', 'GO:0071944']	['KLKB1', 'IGHV3-38', 'IGKV3D-15', 'ITIH4', 'IGKV6-21', 'FCN3', 'APOA1', 'BCHE', 'A1BG', 'MELTF', 'IGKV4-1', 'ATRN', 'IGHV5-51', 'IGHV3-7', 'RECK', 'SELL', 'IGHV3-49', 'IGKV1-27', 'F12', 'IGKV1-6', 'IGHV1-18', 'IGHV3-64D', 'CP', 'IGHV3-43', 'IGKV3D-20', 'IGLV2-14', 'IGHV1-2', 'IGLV1-44', 'IGLV3-25', 'F11', 'IGKV1-8', 'IGLV5-45', 'IGHG2', 'IGLV3-19', 'C4A', 'IGKJ1', 'IGHV1-45', 'IGHV3-15', 'IGHA2'…	[['TAS'], ['IEA'], ['IEA'], ['IEA'], ['IEA'], ['NAS'], ['TAS'], ['IBA'], ['IBA'], ['IDA', 'IBA', 'TAS', 'IEA'], ['TAS', 'IEA'], ['TAS', 'NAS', 'IEA'], ['IEA'], ['TAS', 'IEA'], ['IDA', 'IBA', 'TAS', 'IEA'], ['IDA', 'IBA', 'TAS', 'IEA'], ['IEA'], ['IEA'], ['TAS'], ['IEA'], ['IEA'], ['IEA'], ['IBA'], ['IEA'], ['TAS', 'IEA'], ['TAS', 'IEA'], ['TAS', 'IEA'], ['TAS', 'IEA'], ['TAS', 'IEA'], ['TAS'], ['…	MEred
GO:CC	GO:0031012	extracellular matrix	1.12952e-07	TRUE	"A structure lying external to one or more cells, which provides structural support, biochemical or biomechanical cues for cells or tissues." [GOC:BHF, GOC:mah, GOC:rph, NIF_Subcellular:nlx_subcell_20090513, PMID:21123617, PMID:28089324]	324	237	50	4386	0.21097	0.154321	query_1	['GO:0030312']	['SERPING1', 'CPN2', 'AGT', 'SERPINF2', 'ITIH4', 'FCN3', 'APOA1', 'A1BG', 'ITIH2', 'SERPINA3', 'ITIH1', 'GPLD1', 'F12', 'ORM2', 'APOA4', 'SERPINA1', 'AMBP', 'APOC3', 'GP1BA', 'SERPINC1', 'A2M', 'PLG', 'ADAMTS13', 'AZGP1', 'HPX', 'KNG1', 'TFIP11', 'MMP3', 'PRG4', 'VASN', 'FCN2', 'COL22A1', 'ORM1', 'FGB', 'MMRN2', 'FGG', 'ADAMTSL4', 'PXDN', 'FGA', 'ECM1', 'ANGPTL6', 'AHSG', 'COL5A2', 'VWF', 'PRG2',…	[['HDA'], ['IBA'], ['HDA'], ['HDA'], ['HDA'], ['IBA'], ['HDA'], ['HDA'], ['HDA'], ['HDA'], ['HDA'], ['ISS', 'IBA'], ['HDA'], ['HDA'], ['HDA'], ['HDA'], ['HDA'], ['HDA'], ['IBA'], ['HDA'], ['HDA'], ['HDA'], ['IBA', 'TAS'], ['HDA'], ['HDA'], ['HDA'], ['IEA'], ['IEA'], ['HDA', 'IBA'], ['IBA'], ['IBA'], ['IBA'], ['HDA'], ['HDA', 'IBA'], ['IDA', 'HDA', 'ISS', 'IEA'], ['HDA', 'IBA'], ['HDA', 'IEA'], ['…	MEred
GO:CC	GO:0030312	external encapsulating structure	1.12952e-07	TRUE	"A structure that lies outside the plasma membrane and surrounds the entire cell or cells. This does not include the periplasmic space." [GOC:go_curators]	324	237	50	4386	0.21097	0.154321	query_1	['GO:0071944', 'GO:0110165']	['SERPING1', 'CPN2', 'AGT', 'SERPINF2', 'ITIH4', 'FCN3', 'APOA1', 'A1BG', 'ITIH2', 'SERPINA3', 'ITIH1', 'GPLD1', 'F12', 'ORM2', 'APOA4', 'SERPINA1', 'AMBP', 'APOC3', 'GP1BA', 'SERPINC1', 'A2M', 'PLG', 'ADAMTS13', 'AZGP1', 'HPX', 'KNG1', 'TFIP11', 'MMP3', 'PRG4', 'VASN', 'FCN2', 'COL22A1', 'ORM1', 'FGB', 'MMRN2', 'FGG', 'ADAMTSL4', 'PXDN', 'FGA', 'ECM1', 'ANGPTL6', 'AHSG', 'COL5A2', 'VWF', 'PRG2',…	[['HDA'], ['IBA'], ['HDA'], ['HDA'], ['HDA'], ['IBA'], ['HDA'], ['HDA'], ['HDA'], ['HDA'], ['HDA'], ['ISS', 'IBA'], ['HDA'], ['HDA'], ['HDA'], ['HDA'], ['HDA'], ['HDA'], ['IBA'], ['HDA'], ['HDA'], ['HDA'], ['IBA', 'TAS'], ['HDA'], ['HDA'], ['HDA'], ['IEA'], ['IEA'], ['HDA', 'IBA'], ['IBA'], ['IBA'], ['IBA'], ['HDA'], ['HDA', 'IBA'], ['IDA', 'HDA', 'ISS', 'IEA'], ['HDA', 'IBA'], ['HDA', 'IEA'], ['…	MEred
[truncated: 66 more rows]

## Sheet: MEturquoise
source	native	name	p_value	significant	description	term_size	query_size	intersection_size	effective_domain_size	precision	recall	query	parents	intersections	evidences	module
[truncated: 178 more rows]
