# Supplementary material for: Proteomics reveals spatial and molecular heterogeneities in advanced atherosclerotic carotid artery plaques
Source: Nat Cardiovasc Res. 2026 Jun 22;5(7):605–23. doi: 10.1038/s44161-026-00827-1 (PMC13368601; doi:10.1038/s44161-026-00827-1)
Supplement: Supplementary file 6 — Statistical source data. [file 44161_2026_827_MOESM6_ESM.xlsx]

## Sheet: Ncore vs Media
protein	protein	gene	log2fc	pvalue	qvalue	significant	description
Q99715|COL12A1	Q99715	COL12A1	4.62913	1.73488e-32	3.30104e-32	Ncore	Predicted to be an extracellular matrix structural constituent conferring tensile strength. Involved in endodermal cell differentiation. Located in extracellular exosome. Colocalizes with collagen-containing extracellular matrix. Implicated in Bethlem myopathy and Ullrich congenital muscular dystrophy.
O15145|ARPC3	O15145	ARPC3	4.33681	4.28587e-45	2.18954e-44	Ncore	A structural constituent of cytoskeleton. Contributes to actin filament binding activity. Involved in Arp2/3 complex-mediated actin nucleation. Located in lamellipodium. Part of Arp2/3 protein complex. Biomarker of diabetes mellitus.
P04114|APOB	P04114	APOB	4.29991	6.7504e-30	9.71999e-30	Ncore	Enables several functions, including cholesterol transfer activity; heparin binding activity; and lipase binding activity. Involved in several processes, including cholesterol homeostasis; low-density lipoprotein particle clearance; and low-density lipoprotein particle remodeling. Located in cytosol; endoplasmic reticulum exit site; and neuronal cell body. Part of low-density lipoprotein particle…
P07996|THBS1	P07996	THBS1	4.19481	5.49455e-32	1.00447e-31	Ncore	Enables several functions, including collagen V binding activity; fibrinogen binding activity; and fibroblast growth factor binding activity. Involved in several processes, including regulation of cell migration; regulation of gene expression; and regulation of signal transduction. Acts upstream of or within several processes, including negative regulation of endothelial cell chemotaxis; negative…
O60437|PPL	O60437	PPL	4.14442	4.32293e-35	1.04012e-34	Ncore	Enables cadherin binding activity. Involved in response to mechanical stimulus. Located in extracellular exosome.
Q7Z406|MYH14	Q7Z406	MYH14	4.0788	4.11396e-40	1.48956e-39	Ncore	Contributes to actin filament binding activity and microfilament motor activity. Involved in several processes, including mitochondrion morphogenesis; neuronal action potential; and sensory perception of sound. Located in actomyosin and myosin II filament. Part of myosin II complex. Implicated in autosomal dominant nonsyndromic deafness 4A and sensorineural hearing loss.
P27169|PON1	P27169	PON1	4.06086	1.91244e-30	2.93507e-30	Ncore	Enables several functions, including aryldialkylphosphatase activity; arylesterase activity; and protein homodimerization activity. Involved in several processes, including organophosphate catabolic process; phosphatidylcholine metabolic process; and positive regulation of cholesterol efflux. Located in extracellular space. Part of spherical high-density lipoprotein particle. Implicated in severa…
A0A0J9YXX1|IGHV5-10-1	A0A0J9YXX1	IGHV5-10-1	3.96657	1.25885e-34	2.89799e-34	Ncore	Predicted to enable antigen binding activity. Predicted to be involved in immunoglobulin mediated immune response. Predicted to be located in extracellular region and plasma membrane. Predicted to be part of immunoglobulin complex.
Q5TZA2|CROCC	Q5TZA2	CROCC	3.82899	7.16463e-61	2.05085e-59	Ncore	Predicted to enable kinesin binding activity and structural molecule activity. Involved in several processes, including centriole-centriole cohesion; positive regulation of cilium assembly; and positive regulation of protein localization to cilium. Located in cytoskeleton; cytosol; and plasma membrane.
O60506|SYNCRIP	O60506	SYNCRIP	3.72181	8.88321e-60	2.20859e-58	Ncore	Enables RNA binding activity. Involved in several processes, including cellular response to type II interferon; mRNA modification; and positive regulation of gene expression. Located in mCRD-mediated mRNA stability complex and nucleus. Part of CRD-mediated mRNA stability complex; GAIT complex; and catalytic step 2 spliceosome.
P55083|MFAP4	P55083	MFAP4	3.69491	7.06224e-35	1.67756e-34	Ncore	Predicted to be an extracellular matrix structural constituent. Involved in elastic fiber assembly; regulation of collagen metabolic process; and response to UV. Located in several cellular components, including collagen-containing extracellular matrix; elastic fiber; and microfibril.
Q7Z5N4|SDK1	Q7Z5N4	SDK1	3.60706	1.19887e-54	1.94394e-53	Ncore	Predicted to enable identical protein binding activity. Predicted to be involved in homophilic cell adhesion via plasma membrane adhesion molecules; retina layer formation; and synapse assembly. Predicted to act upstream of or within behavioral response to cocaine and regulation of dendritic spine development. Predicted to be located in synapse.
P05155|SERPING1	P05155	SERPING1	3.56819	1.59928e-36	4.32198e-36	Ncore	Enables serine-type endopeptidase inhibitor activity. Involved in negative regulation of complement activation, lectin pathway. Located in blood microparticle; collagen-containing extracellular matrix; and extracellular exosome. Implicated in several diseases, including COVID-19; angioedema (multiple); cerebral infarction; pancreatitis; and toxic shock syndrome. Biomarker of acute myocardial infa…
Q15166|PON3	Q15166	PON3	3.55898	2.66399e-28	3.32275e-28	Ncore	Enables arylesterase activity and protein homodimerization activity. Involved in aromatic compound catabolic process and carboxylic acid catabolic process. Located in extracellular exosome. Implicated in Alzheimer's disease; amyotrophic lateral sclerosis; and atherosclerosis. Biomarker of Crohn's disease; celiac disease; and ulcerative colitis.
Q8N1B4|VPS52	Q8N1B4	VPS52	3.43841	2.38215e-67	4.57701e-65	Ncore	Enables syntaxin binding activity. Involved in endocytic recycling. Acts upstream of or within lysosomal transport. Located in several cellular components, including Golgi apparatus; perinuclear region of cytoplasm; and recycling endosome. Part of EARP complex and GARP complex.
Q15942|ZYX	Q15942	ZYX	3.35347	1.68183e-41	6.46616e-41	Ncore	Enables RNA binding activity. Involved in integrin-mediated signaling pathway; stress fiber assembly; and transforming growth factor beta receptor signaling pathway. Located in several cellular components, including adherens junction; focal adhesion; and stress fiber.
Q92544|TM9SF4	Q92544	TM9SF4	3.32977	1.07753e-65	6.14534e-64	Ncore	Involved in several processes, including positive regulation of protein localization; regulation of intracellular pH; and vacuolar proton-transporting V-type ATPase complex assembly. Located in Golgi apparatus and early endosome.
P0C0L5|C4B_2	P0C0L5	C4B_2	3.28295	3.46065e-33	7.05249e-33	Ncore	Enables carbohydrate binding activity and complement binding activity. Involved in complement activation and positive regulation of apoptotic cell clearance. Located in extracellular space and symbiont cell surface.
Q14031|COL4A6	Q14031	COL4A6	3.2257	1.4823e-44	6.99756e-44	Ncore	An extracellular matrix structural constituent conferring tensile strength. Predicted to be involved in collagen-activated tyrosine kinase receptor signaling pathway and extracellular matrix organization. Predicted to act upstream of or within cellular response to amino acid stimulus. Located in collagen-containing extracellular matrix. Implicated in X-linked deafness 6.
P35556|FBN2	P35556	FBN2	3.21879	6.94407e-33	1.38487e-32	Ncore	Enables hormone activity. Involved in eye development; placenta development; and regulation of trophoblast cell migration. Located in microfibril. Is active in extracellular space. Implicated in congenital contractural arachnodactyly and scoliosis.
P07585|DCN	P07585	DCN	3.21236	4.40333e-21	2.76459e-21	Ncore	Enables RNA binding activity. Involved in positive regulation of autophagy. Acts upstream of or within several processes, including positive regulation of mitochondrial depolarization; positive regulation of mitochondrial fission; and regulation of signal transduction. Located in extracellular space. Colocalizes with collagen-containing extracellular matrix. Implicated in breast carcinoma; congen…
P39656|DDOST	P39656	DDOST	3.19785	3.9352e-63	1.46759e-61	Ncore	Enables enzyme activator activity. Involved in several processes, including T cell activation; protein N-linked glycosylation via asparagine; and regulation of protein stability. Located in endoplasmic reticulum. Is active in oligosaccharyltransferase complex. Implicated in congenital disorder of glycosylation Ir.
Q08170|SRSF4	Q08170	SRSF4	3.18461	9.90642e-45	4.86115e-44	Ncore	Enables RNA binding activity. Involved in negative regulation of mRNA splicing, via spliceosome. Located in nuclear speck. Biomarker of Down syndrome; acute myeloid leukemia; clear cell renal cell carcinoma; and colon adenocarcinoma.
Q13576|IQGAP2	Q13576	IQGAP2	3.16635	1.54453e-36	4.20448e-36	Ncore	Enables several functions, including Arp2/3 complex binding activity; calmodulin binding activity; and phosphatidylinositol-3,4,5-trisphosphate binding activity. Involved in Arp2/3 complex-mediated actin nucleation; regulation of actin cytoskeleton organization; and thrombin-activated receptor signaling pathway. Located in several cellular components, including filopodium; lamellipodium; and micr…
Q9Y3Z3|SAMHD1	Q9Y3Z3	SAMHD1	3.1335	1.5736e-39	5.48461e-39	Ncore	Enables several functions, including dGTP binding activity; dGTPase activity; and nucleic acid binding activity. Involved in several processes, including DNA metabolic process; protein homotetramerization; and purine deoxyribonucleoside triphosphate catabolic process. Located in nucleoplasm; site of double-strand break; and tetraspanin-enriched microdomain. Implicated in Aicardi-Goutieres syndrom…
Q96P63|SERPINB12	Q96P63	SERPINB12	3.11243	6.10282e-53	8.75374e-52	Ncore	Enables serine-type endopeptidase inhibitor activity. Predicted to act upstream of or within hematopoietic progenitor cell differentiation. Located in collagen-containing extracellular matrix.
P02748|C9	P02748	C9	3.08291	6.81852e-21	4.18237e-21	Ncore	Involved in cell killing and protein homooligomerization. Located in extracellular space and plasma membrane. Part of membrane attack complex. Implicated in age related macular degeneration 15 and complement component 9 deficiency. Biomarker of autosomal dominant polycystic kidney disease.
Q00839|HNRNPU	Q00839	HNRNPU	3.06513	9.7774e-48	7.29272e-47	Ncore	Enables several functions, including ATP binding activity; basal RNA polymerase II transcription machinery binding activity; and nucleic acid binding activity. Involved in several processes, including protein localization to organelle; regulation of cell cycle process; and regulation of macromolecule biosynthetic process. Located in several cellular components, including chromosome; microtubule c…
Q6PGP7|TTC37	Q6PGP7	TTC37	3.05622	8.4694e-53	1.16626e-51	Ncore	No description available
P01871|IGHM	P01871	IGHM	3.03768	2.19085e-17	9.97621e-18	Ncore	Contributes to several functions, including immunoglobulin receptor binding activity; peptidoglycan binding activity; and phosphatidylcholine binding activity. Involved in adaptive immune response; antibacterial humoral response; and innate immune response. Located in cell surface and extracellular space. Part of hexameric IgM immunoglobulin complex and pentameric IgM immunoglobulin complex. Impl…
A0A0A0MS15|IGHV3-49	A0A0A0MS15	IGHV3-49	2.99005	2.33603e-30	3.57047e-30	Ncore	Predicted to enable antigen binding activity. Predicted to be involved in immunoglobulin mediated immune response. Predicted to be located in extracellular region and plasma membrane. Predicted to be part of immunoglobulin complex.
P02763|ORM1	P02763	ORM1	2.98873	1.1602e-23	9.08993e-24	Ncore	Involved in regulation of cytokine production. Located in extracellular space.
Q5T013|HYI	Q5T013	HYI	2.8855	1.82798e-25	1.76612e-25	Ncore	Predicted to enable hydroxypyruvate isomerase activity. Predicted to be involved in glyoxylate metabolic process.
Q9H9S4|CAB39L	Q9H9S4	CAB39L	2.8627	3.0301e-53	4.52015e-52	Ncore	Predicted to enable protein serine/threonine kinase activator activity. Predicted to be involved in intracellular signal transduction. Predicted to be located in cytoplasm and serine/threonine protein kinase complex.
P80748|IGLV3-21	P80748	IGLV3-21	2.85472	1.56772e-30	2.44628e-30	Ncore	Predicted to be involved in immune response. Located in blood microparticle and extracellular exosome.
P01877|IGHA2	P01877	IGHA2	2.84455	1.04856e-23	8.24995e-24	Ncore	Contributes to immunoglobulin receptor binding activity. Involved in glomerular filtration and positive regulation of respiratory burst. Located in extracellular space. Part of monomeric IgA immunoglobulin complex and secretory dimeric IgA immunoglobulin complex.
P19823|ITIH2	P19823	ITIH2	2.84438	5.04117e-30	7.37272e-30	Ncore	Enables hyaluronic acid binding activity. Predicted to be involved in hyaluronan metabolic process. Located in blood microparticle and extracellular exosome. Colocalizes with collagen-containing extracellular matrix.
P01780|IGHV3-7	P01780	IGHV3-7	2.83744	2.049e-28	2.59914e-28	Ncore	Predicted to enable antigen binding activity. Predicted to be involved in immunoglobulin mediated immune response. Located in blood microparticle and extracellular exosome.
P04004|VTN	P04004	VTN	2.83726	3.76255e-27	4.22649e-27	Ncore	Enables integrin binding activity. Involved in several processes, including endodermal cell differentiation; positive regulation of smooth muscle cell migration; and smooth muscle cell-matrix adhesion. Located in several cellular components, including endoplasmic reticulum; peptidase inhibitor complex; and protein complex involved in cell-matrix adhesion. Implicated in Churg-Strauss syndrome; gra…
Q8IZP0|ABI1	Q8IZP0	ABI1	2.81906	5.86576e-49	5.08736e-48	Ncore	Enables SH3 domain binding activity and signaling adaptor activity. Predicted to be involved in postsynapse to nucleus signaling pathway. Predicted to act upstream of or within megakaryocyte development; plasma membrane bounded cell projection morphogenesis; and somitogenesis. Located in filopodium tip and lamellipodium. Part of SCAR complex.
P43652|AFM	P43652	AFM	2.79226	2.05998e-19	1.10527e-19	Ncore	Enables vitamin E binding activity. Involved in protein stabilization; protein transport within extracellular region; and vitamin transport. Located in extracellular space.
P40121|CAPG	P40121	CAPG	2.78196	3.71064e-26	3.82275e-26	Ncore	Enables protein domain specific binding activity. Predicted to be involved in several processes, including actin filament severing; actin polymerization or depolymerization; and barbed-end actin filament capping. Predicted to act upstream of or within cellular response to type II interferon. Located in several cellular components, including Flemming body; microtubule cytoskeleton; and nuclear lum…
P04406|GAPDH	P04406	GAPDH	2.75625	8.13748e-40	2.89026e-39	Ncore	Enables aspartic-type endopeptidase inhibitor activity; disordered domain specific binding activity; and identical protein binding activity. Involved in defense response to other organism; positive regulation of canonical NF-kappaB signal transduction; and regulation of gene expression. Located in several cellular components, including cytosol; lipid droplet; and nuclear membrane. Part of GAIT co…
P12955|PEPD	P12955	PEPD	2.75572	8.75621e-53	1.16626e-51	Ncore	Enables proline dipeptidase activity. Involved in negative regulation of programmed cell death and proteolysis. Located in extracellular exosome. Implicated in prolidase deficiency.
P07858|CTSB	P07858	CTSB	2.74735	1.62312e-26	1.71967e-26	Ncore	Enables collagen binding activity; cysteine-type endopeptidase activity; and proteoglycan binding activity. Involved in several processes, including cellular response to thyroid hormone stimulus; collagen catabolic process; and proteolysis involved in protein catabolic process. Located in several cellular components, including lysosome; peptidase inhibitor complex; and perinuclear region of cytop…
P01861|IGHG4	P01861	IGHG4	2.74635	4.08414e-19	2.12727e-19	Ncore	Predicted to enable antigen binding activity and immunoglobulin receptor binding activity. Predicted to be involved in antibacterial humoral response and complement activation, classical pathway. Located in plasma membrane.
Q14116|IL18	Q14116	IL18	2.73096	1.25837e-31	2.21364e-31	Ncore	Enables cytokine activity and interleukin-18 receptor binding activity. Involved in several processes, including interleukin-18-mediated signaling pathway; positive regulation of cell population proliferation; and positive regulation of macromolecule biosynthetic process. Is active in extracellular space. Implicated in several diseases, including Kawasaki disease; allergic rhinitis; autoimmune di…
Q9C005|DPY30	Q9C005	DPY30	2.72592	1.01413e-48	8.22187e-48	Ncore	Enables protein homodimerization activity. Involved in endosomal transport and transcription initiation-coupled chromatin remodeling. Located in MLL1 complex and trans-Golgi network. Part of MLL3/4 complex and Set1C/COMPASS complex.
Q9NT62|ATG3	Q9NT62	ATG3	2.71924	1.77349e-51	1.78757e-50	Ncore	Enables enzyme binding activity and ubiquitin-like protein conjugating enzyme activity. Involved in autophagosome assembly and protein ubiquitination. Located in cytosol. Part of Atg12-Atg5-Atg16 complex. Is active in cytoplasm.
P13796|LCP1	P13796	LCP1	2.71231	3.31605e-24	2.7543e-24	Ncore	Enables GTPase binding activity; actin filament binding activity; and integrin binding activity. Involved in several processes, including extracellular matrix disassembly; positive regulation of podosome assembly; and protein kinase A signaling. Located in several cellular components, including actin cytoskeleton; focal adhesion; and ruffle. Colocalizes with stress fiber.
P01859|IGHG2	P01859	IGHG2	2.71128	1.03098e-19	5.66543e-20	Ncore	Predicted to enable antigen binding activity and immunoglobulin receptor binding activity. Predicted to be involved in antibacterial humoral response and complement activation, classical pathway. Located in extracellular space.
Q06830|PRDX1	Q06830	PRDX1	2.70818	2.37841e-42	9.64128e-42	Ncore	Enables thioredoxin peroxidase activity. Involved in natural killer cell activation. Acts upstream of or within hydrogen peroxide catabolic process. Located in cytoplasm and nucleus. Implicated in methylmalonic aciduria and homocystinuria type cblC.
P38606|ATP6V1A	P38606	ATP6V1A	2.70117	2.58797e-43	1.12227e-42	Ncore	Predicted to enable proton-transporting ATPase activity, rotational mechanism. Involved in cellular response to increased oxygen levels and intracellular iron ion homeostasis. Located in several cellular components, including cytosol; nucleoplasm; and secretory granule. Part of vacuolar proton-transporting V-type ATPase, V1 domain. Implicated in autosomal recessive cutis laxa type IID and develop…
P25705|ATP5F1A	P25705	ATP5F1A	2.69645	4.35175e-40	1.56051e-39	Ncore	Enables MHC class I protein binding activity and angiostatin binding activity. Contributes to proton-transporting ATP synthase activity, rotational mechanism. Involved in negative regulation of endothelial cell proliferation; positive regulation of blood vessel endothelial cell migration; and proton motive force-driven mitochondrial ATP synthesis. Located in mitochondrial inner membrane and plasm…
Q9BXX0|EMILIN2	Q9BXX0	EMILIN2	2.68377	1.22925e-28	1.60854e-28	Ncore	Predicted to enable extracellular matrix constituent conferring elasticity. Involved in several processes, including positive regulation of angiogenesis; positive regulation of defense response to bacterium; and positive regulation of platelet aggregation. Located in extracellular region.
P01591|JCHAIN	P01591	JCHAIN	2.68031	1.45872e-16	6.19601e-17	Ncore	Enables IgA binding activity and protein homodimerization activity. Contributes to several functions, including immunoglobulin receptor binding activity; peptidoglycan binding activity; and phosphatidylcholine binding activity. Involved in several processes, including glomerular filtration; innate immune response; and positive regulation of respiratory burst. Located in extracellular space. Part …
P35442|THBS2	P35442	THBS2	2.67913	1.6134e-22	1.15489e-22	Ncore	Predicted to enable heparin binding activity. Involved in negative regulation of angiogenesis. Located in platelet alpha granule.
P29218|IMPA1	P29218	IMPA1	2.67425	1.20283e-51	1.31935e-50	Ncore	Enables inositol monophosphate 1-phosphatase activity; metal ion binding activity; and protein homodimerization activity. Involved in phosphatidylinositol biosynthetic process and signal transduction. Located in cytoplasm. Implicated in autosomal recessive intellectual developmental disorder 59 and intellectual disability.
O14791|APOL1	O14791	APOL1	2.67121	3.4048e-21	2.15582e-21	Ncore	Enables chloride channel activity and lipid binding activity. Involved in chloride transmembrane transport; cytolysis by host of symbiont cells; and innate immune response. Located in extracellular space. Part of high-density lipoprotein particle and very-low-density lipoprotein particle.
P02765|AHSG	P02765	AHSG	2.66146	5.69178e-14	1.94029e-14	Ncore	Predicted to enable endopeptidase inhibitor activity. Involved in acute-phase response; positive regulation of phagocytosis; and regulation of inflammatory response. Located in Golgi apparatus. Implicated in alopecia-mental retardation syndrome 1; coronary artery disease; and type 2 diabetes mellitus. Biomarker of gestational diabetes; myocardial infarction; obesity; and type 2 diabetes mellitus.
Q9Y5K5|UCHL5	Q9Y5K5	UCHL5	2.65887	6.3161e-38	1.91505e-37	Ncore	Enables cysteine-type deubiquitinase activity; endopeptidase inhibitor activity; and proteasome binding activity. Involved in several processes, including negative regulation of proteasomal ubiquitin-dependent protein catabolic process; positive regulation of smoothened signaling pathway; and regulation of nucleobase-containing compound metabolic process. Located in cytosol; nucleolus; and nucleo…
P08238|HSP90AB1	P08238	HSP90AB1	2.65282	8.15907e-52	9.60785e-51	Ncore	Enables several functions, including ATP binding activity; ATP-dependent protein binding activity; and enzyme binding activity. Involved in several processes, including positive regulation of protein localization to cell surface; protein-containing complex assembly; and regulation of protein metabolic process. Located in cytosol; extracellular region; and nucleus. Part of HSP90-CDC37 chaperone co…
P05107|ITGB2	P05107	ITGB2	2.65023	1.17754e-25	1.16795e-25	Ncore	Enables several functions, including ICAM-3 receptor activity; heat shock protein binding activity; and protein kinase binding activity. Involved in several processes, including integrin-mediated signaling pathway; neutrophil chemotaxis; and positive regulation of neutrophil degranulation. Located in cell surface and plasma membrane raft. Part of integrin alphaL-beta2 complex. Implicated in coron…
P07357|C8A	P07357	C8A	2.64325	4.06669e-29	5.61711e-29	Ncore	Predicted to enable complement binding activity. Acts upstream of or within complement activation. Located in blood microparticle and extracellular exosome. Part of membrane attack complex. Implicated in type I complement component 8 deficiency.
P07900|HSP90AA1	P07900	HSP90AA1	2.62946	8.94854e-44	4.06981e-43	Ncore	Enables several functions, including ATP binding activity; enzyme binding activity; and protein domain specific binding activity. Involved in several processes, including protein-containing complex assembly; regulation of defense response; and regulation of protein metabolic process. Located in cytosol; mitochondrion; and nucleoplasm. Part of protein-containing complex. Biomarker of Alzheimer's d…
P05156|CFI	P05156	CFI	2.62878	5.37324e-30	7.82767e-30	Ncore	Predicted to enable serine-type endopeptidase activity. Predicted to be involved in complement activation, classical pathway; innate immune response; and proteolysis. Located in extracellular exosome. Implicated in Kuhnt-Junius degeneration; age related macular degeneration 13; atypical hemolytic-uremic syndrome; complement factor I deficiency; and macular degeneration. Biomarker of nephrotic syn…
O95980|RECK	O95980	RECK	2.62853	1.4028e-28	1.82285e-28	Ncore	Enables metalloendopeptidase inhibitor activity. Involved in negative regulation of cell migration. Located in plasma membrane.
P01019|AGT	P01019	AGT	2.62788	2.158e-24	1.83744e-24	Ncore	Enables angiotensin receptor binding activity; hormone activity; and sodium channel regulator activity. Involved in several processes, including positive regulation of branching involved in ureteric bud morphogenesis; positive regulation of nitrogen compound metabolic process; and regulation of signal transduction. Located in blood microparticle; collagen-containing extracellular matrix; and extr…
Q01469|FABP5	Q01469	FABP5	2.62334	5.29708e-20	2.98862e-20	Ncore	Enables fatty acid binding activity; identical protein binding activity; and long-chain fatty acid transporter activity. Involved in lipid transport across blood-brain barrier and long-chain fatty acid transport. Located in cytoplasm and nucleus. Biomarker of prostate cancer and psoriasis.
Q86VB7|CD163	Q86VB7	CD163	2.6209	1.98915e-25	1.91687e-25	Ncore	Enables scaffold protein binding activity. Predicted to be involved in acute-phase response and endocytosis. Located in external side of plasma membrane. Biomarker of several diseases, including Ebola hemorrhagic fever; Whipple disease; fatty liver disease (multiple); leishmaniasis (multiple); and lung disease (multiple).
P36955|SERPINF1	P36955	SERPINF1	2.61608	5.00358e-33	1.00866e-32	Ncore	Predicted to enable serine-type endopeptidase inhibitor activity. Involved in negative regulation of angiogenesis and positive regulation of neurogenesis. Located in extracellular region. Colocalizes with collagen-containing extracellular matrix. Implicated in several diseases, including bone disease (multiple); brain edema; eye disease (multiple); leukostasis; and non-alcoholic steatohepatitis. …
P30040|ERP29	P30040	ERP29	2.61542	7.46541e-43	3.16379e-42	Ncore	Predicted to enable protein-folding chaperone binding activity. Involved in negative regulation of protein secretion; positive regulation of protein phosphorylation; and regulation of gene expression. Located in cell surface and endoplasmic reticulum.
P00738|HP	P00738	HP	2.61349	2.35079e-12	7.04175e-13	Ncore	Enables hemoglobin binding activity. Involved in negative regulation of hydrogen peroxide catabolic process and response to hydrogen peroxide. Located in extracellular space. Part of haptoglobin-hemoglobin complex. Implicated in Plasmodium falciparum malaria; artery disease (multiple); gout; hemolytic anemia; and hyperglycemia. Biomarker of several diseases, including Kawasaki disease; artery dis…
P09651|HNRNPA1	P09651	HNRNPA1	2.60779	9.38964e-33	1.83338e-32	Ncore	Enables several functions, including identical protein binding activity; molecular condensate scaffold activity; and nucleic acid binding activity. Involved in several processes, including amyloid fibril formation; nucleocytoplasmic transport; and regulation of telomere maintenance via telomerase. Located in cytoplasm and nucleoplasm. Part of catalytic step 2 spliceosome. Is active in intracellul…
Q99536|VAT1	Q99536	VAT1	2.60419	4.69848e-36	1.21683e-35	Ncore	Predicted to enable oxidoreductase activity and zinc ion binding activity. Involved in negative regulation of mitochondrial fusion. Located in extracellular exosome.
P29350|PTPN6	P29350	PTPN6	2.59921	2.89215e-41	1.07859e-40	Ncore	Enables several functions, including phosphorylation-dependent protein binding activity; phosphotyrosine residue binding activity; and transmembrane receptor protein tyrosine phosphatase activity. Involved in several processes, including negative regulation of inflammatory response to wounding; negative regulation of peptidyl-tyrosine phosphorylation; and regulation of intracellular signal transd…
P25311|AZGP1	P25311	AZGP1	2.59825	9.64158e-21	5.82773e-21	Ncore	Involved in cell adhesion and detection of chemical stimulus involved in sensory perception of bitter taste. Located in extracellular space. Implicated in prostate carcinoma. Biomarker of several diseases, including gastrointestinal system cancer (multiple); kidney failure (multiple); liver cirrhosis; lung adenocarcinoma; and obesity.
O75636|FCN3	O75636	FCN3	2.58428	3.76479e-22	2.61946e-22	Ncore	Enables antigen binding activity and identical protein binding activity. Involved in several processes, including complement activation, lectin pathway; positive regulation of opsonization; and recognition of apoptotic cell. Located in serine-type endopeptidase complex.
Q15063|POSTN	Q15063	POSTN	2.57029	4.42542e-24	3.62727e-24	Ncore	Enables metal ion binding activity. Involved in cell adhesion and cellular response to vitamin K. Located in collagen-containing extracellular matrix and trans-Golgi network. Biomarker of abdominal aortic aneurysm; chronic kidney disease; congestive heart failure; and degenerative disc disease.
P05546|SERPIND1	P05546	SERPIND1	2.56451	1.96053e-27	2.26364e-27	Ncore	Predicted to enable serine-type endopeptidase inhibitor activity. Predicted to be involved in blood coagulation and chemotaxis. Located in extracellular exosome. Implicated in heparin cofactor II deficiency.
A0A075B6K5|IGLV3-9	A0A075B6K5	IGLV3-9	2.5598	1.74985e-25	1.69944e-25	Ncore	Predicted to be involved in immune response. Predicted to be located in extracellular region and plasma membrane. Predicted to be part of immunoglobulin complex. Predicted to be active in extracellular space.
P01024|C3	P01024	C3	2.55952	8.48645e-21	5.16299e-21	Ncore	Enables C5L2 anaphylatoxin chemotactic receptor binding activity. Involved in several processes, including positive regulation of macromolecule metabolic process; positive regulation of transport; and regulation of triglyceride biosynthetic process. Located in extracellular space. Implicated in several diseases, including complement deficiency (multiple); macular degeneration (multiple); paroxysm…
Q9BYX7|POTEKP	Q9BYX7	POTEKP	2.55014	4.99532e-13	1.55895e-13	Ncore	Predicted to enable protein kinase binding activity. Predicted to be a structural constituent of postsynaptic actin cytoskeleton. Predicted to be involved in axonogenesis and cell motility. Located in extracellular exosome.
P46087|NOP2	P46087	NOP2	2.54837	4.6454e-35	1.11054e-34	Ncore	Enables RNA binding activity. Involved in positive regulation of cell population proliferation; regulation of signal transduction by p53 class mediator; and ribosomal large subunit assembly. Located in nucleolus.
Q14847|LASP1	Q14847	LASP1	2.53208	4.88517e-25	4.52076e-25	Ncore	Enables cadherin binding activity. Predicted to be involved in monoatomic ion transport. Located in cytoplasm.
O43866|CD5L	O43866	CD5L	2.52926	1.31874e-16	5.62711e-17	Ncore	Predicted to enable serine-type endopeptidase activity. Predicted to be involved in zymogen activation. Predicted to act upstream of or within positive regulation of complement-dependent cytotoxicity and regulation of complement activation. Located in cell surface.
P20851|C4BPB	P20851	C4BPB	2.52761	1.68217e-18	8.28723e-19	Ncore	Involved in several processes, including negative regulation of complement activation, classical pathway; regulation of opsonization; and response to symbiotic bacterium. Located in extracellular space. Implicated in COVID-19.
Q8IV08|PLD3	Q8IV08	PLD3	2.52455	1.29022e-22	9.30696e-23	Ncore	Enables single-stranded DNA 5'-3' DNA exonuclease activity. Involved in myotube differentiation. Located in bounding membrane of organelle; endoplasmic reticulum membrane; and lysosomal lumen. Implicated in spinocerebellar ataxia 46.
O00584|RNASET2	O00584	RNASET2	2.52356	2.13946e-27	2.45504e-27	Ncore	Enables RNA nuclease activity. Involved in RNA catabolic process. Located in endoplasmic reticulum lumen; extracellular space; and lysosome. Implicated in several diseases, including Lynch syndrome; RNASET2-deficient cystic leukoencephalopathy; colorectal cancer (multiple); lung cancer; and mismatch repair cancer syndrome. Biomarker of gastric adenocarcinoma and pulmonary neuroendocrine tumor.
P11940|PABPC1	P11940	PABPC1	2.50324	5.60321e-46	3.26507e-45	Ncore	Enables mRNA 3'-UTR binding activity; poly(A) binding activity; and poly(U) RNA binding activity. Involved in positive regulation of gene expression and positive regulation of viral genome replication. Located in several cellular components, including cell leading edge; cytoplasmic stress granule; and mCRD-mediated mRNA stability complex. Part of catalytic step 2 spliceosome.
A0A0C4DH38|IGHV5-51	A0A0C4DH38	IGHV5-51	2.49979	1.00572e-25	1.00286e-25	Ncore	Predicted to enable antigen binding activity. Predicted to be involved in immunoglobulin mediated immune response. Predicted to be located in extracellular region and plasma membrane. Predicted to be part of immunoglobulin complex.
P68366|TUBA4A	P68366	TUBA4A	2.49081	1.65103e-52	2.12321e-51	Ncore	Enables protein kinase binding activity. Predicted to be involved in microtubule cytoskeleton organization and mitotic cell cycle. Located in microtubule. Implicated in amyotrophic lateral sclerosis type 22.
P02790|HPX	P02790	HPX	2.48195	1.79241e-21	1.16253e-21	Ncore	Predicted to enable heme transmembrane transporter activity. Predicted to be involved in heme metabolic process. Predicted to act upstream of or within several processes, including positive regulation of immune effector process; positive regulation of type II interferon-mediated signaling pathway; and positive regulation of tyrosine phosphorylation of STAT protein. Located in extracellular space.
Q07092|COL16A1	Q07092	COL16A1	2.47025	2.96079e-23	2.25345e-23	Ncore	Enables integrin binding activity. Involved in cell adhesion mediated by integrin; integrin activation; and positive regulation of focal adhesion assembly. Located in collagen-containing extracellular matrix.
P00450|CP	P00450	CP	2.46525	2.30536e-23	1.76541e-23	Ncore	Enables protein-folding chaperone binding activity. Predicted to be involved in iron ion transport. Located in extracellular space. Implicated in aceruloplasminemia; epilepsy; and hemosiderosis. Biomarker of Wilson disease; cholestasis; type 1 diabetes mellitus; and type 2 diabetes mellitus.
Q15084|PDIA6	Q15084	PDIA6	2.45302	2.22677e-43	9.76994e-43	Ncore	Enables protein-disulfide reductase activity. Predicted to be involved in negative regulation of IRE1-mediated unfolded protein response and response to endoplasmic reticulum stress. Located in several cellular components, including endoplasmic reticulum; endoplasmic reticulum-Golgi intermediate compartment; and extracellular space.
P06312|IGKV4-1	P06312	IGKV4-1	2.44866	7.10616e-24	5.71154e-24	Ncore	Predicted to be involved in immune response. Located in blood microparticle.
Q9UBG0|MRC2	Q9UBG0	MRC2	2.44541	4.14935e-49	3.6844e-48	Ncore	Enables collagen binding activity. Involved in collagen catabolic process. Located in focal adhesion and membrane.
P01703|IGLV1-40	P01703	IGLV1-40	2.43574	5.98101e-24	4.85957e-24	Ncore	Predicted to be involved in immune response. Predicted to be located in extracellular region and plasma membrane. Predicted to be part of immunoglobulin complex. Predicted to be active in extracellular space.
P19971|TYMP	P19971	TYMP	2.4337	3.44914e-24	2.85214e-24	Ncore	Enables protein homodimerization activity and thymidine phosphorylase activity. Involved in several processes, including regulation of gastric motility; regulation of myelination; and regulation of transmission of nerve impulse. Predicted to be active in cytosol. Implicated in lung non-small cell carcinoma; mitochondrial DNA depletion syndrome 1; mitochondrial encephalomyopathy; pancreatic cancer…
P61225|RAP2B	P61225	RAP2B	2.43169	5.692e-37	1.60815e-36	Ncore	Enables GDP binding activity and GTP binding activity. Involved in platelet aggregation. Located in several cellular components, including bicellular tight junction; cell-cell contact zone; and extracellular exosome.
P08603|CFH	P08603	CFH	2.42831	9.56825e-29	1.27441e-28	Ncore	Enables heparan sulfate proteoglycan binding activity; heparin binding activity; and identical protein binding activity. Involved in complement activation; proteolysis; and regulation of complement activation, alternative pathway. Acts upstream of or within regulation of complement activation and regulation of complement-dependent cytotoxicity. Located in serine-type endopeptidase complex and sym…
P04003|C4BPA	P04003	C4BPA	2.42088	8.26287e-18	3.86642e-18	Ncore	Enables RNA binding activity. Involved in several processes, including negative regulation of complement activation, classical pathway; regulation of opsonization; and response to symbiotic bacterium. Located in extracellular space. Implicated in COVID-19.
Q9BV40|VAMP8	Q9BV40	VAMP8	2.41673	2.12922e-32	4.01044e-32	Ncore	Enables chloride channel inhibitor activity. Involved in several processes, including autophagosome membrane docking; mucus secretion; and regulation of secretion by cell. Acts upstream of or within viral entry into host cell. Located in several cellular components, including cytoplasmic vesicle; cytosol; and perinuclear region of cytoplasm. Part of SNARE complex.
Q9NZP8|C1RL	Q9NZP8	C1RL	2.41442	9.6242e-32	1.71733e-31	Ncore	Predicted to enable serine-type endopeptidase activity. Predicted to be involved in zymogen activation. Located in extracellular exosome.
Q06033|ITIH3	Q06033	ITIH3	2.4136	3.38497e-20	1.93915e-20	Ncore	Predicted to enable endopeptidase inhibitor activity. Predicted to be involved in hyaluronan metabolic process. Located in extracellular exosome.
P01704|IGLV2-14	P01704	IGLV2-14	2.38391	2.17497e-26	2.28486e-26	Ncore	Predicted to be involved in immune response. Located in extracellular exosome.
P07225|PROS1	P07225	PROS1	2.37992	4.93014e-21	3.06439e-21	Ncore	Predicted to enable endopeptidase inhibitor activity. Predicted to be involved in blood coagulation. Located in extracellular space. Implicated in autosomal dominant thrombophilia due to protein S deficiency; autosomal recessive thrombophilia due to protein S deficiency; cerebral infarction; and protein S deficiency.
P29966|MARCKS	P29966	MARCKS	2.37321	6.27427e-23	4.6892e-23	Ncore	Predicted to enable actin filament binding activity. Predicted to be involved in actin filament organization; central nervous system development; and regulation of modification of postsynaptic actin cytoskeleton. Located in extracellular exosome and focal adhesion. Implicated in Lynch syndrome.
Q7L8J4|SH3BP5L	Q7L8J4	SH3BP5L	2.36415	2.64181e-15	1.00636e-15	Ncore	Enables guanyl-nucleotide exchange factor activity. Predicted to be involved in intracellular signal transduction. Predicted to be active in cytoplasm.
P35858|IGFALS	P35858	IGFALS	2.33736	8.17549e-17	3.55355e-17	Ncore	Predicted to enable insulin-like growth factor binding activity. Predicted to be involved in signal transduction. Located in extracellular exosome. Part of insulin-like growth factor ternary complex. Biomarker of Noonan syndrome; anorexia nervosa; congenital disorder of glycosylation Ia; isolated growth hormone deficiency; and nephrotic syndrome.
P02652|APOA2	P02652	APOA2	2.3364	8.75252e-17	3.79551e-17	Ncore	Enables several functions, including cholesterol binding activity; protein dimerization activity; and signaling receptor binding activity. Contributes to cholesterol transfer activity. Involved in several processes, including lipid transport; plasma lipoprotein particle organization; and regulation of lipid catabolic process. Located in blood microparticle and extracellular exosome. Part of chylo…
P35609|ACTN2	P35609	ACTN2	2.33486	2.94973e-26	3.06424e-26	Ncore	Enables several functions, including cytoskeletal protein binding activity; phosphatidylinositol-4,5-bisphosphate binding activity; and titin Z domain binding activity. Involved in several processes, including focal adhesion assembly; microspike assembly; and regulation of potassium ion transport. Located in Z disc; filopodium; and focal adhesion. Colocalizes with plasma membrane. Implicated in a…
P00734|F2	P00734	F2	2.33115	1.96343e-13	6.38394e-14	Ncore	Enables several functions, including heparin binding activity; lipopolysaccharide binding activity; and serine-type endopeptidase activity. Involved in several processes, including negative regulation of cytokine production involved in inflammatory response; regulation of blood coagulation; and regulation of protein metabolic process. Located in extracellular space. Colocalizes with external side…
P07339|CTSD	P07339	CTSD	2.31697	5.8161e-25	5.32934e-25	Ncore	Enables peptidase activity. Involved in several processes, including lipoprotein catabolic process; positive regulation of apoptotic process; and regulation of establishment of protein localization. Located in endosome membrane; lysosomal membrane; and membrane raft. Colocalizes with collagen-containing extracellular matrix. Implicated in Alzheimer's disease; breast cancer; and neuronal ceroid li…
Q96PD5|PGLYRP2	Q96PD5	PGLYRP2	2.31251	2.05377e-19	1.10524e-19	Ncore	Enables N-acetylmuramoyl-L-alanine amidase activity; peptidoglycan binding activity; and peptidoglycan immune receptor activity. Involved in defense response to Gram-positive bacterium and detection of bacterium. Located in extracellular exosome.
P02749|APOH	P02749	APOH	2.2969	3.8346e-18	1.84287e-18	Ncore	Enables identical protein binding activity; lipoprotein lipase activator activity; and phospholipid binding activity. Involved in several processes, including negative regulation of apoptotic process; protein maturation; and regulation of blood coagulation. Located in cell surface and extracellular space. Part of chylomicron; high-density lipoprotein particle; and very-low-density lipoprotein par…
Q92783|STAM	Q92783	STAM	2.29043	7.78511e-27	8.4646e-27	Ncore	Enables ubiquitin-like protein ligase binding activity. Involved in positive regulation of exosomal secretion and regulation of extracellular exosome assembly. Located in cytosol and intracellular membrane-bounded organelle. Part of ESCRT-0 complex.
P46940|IQGAP1	P46940	IQGAP1	2.28844	2.65632e-35	6.47479e-35	Ncore	Enables several functions, including MAP-kinase scaffold activity; S100 protein binding activity; and enzyme binding activity. Involved in several processes, including cellular response to calcium ion; cellular response to epidermal growth factor stimulus; and neuron projection extension. Located in several cellular components, including apical plasma membrane; midbody; and ruffle.
P52907|CAPZA1	P52907	CAPZA1	2.28379	2.39986e-44	1.11875e-43	Ncore	Enables cadherin binding activity. Involved in cell junction assembly. Located in extracellular exosome. Part of WASH complex.
A0A0C4DH25|IGKV3D-20	A0A0C4DH25	IGKV3D-20	2.28108	2.67476e-18	1.29885e-18	Ncore	Predicted to be involved in immune response. Predicted to be located in extracellular region and plasma membrane. Predicted to be part of immunoglobulin complex. Predicted to be active in extracellular space.
P01709|IGLV2-8	P01709	IGLV2-8	2.27818	1.02377e-24	9.11222e-25	Ncore	Predicted to be involved in immune response. Predicted to be located in extracellular region and plasma membrane. Predicted to be part of immunoglobulin complex. Predicted to be active in extracellular space.
Q9HC35|EML4	Q9HC35	EML4	2.26939	1.41754e-48	1.10136e-47	Ncore	Enables alpha-tubulin binding activity; beta-tubulin binding activity; and protein self-association. Involved in attachment of spindle microtubules to kinetochore and mitotic metaphase chromosome alignment. Located in cytosol; microtubule cytoskeleton; and midbody.
Q00535|CDK5	Q00535	CDK5	2.26933	1.8534e-47	1.30415e-46	Ncore	Enables protein serine/threonine kinase activity. Involved in negative regulation of nitrogen compound metabolic process; oligodendrocyte differentiation; and phosphorylation. Located in several cellular components, including cell junction; nucleoplasm; and serine/threonine protein kinase complex. Implicated in Alzheimer's disease and lissencephaly 7 with cerebellar hypoplasia.
Q9UQ80|PA2G4	Q9UQ80	PA2G4	2.26866	1.16411e-48	9.23705e-48	Ncore	Enables nucleic acid binding activity; transcription corepressor activity; and ubiquitin protein ligase binding activity. Acts upstream of or within negative regulation of DNA-templated transcription. Located in cytoplasm and nucleolus.
P80108|GPLD1	P80108	GPLD1	2.26789	7.89657e-19	4.02863e-19	Ncore	Enables glycosylphosphatidylinositol phospholipase D activity. Involved in several processes, including GPI anchor release; cell surface receptor signaling pathway; and cellular response to lipid. Located in cytoplasm; extracellular space; and intracellular membrane-bounded organelle.
P01701|IGLV1-51	P01701	IGLV1-51	2.26649	6.34278e-21	3.91633e-21	Ncore	Predicted to be involved in immune response. Located in extracellular exosome.
P68871|HBB	P68871	HBB	2.26264	7.31039e-12	2.09878e-12	Ncore	Enables hemoglobin binding activity and oxygen binding activity. Contributes to haptoglobin binding activity and peroxidase activity. Involved in several processes, including hydrogen peroxide catabolic process; nitric oxide transport; and oxygen transport. Located in extracellular space. Part of haptoglobin-hemoglobin complex and hemoglobin complex. Implicated in acute chest syndrome; hemolytic …
P14207|FOLR2	P14207	FOLR2	2.25851	1.88933e-19	1.02116e-19	Ncore	Enables folic acid binding activity and folic acid receptor activity. Involved in folic acid transport and positive regulation of cell population proliferation. Located in external side of plasma membrane.
P09467|FBP1	P09467	FBP1	2.25512	1.85705e-20	1.09065e-20	Ncore	Enables several functions, including cation binding activity; fructose 1,6-bisphosphate 1-phosphatase activity; and identical protein binding activity. Involved in several processes, including cellular response to magnesium ion; gluconeogenesis; and regulation of carbohydrate metabolic process. Located in cytoplasm and nucleus. Implicated in fructose-1,6-bisphosphatase deficiency.
P19652|ORM2	P19652	ORM2	2.24444	1.52503e-17	7.06511e-18	Ncore	Involved in positive regulation of interleukin-1 beta production and positive regulation of tumor necrosis factor production. Located in extracellular space.
P01023|A2M	P01023	A2M	2.24238	3.06175e-16	1.2617e-16	Ncore	Enables several functions, including calcium-dependent protein binding activity; cytokine binding activity; and serine-type endopeptidase inhibitor activity. Involved in negative regulation of complement activation, lectin pathway. Located in blood microparticle and extracellular exosome. Colocalizes with collagen-containing extracellular matrix. Implicated in COVID-19; background diabetic retino…
Q9Y279|VSIG4	Q9Y279	VSIG4	2.24099	1.81285e-26	1.90982e-26	Ncore	Enables complement component C3b binding activity. Involved in negative regulation of complement activation, alternative pathway. Part of protein-containing complex.
O15427|SLC16A3	O15427	SLC16A3	2.23749	1.57626e-35	3.89302e-35	Ncore	Enables lactate:proton symporter activity and pyruvate transmembrane transporter activity. Involved in lactate transmembrane transport; protein catabolic process; and pyruvate transmembrane transport. Located in several cellular components, including basolateral plasma membrane; lateral plasma membrane; and nuclear membrane. Is active in synapse.
P20702|ITGAX	P20702	ITGAX	2.22908	9.74627e-25	8.69557e-25	Ncore	Enables receptor tyrosine kinase binding activity. Involved in several processes, including heterotypic cell-cell adhesion; positive regulation of angiogenesis; and positive regulation of endothelial tube morphogenesis. Located in cell surface.
P49902|NT5C2	P49902	NT5C2	2.22185	1.09589e-35	2.79931e-35	Ncore	Enables several functions, including ATP binding activity; IMP 5'-nucleotidase activity; and nucleoside phosphotransferase activity. Involved in allantoin metabolic process; negative regulation of defense response to virus by host; and purine nucleoside monophosphate metabolic process. Is active in cytosol. Implicated in hereditary spastic paraplegia 45.
P31948|STIP1	P31948	STIP1	2.22145	4.66155e-36	1.21571e-35	Ncore	Enables Hsp90 protein binding activity. Predicted to act upstream of or within cellular response to interleukin-7. Part of protein folding chaperone complex.
P01860|IGHG3	P01860	IGHG3	2.2191	1.74498e-19	9.45882e-20	Ncore	Predicted to enable antigen binding activity and immunoglobulin receptor binding activity. Involved in retina homeostasis. Located in blood microparticle and extracellular exosome.
Q9UBC2|EPS15L1	Q9UBC2	EPS15L1	2.21306	1.42395e-44	6.80826e-44	Ncore	Enables cadherin binding activity. Predicted to be involved in endocytosis and endosomal transport. Located in membrane.
Q9H3G5|CPVL	Q9H3G5	CPVL	2.21051	1.5176e-20	8.98366e-21	Ncore	Predicted to enable serine-type carboxypeptidase activity. Predicted to be involved in proteolysis. Located in extracellular exosome.
P55899|FCGRT	P55899	FCGRT	2.21028	3.72011e-21	2.35147e-21	Ncore	Enables IgG binding activity. Predicted to be involved in immune response. Predicted to be located in endosome membrane and plasma membrane. Predicted to be active in external side of plasma membrane and extracellular space.
P55058|PLTP	P55058	PLTP	2.20279	8.95073e-14	2.9911e-14	Ncore	Enables several functions, including lipid transfer activity; lipoprotein particle binding activity; and phospholipid binding activity. Involved in high-density lipoprotein particle remodeling; lipid transport; and positive regulation of cholesterol efflux. Located in extracellular region and nucleus. Part of high-density lipoprotein particle. Biomarker of atherosclerosis.
Q15365|PCBP1	Q15365	PCBP1	2.20001	4.89526e-38	1.49641e-37	Ncore	Enables mRNA binding activity and single-stranded DNA binding activity. Involved in viral RNA genome replication. Located in cytoplasmic ribonucleoprotein granule; cytosol; and nuclear speck.
Q96K76|USP47	Q96K76	USP47	2.19848	1.18115e-34	2.736e-34	Ncore	Enables WD40-repeat domain binding activity and cysteine-type deubiquitinase activity. Involved in several processes, including base-excision repair; negative regulation of G2/M transition of mitotic cell cycle; and positive regulation of canonical Wnt signaling pathway. Located in cytoplasm. Part of SCF ubiquitin ligase complex. Is active in nucleus.
P13010|XRCC5	P13010	XRCC5	2.19155	1.51042e-38	4.89818e-38	Ncore	Enables several functions, including ATP hydrolysis activity; nucleic acid binding activity; and ubiquitin protein ligase binding activity. Contributes to 5'-deoxyribose-5-phosphate lyase activity; DNA end binding activity; and double-stranded telomeric DNA binding activity. Involved in several processes, including cellular response to gamma radiation; regulation of nucleobase-containing compound…
P19878|NCF2	P19878	NCF2	2.18938	6.77573e-27	7.41034e-27	Ncore	Enables superoxide-generating NADPH oxidase activator activity. Involved in superoxide anion generation. Located in cytosol and membrane. Part of NADPH oxidase complex. Implicated in Alzheimer's disease; autosomal recessive chronic granulomatous disease 2; and rheumatoid arthritis.
P15104|GLUL	P15104	GLUL	2.18855	6.18668e-19	3.19563e-19	Ncore	Enables glutamine synthetase activity; identical protein binding activity; and protein-cysteine S-palmitoyltransferase activity. Involved in several processes, including regulation of endothelial cell migration; regulation of protein localization to nucleolus; and regulation of sprouting angiogenesis. Located in cytosol; mitochondrion; and plasma membrane. Implicated in Alzheimer's disease and Hu…
Q01082|SPTBN1	Q01082	SPTBN1	2.18041	9.57848e-35	2.24665e-34	Ncore	Enables GTPase binding activity and ankyrin binding activity. A structural constituent of cytoskeleton. Involved in several processes, including Golgi to plasma membrane protein transport; central nervous system formation; and positive regulation of interleukin-2 production. Located in cytosol; nucleolus; and plasma membrane.
Q96RQ9|IL4I1	Q96RQ9	IL4I1	2.1695	2.68504e-15	1.02179e-15	Ncore	Enables L-amino-acid oxidase activity. Involved in aromatic amino acid family catabolic process; negative regulation of T cell mediated immune response to tumor cell; and regulation of T cell activation. Located in several cellular components, including acrosomal vesicle; immunological synapse; and sperm midpiece.
P36222|CHI3L1	P36222	CHI3L1	2.16269	7.99675e-26	8.01691e-26	Ncore	Enables chitin binding activity. Involved in several processes, including positive regulation of intracellular signal transduction; response to interleukin-1; and response to interleukin-6. Located in extracellular space. Implicated in asthma and schizophrenia. Biomarker of several diseases, including artery disease (multiple); autoimmune disease (multiple); hematologic cancer (multiple); lung di…
Q9ULH1|ASAP1	Q9ULH1	ASAP1	2.16087	3.43184e-48	2.61196e-47	Ncore	Enables cadherin binding activity. Involved in cilium assembly and protein localization to cilium. Located in Golgi membrane and trans-Golgi network membrane.
P04899|GNAI2	P04899	GNAI2	2.14674	3.2459e-34	7.16282e-34	Ncore	Predicted to enable several functions, including G-protein beta/gamma-subunit complex binding activity; GTP binding activity; and GTPase activity. Involved in cell division and positive regulation of cell population proliferation. Located in several cellular components, including centrosome; midbody; and nucleoplasm.
A0A087WSY6|IGKV3D-15	A0A087WSY6	IGKV3D-15	2.14625	2.43533e-22	1.72667e-22	Ncore	Predicted to be involved in immune response. Predicted to be located in extracellular region and plasma membrane. Predicted to be part of immunoglobulin complex. Predicted to be active in extracellular space.
Q9NX46|ADPRS	Q9NX46	ADPRS	2.14309	2.04242e-55	4.00892e-54	Ncore	Enables O-acetyl-ADP-ribose deacetylase activity; hydrolase activity, acting on glycosyl bonds; and magnesium ion binding activity. Involved in DNA repair and cellular response to superoxide. Located in mitochondrion; nuclear body; and site of DNA damage. Implicated in stress-induced childhood-onset neurodegeneration with variable ataxia and seizures.
P05362|ICAM1	P05362	ICAM1	2.13034	1.987e-28	2.5291e-28	Ncore	Enables integrin binding activity. Involved in several processes, including T cell activation via T cell receptor contact with antigen bound to MHC molecule on antigen presenting cell; cellular response to amyloid-beta; and regulation of apoptotic process. Located in extracellular exosome. Implicated in several diseases, including autoimmune disease (multiple); biliary atresia; diabetic retinopat…
Q13077|TRAF1	Q13077	TRAF1	2.12012	1.02431e-16	4.41114e-17	Ncore	Enables enzyme binding activity; identical protein binding activity; and tumor necrosis factor receptor binding activity. Involved in regulation of extrinsic apoptotic signaling pathway. Predicted to be located in cytosol. Predicted to be active in cytoplasmic side of plasma membrane.
P55072|VCP	P55072	VCP	2.11752	2.66351e-28	3.32275e-28	Ncore	Enables several functions, including ATP hydrolysis activity; enzyme binding activity; and modification-dependent protein binding activity. Involved in several processes, including DNA repair; ERAD pathway; and positive regulation of nitrogen compound metabolic process. Located in several cellular components, including VCP-NPL4-UFD1 AAA ATPase complex; cytoplasmic stress granule; and site of doub…
Q14240|EIF4A2	Q14240	EIF4A2	2.11223	4.52341e-32	8.35124e-32	Ncore	Enables ATP hydrolysis activity. Predicted to be involved in cytoplasmic translational initiation. Predicted to act upstream of or within cellular response to leukemia inhibitory factor. Located in perinuclear region of cytoplasm.
P01717|IGLV3-25	P01717	IGLV3-25	2.11087	6.62229e-21	4.08215e-21	Ncore	Predicted to be involved in immune response. Located in blood microparticle.
P55008|AIF1	P55008	AIF1	2.10907	3.03746e-19	1.60224e-19	Ncore	Enables actin filament binding activity. Involved in several processes, including positive regulation of cytokine production; regulation of cell migration; and regulation of smooth muscle cell proliferation. Located in cytosol; nucleus; and perinuclear region of cytoplasm. Colocalizes with actin filament and ruffle membrane. Implicated in type 1 diabetes mellitus. Biomarker of Alzheimer's disease…
A0MZ66|SHTN1	A0MZ66	SHTN1	2.10311	4.04199e-47	2.64458e-46	Ncore	Enables identical protein binding activity. Involved in positive regulation of neuron migration. Located in cytoplasm.
P01903|HLA-DRA	P01903	HLA-DRA	2.09358	4.33024e-23	3.25587e-23	Ncore	Enables T cell receptor binding activity; peptide antigen binding activity; and polysaccharide binding activity. Involved in several processes, including antigen processing and presentation of endogenous peptide antigen via MHC class II; antigen processing and presentation of exogenous peptide antigen via MHC class II; and regulation of T cell differentiation. Located in bounding membrane of orga…
P11117|ACP2	P11117	ACP2	2.08939	1.23255e-25	1.21927e-25	Ncore	Predicted to enable acid phosphatase activity. Predicted to be involved in dephosphorylation and lysosome organization. Predicted to act upstream of or within skeletal system development. Located in lysosome.
P26641|EEF1G	P26641	EEF1G	2.0891	6.80457e-42	2.64342e-41	Ncore	Enables cadherin binding activity. Involved in response to virus. Located in cytoplasm. Colocalizes with endoplasmic reticulum.
P13284|IFI30	P13284	IFI30	2.08857	1.00094e-20	6.04028e-21	Ncore	Enables oxidoreductase activity, acting on a sulfur group of donors. Predicted to be involved in antigen processing and presentation of exogenous peptide antigen via MHC class I. Predicted to act upstream of or within antigen processing and presentation of exogenous peptide antigen via MHC class II; negative regulation of fibroblast proliferation; and protein stabilization. Located in cell juncti…
P11310|ACADM	P11310	ACADM	2.08628	6.67908e-38	2.00877e-37	Ncore	Enables identical protein binding activity and medium-chain-acyl-CoA dehydrogenase activity. Involved in carnitine metabolic process and fatty acid catabolic process. Located in axon; mitochondrial matrix; and mitochondrial membrane. Implicated in medium chain acyl-CoA dehydrogenase deficiency.
P08571|CD14	P08571	CD14	2.08311	1.43273e-23	1.11549e-23	Ncore	Enables lipopolysaccharide binding activity; lipopolysaccharide immune receptor activity; and lipoteichoic acid binding activity. Involved in cellular response to bacterial lipopeptide; positive regulation of interleukin-8 production; and toll-like receptor 4 signaling pathway. Acts upstream of or within cellular response to lipopolysaccharide; cellular response to lipoteichoic acid; and positive…
P01009|SERPINA1	P01009	SERPINA1	2.06647	4.70773e-18	2.24226e-18	Ncore	Enables identical protein binding activity; protease binding activity; and serine-type endopeptidase inhibitor activity. Predicted to be involved in acute-phase response and blood coagulation. Located in Golgi apparatus; endoplasmic reticulum; and extracellular space. Implicated in several diseases, including alpha 1-antitrypsin deficiency; chronic obstructive pulmonary disease (multiple); human …
Q8NI22|MCFD2	Q8NI22	MCFD2	2.06332	1.45022e-42	6.07688e-42	Ncore	Predicted to enable calcium ion binding activity. Predicted to be involved in protein transport and vesicle-mediated transport. Predicted to act upstream of or within carboxylic acid metabolic process. Predicted to be located in extracellular region.
Q99983|OMD	Q99983	OMD	2.06162	8.37044e-18	3.91184e-18	Ncore	Predicted to be involved in cell adhesion. Located in extracellular exosome.
P02792|FTL	P02792	FTL	2.05866	7.28271e-14	2.44905e-14	Ncore	Enables identical protein binding activity and iron ion binding activity. Predicted to be involved in intracellular sequestering of iron ion. Located in autolysosome. Part of intracellular ferritin complex. Implicated in basal ganglia disease; hyperferritinemia-cataract syndrome; neurodegeneration with brain iron accumulation 3; and neurodegenerative disease. Biomarker of COVID-19.
Q14624|ITIH4	Q14624	ITIH4	2.05645	3.80713e-21	2.40241e-21	Ncore	Predicted to enable endopeptidase inhibitor activity. Involved in acute-phase response and response to cytokine. Located in blood microparticle; collagen-containing extracellular matrix; and extracellular exosome. Implicated in intermediate coronary syndrome and myocardial infarction. Biomarker of amyotrophic lateral sclerosis; hepatocellular carcinoma; liver cirrhosis; and pulmonary tuberculosis.
P13686|ACP5	P13686	ACP5	2.05273	5.6864e-23	4.26695e-23	Ncore	Enables ferric iron binding activity and ferrous iron binding activity. Predicted to be involved in bone resorption. Predicted to act upstream of or within several processes, including negative regulation of cytokine production; negative regulation of nitric oxide biosynthetic process; and response to bacterium. Predicted to be located in cytosol and membrane. Implicated in spondylometaphyseal dy…
P05090|APOD	P05090	APOD	2.05201	1.97355e-14	6.95663e-15	Ncore	Enables cholesterol binding activity. Involved in several processes, including negative regulation of cell-matrix adhesion; negative regulation of macromolecule metabolic process; and negative regulation of protein import into nucleus. Located in extracellular space and perinuclear region of cytoplasm. Implicated in obesity and type 2 diabetes mellitus. Biomarker of Alzheimer's disease; gestation…
P53999|SUB1	P53999	SUB1	2.04753	4.81452e-34	1.05001e-33	Ncore	Enables several functions, including DNA binding activity; identical protein binding activity; and transcription coactivator activity. Involved in several processes, including RNA polymerase II promoter clearance; negative regulation of DNA duplex unwinding; and regulation of nucleobase-containing compound metabolic process. Located in nucleolus and nucleoplasm. Part of transcription regulator co…
P02766|TTR	P02766	TTR	2.04288	9.75162e-16	3.84558e-16	Ncore	Enables identical protein binding activity. Predicted to be involved in purine nucleobase metabolic process. Located in extracellular exosome. Implicated in Alzheimer's disease; amyloidosis; carpal tunnel syndrome 1; dystransthyretinemic hyperthyroxinemia; and transthyretin amyloidosis. Biomarker of colorectal adenoma; gastrointestinal system cancer (multiple); and lung cancer (multiple).
P02675|FGB	P02675	FGB	2.03601	1.18721e-13	3.91472e-14	Ncore	Enables protein-folding chaperone binding activity and structural molecule activity. Contributes to cell adhesion molecule binding activity and signaling receptor binding activity. Involved in several processes, including blood coagulation; negative regulation of apoptotic process; and positive regulation of secretion by cell. Located in several cellular components, including endoplasmic reticulu…
P01700|IGLV1-47	P01700	IGLV1-47	2.03431	2.48204e-21	1.5932e-21	Ncore	Predicted to be involved in immune response. Located in blood microparticle.
Q8N1G4|LRRC47	Q8N1G4	LRRC47	2.03311	3.61651e-38	1.13339e-37	Ncore	Enables RNA binding activity. Predicted to be involved in phenylalanyl-tRNA aminoacylation.
A0A0B4J1Y8|IGLV9-49	A0A0B4J1Y8	IGLV9-49	2.02424	1.96806e-14	6.94385e-15	Ncore	Predicted to be involved in immune response. Predicted to be located in extracellular region and plasma membrane. Predicted to be part of immunoglobulin complex. Predicted to be active in extracellular space.
P12314|FCGR1A	P12314	FCGR1A	2.02303	4.37505e-25	4.06888e-25	Ncore	Enables high-affinity IgG receptor activity. Involved in antibody-dependent cellular cytotoxicity. Located in plasma membrane. Biomarker of rheumatoid arthritis.
P63104|YWHAZ	P63104	YWHAZ	2.01643	1.80629e-20	1.06251e-20	Ncore	Enables several functions, including enzyme binding activity; protein sequestering activity; and transmembrane transporter binding activity. Involved in several processes, including Golgi reassembly; establishment of Golgi localization; and regulation of intracellular signal transduction. Located in several cellular components, including blood microparticle; extracellular exosome; and focal adhes…
O75175|CNOT3	O75175	CNOT3	2.00778	3.69753e-41	1.36529e-40	Ncore	Involved in regulation of stem cell population maintenance. Part of CCR4-NOT complex.
P26038|MSN	P26038	MSN	2.00457	6.00625e-25	5.47667e-25	Ncore	Enables several functions, including cell adhesion molecule binding activity; double-stranded RNA binding activity; and protein kinase binding activity. Involved in several processes, including cellular response to testosterone stimulus; epithelial cell differentiation; and positive regulation of macromolecule metabolic process. Located in several cellular components, including apical plasma memb…
Q8TEA8|DTD1	Q8TEA8	DTD1	2.00418	1.40307e-35	3.5118e-35	Ncore	Enables DNA binding activity. Involved in DNA duplex unwinding. Predicted to be located in nucleus. Predicted to be active in cytoplasm.
Q9BUD6|SPON2	Q9BUD6	SPON2	1.99215	6.26207e-23	4.6892e-23	Ncore	Predicted to enable antigen binding activity; lipopolysaccharide binding activity; and metal ion binding activity. Predicted to be involved in cell adhesion. Predicted to act upstream of or within several processes, including defense response to other organism; opsonization; and positive regulation of cytokine production. Located in extracellular exosome.
P00747|PLG	P00747	PLG	1.9867	9.23993e-17	3.99295e-17	Ncore	Enables several functions, including enzyme binding activity; protein antigen binding activity; and serine-type endopeptidase activity. Involved in several processes, including extracellular matrix disassembly; positive regulation of blood vessel endothelial cell migration; and regulation of blood coagulation. Located in external side of plasma membrane and extracellular space. Implicated in COVI…
P14780|MMP9	P14780	MMP9	1.98233	4.3758e-15	1.62864e-15	Ncore	Enables identical protein binding activity; metalloendopeptidase activity; and serine-type endopeptidase activity. Involved in several processes, including cellular response to UV-A; positive regulation of keratinocyte migration; and regulation of signal transduction. Located in extracellular space. Implicated in several diseases, including Down syndrome; anodontia; artery disease (multiple); aut…
Q01432|AMPD3	Q01432	AMPD3	1.97443	2.21496e-28	2.80014e-28	Ncore	Predicted to enable AMP deaminase activity. Predicted to be involved in erythrocyte homeostasis and purine ribonucleotide metabolic process. Predicted to act upstream of or within ADP metabolic process; ATP metabolic process; and energy homeostasis. Predicted to be located in extracellular region; ficolin-1-rich granule lumen; and secretory granule lumen. Predicted to be active in cytosol.
P04233|CD74	P04233	CD74	1.97255	2.94207e-21	1.87557e-21	Ncore	Enables several functions, including amyloid-beta binding activity; macrophage migration inhibitory factor binding activity; and signaling receptor binding activity. Involved in several processes, including positive regulation of cellular biosynthetic process; regulation of intracellular signal transduction; and regulation of viral entry into host cell. Located in several cellular components, inc…
P17900|GM2A	P17900	GM2A	1.96678	1.69239e-27	1.97854e-27	Ncore	Predicted to enable lipid transporter activity. Predicted to be involved in ganglioside catabolic process and lipid transport. Predicted to act upstream of or within several processes, including lipid storage; neuromuscular process controlling balance; and oligosaccharide catabolic process. Located in cytosol and intracellular membrane-bounded organelle. Implicated in GM2 gangliosidosis and GM2 g…
Q08211|DHX9	Q08211	DHX9	1.96536	2.6375e-36	6.97605e-36	Ncore	Enables several functions, including helicase activity; nucleic acid binding activity; and ribonucleoprotein complex binding activity. Involved in several processes, including DNA geometric change; regulation of gene expression; and regulation of nucleobase-containing compound metabolic process. Located in several cellular components, including cytoskeleton; nuclear lumen; and ribonucleoprotein g…
P28838|LAP3	P28838	LAP3	1.96516	1.63578e-27	1.92443e-27	Ncore	Predicted to enable peptidase activity. Predicted to be involved in proteolysis. Located in extracellular exosome; focal adhesion; and nucleus.
P06730|EIF4E	P06730	EIF4E	1.9604	3.50233e-34	7.68323e-34	Ncore	Enables several functions, including DNA-binding transcription factor binding activity; eukaryotic initiation factor 4G binding activity; and nucleic acid binding activity. Involved in G1/S transition of mitotic cell cycle; positive regulation of mitotic cell cycle; and regulation of translation. Located in several cellular components, including cytoplasmic ribonucleoprotein granule; nuclear spec…
P02655|APOC2	P02655	APOC2	1.95938	5.15605e-18	2.44021e-18	Ncore	Enables several functions, including identical protein binding activity; lipase activator activity; and phospholipase binding activity. Involved in several processes, including lipid transport; negative regulation of transport; and regulation of lipid metabolic process. Located in extracellular space. Part of several cellular components, including low-density lipoprotein particle; spherical high-…
Q99538|LGMN	Q99538	LGMN	1.95422	8.11546e-24	6.49476e-24	Ncore	Enables cysteine-type endopeptidase activity. Involved in several processes, including cellular response to amyloid-beta; cellular response to hepatocyte growth factor stimulus; and positive regulation of chemotaxis. Acts upstream of or within negative regulation of neuron apoptotic process. Located in extracellular region and perinuclear region of cytoplasm.
O43914|TYROBP	O43914	TYROBP	1.95001	2.99294e-24	2.50265e-24	Ncore	Enables molecular adaptor activity; protein homodimerization activity; and signaling receptor binding activity. Involved in several processes, including innate immune response activating cell surface receptor signaling pathway; negative regulation of B cell proliferation; and positive regulation of macrophage fusion. Acts upstream of or within osteoclast differentiation. Located in plasma membran…
Q6T4R5|NHS	Q6T4R5	NHS	1.94785	8.48496e-22	5.66075e-22	Ncore	Predicted to be involved in cell differentiation and lens development in camera-type eye. Located in Golgi apparatus; cell junction; and nuclear body. Implicated in Nance-Horan syndrome and cataract 40.
P24821|TNC	P24821	TNC	1.93958	9.05169e-13	2.79678e-13	Ncore	Enables syndecan binding activity. Involved in regulation of cell adhesion; regulation of cell growth; and response to wounding. Located in collagen-containing extracellular matrix. Implicated in allergic conjunctivitis; asthma; and autosomal dominant nonsyndromic deafness 56. Biomarker of several diseases, including glioblastoma; intracranial vasospasm; lung disease (multiple); pleural disease (…
P33241|LSP1	P33241	LSP1	1.93942	2.5921e-16	1.0765e-16	Ncore	Predicted to enable actin binding activity. Predicted to be involved in cellular defense response. Predicted to act upstream of or within cellular response to interleukin-7; chemotaxis; and defense response. Located in extracellular exosome and membrane.
P15144|ANPEP	P15144	ANPEP	1.93457	1.72709e-17	7.942e-18	Ncore	Predicted to enable metalloaminopeptidase activity; peptide binding activity; and zinc ion binding activity. Predicted to be involved in peptide catabolic process and proteolysis. Located in endoplasmic reticulum-Golgi intermediate compartment; extracellular exosome; and plasma membrane. Biomarker of severe acute respiratory syndrome.
P49790|NUP153	P49790	NUP153	1.93231	5.7972e-51	5.68946e-50	Ncore	Enables identical protein binding activity and protein-membrane adaptor activity. A structural constituent of nuclear pore. Involved in negative regulation of RNA export from nucleus and nuclear pore complex assembly. Located in cytosol and nucleus. Part of membrane and nuclear pore nuclear basket.
P06681|C2	P06681	C2	1.93146	1.3555e-24	1.18111e-24	Ncore	Predicted to enable metal ion binding activity and serine-type endopeptidase activity. Involved in complement activation and positive regulation of apoptotic cell clearance. Located in extracellular exosome. Implicated in Alzheimer's disease; age related macular degeneration 14; complement component 2 deficiency; macular degeneration; and psoriasis. Biomarker of systemic lupus erythematosus.
P35555|FBN1	P35555	FBN1	1.92896	7.0427e-14	2.37476e-14	Ncore	Enables several functions, including heparin binding activity; identical protein binding activity; and signaling receptor binding activity. An extracellular matrix structural constituent. Involved in several processes, including eye development; negative regulation of osteoclast development; and protein kinase A signaling. Located in basement membrane; extracellular space; and microfibril. Coloca…
Q9NQC3|RTN4	Q9NQC3	RTN4	1.92609	1.99261e-32	3.77217e-32	Ncore	Enables several functions, including cadherin binding activity; protein homodimerization activity; and ubiquitin protein ligase binding activity. Involved in several processes, including cell adhesion involved in sprouting angiogenesis; endoplasmic reticulum tubular network organization; and positive regulation of signal transduction. Acts upstream of or within regulation of cell migration. Locat…
P01742|IGHV1-69	P01742	IGHV1-69	1.92597	2.59224e-18	1.26042e-18	Ncore	Predicted to enable antigen binding activity. Predicted to be involved in immunoglobulin mediated immune response. Predicted to be located in extracellular region and plasma membrane. Predicted to be part of immunoglobulin complex.
P25774|CTSS	P25774	CTSS	1.92472	2.21176e-20	1.28481e-20	Ncore	Enables several functions, including collagen binding activity; fibronectin binding activity; and laminin binding activity. Involved in several processes, including antigen processing and presentation of exogenous peptide antigen via MHC class II; collagen catabolic process; and proteolysis. Located in cytoplasmic vesicle; extracellular space; and lysosome. Implicated in neuropathy. Biomarker of …
P54687|BCAT1	P54687	BCAT1	1.92353	6.70157e-24	5.40967e-24	Ncore	Predicted to enable branched-chain-amino-acid transaminase activity. Predicted to be involved in leucine biosynthetic process and valine biosynthetic process. Predicted to act upstream of or within branched-chain amino acid catabolic process. Predicted to be located in cytosol. Predicted to be active in mitochondrion.
P14678|SNRPB	P14678	SNRPB	1.92217	7.21671e-34	1.55571e-33	Ncore	Enables telomerase RNA binding activity. Involved in spliceosomal snRNP assembly. Located in cytosol; nucleoplasm; and spliceosomal complex. Part of SMN-Sm protein complex; methylosome; and nucleus. Implicated in cerebrocostomandibular syndrome and mixed connective tissue disease. Biomarker of lung adenocarcinoma.
O14773|TPP1	O14773	TPP1	1.91986	4.33436e-27	4.82521e-27	Ncore	Enables lysophosphatidic acid binding activity; peptidase activity; and sulfatide binding activity. Involved in several processes, including bone resorption; peptide catabolic process; and protein localization to chromosome, telomeric region. Located in several cellular components, including lysosome; membrane raft; and recycling endosome. Implicated in autosomal recessive spinocerebellar ataxia …
Q9Y2J2|EPB41L3	Q9Y2J2	EPB41L3	1.91331	2.02135e-25	1.93788e-25	Ncore	Predicted to enable cytoskeletal protein-membrane anchor activity. Predicted to be a structural constituent of cytoskeleton. Predicted to be involved in several processes, including nervous system development; paranodal junction maintenance; and protein localization to axon. Located in cell-cell junction and plasma membrane. Implicated in esophagus squamous cell carcinoma. Biomarker of meningioma.
P52790|HK3	P52790	HK3	1.9008	2.28352e-20	1.32443e-20	Ncore	Enables hexokinase activity. Predicted to be involved in several processes, including carbohydrate phosphorylation; fructose 6-phosphate metabolic process; and negative regulation of hydrogen peroxide-mediated programmed cell death. Predicted to be located in extracellular region; ficolin-1-rich granule lumen; and secretory granule lumen. Predicted to be active in cytosol and mitochondrion.
Q6GTX8|LAIR1	Q6GTX8	LAIR1	1.89529	3.56457e-25	3.35698e-25	Ncore	Predicted to be involved in adaptive immune response. Located in plasma membrane.
P01008|SERPINC1	P01008	SERPINC1	1.89402	7.38599e-18	3.47354e-18	Ncore	Enables identical protein binding activity and protease binding activity. Predicted to be involved in blood coagulation and regulation of blood coagulation. Located in extracellular space. Implicated in antithrombin III deficiency; disseminated intravascular coagulation; intermediate coronary syndrome; thrombosis; and toxic shock syndrome. Biomarker of acute kidney failure; nephrotic syndrome; os…
Q9H0R8|GABARAPL1	Q9H0R8	GABARAPL1	1.89264	2.55342e-13	8.20212e-14	Ncore	Enables Tat protein binding activity; phospholipid binding activity; and ubiquitin protein ligase binding activity. Predicted to be involved in autophagosome assembly; autophagy of mitochondrion; and cellular response to nitrogen starvation. Located in autophagosome. Colocalizes with mitochondrion.
A0A0C4DH36|IGHV3-38	A0A0C4DH36	IGHV3-38	1.88318	1.66733e-25	1.62777e-25	Ncore	Predicted to enable antigen binding activity. Predicted to be involved in immunoglobulin mediated immune response. Predicted to be located in extracellular region and plasma membrane. Predicted to be part of immunoglobulin complex.
P52209|PGD	P52209	PGD	1.87455	1.64288e-26	1.73567e-26	Ncore	Predicted to enable NADP binding activity and phosphogluconate dehydrogenase (decarboxylating) activity. Involved in pentose-phosphate shunt, oxidative branch. Located in extracellular exosome and nucleus.
P11215|ITGAM	P11215	ITGAM	1.87289	1.37913e-16	5.87132e-17	Ncore	Enables heat shock protein binding activity. Involved in ectodermal cell differentiation; positive regulation of neutrophil degranulation; and positive regulation of superoxide anion generation. Located in cell surface; extracellular space; and plasma membrane raft. Implicated in lupus nephritis; persistent fetal circulation syndrome; and pre-eclampsia. Biomarker of several diseases, including Be…
Q92804|TAF15	Q92804	TAF15	1.86912	4.64227e-30	6.84299e-30	Ncore	Enables RNA binding activity. Acts upstream of or within mRNA stabilization. Located in cytoplasm and nucleoplasm. Implicated in chondrosarcoma and extraskeletal myxoid chondrosarcoma.
P13473|LAMP2	P13473	LAMP2	1.86773	1.10987e-30	1.77644e-30	Ncore	Enables enzyme binding activity and signaling adaptor activity. Involved in negative regulation of NLRP3 inflammasome complex assembly; protein catabolic process; and regulation of protein stability. Located in several cellular components, including cytoplasmic vesicle membrane; extracellular exosome; and trans-Golgi network. Part of chaperone-mediated autophagy translocation complex. Is active i…
P78563|ADARB1	P78563	ADARB1	1.86716	4.59541e-22	3.14459e-22	Ncore	Enables double-stranded RNA adenosine deaminase activity; double-stranded RNA binding activity; and identical protein binding activity. Involved in several processes, including RNA metabolic process; negative regulation of cell migration; and positive regulation of viral genome replication. Located in cytosol; nucleolus; and nucleoplasm. Biomarker of amyotrophic lateral sclerosis.
Q9UGM5|FETUB	Q9UGM5	FETUB	1.85974	1.13463e-20	6.7921e-21	Ncore	Predicted to enable metalloendopeptidase inhibitor activity. Predicted to be involved in binding activity of sperm to zona pellucida. Located in extracellular exosome.
P09601|HMOX1	P09601	HMOX1	1.85929	6.67727e-16	2.66617e-16	Ncore	Enables several functions, including heme binding activity; heme oxygenase (decyclizing) activity; and protein homodimerization activity. Involved in several processes, including multicellular organismal-level iron ion homeostasis; porphyrin-containing compound catabolic process; and regulation of smooth muscle cell proliferation. Located in endoplasmic reticulum membrane and perinuclear region o…
P30038|ALDH4A1	P30038	ALDH4A1	1.84737	2.14341e-45	1.14194e-44	Ncore	Enables aldehyde dehydrogenase (NAD+) activity and identical protein binding activity. Predicted to be involved in 4-hydroxyproline catabolic process and proline catabolic process. Located in cytosol and mitochondrion. Implicated in hyperprolinemia type 2.
Q96N66|MBOAT7	Q96N66	MBOAT7	1.83919	3.38451e-43	1.45082e-42	Ncore	Enables O-acyltransferase activity. Involved in glycerophospholipid metabolic process and regulation of triglyceride metabolic process. Located in endoplasmic reticulum and mitochondria-associated endoplasmic reticulum membrane. Implicated in autosomal recessive intellectual developmental disorder 57.
P19827|ITIH1	P19827	ITIH1	1.8377	1.78783e-16	7.53388e-17	Ncore	Enables carbohydrate binding activity and hyaluronic acid binding activity. Predicted to be involved in hyaluronan metabolic process. Predicted to act upstream of or within extracellular matrix organization. Located in blood microparticle; collagen-containing extracellular matrix; and extracellular exosome.
Q96JJ3|ELMO2	Q96JJ3	ELMO2	1.83121	1.73806e-43	7.71653e-43	Ncore	Enables receptor tyrosine kinase binding activity. Involved in cell chemotaxis. Located in cytosol and membrane.
P62633|CNBP	P62633	CNBP	1.83026	1.09277e-28	1.44006e-28	Ncore	Enables G-quadruplex DNA binding activity. Involved in G-quadruplex DNA formation and negative regulation of transcription by RNA polymerase II. Predicted to be located in cytosol and endoplasmic reticulum. Predicted to be active in cytoplasm. Implicated in myotonic dystrophy type 2.
P22352|GPX3	P22352	GPX3	1.82015	2.57818e-15	9.83128e-16	Ncore	Enables glutathione peroxidase activity; identical protein binding activity; and selenium binding activity. Predicted to be involved in hydrogen peroxide catabolic process. Predicted to act upstream of or within cellular oxidant detoxification. Located in extracellular space. Implicated in Barrett's esophagus; gastrointestinal system cancer (multiple); and type 2 diabetes mellitus. Biomarker of c…
P36980|CFHR2	P36980	CFHR2	1.81948	5.62566e-18	2.65909e-18	Ncore	Enables identical protein binding activity. Involved in cytolysis by host of symbiont cells. Part of protein-containing complex.
P33121|ACSL1	P33121	ACSL1	1.81732	1.12541e-25	1.11922e-25	Ncore	Enables long-chain fatty acid-CoA ligase activity. Involved in lipid biosynthetic process; long-chain fatty acid import into cell; and long-chain fatty acid metabolic process. Located in endoplasmic reticulum and mitochondrion. Biomarker of obesity.
P02787|TF	P02787	TF	1.80511	3.42298e-10	8.71369e-11	Ncore	Enables ferrous iron binding activity; iron chaperone activity; and transferrin receptor binding activity. Involved in several processes, including cellular response to iron ion; positive regulation of receptor-mediated endocytosis; and regulation of iron ion transport. Located in several cellular components, including basal plasma membrane; cytoplasmic vesicle; and dense body. Part of HFE-transf…
P08575|PTPRC	P08575	PTPRC	1.79726	2.94064e-17	1.32609e-17	Ncore	Enables cytoskeletal protein binding activity; protein kinase binding activity; and protein tyrosine phosphatase activity. Involved in several processes, including bone marrow development; positive regulation of cell population proliferation; and regulation of gene expression. Located in bleb and external side of plasma membrane. Implicated in multiple sclerosis; primary immunodeficiency disease;…
P01876|IGHA1	P01876	IGHA1	1.79251	1.06526e-11	3.02341e-12	Ncore	Contributes to immunoglobulin receptor binding activity. Involved in glomerular filtration and positive regulation of respiratory burst. Located in extracellular space. Part of monomeric IgA immunoglobulin complex and secretory dimeric IgA immunoglobulin complex.
Q96IU4|ABHD14B	Q96IU4	ABHD14B	1.79054	3.48654e-30	5.20104e-30	Ncore	Enables hydrolase activity. Involved in positive regulation of transcription by RNA polymerase II. Located in cytosol; nucleolus; and nucleoplasm.
Q7Z7G0|ABI3BP	Q7Z7G0	ABI3BP	1.77876	1.36728e-13	4.48863e-14	Ncore	Predicted to enable actin filament binding activity. Predicted to be involved in several processes, including extracellular matrix organization; positive regulation of cell-substrate adhesion; and regulation of postsynapse organization. Located in extracellular space. Colocalizes with collagen-containing extracellular matrix.
Q12765|SCRN1	Q12765	SCRN1	1.7773	2.03234e-36	5.41384e-36	Ncore	Predicted to enable cysteine-type exopeptidase activity and dipeptidase activity. Predicted to be involved in exocytosis. Located in nuclear membrane.
P07203|GPX1	P07203	GPX1	1.76813	5.94529e-28	7.29349e-28	Ncore	Enables SH3 domain binding activity; glutathione peroxidase activity; and phospholipid-hydroperoxide glutathione peroxidase activity. Involved in several processes, including UV protection; icosanoid metabolic process; and negative regulation of apoptotic signaling pathway. Located in cytosol and mitochondrion. Colocalizes with Lewy body. Implicated in several diseases, including cardiovascular s…
P04080|CSTB	P04080	CSTB	1.76796	3.91149e-16	1.59425e-16	Ncore	Enables cysteine-type endopeptidase inhibitor activity and protease binding activity. Involved in amyloid fibril formation and negative regulation of proteolysis. Located in cytosol; extracellular space; and nucleolus. Implicated in Unverricht-Lundborg syndrome and progressive myoclonus epilepsy 1A.
P22792|CPN2	P22792	CPN2	1.76711	3.25343e-16	1.33186e-16	Ncore	Located in blood microparticle and extracellular exosome.
P08670|VIM	P08670	VIM	1.76439	2.11038e-11	5.86467e-12	Ncore	Enables several functions, including identical protein binding activity; keratin filament binding activity; and scaffold protein binding activity. A structural constituent of cytoskeleton. Involved in several processes, including cellular response to muramyl dipeptide; positive regulation of collagen biosynthetic process; and post-transcriptional regulation of gene expression. Located in cytosol;…
O75131|CPNE3	O75131	CPNE3	1.75932	2.25697e-37	6.62762e-37	Ncore	Enables several functions, including calcium-dependent phospholipid binding activity; calcium-dependent protein binding activity; and receptor tyrosine kinase binding activity. Involved in several processes, including ERBB2 signaling pathway; cellular response to calcium ion; and positive regulation of cell migration. Located in several cellular components, including focal adhesion; mitochondrion…
P02786|TFRC	P02786	TFRC	1.75109	2.71265e-16	1.12405e-16	Ncore	Enables several functions, including double-stranded RNA binding activity; protein homodimerization activity; and transferrin receptor activity. Involved in several processes, including negative regulation of mitochondrial fusion; positive regulation of canonical NF-kappaB signal transduction; and positive regulation of lymphocyte activation. Acts upstream of or within cellular response to xenobi…
Q06828|FMOD	Q06828	FMOD	1.7496	4.83464e-09	1.12268e-09	Ncore	Predicted to be an extracellular matrix structural constituent conferring compression resistance. Predicted to be involved in transforming growth factor beta receptor complex assembly. Located in extracellular space. Colocalizes with collagen-containing extracellular matrix. Biomarker of gingivitis and periodontitis.
Q16270|IGFBP7	Q16270	IGFBP7	1.74931	3.15364e-10	8.05556e-11	Ncore	Predicted to enable insulin-like growth factor binding activity. Predicted to be an extracellular matrix structural constituent. Involved in cell adhesion. Located in extracellular exosome. Colocalizes with collagen-containing extracellular matrix.
P08708|RPS17	P08708	RPS17	1.74864	7.80231e-35	1.84163e-34	Ncore	A structural constituent of ribosome. Involved in erythrocyte homeostasis; rRNA processing; and ribosomal small subunit biogenesis. Located in focal adhesion and membrane. Part of cytosolic small ribosomal subunit and small-subunit processome. Implicated in Diamond-Blackfan anemia 4.
P84090|ERH	P84090	ERH	1.74065	1.34051e-34	3.04834e-34	Ncore	Enables methyl-CpG binding activity. Predicted to be involved in pyrimidine nucleoside metabolic process. Located in midbody and nucleus. Part of methylosome.
Q9ULZ3|PYCARD	Q9ULZ3	PYCARD	1.73531	1.04348e-22	7.61553e-23	Ncore	Enables several functions, including Pyrin domain binding activity; cytoskeletal protein binding activity; and signaling receptor binding activity. Involved in several processes, including regulation of cytokine production; regulation of signal transduction; and response to bacterium. Located in several cellular components, including Golgi membrane; canonical inflammasome complex; and nuclear lum…
Q92835|INPP5D	Q92835	INPP5D	1.73494	1.55069e-28	2.00802e-28	Ncore	Predicted to enable PTB domain binding activity and phosphatidylinositol trisphosphate phosphatase activity. Predicted to be involved in several processes, including negative regulation of bone resorption; negative regulation of signal transduction; and regulation of leukocyte differentiation. Predicted to act upstream of or within several processes, including determination of adult lifespan; neg…
P04216|THY1	P04216	THY1	1.72653	2.71143e-16	1.12405e-16	Ncore	Enables integrin binding activity. Involved in several processes, including integrin-mediated signaling pathway; positive regulation of cellular extravasation; and positive regulation of focal adhesion assembly. Located in apical plasma membrane; cell surface; and endoplasmic reticulum.
P01834|IGKC	P01834	IGKC	1.72049	1.28367e-14	4.58993e-15	Ncore	Predicted to enable antigen binding activity. Involved in adaptive immune response. Located in IgG immunoglobulin complex.
Q14108|SCARB2	Q14108	SCARB2	1.71641	4.55103e-26	4.63729e-26	Ncore	Enables cargo receptor activity; enzyme binding activity; and protein homodimerization activity. Involved in protein targeting to lysosome and regulation of carbohydrate catabolic process. Located in extracellular exosome; focal adhesion; and lysosomal membrane. Implicated in progressive myoclonus epilepsy 4.
Q12965|MYO1E	Q12965	MYO1E	1.71369	1.46629e-32	2.83333e-32	Ncore	Enables several functions, including ATP hydrolysis activity; actin filament binding activity; and calmodulin binding activity. Involved in endocytosis. Located in cytoskeleton. Colocalizes with clathrin-coated endocytic vesicle. Implicated in focal segmental glomerulosclerosis 6.
P49588|AARS1	P49588	AARS1	1.71255	2.73839e-42	1.08644e-41	Ncore	Enables alanine-tRNA ligase activity and aminoacyl-tRNA editing activity. Involved in alanyl-tRNA aminoacylation. Located in cytosol. Implicated in Charcot-Marie-Tooth disease axonal type 2N; developmental and epileptic encephalopathy 29; leukodystrophy; and trichothiodystrophy.
O14933|UBE2L6	O14933	UBE2L6	1.70971	1.35706e-35	3.41959e-35	Ncore	Enables ISG15 transferase activity and ubiquitin binding activity. Involved in ISG15-protein conjugation and innate immune response. Predicted to be located in cytosol and nucleoplasm. Predicted to be part of ubiquitin ligase complex. Predicted to be active in nucleus.
P62826|RAN	P62826	RAN	1.70742	4.21458e-38	1.30981e-37	Ncore	Enables several functions, including G protein activity; guanyl ribonucleotide binding activity; and magnesium ion binding activity. Contributes to pre-miRNA binding activity. Involved in several processes, including nucleocytoplasmic transport; positive regulation of protein import into nucleus; and protein localization to nucleolus. Located in several cellular components, including centriole; m…
Q9UBR2|CTSZ	Q9UBR2	CTSZ	1.70694	3.25045e-18	1.5682e-18	Ncore	Enables carboxypeptidase activity. Involved in negative regulation of plasminogen activation and proteolysis. Located in several cellular components, including endoplasmic reticulum; extracellular space; and lysosome.
Q07507|DPT	Q07507	DPT	1.70602	2.25946e-11	6.26962e-12	Ncore	Predicted to be an extracellular matrix structural constituent. Predicted to be involved in collagen fibril organization. Predicted to act upstream of or within negative regulation of cell population proliferation. Located in extracellular space. Colocalizes with collagen-containing extracellular matrix.
Q96IY4|CPB2	Q96IY4	CPB2	1.70443	4.76983e-11	1.29559e-11	Ncore	Predicted to enable metallocarboxypeptidase activity. Predicted to be involved in fibrinolysis and proteolysis. Located in extracellular exosome. Implicated in chronic kidney disease. Biomarker of Behcet's disease; diabetes mellitus (multiple); nephrotic syndrome; obesity; and thrombocytosis.
Q9GZM7|TINAGL1	Q9GZM7	TINAGL1	1.69701	6.85098e-10	1.71017e-10	Ncore	Predicted to enable cysteine-type peptidase activity and laminin binding activity. Predicted to be an extracellular matrix structural constituent. Predicted to be involved in endosomal transport. Located in extracellular exosome. Colocalizes with collagen-containing extracellular matrix.
Q16718|NDUFA5	Q16718	NDUFA5	1.69526	6.8707e-50	6.40585e-49	Ncore	Predicted to enable NADH dehydrogenase (ubiquinone) activity. Involved in mitochondrial respiratory chain complex I assembly. Located in mitochondrial inner membrane. Part of mitochondrial respiratory chain complex I. Biomarker of Alzheimer's disease.
P01817|IGHV2-5	P01817	IGHV2-5	1.68851	1.14457e-18	5.73727e-19	Ncore	Predicted to enable antigen binding activity. Predicted to be involved in immunoglobulin mediated immune response. Predicted to be located in extracellular region and plasma membrane. Predicted to be part of immunoglobulin complex.
Q9NUQ9|CYRIB	Q9NUQ9	CYRIB	1.68289	3.20703e-25	3.0279e-25	Ncore	Enables small GTPase binding activity. Involved in several processes, including cellular response to molecule of bacterial origin; negative regulation of small GTPase mediated signal transduction; and regulation of organelle organization. Located in mitochondrion.
P35527|KRT9	P35527	KRT9	1.68159	0.00070849	0.000109409	Ncore	Predicted to be a structural constituent of cytoskeleton. Involved in intermediate filament organization and skin development. Located in extracellular exosome; membrane; and nucleus.
P00751|CFB	P00751	CFB	1.67958	1.46229e-14	5.21359e-15	Ncore	Predicted to enable complement binding activity and serine-type endopeptidase activity. Predicted to be involved in complement activation and response to bacterium. Predicted to act upstream of or within complement activation, alternative pathway. Located in blood microparticle and extracellular exosome. Implicated in several diseases, including atypical hemolytic-uremic syndrome; autoimmune dise…
A0A075B6I1|IGLV4-60	A0A075B6I1	IGLV4-60	1.67514	8.01394e-18	3.75465e-18	Ncore	Predicted to be involved in immune response. Predicted to be located in extracellular region and plasma membrane. Predicted to be part of immunoglobulin complex. Predicted to be active in extracellular space.
Q13492|PICALM	Q13492	PICALM	1.67362	9.93372e-29	1.31371e-28	Ncore	Enables several functions, including clathrin heavy chain binding activity; low-density lipoprotein particle receptor binding activity; and small GTPase binding activity. Involved in several processes, including negative regulation of protein localization; positive regulation of nitrogen compound metabolic process; and receptor-mediated endocytosis. Located in several cellular components, includi…
P38571|LIPA	P38571	LIPA	1.67283	5.25848e-16	2.12009e-16	Ncore	Enables sterol esterase activity. Predicted to be involved in sterol metabolic process. Predicted to act upstream of or within several processes, including hematopoietic or lymphoid organ development; hemopoiesis; and intracellular signal transduction. Located in cytosol; fibrillar center; and nucleoplasm. Implicated in Wolman disease; cholesterol ester storage disease; and lysosomal acid lipase …
Q9UPN7|PPP6R1	Q9UPN7	PPP6R1	1.6677	1.54673e-51	1.60231e-50	Ncore	Enables small GTPase binding activity. Located in cytosol.
Q96C19|EFHD2	Q96C19	EFHD2	1.65752	4.26034e-22	2.92604e-22	Ncore	Enables cadherin binding activity. Predicted to be located in membrane raft.
P35754|GLRX	P35754	GLRX	1.65587	1.46234e-21	9.56777e-22	Ncore	Enables glutathione disulfide oxidoreductase activity. Involved in positive regulation of membrane potential. Located in extracellular exosome.
P31146|CORO1A	P31146	CORO1A	1.65405	1.10902e-14	3.98838e-15	Ncore	Enables cytoskeletal protein binding activity; phosphatidylinositol 3-kinase binding activity; and protein homodimerization activity. Involved in several processes, including natural killer cell degranulation; negative regulation of actin nucleation; and phagolysosome assembly. Located in several cellular components, including actin filament; immunological synapse; and phagocytic cup. Part of pro…
P08729|KRT7	P08729	KRT7	1.652	2.88071e-22	2.01941e-22	Ncore	Predicted to be a structural constituent of skin epidermis. Predicted to be involved in intermediate filament organization and keratinization. Located in cytosol and intermediate filament cytoskeleton. Biomarker of cholangiocarcinoma; esophagus squamous cell carcinoma; and pancreatic ductal carcinoma.
P51888|PRELP	P51888	PRELP	1.64005	5.11751e-11	1.387e-11	Ncore	Predicted to enable heparin binding activity. Predicted to be an extracellular matrix structural constituent conferring compression resistance. Predicted to be involved in skeletal system development. Predicted to act upstream of or within cellular senescence. Located in extracellular exosome. Colocalizes with collagen-containing extracellular matrix.
P08567|PLEK	P08567	PLEK	1.63859	4.07718e-20	2.32497e-20	Ncore	Enables phosphatidylinositol-3,4-bisphosphate binding activity; protein homodimerization activity; and protein kinase C binding activity. Involved in several processes, including G protein-coupled receptor signaling pathway; integrin-mediated signaling pathway; and positive regulation of supramolecular fiber organization. Located in cytoplasm and ruffle membrane.
P17936|IGFBP3	P17936	IGFBP3	1.63554	2.29651e-12	6.88532e-13	Ncore	Enables insulin-like growth factor I binding activity and protein tyrosine phosphatase activator activity. Involved in several processes, including negative regulation of smooth muscle cell migration; negative regulation of smooth muscle cell proliferation; and positive regulation of myoblast differentiation. Acts upstream of or within negative regulation of cell population proliferation and nega…
A0A0C4DH34|IGHV4-28	A0A0C4DH34	IGHV4-28	1.6327	3.36717e-17	1.50931e-17	Ncore	Predicted to enable antigen binding activity. Predicted to be involved in immunoglobulin mediated immune response. Predicted to be located in extracellular region and plasma membrane. Predicted to be part of immunoglobulin complex.
O15269|SPTLC1	O15269	SPTLC1	1.63089	3.15412e-34	7.04365e-34	Ncore	Contributes to serine C-palmitoyltransferase activity. Involved in sphingosine biosynthetic process. Acts upstream of or within ceramide biosynthetic process and positive regulation of lipophagy. Located in endoplasmic reticulum. Part of SPOTS complex. Implicated in hereditary sensory and autonomic neuropathy type 1A.
Q9BXN1|ASPN	Q9BXN1	ASPN	1.63082	4.64657e-08	1.00925e-08	Ncore	Enables calcium ion binding activity. Involved in bone mineralization and negative regulation of transforming growth factor beta receptor signaling pathway. Located in extracellular matrix. Colocalizes with collagen-containing extracellular matrix. Implicated in ankylosing spondylitis; degenerative disc disease; and osteoarthritis. Biomarker of degenerative disc disease.
P51580|TPMT	P51580	TPMT	1.628	1.29244e-44	6.25972e-44	Ncore	Enables S-adenosyl-L-methionine binding activity and thiopurine S-methyltransferase activity. Involved in xenobiotic metabolic process. Predicted to be located in cytosol. Implicated in acute lymphoblastic leukemia; alopecia; leukopenia; and thiopurine S-methyltransferase deficiency. Biomarker of inflammatory bowel disease.
Q8N392|ARHGAP18	Q8N392	ARHGAP18	1.62464	9.93988e-28	1.19579e-27	Ncore	Enables GTPase activator activity. Involved in several processes, including regulation of actin filament polymerization; regulation of small GTPase mediated signal transduction; and small GTPase mediated signal transduction. Located in cytosol; nuclear speck; and plasma membrane. Part of cytoplasmic microtubule and ruffle. Implicated in schizophrenia.
Q14767|LTBP2	Q14767	LTBP2	1.62297	3.00189e-17	1.35207e-17	Ncore	Predicted to enable microfibril binding activity. Acts upstream of or within supramolecular fiber organization. Located in extracellular exosome. Colocalizes with collagen-containing extracellular matrix. Implicated in Weill-Marchesani syndrome and megalocornea. Biomarker of congestive heart failure.
P01714|IGLV3-19	P01714	IGLV3-19	1.62226	2.44397e-15	9.3386e-16	Ncore	Predicted to be involved in immune response. Located in extracellular exosome.
O60488|ACSL4	O60488	ACSL4	1.61444	7.60826e-31	1.25549e-30	Ncore	Enables arachidonate-CoA ligase activity and very long-chain fatty acid-CoA ligase activity. Involved in several processes, including long-chain fatty acid metabolic process; negative regulation of prostaglandin secretion; and positive regulation of cell growth. Located in several cellular components, including endoplasmic reticulum; lipid droplet; and mitochondria-associated endoplasmic reticulu…
Q9BXF6|RAB11FIP5	Q9BXF6	RAB11FIP5	1.61195	4.23518e-24	3.47899e-24	Ncore	Enables gamma-tubulin binding activity. Involved in cellular response to acidic pH; negative regulation of adiponectin secretion; and regulation of protein localization to cell surface. Located in centriolar satellite and mitochondrial outer membrane.
Q9Y394|DHRS7	Q9Y394	DHRS7	1.60858	1.01393e-33	2.13635e-33	Ncore	Enables NADP-retinol dehydrogenase activity and carbonyl reductase (NADPH) activity. Predicted to be involved in retinol metabolic process. Located in endoplasmic reticulum membrane.
P34896|SHMT1	P34896	SHMT1	1.60654	9.68379e-31	1.57019e-30	Ncore	Enables several functions, including anion binding activity; glycine hydroxymethyltransferase activity; and nucleic acid binding activity. Involved in several processes, including cellular response to tetrahydrofolate; folic acid-containing compound metabolic process; and serine family amino acid metabolic process. Located in cytosol and nucleoplasm. Implicated in breast cancer. Biomarker of ovar…
P16949|STMN1	P16949	STMN1	1.60583	6.99302e-25	6.33e-25	Ncore	Enables tubulin binding activity. Involved in several processes, including establishment of skin barrier; negative regulation of signal transduction; and negative regulation of supramolecular fiber organization. Acts upstream of or within microtubule depolymerization and mitotic spindle organization. Located in cytosol. Biomarker of hepatocellular carcinoma.
P04066|FUCA1	P04066	FUCA1	1.60553	3.89197e-22	2.69288e-22	Ncore	Enables alpha-L-fucosidase activity. Involved in fucose metabolic process and glycoside catabolic process. Located in intracellular membrane-bounded organelle. Implicated in fucosidosis. Biomarker of diabetes mellitus; type 1 diabetes mellitus; and type 2 diabetes mellitus.
P30273|FCER1G	P30273	FCER1G	1.60526	4.49728e-20	2.54894e-20	Ncore	Enables protein homodimerization activity. Involved in Fc-epsilon receptor signaling pathway. Located in cell surface and plasma membrane. Part of Fc-gamma receptor III complex.
P06702|S100A9	P06702	S100A9	1.60495	6.85738e-08	1.47145e-08	Ncore	Predicted to enable calcium ion binding activity and calcium-dependent protein binding activity. Involved in several processes, including leukocyte migration involved in inflammatory response; neutrophil aggregation; and neutrophil chemotaxis. Located in cytoplasm and extracellular space. Implicated in myocarditis. Biomarker of hepatocellular carcinoma and urinary bladder cancer.
P01111|NRAS	P01111	NRAS	1.59717	1.80637e-45	9.76324e-45	Ncore	Enables GTPase activity. Involved in Ras protein signal transduction and positive regulation of endothelial cell proliferation. Located in extracellular exosome and membrane. Part of Golgi apparatus. Implicated in several diseases, including Noonan syndrome 6; autoimmune lymphoproliferative syndrome type 4; endocrine gland cancer (multiple); epidermal nevus; and hematologic cancer (multiple). Bio…
P07948|LYN	P07948	LYN	1.59707	2.11579e-23	1.62693e-23	Ncore	Enables several functions, including ephrin receptor binding activity; non-membrane spanning protein tyrosine kinase activity; and scaffold protein binding activity. Involved in several processes, including cell surface receptor signaling pathway; hemopoiesis; and positive regulation of cell population proliferation. Located in several cellular components, including Golgi apparatus; membrane raft…
P05452|CLEC3B	P05452	CLEC3B	1.5947	1.08242e-16	4.65599e-17	Ncore	Enables calcium ion binding activity; heparin binding activity; and kringle domain binding activity. Involved in bone mineralization; cellular response to organic substance; and cellular response to transforming growth factor beta stimulus. Located in cytoplasm; extracellular space; and granular component. Implicated in osteoarthritis and retinal macular dystrophy 4.
P62888|RPL30	P62888	RPL30	1.59336	8.38642e-40	2.95058e-39	Ncore	A structural constituent of ribosome. Involved in antimicrobial humoral immune response mediated by antimicrobial peptide and cytoplasmic translation. Located in nucleus and polysomal ribosome. Part of cytosolic large ribosomal subunit. Is active in postsynaptic density. Implicated in herpes simplex.
P20036|HLA-DPA1	P20036	HLA-DPA1	1.59039	7.8829e-15	2.86813e-15	Ncore	Enables peptide antigen binding activity. Involved in several processes, including antigen processing and presentation of exogenous peptide antigen via MHC class II; cellular response to type II interferon; and positive regulation of type II interferon production. Located in cell surface and intracellular membrane-bounded organelle. Part of MHC class II protein complex. Implicated in several dise…
P55056|APOC4	P55056	APOC4	1.58971	3.36018e-13	1.06741e-13	Ncore	Predicted to enable lipid transporter activity. Involved in positive regulation of sequestering of triglyceride and triglyceride homeostasis. Part of high-density lipoprotein particle and very-low-density lipoprotein particle. Biomarker of hepatocellular carcinoma.
P23786|CPT2	P23786	CPT2	1.58502	3.24114e-34	7.16282e-34	Ncore	Enables carnitine O-palmitoyltransferase activity. Involved in carnitine metabolic process; fatty acid beta-oxidation; and long-chain fatty acid metabolic process. Located in mitochondrion; nucleolus; and nucleoplasm. Implicated in brain disease; lipid metabolism disorder; and muscular disease.
O60443|GSDME	O60443	GSDME	1.58484	1.42042e-22	1.02264e-22	Ncore	Enables cardiolipin binding activity; phosphatidylinositol-4,5-bisphosphate binding activity; and wide pore channel activity. Involved in several processes, including cellular response to tumor necrosis factor; granzyme-mediated programmed cell death signaling pathway; and positive regulation of intracellular signal transduction. Located in cytosol and plasma membrane. Is active in membrane. Impl…
P08637|FCGR3A	P08637	FCGR3A	1.58068	5.37326e-21	3.32872e-21	Ncore	Enables low-affinity IgG receptor activity. Involved in several processes, including antibody-dependent cellular cytotoxicity; intracellular signal transduction; and natural killer cell degranulation. Located in external side of plasma membrane and extracellular space. Part of Fc-gamma receptor III complex. Implicated in several diseases, including allergic disease (multiple); autoimmune disease …
P68133|ACTA1	P68133	ACTA1	1.57938	1.17262e-06	2.27886e-07	Ncore	Predicted to enable ADP binding activity; ATP binding activity; and myosin binding activity. Predicted to be a structural constituent of cytoskeleton. Involved in skeletal muscle thin filament assembly. Located in actin filament; stress fiber; and striated muscle thin filament. Implicated in congenital myopathy 2B; congenital myopathy 2C; and nemaline myopathy 3. Biomarker of aortic dissection.
Q9HB40|SCPEP1	Q9HB40	SCPEP1	1.57936	5.07885e-18	2.40979e-18	Ncore	Predicted to enable serine-type carboxypeptidase activity. Predicted to be involved in negative regulation of blood pressure and retinoic acid metabolic process. Predicted to act upstream of or within blood vessel diameter maintenance. Located in extracellular exosome.
P68371|TUBB4B	P68371	TUBB4B	1.57563	2.31773e-18	1.13434e-18	Ncore	Enables double-stranded RNA binding activity. Predicted to be involved in microtubule cytoskeleton organization and mitotic cell cycle. Located in axonemal microtubule; intercellular bridge; and mitotic spindle. Implicated in Leber congenital amaurosis with early-onset deafness.
P15121|AKR1B1	P15121	AKR1B1	1.57562	6.25636e-20	3.50335e-20	Ncore	Enables alditol:NADP+ 1-oxidoreductase activity; glyceraldehyde oxidoreductase activity; and retinal dehydrogenase activity. Involved in cellular hyperosmotic salinity response; glycoside metabolic process; and retinoid metabolic process. Located in cytosol and nucleoplasm. Implicated in arteriosclerosis; cataract; diabetic neuropathy; diabetic retinopathy; and type 2 diabetes mellitus. Biomarker…
A0A0C4DH24|IGKV6-21	A0A0C4DH24	IGKV6-21	1.57276	4.16344e-15	1.55426e-15	Ncore	Predicted to be involved in immune response. Predicted to be located in extracellular region and plasma membrane. Predicted to be part of immunoglobulin complex. Predicted to be active in extracellular space.
P43304|GPD2	P43304	GPD2	1.57137	1.49057e-36	4.1177e-36	Ncore	Enables glycerol-3-phosphate dehydrogenase (quinone) activity. Predicted to be involved in glycerophosphate shuttle. Predicted to act upstream of or within camera-type eye development; gluconeogenesis; and glycerol-3-phosphate metabolic process. Located in mitochondrion. Implicated in type 2 diabetes mellitus.
O00182|LGALS9	O00182	LGALS9	1.55931	1.67701e-17	7.73076e-18	Ncore	Enables disaccharide binding activity and enzyme binding activity. Involved in several processes, including MAPK cascade; regulation of cytokine production; and regulation of leukocyte activation. Located in cytosol; extracellular space; and nucleus.
Q12882|DPYD	Q12882	DPYD	1.55281	2.29059e-27	2.61347e-27	Ncore	Enables dihydropyrimidine dehydrogenase (NADP+) activity and protein homodimerization activity. Involved in nucleobase catabolic process and thymidine catabolic process. Located in cytosol. Implicated in acute lymphoblastic leukemia; dihydropyrimidine dehydrogenase deficiency; and pancreatic cancer. Biomarker of gallbladder cancer and pancreatic cancer.
P02753|RBP4	P02753	RBP4	1.55254	4.60795e-12	1.34361e-12	Ncore	Enables retinol binding activity. Involved in several processes, including gluconeogenesis; positive regulation of insulin secretion; and retinol metabolic process. Located in extracellular space. Implicated in coronary artery disease and type 2 diabetes mellitus. Biomarker of several diseases, including acute pyelonephritis; artery disease (multiple); colon adenoma; diabetic retinopathy (multipl…
Q14019|COTL1	Q14019	COTL1	1.55079	3.64939e-12	1.07588e-12	Ncore	Enables actin binding activity and enzyme binding activity. Predicted to be involved in regulation of actin filament polymerization. Located in cytosol.
Q15485|FCN2	Q15485	FCN2	1.54592	1.56467e-12	4.72874e-13	Ncore	Enables several functions, including calcium-dependent protein binding activity; identical protein binding activity; and mannan binding activity. Involved in several processes, including defense response to other organism; opsonization; and positive regulation of opsonization. Located in serine-type endopeptidase complex.
Q96GA7|SDSL	Q96GA7	SDSL	1.54502	2.5504e-37	7.43078e-37	Ncore	Enables identical protein binding activity. Predicted to be involved in L-serine catabolic process; isoleucine biosynthetic process; and threonine catabolic process. Predicted to be located in cytosol.
Q13790|APOF	Q13790	APOF	1.54242	5.06837e-13	1.58042e-13	Ncore	Predicted to enable cholesterol binding activity; lipid transporter activity; and signaling receptor binding activity. Predicted to be involved in cholesterol metabolic process. Predicted to act upstream of or within cholesterol efflux and triglyceride metabolic process. Located in extracellular space.
O14786|NRP1	O14786	NRP1	1.5373	9.0459e-23	6.64086e-23	Ncore	Enables GTPase activator activity and vascular endothelial growth factor binding activity. Involved in several processes, including cell surface receptor signaling pathway; cellular response to hepatocyte growth factor stimulus; and positive regulation of cellular component biogenesis. Located in cytosol; focal adhesion; and plasma membrane. Implicated in lung non-small cell carcinoma. Biomarker …
Q3KQV9|UAP1L1	Q3KQV9	UAP1L1	1.53409	9.03587e-29	1.21654e-28	Ncore	Predicted to enable UDP-N-acetylglucosamine diphosphorylase activity. Predicted to be involved in UDP-N-acetylglucosamine biosynthetic process.
P49321|NASP	P49321	NASP	1.53392	7.54979e-32	1.35365e-31	Ncore	Enables histone binding activity. Involved in nucleosome assembly. Located in nucleoplasm. Part of chromatin. Biomarker of ovarian cancer.
A0A0B4J1Y9|IGHV3-72	A0A0B4J1Y9	IGHV3-72	1.53325	3.24139e-13	1.03055e-13	Ncore	Predicted to enable antigen binding activity. Predicted to be involved in immunoglobulin mediated immune response. Predicted to be located in extracellular region and plasma membrane. Predicted to be part of immunoglobulin complex.
P01033|TIMP1	P01033	TIMP1	1.53078	1.11667e-12	3.41631e-13	Ncore	Enables cytokine activity; metalloendopeptidase inhibitor activity; and zinc ion binding activity. Involved in several processes, including cellular response to UV-A; negative regulation of membrane protein ectodomain proteolysis; and negative regulation of trophoblast cell migration. Located in extracellular space. Biomarker of several diseases, including CAKUT2; Down syndrome; artery disease (m…
P51991|HNRNPA3	P51991	HNRNPA3	1.52628	1.78028e-24	1.54045e-24	Ncore	Enables RNA binding activity. Predicted to be involved in mRNA splicing, via spliceosome. Located in nucleus. Part of catalytic step 2 spliceosome.
P78417|GSTO1	P78417	GSTO1	1.52237	3.51605e-24	2.90103e-24	Ncore	Enables glutathione dehydrogenase (ascorbate) activity and glutathione transferase activity. Involved in several processes, including L-ascorbic acid metabolic process; cellular response to arsenic-containing substance; and regulation of release of sequestered calcium ion into cytosol by sarcoplasmic reticulum. Located in cytoplasm. Implicated in Alzheimer's disease and Parkinson's disease.
P00558|PGK1	P00558	PGK1	1.52011	1.11838e-22	8.11455e-23	Ncore	Enables phosphoglycerate kinase activity and protein-disulfide reductase (NAD(P)) activity. Involved in several processes, including cellular response to hypoxia; negative regulation of angiogenesis; and plasminogen activation. Located in extracellular space and membrane raft. Implicated in hemolytic anemia and phosphoglycerate kinase 1 deficiency.
P23526|AHCY	P23526	AHCY	1.51244	1.08103e-21	7.16089e-22	Ncore	Enables adenosylhomocysteinase activity. Predicted to be involved in S-adenosylmethionine cycle. Predicted to act upstream of or within S-adenosylhomocysteine catabolic process. Located in cytosol. Implicated in hypermethioninemia with deficiency of S-adenosylhomocysteine hydrolase.
P17987|TCP1	P17987	TCP1	1.51145	2.53427e-33	5.19299e-33	Ncore	Enables protein folding chaperone and ubiquitin protein ligase binding activity. Involved in several processes, including positive regulation of establishment of protein localization to telomere; positive regulation of telomerase RNA localization to Cajal body; and positive regulation of telomere maintenance via telomerase. Located in centrosome and microtubule. Part of chaperonin-containing T-co…
O43286|B4GALT5	O43286	B4GALT5	1.51002	3.19926e-18	1.5455e-18	Ncore	Enables UDP-galactose:glucosylceramide beta-1,4-galactosyltransferase activity. Predicted to be involved in several processes, including ganglioside biosynthetic process via lactosylceramide; neurogenesis; and positive regulation of embryonic development. Predicted to act upstream of or within poly-N-acetyllactosamine biosynthetic process. Predicted to be located in Golgi membrane. Predicted to b…
Q8WUJ3|CEMIP	Q8WUJ3	CEMIP	1.50966	4.26417e-08	9.28353e-09	Ncore	Enables several functions, including clathrin heavy chain binding activity; hyaluronic acid binding activity; and hyalurononglucosaminidase activity. Involved in several processes, including hyaluronan catabolic process; positive regulation of peptidyl-threonine phosphorylation; and positive regulation of transport. Located in several cellular components, including clathrin-coated endocytic vesic…
P49407|ARRB1	P49407	ARRB1	1.50612	6.21316e-27	6.81506e-27	Ncore	Enables several functions, including GTPase activator activity; arrestin family protein binding activity; and signaling receptor binding activity. Involved in several processes, including regulation of gene expression; regulation of protein modification process; and regulation of signal transduction. Located in cytoplasmic vesicle and nuclear body. Part of chromatin. Biomarker of major depressive…
P13762|HLA-DRB4	P13762	HLA-DRB4	1.50377	5.24687e-16	2.1177e-16	Ncore	Predicted to enable MHC class II protein complex binding activity and peptide antigen binding activity. Predicted to be involved in several processes, including antigen processing and presentation of exogenous peptide antigen via MHC class II; peptide antigen assembly with MHC class II protein complex; and positive regulation of T cell activation. Located in late endosome membrane and lysosomal m…
Q86UX7|FERMT3	Q86UX7	FERMT3	1.50188	4.49532e-20	2.54894e-20	Ncore	Enables lipid binding activity. Involved in several processes, including integrin activation; integrin-mediated signaling pathway; and substrate adhesion-dependent cell spreading. Located in extracellular exosome and membrane. Implicated in leukocyte adhesion deficiency 1 and leukocyte adhesion deficiency 3. Biomarker of acute myeloid leukemia.
P23368|ME2	P23368	ME2	1.5009	2.10039e-17	9.6139e-18	Ncore	Enables malic enzyme activity. Involved in regulation of NADP metabolic process. Located in mitochondrion.
P06737|PYGL	P06737	PYGL	1.50046	1.05828e-30	1.70117e-30	Ncore	Enables several functions, including adenyl ribonucleotide binding activity; glucose binding activity; and glycogen phosphorylase activity. Involved in glucose homeostasis and glycogen metabolic process. Located in extracellular exosome. Implicated in glycogen storage disease; glycogen storage disease VI; and lactic acidosis.
P01624|IGKV3-15	P01624	IGKV3-15	1.49776	1.62192e-10	4.25369e-11	Ncore	Predicted to be involved in immune response. Located in blood microparticle.
Q00013|MPP1	Q00013	MPP1	1.49559	1.32109e-20	7.88295e-21	Ncore	Predicted to enable signaling receptor binding activity. Predicted to be involved in regulation of neutrophil chemotaxis. Located in centriolar satellite and plasma membrane.
Q7LG56|RRM2B	Q7LG56	RRM2B	1.49462	6.47715e-32	1.17261e-31	Ncore	Enables identical protein binding activity. Involved in DNA metabolic process; nucleoside phosphate metabolic process; and positive regulation of cell cycle process. Located in cytosol and nucleoplasm. Implicated in autosomal dominant progressive external ophthalmoplegia with mitochondrial DNA deletions 5; mitochondrial DNA depletion syndrome 8a; and mitochondrial DNA depletion syndrome 8b.
Q96CX2|KCTD12	Q96CX2	KCTD12	1.49382	1.24988e-22	9.03348e-23	Ncore	Enables identical protein binding activity. Predicted to be involved in regulation of G protein-coupled receptor signaling pathway. Predicted to be located in cell projection; plasma membrane; and synapse. Predicted to be part of receptor complex. Predicted to be active in postsynaptic membrane and presynaptic membrane.
P03952|KLKB1	P03952	KLKB1	1.49284	5.55691e-15	2.06207e-15	Ncore	Predicted to enable serine-type endopeptidase activity. Involved in plasminogen activation and positive regulation of fibrinolysis. Located in extracellular space. Implicated in lupus nephritis and systemic lupus erythematosus. Biomarker of glomerulonephritis and hypertension.
Q8NHL6|LILRB1	Q8NHL6	LILRB1	1.48981	6.6352e-15	2.43076e-15	Ncore	Enables several functions, including MHC protein binding activity; SH2 domain binding activity; and immune receptor activity. Involved in several processes, including negative regulation of leukocyte mediated cytotoxicity; regulation of T cell activation; and regulation of cytokine production. Located in cytoplasm and external side of plasma membrane.
O15204|ADAMDEC1	O15204	ADAMDEC1	1.48909	7.94784e-12	2.27473e-12	Ncore	Predicted to enable metalloendopeptidase activity. Predicted to be involved in proteolysis. Located in collagen-containing extracellular matrix.
P78344|EIF4G2	P78344	EIF4G2	1.48697	6.04834e-29	8.23231e-29	Ncore	Enables translation initiation factor activity. Involved in several processes, including negative regulation of autophagy; positive regulation of cell growth; and regulation of translational initiation. Located in cytosol. Part of eukaryotic translation initiation factor 4F complex.
P39900|MMP12	P39900	MMP12	1.48682	6.05768e-05	1.03251e-05	Ncore	Enables several functions, including core promoter sequence-specific DNA binding activity; metal ion binding activity; and metalloendopeptidase activity. Involved in several processes, including elastin catabolic process; negative regulation of endothelial cell-matrix adhesion via fibronectin; and positive regulation of epithelial cell proliferation involved in wound healing. Located in cytoplasm…
P02794|FTH1	P02794	FTH1	1.48546	1.03651e-08	2.3385e-09	Ncore	Enables identical protein binding activity and iron ion sequestering activity. Involved in negative regulation of fibroblast proliferation. Located in autolysosome. Implicated in hemochromatosis type 5. Biomarker of COVID-19.
B0I1T2|MYO1G	B0I1T2	MYO1G	1.47892	1.62598e-21	1.06012e-21	Ncore	Predicted to enable actin filament binding activity; anion binding activity; and microfilament motor activity. Predicted to be involved in several processes, including Fc-gamma receptor signaling pathway involved in phagocytosis; T cell mediated immunity; and vesicle transport along actin filament. Predicted to act upstream of or within several processes, including T cell meandering migration; ce…
P42574|CASP3	P42574	CASP3	1.47852	1.90108e-27	2.20867e-27	Ncore	Enables cysteine-type endopeptidase activity involved in apoptotic signaling pathway and cysteine-type endopeptidase activity involved in execution phase of apoptosis. Involved in several processes, including cellular response to staurosporine; positive regulation of amyloid-beta formation; and positive regulation of pyroptosis. Acts upstream of or within neurotrophin TRK receptor signaling pathw…
P42167|TMPO	P42167	TMPO	1.47621	4.40751e-16	1.79055e-16	Ncore	Enables cadherin binding activity. Predicted to act upstream of or within regulation of DNA-templated transcription. Located in nuclear membrane. Part of chromatin.
P24557|TBXAS1	P24557	TBXAS1	1.47569	1.07976e-23	8.47758e-24	Ncore	Enables heme binding activity; hydroperoxy icosatetraenoate dehydratase activity; and thromboxane-A synthase activity. Involved in prostaglandin biosynthetic process. Located in cytosol and endoplasmic reticulum membrane. Implicated in Ghosal hematodiaphyseal syndrome and cerebral infarction.
Q8N2K0|ABHD12	Q8N2K0	ABHD12	1.47556	7.15413e-23	5.30426e-23	Ncore	Enables acylglycerol lipase activity and lysophospholipase activity. Involved in monoacylglycerol catabolic process and phosphatidylserine catabolic process. Located in endoplasmic reticulum membrane. Implicated in PHARC syndrome.
O43665|RGS10	O43665	RGS10	1.47314	9.47369e-29	1.2709e-28	Ncore	Enables G-protein alpha-subunit binding activity and GTPase activator activity. Involved in G protein-coupled acetylcholine receptor signaling pathway. Located in cytosol and nuclear body.
P46783|RPS10	P46783	RPS10	1.47295	8.60403e-27	9.27389e-27	Ncore	A structural constituent of ribosome. Predicted to be involved in cytoplasmic translation. Located in cytosol and nucleolus. Part of cytosolic small ribosomal subunit. Implicated in Diamond-Blackfan anemia 9.
O00115|DNASE2	O00115	DNASE2	1.46752	1.77113e-17	8.13449e-18	Ncore	Predicted to enable deoxyribonuclease II activity. Predicted to be involved in apoptotic DNA fragmentation. Predicted to act upstream of or within DNA catabolic process; enucleate erythrocyte differentiation; and regulation of immune response. Located in extracellular exosome.
P50552|VASP	P50552	VASP	1.46474	6.78301e-21	4.16744e-21	Ncore	Enables profilin binding activity. Involved in positive regulation of actin filament polymerization. Located in cytosol; focal adhesion; and plasma membrane.
Q8IUX7|AEBP1	Q8IUX7	AEBP1	1.46025	2.08485e-15	8.04053e-16	Ncore	Enables DNA-binding transcription repressor activity, RNA polymerase II-specific; RNA polymerase II transcription regulatory region sequence-specific DNA binding activity; and collagen binding activity. Involved in negative regulation of transcription by RNA polymerase II and regulation of collagen fibril organization. Located in extracellular exosome. Colocalizes with collagen-containing extrace…
P35613|BSG	P35613	BSG	1.45896	2.48573e-19	1.32432e-19	Ncore	Enables signaling receptor activity and virus receptor activity. Involved in several processes, including neutrophil chemotaxis; photoreceptor cell maintenance; and positive regulation of cytokine production. Acts upstream of or within protein localization to plasma membrane. Located in endoplasmic reticulum membrane; endosome; and plasma membrane. Biomarker of breast ductal carcinoma; carcinoma …
O75874|IDH1	O75874	IDH1	1.45552	8.74435e-23	6.43214e-23	Ncore	Enables isocitrate dehydrogenase (NADP+) activity; magnesium ion binding activity; and protein homodimerization activity. Involved in 2-oxoglutarate metabolic process and isocitrate metabolic process. Located in cytosol and peroxisome. Implicated in autoimmune disease; hematologic cancer (multiple); hepatocellular clear cell carcinoma; and high grade glioma (multiple). Biomarker of lung adenocarc…
P01031|C5	P01031	C5	1.45368	1.33951e-10	3.53791e-11	Ncore	Predicted to enable chemokine activity. Involved in negative regulation of macrophage chemotaxis; positive regulation of chemokine production; and positive regulation of vascular endothelial growth factor production. Located in extracellular exosome. Part of membrane attack complex. Implicated in several diseases, including complement component 5 deficiency; liver cirrhosis; neutropenia; paroxysm…
Q13951|CBFB	Q13951	CBFB	1.45318	1.53053e-22	1.09768e-22	Ncore	Predicted to enable transcription coactivator activity. Predicted to contribute to sequence-specific DNA binding activity. Involved in protein polyubiquitination. Located in membrane. Implicated in acute myelomonocytic leukemia. Biomarker of hepatocellular carcinoma.
P08236|GUSB	P08236	GUSB	1.4474	4.49808e-24	3.67873e-24	Ncore	Enables protein domain specific binding activity and signaling receptor binding activity. Predicted to be involved in glucuronoside catabolic process. Predicted to act upstream of or within carbohydrate metabolic process. Located in extracellular space and intracellular membrane-bounded organelle. Implicated in Sly syndrome.
O75390|CS	O75390	CS	1.44658	1.50142e-20	8.93041e-21	Ncore	Enables citrate (Si)-synthase activity. Involved in carbohydrate metabolic process. Located in mitochondrial matrix. Implicated in dilated cardiomyopathy and hypertrophic cardiomyopathy.
P13671|C6	P13671	C6	1.44577	3.43481e-10	8.73784e-11	Ncore	Involved in complement activation. Located in extracellular exosome. Part of membrane attack complex. Implicated in complement component 6 deficiency.
O60711|LPXN	O60711	LPXN	1.44559	5.58863e-27	6.14812e-27	Ncore	Enables transcription coregulator activity. Involved in negative regulation of B cell receptor signaling pathway and negative regulation of cell adhesion. Located in several cellular components, including focal adhesion; nuclear speck; and podosome.
Q9Y606|PUS1	Q9Y606	PUS1	1.44419	8.1633e-16	3.24563e-16	Ncore	Enables pseudouridine synthase activity; steroid receptor RNA activator RNA binding activity; and tRNA binding activity. Involved in mRNA pseudouridine synthesis and tRNA pseudouridine synthesis. Located in mitochondrion and nucleoplasm. Implicated in myopathy, lactic acidosis, and sideroblastic anemia 1.
P01880|IGHD	P01880	IGHD	1.43951	4.95486e-06	9.18416e-07	Ncore	Predicted to enable antigen binding activity. Involved in positive regulation of interleukin-1 production. Located in blood microparticle and extracellular exosome.
P11234|RALB	P11234	RALB	1.43725	5.81064e-22	3.94719e-22	Ncore	Enables GTPase activity; enzyme binding activity; and guanyl ribonucleotide binding activity. Involved in several processes, including cellular response to exogenous dsRNA; positive regulation of autophagosome assembly; and positive regulation of epidermal growth factor receptor signaling pathway. Located in midbody and plasma membrane. Implicated in pancreatic adenocarcinoma.
Q9UEW3|MARCO	Q9UEW3	MARCO	1.43587	1.74623e-09	4.22331e-10	Ncore	Enables G protein-coupled receptor binding activity. Predicted to be involved in several processes, including adenylate cyclase-inhibiting G protein-coupled receptor signaling pathway; endocytosis; and positive regulation of ERK1 and ERK2 cascade. Predicted to act upstream of or within apoptotic cell clearance. Predicted to be located in cytoplasm and plasma membrane. Predicted to be part of coll…
Q14005|IL16	Q14005	IL16	1.43571	4.32434e-18	2.06758e-18	Ncore	Enables CD4 receptor binding activity. Involved in positive regulation of cytokine production; positive regulation of inflammatory response; and regulation of calcium ion transport. Located in several cellular components, including Flemming body; focal adhesion; and nuclear speck. Implicated in asthma; colorectal adenocarcinoma; and prostate cancer. Biomarker of asthma; chronic fatigue syndrome; …
P08174|CD55	P08174	CD55	1.43417	6.64951e-11	1.79051e-11	Ncore	Enables lipid binding activity and virus receptor activity. Involved in several processes, including positive regulation of CD4-positive, alpha-beta T cell proliferation; positive regulation of T cell cytokine production; and regulation of lipopolysaccharide-mediated signaling pathway. Acts upstream of or within regulation of complement activation and regulation of complement-dependent cytotoxici…
P23284|PPIB	P23284	PPIB	1.43256	1.12838e-27	1.35311e-27	Ncore	Enables RNA polymerase binding activity; cyclosporin A binding activity; and peptidyl-prolyl cis-trans isomerase activity. Involved in several processes, including neutrophil chemotaxis; positive regulation by host of viral genome replication; and protein stabilization. Located in endoplasmic reticulum; nucleoplasm; and perinuclear region of cytoplasm. Implicated in osteogenesis imperfecta type 9.
P49747|COMP	P49747	COMP	1.43056	1.38907e-11	3.90381e-12	Ncore	Enables several functions, including heparan sulfate proteoglycan binding activity; heparin binding activity; and protease binding activity. Involved in several processes, including cartilage homeostasis; limb development; and protein homooligomerization. Located in extracellular region. Colocalizes with collagen-containing extracellular matrix. Implicated in carpal tunnel syndrome 2; multiple ep…
P06865|HEXA	P06865	HEXA	1.42946	4.10806e-31	6.93235e-31	Ncore	Enables acetylglucosaminyltransferase activity; beta-N-acetylhexosaminidase activity; and protein heterodimerization activity. Involved in ganglioside catabolic process and glycosaminoglycan biosynthetic process. Located in azurophil granule; beta-N-acetylhexosaminidase complex; and cytosol. Implicated in Tay-Sachs disease.
P62820|RAB1A	P62820	RAB1A	1.42662	2.3875e-22	1.69598e-22	Ncore	Enables GTPase activity. Involved in several processes, including COPII-coated vesicle cargo loading; growth hormone secretion; and positive regulation of macromolecule metabolic process. Located in Golgi apparatus and extracellular exosome.
P14317|HCLS1	P14317	HCLS1	1.42338	9.85893e-15	3.55931e-15	Ncore	Enables RNA polymerase II-specific DNA-binding transcription factor binding activity and protein kinase binding activity. Involved in several processes, including positive regulation of phosphatidylinositol 3-kinase/protein kinase B signal transduction; positive regulation of protein import into nucleus; and positive regulation of protein phosphorylation. Located in cytosol; nucleus; and plasma m…
A0A0B4J1U7|IGHV6-1	A0A0B4J1U7	IGHV6-1	1.42231	7.67012e-08	1.64018e-08	Ncore	Predicted to enable antigen binding activity. Predicted to be involved in immunoglobulin mediated immune response. Predicted to be located in extracellular region and plasma membrane. Predicted to be part of immunoglobulin complex.
A1A4S6|ARHGAP10	A1A4S6	ARHGAP10	1.42144	1.55712e-18	7.70168e-19	Ncore	Predicted to enable GTPase activator activity. Predicted to be involved in cytoskeleton organization and negative regulation of apoptotic process. Predicted to be located in perinuclear region of cytoplasm and plasma membrane. Predicted to be active in cytosol.
P07602|PSAP	P07602	PSAP	1.4213	2.92214e-14	1.01186e-14	Ncore	Enables several functions, including ganglioside binding activity; protein homodimerization activity; and scaffold protein binding activity. Involved in ganglioside GM1 transport to membrane and lysosomal transport. Located in extracellular space; late endosome; and lysosome. Implicated in atypical Gaucher's disease due to saposin c deficiency; combined saposin deficiency; and late onset Parkinso…
Q9UKU7|ACAD8	Q9UKU7	ACAD8	1.41871	2.197e-24	1.86638e-24	Ncore	Predicted to enable acyl-CoA dehydrogenase activity. Predicted to be involved in lipid metabolic process. Predicted to be located in mitochondrial matrix.
Q96CW1|AP2M1	Q96CW1	AP2M1	1.41387	8.51397e-33	1.67999e-32	Ncore	Enables signal sequence binding activity and transmembrane transporter binding activity. Involved in several processes, including endocytosis; negative regulation of protein localization to plasma membrane; and regulation of vesicle size. Located in clathrin-coated pit. Part of AP-2 adaptor complex. Implicated in autosomal dominant intellectual developmental disorder.
Q15435|PPP1R7	Q15435	PPP1R7	1.40979	4.14793e-32	7.73459e-32	Ncore	Predicted to enable protein phosphatase regulator activity. Acts upstream of or within positive regulation of protein dephosphorylation. Located in chromosome.
Q9NPF8|ADAP2	Q9NPF8	ADAP2	1.40872	1.02643e-23	8.11008e-24	Ncore	Enables inositol 1,3,4,5 tetrakisphosphate binding activity and phosphatidylinositol-3,4,5-trisphosphate binding activity. Involved in heart development. Located in cytoplasm and plasma membrane.
Q8NCW0|KREMEN2	Q8NCW0	KREMEN2	1.40832	1.66264e-10	4.35743e-11	Ncore	Predicted to be involved in limb development and negative regulation of ossification. Predicted to be located in early endosome membrane. Predicted to be active in plasma membrane.
P15169|CPN1	P15169	CPN1	1.4068	8.96749e-17	3.88422e-17	Ncore	Predicted to enable metallocarboxypeptidase activity. Predicted to be involved in peptide metabolic process and protein processing. Predicted to be located in extracellular region. Predicted to be active in extracellular space. Implicated in carboxypeptidase N deficiency.
P13929|ENO3	P13929	ENO3	1.40454	3.06152e-17	1.37561e-17	Ncore	Predicted to enable phosphopyruvate hydratase activity. Involved in substantia nigra development. Located in cytosol and plasma membrane.
Q8N436|CPXM2	Q8N436	CPXM2	1.40335	3.4643e-12	1.02618e-12	Ncore	Predicted to enable metallocarboxypeptidase activity. Predicted to be involved in peptide metabolic process and protein processing. Predicted to be located in extracellular region. Predicted to be active in extracellular space.
P05109|S100A8	P05109	S100A8	1.40181	2.22469e-07	4.58129e-08	Ncore	Predicted to enable calcium ion binding activity and calcium-dependent protein binding activity. Involved in several processes, including leukocyte migration involved in inflammatory response; neutrophil aggregation; and neutrophil chemotaxis. Located in cytosol; extracellular space; and intermediate filament cytoskeleton. Implicated in myocarditis. Biomarker of pancreatic ductal adenocarcinoma; …
O60234|GMFG	O60234	GMFG	1.40117	3.67792e-19	1.92375e-19	Ncore	Predicted to enable Arp2/3 complex binding activity. Predicted to be involved in actin filament debranching and negative regulation of Arp2/3 complex-mediated actin nucleation. Predicted to be located in extracellular region; ficolin-1-rich granule lumen; and secretory granule lumen.
P63244|RACK1	P63244	RACK1	1.39602	6.30315e-19	3.25129e-19	Ncore	Enables several functions, including cyclin binding activity; enzyme binding activity; and protein domain specific binding activity. Involved in several processes, including regulation of protein metabolic process; regulation of signal transduction; and regulation of vesicle-mediated transport. Located in several cellular components, including midbody; perinuclear region of cytoplasm; and phagocy…
Q9Y5K8|ATP6V1D	Q9Y5K8	ATP6V1D	1.39581	1.2521e-27	1.49187e-27	Ncore	Predicted to enable proton-transporting ATPase activity, rotational mechanism. Involved in cilium assembly and protein localization to cilium. Located in nucleoplasm and plasma membrane. Part of proton-transporting V-type ATPase complex. Colocalizes with centrosome and cilium.
O75369|FLNB	O75369	FLNB	1.39041	1.19561e-24	1.04915e-24	Ncore	Enables identical protein binding activity. Predicted to be involved in signal transduction. Predicted to act upstream of or within several processes, including cellular response to type II interferon; epithelial cell development; and skeletal muscle tissue development. Located in cytosol and plasma membrane. Implicated in Larsen syndrome; bone development disease (multiple); cleft palate; and sp…
O94874|UFL1	O94874	UFL1	1.38625	1.24681e-35	3.16314e-35	Ncore	Enables UFM1 ligase activity and protein kinase binding activity. Involved in several processes, including protein ufmylation; regulation of signal transduction; and reticulophagy. Acts upstream of or within several processes, including positive regulation of cell population proliferation; regulation of proteasomal ubiquitin-dependent protein catabolic process; and response to endoplasmic reticul…
P37837|TALDO1	P37837	TALDO1	1.37983	1.00657e-21	6.67951e-22	Ncore	Enables transaldolase activity. Predicted to be involved in pentose-phosphate shunt, non-oxidative branch. Located in extracellular exosome and nucleus. Implicated in carbohydrate metabolic disorder.
P01911|HLA-DRB1	P01911	HLA-DRB1	1.37972	1.77792e-10	4.64975e-11	Ncore	Enables several functions, including MHC class II receptor activity; peptide antigen binding activity; and signaling receptor binding activity. Involved in several processes, including positive regulation of immune response; regulation of gene expression; and regulation of leukocyte differentiation. Located in bounding membrane of organelle; external side of plasma membrane; and immunological syn…
Q9Y2S2|CRYL1	Q9Y2S2	CRYL1	1.37905	1.82764e-24	1.57777e-24	Ncore	Enables L-gulonate 3-dehydrogenase activity; NAD+ binding activity; and protein homodimerization activity. Predicted to be involved in fatty acid metabolic process and glucuronate catabolic process to xylulose 5-phosphate. Located in extracellular exosome.
P62873|GNB1	P62873	GNB1	1.3789	1.14398e-18	5.73727e-19	Ncore	Enables GTPase activity and GTPase binding activity. Predicted to be involved in adenylate cyclase-activating dopamine receptor signaling pathway and cellular response to prostaglandin E stimulus. Predicted to act upstream of or within several processes, including cardiac muscle cell apoptotic process; cellular response to hypoxia; and phospholipase C-activating G protein-coupled receptor signali…
Q9Y2B0|CNPY2	Q9Y2B0	CNPY2	1.37838	1.33175e-30	2.09561e-30	Ncore	Predicted to be active in endoplasmic reticulum.
O75094|SLIT3	O75094	SLIT3	1.37822	1.69529e-11	4.74297e-12	Ncore	Enables Roundabout binding activity. Involved in several processes, including apoptotic process involved in luteolysis; axon extension involved in axon guidance; and negative regulation of chemokine-mediated signaling pathway. Located in extracellular space.
P32121|ARRB2	P32121	ARRB2	1.37648	8.18743e-27	8.87616e-27	Ncore	Enables G protein-coupled receptor binding activity; molecular adaptor activity; and ubiquitin protein ligase binding activity. Involved in several processes, including positive regulation of receptor internalization; regulation of signal transduction; and transforming growth factor beta receptor signaling pathway. Located in several cellular components, including cytosol; endocytic vesicle; and …
P48740|MASP1	P48740	MASP1	1.37237	4.04706e-15	1.51232e-15	Ncore	Enables several functions, including calcium-dependent protein binding activity; protein homodimerization activity; and serine-type endopeptidase activity. Involved in complement activation, lectin pathway and negative regulation of complement activation. Located in cytosol; extracellular space; and nucleoplasm. Implicated in 3MC syndrome 1.
P01619|IGKV3-20	P01619	IGKV3-20	1.37119	1.17875e-11	3.33284e-12	Ncore	Involved in glomerular filtration. Located in extracellular space. Part of monomeric IgA immunoglobulin complex; pentameric IgM immunoglobulin complex; and secretory IgA immunoglobulin complex.
P07205|PGK2	P07205	PGK2	1.36799	1.02004e-13	3.39048e-14	Ncore	Enables phosphoglycerate kinase activity. Predicted to be involved in gluconeogenesis; glycolytic process; and phosphorylation. Predicted to act upstream of or within flagellated sperm motility. Located in extracellular exosome and nucleus.
P13804|ETFA	P13804	ETFA	1.36796	5.70206e-29	7.81806e-29	Ncore	Enables electron transfer activity and flavin adenine dinucleotide binding activity. Involved in amino acid catabolic process; fatty acid beta-oxidation using acyl-CoA dehydrogenase; and respiratory electron transport chain. Located in electron transfer flavoprotein complex and mitochondrion. Implicated in multiple acyl-CoA dehydrogenase deficiency.
Q27J81|INF2	Q27J81	INF2	1.36379	2.68102e-28	3.33284e-28	Ncore	Predicted to enable actin binding activity and small GTPase binding activity. Acts upstream of or within regulation of mitochondrial fission. Located in perinuclear region of cytoplasm. Implicated in Charcot-Marie-Tooth disease dominant intermediate E and focal segmental glomerulosclerosis 5.
P07686|HEXB	P07686	HEXB	1.36329	6.67937e-20	3.71235e-20	Ncore	Enables acetylglucosaminyltransferase activity; beta-N-acetylhexosaminidase activity; and identical protein binding activity. Involved in ganglioside catabolic process and glycosaminoglycan metabolic process. Located in azurophil granule and beta-N-acetylhexosaminidase complex. Implicated in Sandhoff disease and spinal muscular atrophy.
P61758|VBP1	P61758	VBP1	1.36012	9.24527e-33	1.81469e-32	Ncore	Enables amyloid-beta binding activity and unfolded protein binding activity. Involved in negative regulation of amyloid fibril formation and protein folding. Located in cytosol and intracellular membrane-bounded organelle. Part of prefoldin complex.
Q6P4A8|PLBD1	Q6P4A8	PLBD1	1.3596	6.59925e-20	3.67878e-20	Ncore	Predicted to enable phospholipase activity. Predicted to be involved in phospholipid catabolic process. Located in extracellular space.
P42768|WAS	P42768	WAS	1.35631	6.63261e-22	4.48107e-22	Ncore	Enables SH3 domain binding activity; enzyme binding activity; and identical protein binding activity. Involved in several processes, including Cdc42 protein signal transduction; positive regulation of nucleobase-containing compound metabolic process; and regulation of actin filament organization. Located in several cellular components, including actin filament; cytosol; and site of double-strand …
Q13151|HNRNPA0	Q13151	HNRNPA0	1.35545	2.77889e-25	2.64376e-25	Ncore	Enables mRNA 3'-UTR AU-rich region binding activity and protein kinase binding activity. Predicted to be involved in 3'-UTR-mediated mRNA stabilization; inflammatory response; and response to lipopolysaccharide. Located in nucleoplasm. Biomarker of gastric adenocarcinoma.
P31949|S100A11	P31949	S100A11	1.35406	2.06214e-19	1.10527e-19	Ncore	Enables S100 protein binding activity; calcium-dependent protein binding activity; and protein homodimerization activity. Involved in positive regulation of smooth muscle cell migration. Located in cytoplasm; nucleus; and ruffle.
Q13162|PRDX4	Q13162	PRDX4	1.3511	5.02762e-27	5.54731e-27	Ncore	Enables molecular adaptor activity and molecular sequestering activity. Predicted to be involved in cell redox homeostasis; hydrogen peroxide catabolic process; and response to oxidative stress. Predicted to act upstream of or within several processes, including male gonad development; negative regulation of male germ cell proliferation; and protein maturation by protein folding. Located in extra…
Q13438|OS9	Q13438	OS9	1.35108	2.51156e-31	4.29659e-31	Ncore	Predicted to enable carbohydrate binding activity and protease binding activity. Involved in several processes, including negative regulation of retrograde protein transport, ER to cytosol; protein retention in ER lumen; and ubiquitin-dependent ERAD pathway. Located in endoplasmic reticulum lumen.
O75533|SF3B1	O75533	SF3B1	1.35056	3.30408e-21	2.09917e-21	Ncore	Enables RNA binding activity and splicing factor binding activity. Involved in positive regulation of transcription by RNA polymerase III. Acts upstream of or within mRNA splicing, via spliceosome. Located in B-WICH complex; U2-type spliceosomal complex; and nuclear speck. Part of spliceosomal complex and spliceosomal snRNP complex. Implicated in hepatocellular carcinoma and myelodysplastic syndr…
Q9H4A4|RNPEP	Q9H4A4	RNPEP	1.34971	1.8906e-23	1.45677e-23	Ncore	Predicted to enable metalloaminopeptidase activity. Predicted to be involved in proteolysis. Located in extracellular exosome.
P08195|SLC3A2	P08195	SLC3A2	1.34806	2.14633e-20	1.25266e-20	Ncore	Enables several functions, including amino acid transmembrane transporter activity; double-stranded RNA binding activity; and protein heterodimerization activity. Involved in several processes, including amino acid transport; phenylalanine transport; and thyroid hormone transport. Acts upstream of or within response to exogenous dsRNA. Located in several cellular components, including apical plas…
Q15080|NCF4	Q15080	NCF4	1.34799	2.40888e-18	1.17433e-18	Ncore	Enables phosphatidylinositol-3-phosphate binding activity and superoxide-generating NADPH oxidase activator activity. Involved in superoxide anion generation. Located in cytosol and endosome membrane. Part of NADPH oxidase complex. Implicated in autosomal recessive chronic granulomatous disease 3 and rheumatoid arthritis.
Q96Q11|TRNT1	Q96Q11	TRNT1	1.33999	7.15424e-22	4.81604e-22	Ncore	Enables CCACCA tRNA nucleotidyltransferase activity; protein homodimerization activity; and tRNA binding activity. Involved in rescue of stalled ribosome and tRNA metabolic process. Is active in cytosol; mitochondrion; and nucleus. Implicated in sideroblastic anemia with B-cell immunodeficiency, periodic fevers, and developmental delay.
O00469|PLOD2	O00469	PLOD2	1.33852	2.25469e-18	1.10639e-18	Ncore	Enables procollagen-lysine 5-dioxygenase activity. Involved in hydroxylysine biosynthetic process and response to hypoxia. Located in extracellular exosome. Biomarker of lung adenocarcinoma.
A0AVT1|UBA6	A0AVT1	UBA6	1.33772	1.05018e-24	9.32501e-25	Ncore	Enables FAT10 activating enzyme activity. Involved in protein ubiquitination and ubiquitin-dependent protein catabolic process. Located in cytoplasm.
P05783|KRT18	P05783	KRT18	1.33715	5.86322e-08	1.26467e-08	Ncore	Enables scaffold protein binding activity. Involved in Golgi to plasma membrane protein transport; intermediate filament cytoskeleton organization; and negative regulation of apoptotic process. Located in centriolar satellite; cytosol; and keratin filament. Implicated in liver cirrhosis. Biomarker of liver disease (multiple); non-alcoholic fatty liver disease (multiple); and primary sclerosing ch…
Q9Y263|PLAA	Q9Y263	PLAA	1.33698	1.67148e-32	3.1967e-32	Ncore	Predicted to enable ubiquitin binding activity. Involved in cellular response to lipopolysaccharide and macroautophagy. Located in cytoplasm; extracellular exosome; and nucleus.
P07384|CAPN1	P07384	CAPN1	1.33492	1.30092e-28	1.69637e-28	Ncore	Enables calcium ion binding activity and calcium-dependent cysteine-type endopeptidase activity. Involved in self proteolysis. Located in cytosol and plasma membrane. Implicated in hereditary spastic paraplegia 76. Biomarker of Alzheimer's disease.
O60547|GMDS	O60547	GMDS	1.33132	2.40859e-24	2.04149e-24	Ncore	Enables GDP-mannose 4,6-dehydratase activity; NADP+ binding activity; and identical protein binding activity. Involved in 'de novo' GDP-L-fucose biosynthetic process and GDP-mannose metabolic process. Located in extracellular exosome. Implicated in open-angle glaucoma.
Q92882|OSTF1	Q92882	OSTF1	1.32756	3.35461e-21	2.12765e-21	Ncore	Predicted to enable SH3 domain binding activity. Predicted to be involved in signal transduction. Located in extracellular region.
P48681|NES	P48681	NES	1.32695	7.00013e-21	4.28672e-21	Ncore	Predicted to enable CCR5 chemokine receptor binding activity and intermediate filament binding activity. Involved in G2/M transition of mitotic cell cycle and stem cell proliferation. Located in cytoplasm and intermediate filament cytoskeleton.
Q8WU79|SMAP2	Q8WU79	SMAP2	1.32176	4.83601e-26	4.91425e-26	Ncore	Predicted to enable GTPase activator activity. Located in cytosol and nucleoplasm.
P42677|RPS27	P42677	RPS27	1.31872	4.01406e-19	2.09663e-19	Ncore	A structural constituent of ribosome. Involved in rRNA processing and ribosomal small subunit biogenesis. Located in nucleus. Part of cytosolic small ribosomal subunit and small-subunit processome. Is active in postsynaptic density. Implicated in Diamond-Blackfan anemia 17.
Q9H993|ARMT1	Q9H993	ARMT1	1.31357	8.34743e-24	6.63768e-24	Ncore	Enables S-adenosylmethionine-dependent methyltransferase activity; enzyme binding activity; and protein carboxyl O-methyltransferase activity. Involved in DNA damage response.
Q9Y295|DRG1	Q9Y295	DRG1	1.31076	1.7813e-36	4.77922e-36	Ncore	Enables several functions, including GTPase activity; identical protein binding activity; and potassium ion binding activity. Involved in positive regulation of microtubule polymerization and regulation of mitotic spindle assembly. Located in cytosol and nuclear body. Part of polysome.
Q96KP4|CNDP2	Q96KP4	CNDP2	1.30883	3.11505e-16	1.28225e-16	Ncore	Predicted to enable dipeptidase activity. Predicted to be involved in proteolysis. Located in cytosol and nucleoplasm.
P60983|GMFB	P60983	GMFB	1.30821	1.77217e-25	1.71664e-25	Ncore	Predicted to enable Arp2/3 complex binding activity. Predicted to be involved in actin filament debranching and negative regulation of Arp2/3 complex-mediated actin nucleation. Predicted to act upstream of or within learning and locomotory behavior.
Q9GZY8|MFF	Q9GZY8	MFF	1.30788	1.22905e-30	1.95047e-30	Ncore	Enables protein homodimerization activity. Involved in several processes, including mitochondrion organization; peroxisome fission; and positive regulation of mitochondrion organization. Acts upstream of or within mitochondrion morphogenesis. Located in mitochondrial outer membrane and peroxisome. Part of protein-containing complex. Implicated in brain disease.
Q14520|HABP2	Q14520	HABP2	1.30695	2.43429e-14	8.51632e-15	Ncore	Enables peptidase activity. Acts upstream of or within proteolysis. Predicted to be located in extracellular region. Predicted to be active in extracellular space. Implicated in thrombophilia due to thrombin defect and thyroid gland papillary carcinoma.
P06753|TPM3	P06753	TPM3	1.30677	5.64392e-15	2.0902e-15	Ncore	Predicted to enable actin filament binding activity. Predicted to be involved in actin filament organization and muscle contraction. Located in cytosol and stress fiber. Implicated in congenital myopathy 4A and nemaline myopathy 1. Biomarker of thyroid gland papillary carcinoma.
Q8NFL0|B3GNT7	Q8NFL0	B3GNT7	1.30601	9.10156e-09	2.06467e-09	Ncore	Enables acetylglucosaminyltransferase activity. Involved in keratan sulfate biosynthetic process. Predicted to be located in Golgi membrane. Predicted to be active in membrane.
P04275|VWF	P04275	VWF	1.30601	1.41911e-09	3.45682e-10	Ncore	Enables several functions, including identical protein binding activity; integrin binding activity; and protein-folding chaperone binding activity. Involved in cell-substrate adhesion; platelet activation; and positive regulation of intracellular signal transduction. Located in several cellular components, including Weibel-Palade body; collagen-containing extracellular matrix; and endoplasmic ret…
P10253|GAA	P10253	GAA	1.30147	4.07073e-19	2.12326e-19	Ncore	Enables alpha-1,4-glucosidase activity. Involved in several processes, including glycogen catabolic process; striated muscle contraction; and vacuolar sequestering. Located in lysosome. Implicated in glycogen storage disease II.
Q00610|CLTC	Q00610	CLTC	1.30028	4.08827e-11	1.11452e-11	Ncore	Enables several functions, including clathrin light chain binding activity; disordered domain specific binding activity; and low-density lipoprotein particle receptor binding activity. Involved in several processes, including amyloid-beta clearance by transcytosis; negative regulation of hyaluronan biosynthetic process; and receptor-mediated endocytosis. Acts upstream of or within mitotic spindle…
Q92608|DOCK2	Q92608	DOCK2	1.29764	3.8436e-23	2.90166e-23	Ncore	Enables T cell receptor binding activity and guanyl-nucleotide exchange factor activity. Predicted to be involved in several processes, including macropinocytosis; myeloid dendritic cell activation involved in immune response; and myoblast fusion. Predicted to act upstream of or within several processes, including T cell activation; immunological synapse formation; and membrane raft polarization.…
P02679|FGG	P02679	FGG	1.29626	2.69693e-06	5.10811e-07	Ncore	Enables cell adhesion molecule binding activity; signaling receptor binding activity; and structural molecule activity. Involved in several processes, including blood coagulation; negative regulation of apoptotic process; and positive regulation of secretion by cell. Located in external side of plasma membrane; extracellular space; and platelet alpha granule. Part of fibrinogen complex. Implicate…
Q99623|PHB2	Q99623	PHB2	1.28968	2.36857e-25	2.25915e-25	Ncore	Enables amide binding activity; protein dimerization activity; and sphingolipid binding activity. Involved in several processes, including RIG-I signaling pathway; antiviral innate immune response; and positive regulation of cell cycle phase transition. Located in several cellular components, including cell surface; mitochondrial membrane; and nuclear matrix. Part of mitochondrial prohibitin comp…
Q8N5M9|JAGN1	Q8N5M9	JAGN1	1.28967	6.37757e-44	2.93634e-43	Ncore	Involved in granulocyte colony-stimulating factor signaling pathway; neutrophil differentiation; and vesicle-mediated transport. Located in endoplasmic reticulum. Implicated in severe congenital neutropenia 6.
P01857|IGHG1	P01857	IGHG1	1.28929	3.84695e-09	9.00045e-10	Ncore	Enables Fc-gamma receptor I complex binding activity. Involved in antibody-dependent cellular cytotoxicity and complement-dependent cytotoxicity. Located in IgG immunoglobulin complex and extracellular space.
Q9BYT8|NLN	Q9BYT8	NLN	1.28913	3.17506e-22	2.21327e-22	Ncore	Predicted to enable metalloendopeptidase activity. Predicted to be involved in peptide catabolic process and proteolysis. Predicted to act upstream of or within regulation of gluconeogenesis and regulation of skeletal muscle fiber differentiation. Predicted to be located in extracellular region. Predicted to be active in mitochondrial intermembrane space.
O75695|RP2	O75695	RP2	1.28892	1.09902e-24	9.68953e-25	Ncore	Enables GTPase activator activity and magnesium ion binding activity. Acts upstream of or within post-Golgi vesicle-mediated transport. Located in several cellular components, including ciliary basal body; cytoplasmic vesicle; and nuclear body. Implicated in retinitis pigmentosa and retinitis pigmentosa 2.
P53634|CTSC	P53634	CTSC	1.28577	3.78941e-13	1.19764e-13	Ncore	Enables cysteine-type peptidase activity. Involved in proteolysis. Located in centrosome and nucleoplasm. Implicated in Papillon-Lefevre disease and aggressive periodontitis.
P26885|FKBP2	P26885	FKBP2	1.28497	1.87138e-28	2.40658e-28	Ncore	Predicted to enable peptidyl-prolyl cis-trans isomerase activity. Predicted to be involved in chaperone-mediated protein folding. Predicted to be located in endoplasmic reticulum membrane. Predicted to be active in endoplasmic reticulum.
Q96HE7|ERO1A	Q96HE7	ERO1A	1.28407	6.45084e-15	2.36787e-15	Ncore	Enables oxidoreductase activity. Involved in cell redox homeostasis and chaperone cofactor-dependent protein refolding. Located in Golgi lumen; endoplasmic reticulum; and extracellular space.
Q00577|PURA	Q00577	PURA	1.28341	1.01832e-19	5.60957e-20	Ncore	Enables double-stranded telomeric DNA binding activity. Involved in DNA unwinding involved in DNA replication and negative regulation of transcription by RNA polymerase II. Located in nucleus. Implicated in autosomal dominant intellectual developmental disorder 31.
P98171|ARHGAP4	P98171	ARHGAP4	1.28135	1.64658e-20	9.7163e-21	Ncore	Enables identical protein binding activity. Predicted to be involved in negative regulation of cell migration. Located in cytosol and nucleoplasm.
Q9Y5M8|SRPRB	Q9Y5M8	SRPRB	1.2808	3.06785e-26	3.1781e-26	Ncore	Predicted to enable GTP binding activity. Predicted to be involved in protein targeting to ER. Located in cytoplasmic microtubule and signal recognition particle receptor complex.
Q9BT09|CNPY3	Q9BT09	CNPY3	1.28028	1.51994e-30	2.38169e-30	Ncore	Predicted to enable signaling receptor binding activity. Predicted to be involved in innate immune response. Predicted to be located in endoplasmic reticulum lumen. Implicated in developmental and epileptic encephalopathy 60.
Q92905|COPS5	Q92905	COPS5	1.27821	7.24202e-26	7.29952e-26	Ncore	Enables metal-dependent deubiquitinase activity. Involved in several processes, including exosomal secretion; positive regulation of transcription by RNA polymerase II; and regulation of cellular response to stress. Located in several cellular components, including nucleoplasm; perinuclear region of cytoplasm; and synaptic vesicle. Part of COP9 signalosome and chromatin. Biomarker of hepatocellul…
P53350|PLK1	P53350	PLK1	1.2776	8.93662e-08	1.9012e-08	Ncore	Enables several functions, including ATP binding activity; anaphase-promoting complex binding activity; and magnesium ion binding activity. Involved in several processes, including microtubule cytoskeleton organization; positive regulation of protein metabolic process; and regulation of cell cycle process. Acts upstream of or within establishment of protein localization. Located in several cellul…
P62136|PPP1CA	P62136	PPP1CA	1.27573	5.00476e-26	5.07191e-26	Ncore	Enables cadherin binding activity involved in cell-cell adhesion. Involved in dephosphorylation and regulation of circadian rhythm. Located in several cellular components, including adherens junction; cytosol; and nucleoplasm. Part of PTW/PP1 phosphatase complex. Colocalizes with chromosome, telomeric region.
P17813|ENG	P17813	ENG	1.27473	4.2515e-12	1.24259e-12	Ncore	Enables several functions, including coreceptor activity; galactose binding activity; and transforming growth factor beta receptor binding activity. Contributes to BMP binding activity and transforming growth factor beta binding activity. Involved in several processes, including regulation of protein phosphorylation; regulation of transcription by RNA polymerase II; and regulation of transmembran…
Q9BZG1|RAB34	Q9BZG1	RAB34	1.274	1.14406e-29	1.61615e-29	Ncore	Enables GTP-dependent protein binding activity and small GTPase binding activity. Involved in several processes, including Golgi to plasma membrane protein transport; lysosome localization; and phagosome-lysosome fusion. Located in Golgi cisterna; perinuclear region of cytoplasm; and phagocytic vesicle.
P15498|VAV1	P15498	VAV1	1.27375	4.12259e-22	2.84716e-22	Ncore	Enables guanyl-nucleotide exchange factor activity and phosphotyrosine residue binding activity. Involved in regulation of cell size. Predicted to be located in cytosol and plasma membrane. Predicted to be active in cytoplasm.
Q8NBQ5|HSD17B11	Q8NBQ5	HSD17B11	1.27055	5.77332e-15	2.13436e-15	Ncore	Enables estradiol 17-beta-dehydrogenase [NAD(P)] activity. Involved in androgen catabolic process. Located in cytoplasm and lipid droplet.
Q9NZK5|ADA2	Q9NZK5	ADA2	1.26798	1.0848e-15	4.26305e-16	Ncore	Enables several functions, including adenosine deaminase activity; protein homodimerization activity; and zinc ion binding activity. Involved in adenosine catabolic process. Located in extracellular space. Implicated in Sneddon syndrome. Biomarker of pleural tuberculosis and pulmonary tuberculosis.
Q10472|GALNT1	Q10472	GALNT1	1.26782	1.10909e-22	8.06278e-23	Ncore	Enables manganese ion binding activity and polypeptide N-acetylgalactosaminyltransferase activity. Involved in protein O-linked glycosylation via serine and protein O-linked glycosylation via threonine. Located in perinuclear region of cytoplasm. Colocalizes with Golgi apparatus.
Q6ZMP0|THSD4	Q6ZMP0	THSD4	1.2667	8.54574e-11	2.28461e-11	Ncore	Predicted to enable hydrolase activity. Predicted to be an extracellular matrix structural constituent. Involved in microfibril assembly. Located in microfibril. Implicated in thoracic aortic aneurysm.
P16401|H1-5	P16401	H1-5	1.26346	4.55117e-06	8.46114e-07	Ncore	Enables chromatin DNA binding activity and histone deacetylase binding activity. Involved in several processes, including establishment of protein localization to chromatin; negative regulation of transcription by RNA polymerase II; and protein stabilization. Located in chromosome; nucleolus; and nucleoplasm. Part of heterochromatin.
P30048|PRDX3	P30048	PRDX3	1.26286	1.4144e-18	7.0144e-19	Ncore	Enables several functions, including cysteine-type endopeptidase inhibitor activity involved in apoptotic process; identical protein binding activity; and thioredoxin peroxidase activity. Involved in several processes, including cellular response to reactive oxygen species; regulation of mitochondrial membrane potential; and response to hydrogen peroxide. Acts upstream of or within hydrogen perox…
P09132|SRP19	P09132	SRP19	1.25941	2.61975e-30	3.97155e-30	Ncore	Enables 7S RNA binding activity. Contributes to ribosome binding activity. Predicted to be involved in SRP-dependent cotranslational protein targeting to membrane, signal sequence recognition. Located in cytosol; nuclear body; and nucleolus. Part of signal recognition particle, endoplasmic reticulum targeting.
Q99685|MGLL	Q99685	MGLL	1.25568	4.91776e-13	1.53603e-13	Ncore	Enables acylglycerol lipase activity and protein homodimerization activity. Involved in acylglycerol catabolic process. Predicted to be located in cytosol; synapse; and varicosity. Predicted to be active in membrane.
P68402|PAFAH1B2	P68402	PAFAH1B2	1.2545	3.56207e-13	1.1277e-13	Ncore	Predicted to enable 1-alkyl-2-acetylglycerophosphocholine esterase activity; platelet-activating factor acetyltransferase activity; and protein dimerization activity. Involved in positive regulation of macroautophagy. Located in cytosol; fibrillar center; and plasma membrane. Implicated in lymphoma.
Q9BQ24|ZFYVE21	Q9BQ24	ZFYVE21	1.24986	9.43436e-31	1.54997e-30	Ncore	Predicted to enable metal ion binding activity. Predicted to be located in endosome and focal adhesion.
P22307|SCP2	P22307	SCP2	1.24776	4.85779e-18	2.31078e-18	Ncore	Enables several functions, including anion binding activity; cholesterol binding activity; and lipid transfer activity. Involved in several processes, including inositol trisphosphate biosynthetic process; lipid transport; and progesterone biosynthetic process. Located in nucleoplasm and peroxisome. Part of protein-containing complex. Biomarker of Zellweger syndrome.
Q07666|KHDRBS1	Q07666	KHDRBS1	1.24739	8.47739e-24	6.72668e-24	Ncore	Enables several functions, including protein domain specific binding activity; protein tyrosine kinase binding activity; and single-stranded RNA binding activity. Involved in T cell receptor signaling pathway; positive regulation of RNA export from nucleus; and regulation of gene expression. Located in cytoplasm; membrane; and nucleoplasm. Part of protein-containing complex.
Q9Y3A6|TMED5	Q9Y3A6	TMED5	1.24547	6.47237e-24	5.23599e-24	Ncore	Involved in Golgi ribbon formation. Located in cis-Golgi network; endoplasmic reticulum exit site; and endoplasmic reticulum-Golgi intermediate compartment.
A4D1P6|WDR91	A4D1P6	WDR91	1.24522	4.49856e-22	3.08398e-22	Ncore	Enables phosphatidylinositol 3-kinase regulator activity. Involved in early endosome to late endosome transport and regulation of protein catabolic process. Located in cytosol; early endosome membrane; and late endosome membrane.
P51606|RENBP	P51606	RENBP	1.23874	2.72729e-19	1.44887e-19	Ncore	Enables N-acylglucosamine 2-epimerase activity; identical protein binding activity; and peptidase inhibitor activity. Predicted to be involved in N-acetylglucosamine metabolic process and N-acetylmannosamine metabolic process. Located in extracellular exosome.
Q9H4M9|EHD1	Q9H4M9	EHD1	1.23766	2.68486e-18	1.30206e-18	Ncore	Enables identical protein binding activity and small GTPase binding activity. Involved in several processes, including endocytic recycling; protein homooligomerization; and protein localization to cilium. Located in ciliary pocket membrane; early endosome membrane; and recycling endosome membrane.
P16930|FAH	P16930	FAH	1.23736	4.00327e-18	1.92145e-18	Ncore	Predicted to enable fumarylacetoacetase activity. Predicted to be involved in L-phenylalanine catabolic process; homogentisate catabolic process; and tyrosine catabolic process. Predicted to act upstream of or within arginine catabolic process. Located in extracellular exosome. Implicated in tyrosinemia type I.
Q00325|SLC25A3	Q00325	SLC25A3	1.23569	2.47458e-19	1.32026e-19	Ncore	Predicted to enable inorganic phosphate transmembrane transporter activity and phosphate:proton symporter activity. Predicted to be involved in phosphate ion transmembrane transport. Located in mitochondrion.
P49908|SELENOP	P49908	SELENOP	1.23119	7.56678e-13	2.34186e-13	Ncore	Predicted to enable selenium binding activity. Predicted to be involved in selenium compound metabolic process. Predicted to act upstream of or within several processes, including brain development; locomotory behavior; and regulation of growth. Located in extracellular exosome. Biomarker of colorectal adenoma and colorectal carcinoma.
P62495|ETF1	P62495	ETF1	1.23052	2.07417e-20	1.21434e-20	Ncore	Enables aminoacyl-tRNA hydrolase activity; sequence-specific mRNA binding activity; and translation release factor activity. Involved in regulation of translational termination. Acts upstream of or within translational termination. Located in cytoplasm. Part of translation release factor complex. Is active in cytosolic ribosome.
O60603|TLR2	O60603	TLR2	1.2238	2.63222e-20	1.52194e-20	Ncore	Enables several functions, including lipopolysaccharide binding activity; peptide binding activity; and peptidoglycan binding activity. Involved in several processes, including defense response to other organism; positive regulation of cytokine production; and positive regulation of defense response. Acts upstream of or within response to molecule of bacterial origin. Located in several cellular …
P07237|P4HB	P07237	P4HB	1.22045	3.83332e-22	2.65723e-22	Ncore	Enables several functions, including disulfide oxidoreductase activity; protein disulfide isomerase activity; and protein heterodimerization activity. Contributes to procollagen-proline 4-dioxygenase activity. Involved in several processes, including positive regulation of substrate adhesion-dependent cell spreading; positive regulation of viral entry into host cell; and protein folding in endopl…
Q5RI15|COX20	Q5RI15	COX20	1.22016	4.64888e-21	2.8944e-21	Ncore	Involved in mitochondrial cytochrome c oxidase assembly. Located in mitochondrial inner membrane. Implicated in cytochrome-c oxidase deficiency disease.
P05160|F13B	P05160	F13B	1.21909	1.07907e-09	2.65979e-10	Ncore	Involved in blood coagulation, fibrin clot formation. Predicted to be located in extracellular region.
P48735|IDH2	P48735	IDH2	1.21893	2.10098e-17	9.6139e-18	Ncore	Enables isocitrate dehydrogenase (NADP+) activity. Predicted to be involved in 2-oxoglutarate metabolic process; NADP metabolic process; and isocitrate metabolic process. Located in mitochondrion. Implicated in D-2-hydroxyglutaric aciduria 2; acute myeloid leukemia; carcinoma (multiple); and lung cancer (multiple). Biomarker of hepatocellular carcinoma; lung adenocarcinoma; lung squamous cell car…
O43752|STX6	O43752	STX6	1.21751	7.45762e-33	1.47938e-32	Ncore	Enables syntaxin binding activity. Involved in regulation of protein localization; retrograde transport, endosome to Golgi; and vesicle fusion. Acts upstream of or within endocytic recycling. Located in several cellular components, including early endosome; perinuclear region of cytoplasm; and trans-Golgi network. Part of SNARE complex.
Q13303|KCNAB2	Q13303	KCNAB2	1.21675	3.00917e-12	8.95637e-13	Ncore	Enables potassium channel regulator activity. Involved in regulation of potassium ion transmembrane transport. Located in juxtaparanode region of axon and membrane. Part of voltage-gated potassium channel complex.
P51003|PAPOLA	P51003	PAPOLA	1.21545	2.29155e-27	2.61347e-27	Ncore	Enables poly(A) RNA polymerase activity. Involved in mRNA polyadenylation and regulation of mRNA 3'-end processing. Located in nucleoplasm.
P18428|LBP	P18428	LBP	1.2149	1.93305e-08	4.28601e-09	Ncore	Enables several functions, including coreceptor activity; lipopolysaccharide binding activity; and lipoteichoic acid binding activity. Involved in several processes, including positive regulation of innate immune response; regulation of cytokine production; and response to bacterium. Acts upstream of or within cellular response to lipopolysaccharide; cellular response to lipoteichoic acid; and po…
O95202|LETM1	O95202	LETM1	1.21329	1.55059e-23	1.20474e-23	Ncore	Enables calcium:proton antiporter activity. Involved in several processes, including cristae formation; monoatomic cation transmembrane transport; and negative regulation of mitochondrial calcium ion concentration. Located in mitochondrial inner membrane.
P29622|SERPINA4	P29622	SERPINA4	1.21195	3.4095e-13	1.08215e-13	Ncore	Predicted to enable serine-type endopeptidase inhibitor activity. Located in extracellular exosome. Biomarker of diabetic retinopathy.
Q9NYU2|UGGT1	Q9NYU2	UGGT1	1.20984	8.35471e-27	9.03127e-27	Ncore	Enables UDP-glucose:glycoprotein glucosyltransferase activity and unfolded protein binding activity. Predicted to be involved in ER-associated misfolded protein catabolic process and protein N-linked glycosylation via asparagine. Located in endoplasmic reticulum. Part of protein-containing complex.
Q96DV4|MRPL38	Q96DV4	MRPL38	1.20832	9.76892e-28	1.17903e-27	Ncore	Located in cytosol and mitochondrion. Part of mitochondrial large ribosomal subunit.
Q03154|ACY1	Q03154	ACY1	1.20664	4.20398e-27	4.69408e-27	Ncore	Enables aminoacylase activity and identical protein binding activity. Predicted to be involved in amino acid metabolic process. Located in extracellular exosome.
O75396|SEC22B	O75396	SEC22B	1.20516	4.2055e-22	2.8937e-22	Ncore	Predicted to enable SNAP receptor activity and syntaxin binding activity. Involved in negative regulation of autophagosome assembly and positive regulation of protein catabolic process. Located in ER to Golgi transport vesicle membrane and endoplasmic reticulum-Golgi intermediate compartment.
Q9NRX3|NDUFA4L2	Q9NRX3	NDUFA4L2	1.20308	2.0328e-15	7.84789e-16	Ncore	Predicted to be located in membrane. Predicted to be part of mitochondrial respiratory chain complex IV.
P08133|ANXA6	P08133	ANXA6	1.19941	1.55149e-10	4.08333e-11	Ncore	Enables several functions, including GTP binding activity; calcium-dependent phospholipid binding activity; and cholesterol binding activity. Involved in monoatomic ion transmembrane transport. Located in late endosome membrane and lysosomal membrane. Colocalizes with collagen-containing extracellular matrix. Biomarker of hepatocellular carcinoma.
Q16762|TST	Q16762	TST	1.19693	1.68972e-21	1.09784e-21	Ncore	Enables 5S rRNA binding activity. Involved in epithelial cell differentiation and rRNA import into mitochondrion. Located in mitochondrion.
P01042|KNG1	P01042	KNG1	1.19673	1.11491e-07	2.35177e-08	Ncore	Enables cysteine-type endopeptidase inhibitor activity and hormone activity. Involved in several processes, including negative regulation of blood coagulation; negative regulation of proteolysis; and vasodilation. Located in extracellular space. Implicated in hereditary angioedema and high molecular weight kininogen deficiency. Biomarker of Henoch-Schoenlein purpura and neovascular inflammatory v…
Q9NUP9|LIN7C	Q9NUP9	LIN7C	1.19629	6.63459e-29	8.99741e-29	Ncore	Enables L27 domain binding activity and cytoskeletal protein binding activity. Involved in morphogenesis of an epithelial sheet. Located in cell-cell junction; cytoplasm; and plasma membrane. Part of MPP7-DLG1-LIN7 complex.
Q6PCB7|SLC27A1	Q6PCB7	SLC27A1	1.19333	5.20438e-20	2.94077e-20	Ncore	Enables biotin transmembrane transporter activity; efflux transmembrane transporter activity; and long-chain fatty acid transporter activity. Involved in several processes, including glycerophospholipid biosynthetic process; lipid transport across blood-brain barrier; and monocarboxylic acid transport. Located in plasma membrane.
Q6PIU2|NCEH1	Q6PIU2	NCEH1	1.19067	4.98612e-15	1.8521e-15	Ncore	Predicted to enable serine hydrolase activity. Predicted to be involved in ether lipid metabolic process. Predicted to act upstream of or within SMAD protein signal transduction and xenobiotic metabolic process. Located in membrane.
Q08AM6|VAC14	Q08AM6	VAC14	1.18914	2.82058e-25	2.66979e-25	Ncore	Enables identical protein binding activity. Predicted to be involved in phosphatidylinositol biosynthetic process. Located in cytosol and endosome membrane. Implicated in striatonigral degeneration.
P30740|SERPINB1	P30740	SERPINB1	1.18902	3.0954e-24	2.58253e-24	Ncore	Enables peptidase inhibitor activity. Involved in negative regulation of interleukin-1 beta production and type B pancreatic cell proliferation. Located in cytoplasmic ribonucleoprotein granule and extracellular region.
A0A0B4J1V2|IGHV2-26	A0A0B4J1V2	IGHV2-26	1.18818	1.91211e-09	4.60954e-10	Ncore	Predicted to enable antigen binding activity. Predicted to be involved in immunoglobulin mediated immune response. Predicted to be located in extracellular region and plasma membrane. Predicted to be part of immunoglobulin complex.
P06727|APOA4	P06727	APOA4	1.18768	1.96609e-07	4.06447e-08	Ncore	Enables several functions, including cation binding activity; cholesterol transfer activity; and phosphatidylcholine-sterol O-acyltransferase activator activity. Involved in several processes, including lipid transport; positive regulation of lipid metabolic process; and protein-lipid complex organization. Located in extracellular space. Part of chylomicron; high-density lipoprotein particle; and…
Q9H9Q2|COPS7B	Q9H9Q2	COPS7B	1.18478	8.91868e-21	5.39953e-21	Ncore	Predicted to be involved in COP9 signalosome assembly. Located in nucleoplasm. Part of COP9 signalosome.
O95487|SEC24B	O95487	SEC24B	1.18472	1.01558e-30	1.63961e-30	Ncore	Enables zinc ion binding activity. Involved in COPII-coated vesicle cargo loading. Located in cytosol. Part of COPII vesicle coat.
P02656|APOC3	P02656	APOC3	1.18092	1.59047e-08	3.54013e-09	Ncore	Enables high-density lipoprotein particle receptor binding activity; lipase inhibitor activity; and phospholipid binding activity. Involved in several processes, including lipid transport; negative regulation of lipid metabolic process; and negative regulation of lipoprotein particle clearance. Located in extracellular space. Part of chylomicron; spherical high-density lipoprotein particle; and t…
Q6ZUX7|LHFPL2	Q6ZUX7	LHFPL2	1.18075	2.2077e-20	1.28445e-20	Ncore	Predicted to be involved in development of primary female sexual characteristics; development of primary male sexual characteristics; and positive regulation of fertilization. Predicted to be located in plasma membrane and platelet alpha granule membrane. Predicted to be active in membrane.
P61160|ACTR2	P61160	ACTR2	1.17802	3.36124e-12	9.97241e-13	Ncore	A structural constituent of cytoskeleton. Contributes to actin filament binding activity. Involved in Arp2/3 complex-mediated actin nucleation; positive regulation of lamellipodium assembly; and positive regulation of nucleobase-containing compound metabolic process. Acts upstream of or within cilium assembly. Located in cytoplasm; nucleus; and site of double-strand break. Part of Arp2/3 protein …
Q32MZ4|LRRFIP1	Q32MZ4	LRRFIP1	1.16871	1.69735e-22	1.21034e-22	Ncore	Enables DNA-binding transcription repressor activity, RNA polymerase II-specific; RNA polymerase II cis-regulatory region sequence-specific DNA binding activity; and protein homodimerization activity. Involved in negative regulation of transcription by RNA polymerase II. Located in cytosol and plasma membrane.
P55196|AFDN	P55196	AFDN	1.16827	8.76814e-28	1.06168e-27	Ncore	Enables actin filament binding activity and small GTPase binding activity. Involved in several processes, including bicellular tight junction assembly; establishment of endothelial intestinal barrier; and positive regulation of cell-cell adhesion mediated by cadherin. Located in several cellular components, including cell-cell contact zone; nuclear speck; and tight junction. Part of pore complex.…
P13693|TPT1	P13693	TPT1	1.16727	5.14772e-16	2.07993e-16	Ncore	Enables calcium ion binding activity. Involved in response to virus. Acts upstream of or within negative regulation of intrinsic apoptotic signaling pathway in response to DNA damage. Located in several cellular components, including extracellular space; microtubule cytoskeleton; and multivesicular body.
P63279|UBE2I	P63279	UBE2I	1.1671	5.86807e-16	2.35568e-16	Ncore	Enables several functions, including RING-like zinc finger domain binding activity; SUMO conjugating enzyme activity; and small protein activating enzyme binding activity. Involved in several processes, including negative regulation of transcription by RNA polymerase II; nuclear export; and protein sumoylation. Located in PML body; SUMO ligase complex; and cytoplasm. Part of transferase complex. …
Q13043|STK4	Q13043	STK4	1.16533	1.03828e-26	1.11589e-26	Ncore	Enables several functions, including ATP binding activity; magnesium ion binding activity; and protein homodimerization activity. Involved in several processes, including hippo signaling; negative regulation of canonical Wnt signaling pathway; and protein import into nucleus. Acts upstream of or within cell morphogenesis; positive regulation of peptidyl-serine phosphorylation; and protein stabili…
P07108|DBI	P07108	DBI	1.16285	2.7662e-13	8.83992e-14	Ncore	Enables identical protein binding activity and long-chain fatty acyl-CoA binding activity. Involved in negative regulation of protein lipidation; phosphatidylcholine acyl-chain remodeling; and positive regulation of phospholipid transport. Located in Golgi apparatus and perinuclear endoplasmic reticulum. Part of protein-lipid complex.
P52565|ARHGDIA	P52565	ARHGDIA	1.16217	2.95199e-20	1.69631e-20	Ncore	Predicted to enable Rho GDP-dissociation inhibitor activity. Involved in regulation of Rho protein signal transduction. Located in extracellular exosome. Implicated in nephrotic syndrome type 8.
O95825|CRYZL1	O95825	CRYZL1	1.15822	3.20785e-27	3.63625e-27	Ncore	Predicted to enable oxidoreductase activity. Located in cytosol.
O00160|MYO1F	O00160	MYO1F	1.15687	5.91055e-16	2.37018e-16	Ncore	Predicted to enable actin filament binding activity and microfilament motor activity. Predicted to be involved in actin filament organization and vesicle transport along actin filament. Predicted to act upstream of or within several processes, including defense response to Gram-positive bacterium; neutrophil degranulation; and positive regulation of neutrophil migration. Located in cytosol.
Q9Y4X5|ARIH1	Q9Y4X5	ARIH1	1.15122	3.91773e-27	4.3876e-27	Ncore	Enables enzyme binding activity; ubiquitin-protein transferase activity; and zinc ion binding activity. Involved in protein ubiquitination. Located in Lewy body; cytoplasm; and nuclear body. Colocalizes with cullin-RING ubiquitin ligase complex.
Q02790|FKBP4	Q02790	FKBP4	1.14672	5.10442e-25	4.68874e-25	Ncore	Enables heat shock protein binding activity and peptidyl-prolyl cis-trans isomerase activity. Involved in chaperone-mediated protein folding. Located in cytosol and nucleoplasm.
Q9Y4L1|HYOU1	Q9Y4L1	HYOU1	1.14502	2.49632e-24	2.10627e-24	Ncore	Predicted to enable adenyl-nucleotide exchange factor activity and unfolded protein binding activity. Involved in several processes, including cellular response to hypoxia; endoplasmic reticulum to Golgi vesicle-mediated transport; and negative regulation of hypoxia-induced intrinsic apoptotic signaling pathway. Located in extracellular exosome; focal adhesion; and membrane. Implicated in immunod…
P19320|VCAM1	P19320	VCAM1	1.14489	2.74111e-12	8.17157e-13	Ncore	Enables cell adhesion mediator activity; integrin binding activity; and primary amine oxidase activity. Involved in several processes, including calcium-mediated signaling using intracellular calcium source; cell-cell adhesion in response to extracellular stimulus; and cellular response to amyloid-beta. Located in several cellular components, including early endosome; external side of plasma memb…
P61916|NPC2	P61916	NPC2	1.1441	3.28615e-09	7.72716e-10	Ncore	Enables cholesterol binding activity; cholesterol transfer activity; and enzyme binding activity. Involved in cholesterol homeostasis; cholesterol transport; and response to virus. Located in extracellular space. Is active in lysosome. Implicated in Niemann-Pick disease and Niemann-Pick disease type C2.
P39059|COL15A1	P39059	COL15A1	1.14101	2.26582e-12	6.80363e-13	Ncore	Predicted to be an extracellular matrix structural constituent conferring tensile strength. Predicted to be involved in extracellular matrix organization. Located in extracellular exosome. Colocalizes with collagen-containing extracellular matrix.
Q9NUV9|GIMAP4	Q9NUV9	GIMAP4	1.14086	3.93971e-14	1.35167e-14	Ncore	Predicted to enable GTP binding activity. Located in cytosol and intracellular membrane-bounded organelle.
Q96IZ0|PAWR	Q96IZ0	PAWR	1.13776	1.75262e-11	4.89234e-12	Ncore	Enables enzyme binding activity and leucine zipper domain binding activity. Predicted to be involved in actin filament bundle assembly; apoptotic process; and positive regulation of apoptotic process. Predicted to act upstream of or within several processes, including negative regulation of T cell receptor signaling pathway; negative regulation of lymphocyte proliferation; and positive regulation…
Q6GMV3|PTRHD1	Q6GMV3	PTRHD1	1.13771	1.51377e-19	8.26563e-20	Ncore	Predicted to enable aminoacyl-tRNA hydrolase activity.
Q9BS40|LXN	Q9BS40	LXN	1.13663	1.99983e-16	8.39878e-17	Ncore	Predicted to enable metalloendopeptidase inhibitor activity. Predicted to be involved in inflammatory response. Predicted to act upstream of or within detection of temperature stimulus involved in sensory perception of pain. Predicted to be located in cytoplasm. Predicted to be active in extracellular space.
Q9UNH7|SNX6	Q9UNH7	SNX6	1.13636	1.40038e-18	6.9541e-19	Ncore	Enables dynactin binding activity and protein homodimerization activity. Involved in several processes, including cellular response to amyloid-beta; negative regulation of transforming growth factor beta receptor signaling pathway; and retrograde transport, endosome to Golgi. Located in early endosome membrane; lysosome; and tubular endosome. Part of retromer complex.
P13797|PLS3	P13797	PLS3	1.13496	6.72917e-08	1.44643e-08	Ncore	Predicted to enable actin filament binding activity. Predicted to be a structural constituent of presynaptic actin cytoskeleton. Involved in bone development. Located in cytosol and plasma membrane. Implicated in osteoporosis.
Q14197|MRPL58	Q14197	MRPL58	1.13467	1.29065e-29	1.80952e-29	Ncore	Enables aminoacyl-tRNA hydrolase activity and translation release factor activity, codon nonspecific. Involved in mitochondrial translational termination and rescue of stalled ribosome. Located in mitochondrion; nucleoplasm; and plasma membrane. Part of mitochondrial large ribosomal subunit.
Q9Y2Q3|GSTK1	Q9Y2Q3	GSTK1	1.13355	3.33279e-14	1.14873e-14	Ncore	Enables glutathione peroxidase activity and glutathione transferase activity. Involved in epithelial cell differentiation. Located in peroxisome.
P15291|B4GALT1	P15291	B4GALT1	1.13097	3.70252e-09	8.67888e-10	Ncore	Enables several functions, including UDP-galactosyltransferase activity; manganese ion binding activity; and tubulin binding activity. Involved in oligosaccharide biosynthetic process and protein N-linked glycosylation. Located in several cellular components, including Golgi trans cisterna; basolateral plasma membrane; and brush border membrane. Implicated in congenital disorder of glycosylation …
P03951|F11	P03951	F11	1.12804	1.37731e-11	3.87367e-12	Ncore	Enables identical protein binding activity. Involved in blood coagulation; plasminogen activation; and positive regulation of fibrinolysis. Located in extracellular space. Implicated in factor XI deficiency and thrombosis. Biomarker of Noonan syndrome.
Q8IVT5|KSR1	Q8IVT5	KSR1	1.12717	6.34168e-07	1.25934e-07	Ncore	Enables 14-3-3 protein binding activity and ATP binding activity. Involved in positive regulation of MAPK cascade. Located in cytosol; endoplasmic reticulum; and membrane. Part of protein-containing complex. Implicated in breast adenocarcinoma. Biomarker of breast cancer.
Q9Y678|COPG1	Q9Y678	COPG1	1.12635	5.5125e-24	4.48869e-24	Ncore	Predicted to enable structural molecule activity. Predicted to be involved in several processes, including Golgi vesicle transport; establishment of Golgi localization; and organelle transport along microtubule. Located in Golgi apparatus.
Q02318|CYP27A1	Q02318	CYP27A1	1.12602	2.52449e-10	6.51542e-11	Ncore	Enables heme binding activity and monooxygenase activity. Involved in bile acid biosynthetic process; calcitriol biosynthetic process from calciol; and cholesterol catabolic process. Predicted to be located in mitochondrial matrix. Predicted to be active in mitochondrion. Implicated in cerebrotendinous xanthomatosis. Biomarker of non-alcoholic steatohepatitis.
Q969H8|MYDGF	Q969H8	MYDGF	1.12533	3.25597e-24	2.71043e-24	Ncore	Involved in positive regulation of angiogenesis and positive regulation of endothelial cell proliferation. Located in Golgi apparatus; endoplasmic reticulum; and extracellular space.
Q8N8A2|ANKRD44	Q8N8A2	ANKRD44	1.12469	1.17177e-16	5.01721e-17	Ncore	No description available
P49419|ALDH7A1	P49419	ALDH7A1	1.12425	6.43458e-19	3.30993e-19	Ncore	Enables betaine-aldehyde dehydrogenase activity and identical protein binding activity. Predicted to be involved in cellular aldehyde metabolic process. Located in cytosol and mitochondrion. Implicated in pyridoxine-dependent epilepsy. Biomarker of hepatocellular carcinoma.
P50453|SERPINB9	P50453	SERPINB9	1.12418	5.77453e-18	2.726e-18	Ncore	Enables cysteine-type endopeptidase inhibitor activity involved in apoptotic process; protease binding activity; and serine-type endopeptidase inhibitor activity. Involved in several processes, including cellular response to estrogen stimulus; mast cell mediated immunity; and protection from natural killer cell mediated cytotoxicity. Located in several cellular components, including Golgi apparat…
P00492|HPRT1	P00492	HPRT1	1.12354	2.31583e-18	1.13434e-18	Ncore	Enables identical protein binding activity; magnesium ion binding activity; and purine phosphoribosyltransferase activity. Involved in nucleobase-containing small molecule metabolic process; positive regulation of dopamine metabolic process; and protein homotetramerization. Located in cytosol. Implicated in HRPT-related hyperuricemia and Lesch-Nyhan syndrome.
P27918|CFP	P27918	CFP	1.12184	1.00218e-08	2.26379e-09	Ncore	Predicted to be involved in defense response to bacterium and immune response. Located in cytoplasmic side of Golgi membrane. Colocalizes with collagen-containing extracellular matrix. Implicated in X-linked properdin deficiency. Biomarker of factor VIII deficiency.
P40939|HADHA	P40939	HADHA	1.12147	5.35724e-22	3.6525e-22	Ncore	Predicted to enable enoyl-CoA hydratase activity and long-chain-3-hydroxyacyl-CoA dehydrogenase activity. Involved in cardiolipin acyl-chain remodeling and fatty acid beta-oxidation. Located in mitochondrial fatty acid beta-oxidation multienzyme complex; mitochondrial inner membrane; and mitochondrial nucleoid. Implicated in fatty liver disease and mitochondrial trifunctional protein deficiency. …
P48507|GCLM	P48507	GCLM	1.12139	2.40534e-21	1.54663e-21	Ncore	Enables glutamate-cysteine ligase catalytic subunit binding activity. Contributes to glutamate-cysteine ligase activity. Involved in several processes, including blood vessel diameter maintenance; glutamate metabolic process; and glutathione biosynthetic process. Part of glutamate-cysteine ligase complex. Implicated in myocardial infarction and vascular dementia.
P01889|HLA-B	P01889	HLA-B	1.1171	4.02261e-13	1.26704e-13	Ncore	Enables several functions, including TAP binding activity; peptide antigen binding activity; and protein-folding chaperone binding activity. Involved in several processes, including antigen processing and presentation of endogenous peptide antigen via MHC class I via ER pathway, TAP-independent; regulation of cytokine production; and regulation of leukocyte mediated cytotoxicity. Located in Golgi…
P02774|GC	P02774	GC	1.11621	6.82833e-07	1.35167e-07	Ncore	Enables actin binding activity and calcidiol binding activity. Predicted to be involved in vitamin transport. Predicted to act upstream of or within vitamin D metabolic process. Located in blood microparticle and extracellular exosome. Implicated in several diseases, including autoimmune disease (multiple); chronic obstructive pulmonary disease; hepatocellular carcinoma; human immunodeficiency vi…
O60496|DOK2	O60496	DOK2	1.11446	3.99014e-13	1.25788e-13	Ncore	Predicted to enable kinase activity and transmembrane receptor protein tyrosine kinase adaptor activity. Predicted to be involved in Ras protein signal transduction; positive regulation of MAPK cascade; and transmembrane receptor protein tyrosine kinase signaling pathway. Predicted to be located in cytosol. Predicted to be active in cytoplasm. Biomarker of malignant astrocytoma.
O43681|GET3	O43681	GET3	1.11366	1.29343e-16	5.53174e-17	Ncore	Enables membrane insertase activity. Involved in tail-anchored membrane protein insertion into ER membrane. Located in nucleolus and nucleoplasm. Part of GET complex. Is active in endoplasmic reticulum membrane. Implicated in dilated cardiomyopathy.
O60701|UGDH	O60701	UGDH	1.11131	2.9208e-18	1.41464e-18	Ncore	Enables UDP-glucose 6-dehydrogenase activity and identical protein binding activity. Involved in UDP-glucuronate biosynthetic process; neuron development; and protein hexamerization. Located in nucleoplasm. Implicated in developmental and epileptic encephalopathy 84.
Q16822|PCK2	Q16822	PCK2	1.11075	1.50803e-16	6.39091e-17	Ncore	Enables phosphoenolpyruvate carboxykinase (GTP) activity. Predicted to be involved in several processes, including cellular response to hormone stimulus; gluconeogenesis; and monocarboxylic acid metabolic process. Located in mitochondrion.
P13674|P4HA1	P13674	P4HA1	1.10993	1.2705e-19	6.96792e-20	Ncore	Enables identical protein binding activity and procollagen-proline 4-dioxygenase activity. Predicted to act upstream of or within collagen fibril organization. Located in endoplasmic reticulum and mitochondrion.
Q0JRZ9|FCHO2	Q0JRZ9	FCHO2	1.10965	2.08901e-14	7.34971e-15	Ncore	Enables identical protein binding activity. Involved in clathrin coat assembly and clathrin-dependent endocytosis. Located in clathrin-coated pit and clathrin-coated vesicle.
P09486|SPARC	P09486	SPARC	1.1096	1.21972e-14	4.36963e-15	Ncore	Enables calcium ion binding activity and collagen binding activity. Involved in several processes, including negative regulation of angiogenesis; negative regulation of endothelial cell proliferation; and positive regulation of endothelial cell migration. Located in cell surface; nuclear matrix; and platelet alpha granule membrane. Implicated in cervix carcinoma; endometrial carcinoma; and osteog…
P21730|C5AR1	P21730	C5AR1	1.10889	6.08131e-11	1.64196e-11	Ncore	Enables G protein-coupled receptor activity and complement component C5a receptor activity. Involved in several processes, including complement component C5a signaling pathway; mRNA transcription by RNA polymerase II; and positive regulation of ERK1 and ERK2 cascade. Located in apical part of cell and basolateral plasma membrane. Biomarker of Alzheimer's disease; asthma; chronic obstructive pulmo…
P58546|MTPN	P58546	MTPN	1.1078	2.12341e-16	8.89137e-17	Ncore	Predicted to enable sequence-specific DNA binding activity. Involved in positive regulation of cardiac muscle hypertrophy; regulation of barbed-end actin filament capping; and regulation of cell size. Part of F-actin capping protein complex. Biomarker of dilated cardiomyopathy.
Q70JA7|CHSY3	Q70JA7	CHSY3	1.107	2.46914e-12	7.3844e-13	Ncore	Predicted to enable glucuronosyl-N-acetylgalactosaminyl-proteoglycan 4-beta-N-acetylgalactosaminyltransferase activity. Predicted to be involved in chondroitin sulfate biosynthetic process. Predicted to be located in Golgi membrane. Predicted to be active in Golgi apparatus.
Q9Y6E2|BZW2	Q9Y6E2	BZW2	1.10691	2.91471e-23	2.22291e-23	Ncore	Enables cadherin binding activity. Involved in regulation of translational initiation. Located in cytoplasm.
P08559|PDHA1	P08559	PDHA1	1.10666	8.11142e-24	6.49476e-24	Ncore	Enables pyruvate dehydrogenase (acetyl-transferring) activity. Involved in acetyl-CoA biosynthetic process from pyruvate. Located in mitochondrial pyruvate dehydrogenase complex and nucleolus. Implicated in pyruvate decarboxylase deficiency.
P06132|UROD	P06132	UROD	1.10618	4.92577e-25	4.54704e-25	Ncore	Enables uroporphyrinogen decarboxylase activity. Involved in porphyrin-containing compound catabolic process. Located in cytosol and nucleoplasm. Implicated in porphyria cutanea tarda. Biomarker of breast cancer and porphyria cutanea tarda.
O60568|PLOD3	O60568	PLOD3	1.10597	2.49545e-19	1.3276e-19	Ncore	Enables several functions, including hexosyltransferase activity; iron ion binding activity; and procollagen-lysine 5-dioxygenase activity. Involved in protein O-linked glycosylation. Located in Golgi apparatus and endoplasmic reticulum. Biomarker of hepatocellular carcinoma.
P23469|PTPRE	P23469	PTPRE	1.09946	2.20186e-15	8.44811e-16	Ncore	Predicted to enable identical protein binding activity and protein tyrosine phosphatase activity. Predicted to be involved in negative regulation of insulin receptor signaling pathway and regulation of mast cell activation. Predicted to act upstream of or within transmembrane receptor protein tyrosine phosphatase signaling pathway. Located in cytoplasm; nucleus; and plasma membrane.
Q709C8|VPS13C	Q709C8	VPS13C	1.09499	2.79356e-22	1.96571e-22	Ncore	Involved in mitochondrion organization and negative regulation of parkin-mediated stimulation of mitophagy in response to mitochondrial depolarization. Located in several cellular components, including late endosome; lipid droplet; and mitochondrial outer membrane. Implicated in Parkinson's disease 23.
P09960|LTA4H	P09960	LTA4H	1.09346	8.57561e-15	3.10502e-15	Ncore	Enables ether hydrolase activity; metalloaminopeptidase activity; and zinc ion binding activity. Involved in leukotriene biosynthetic process; peptide catabolic process; and protein metabolic process. Located in cytosol and nucleoplasm.
P15153|RAC2	P15153	RAC2	1.09279	2.38257e-09	5.67401e-10	Ncore	Enables GTP binding activity. Involved in several processes, including lymphocyte aggregation; positive regulation of lamellipodium assembly; and positive regulation of neutrophil chemotaxis. Located in cytosol and lamellipodium. Colocalizes with actin filament. Implicated in immunodeficiency 73a with defective neutrophil chemotaxis and leukocytosis; immunodeficiency 73b with defective neutrophil…
P01040|CSTA	P01040	CSTA	1.0915	2.54138e-05	4.46433e-06	Ncore	Enables cysteine-type endopeptidase inhibitor activity and protease binding activity. Involved in cell-cell adhesion; keratinocyte differentiation; and negative regulation of proteolysis. Located in several cellular components, including cornified envelope; nucleoplasm; and peptidase inhibitor complex. Implicated in peeling skin syndrome.
Q9H5X1|CIAO2A	Q9H5X1	CIAO2A	1.09013	1.89406e-19	1.02224e-19	Ncore	Predicted to enable metal ion binding activity. Involved in iron-sulfur cluster assembly and protein maturation by iron-sulfur cluster transfer. Located in cytosol and nucleoplasm. Part of CIA complex.
O00592|PODXL	O00592	PODXL	1.08912	1.08202e-05	1.95222e-06	Ncore	Involved in positive regulation of cell migration and positive regulation of cell-cell adhesion mediated by integrin. Located in several cellular components, including centriolar satellite; extracellular exosome; and ruffle.
P49746|THBS3	P49746	THBS3	1.08888	3.49467e-10	8.87801e-11	Ncore	Enables heparin binding activity. Predicted to be involved in cell adhesion. Predicted to act upstream of or within bone trabecula formation; growth plate cartilage development; and ossification involved in bone maturation. Located in perinuclear region of cytoplasm.
Q05639|EEF1A2	Q05639	EEF1A2	1.08758	2.43983e-17	1.10559e-17	Ncore	Enables protein kinase binding activity. Predicted to be involved in translational elongation. Predicted to act upstream of or within positive regulation of apoptotic process. Located in cytoplasm. Implicated in autosomal dominant intellectual developmental disorder 38; developmental and epileptic encephalopathy 33; and ovarian cancer. Biomarker of Alzheimer's disease.
P31150|GDI1	P31150	GDI1	1.08666	8.34674e-10	2.07107e-10	Ncore	Predicted to enable Rab GDP-dissociation inhibitor activity. Involved in negative regulation of protein targeting to membrane. Located in cytoplasm and midbody. Implicated in non-syndromic X-linked intellectual disability; non-syndromic X-linked intellectual disability 41; and psychotic disorder.
P62937|PPIA	P62937	PPIA	1.08492	5.07802e-11	1.3773e-11	Ncore	Enables cyclosporin A binding activity; heparan sulfate binding activity; and peptidyl-prolyl cis-trans isomerase activity. Involved in several processes, including cell adhesion molecule production; regulation of intracellular signal transduction; and regulation of protein modification process. Located in cytoplasm; extracellular region; and nucleus. Part of protein-containing complex. Implicate…
P50395|GDI2	P50395	GDI2	1.08373	1.78061e-14	6.30036e-15	Ncore	Enables RNA binding activity. Involved in negative regulation of cilium assembly and negative regulation of protein localization to cilium. Located in extracellular exosome and focal adhesion. Biomarker of Down syndrome.
P50452|SERPINB8	P50452	SERPINB8	1.0833	9.77843e-18	4.55274e-18	Ncore	Enables serine-type endopeptidase inhibitor activity. Involved in epithelial cell-cell adhesion. Located in cytosol. Implicated in peeling skin syndrome.
Q7Z304|MAMDC2	Q7Z304	MAMDC2	1.08289	8.94803e-08	1.90254e-08	Ncore	Predicted to enable glycosaminoglycan binding activity. Predicted to be involved in nervous system development. Located in endoplasmic reticulum.
P14406|COX7A2	P14406	COX7A2	1.08239	9.99495e-15	3.60493e-15	Ncore	Predicted to enable oxidoreductase activity. Predicted to be involved in mitochondrial respirasome assembly and regulation of oxidative phosphorylation. Located in mitochondrial respiratory chain complex IV.
Q8TD55|PLEKHO2	Q8TD55	PLEKHO2	1.07952	2.13121e-13	6.89936e-14	Ncore	Predicted to be involved in macrophage apoptotic process. Predicted to be located in extracellular region and ficolin-1-rich granule lumen.
P04839|CYBB	P04839	CYBB	1.07868	7.46031e-12	2.14018e-12	Ncore	Enables flavin adenine dinucleotide binding activity; heme binding activity; and protein heterodimerization activity. Contributes to electron transfer activity and superoxide-generating NAD(P)H oxidase activity. Involved in innate immune response; respiratory burst; and superoxide anion generation. Located in plasma membrane. Part of NADPH oxidase complex. Implicated in X-linked chronic granuloma…
Q9UP83|COG5	Q9UP83	COG5	1.0771	5.83201e-30	8.46294e-30	Ncore	Involved in Golgi organization; glycosylation; and retrograde transport, vesicle recycling within Golgi. Acts upstream of or within inter-Golgi cisterna vesicle-mediated transport. Located in Golgi apparatus and nucleoplasm. Part of Golgi transport complex. Implicated in congenital disorder of glycosylation type IIi.
Q9NR45|NANS	Q9NR45	NANS	1.07695	1.42807e-20	8.50766e-21	Ncore	Predicted to enable N-acylneuraminate-9-phosphate synthase activity. Predicted to be involved in glycosylation. Located in extracellular exosome. Implicated in spondyloepimetaphyseal dysplasia, Genevieve-type.
Q9Y5K6|CD2AP	Q9Y5K6	CD2AP	1.07583	1.27343e-19	6.97372e-20	Ncore	Enables SH3 domain binding activity and identical protein binding activity. Involved in actin filament organization; negative regulation of small GTPase mediated signal transduction; and positive regulation of protein secretion. Located in several cellular components, including centriolar satellite; fibrillar center; and ruffle. Part of filamentous actin. Implicated in focal segmental glomerulosc…
O43852|CALU	O43852	CALU	1.07322	4.92916e-24	4.02247e-24	Ncore	Enables calcium ion binding activity. Located in Golgi apparatus; endoplasmic reticulum membrane; and extracellular region. Biomarker of colorectal carcinoma.
P48444|ARCN1	P48444	ARCN1	1.07304	1.13495e-14	4.07378e-15	Ncore	Enables RNA binding activity. Predicted to be involved in Golgi localization; endoplasmic reticulum to Golgi vesicle-mediated transport; and retrograde vesicle-mediated transport, Golgi to endoplasmic reticulum. Predicted to act upstream of or within several processes, including Golgi vesicle transport; adult locomotory behavior; and cerebellar Purkinje cell layer maturation. Located in membrane.
Q93050|ATP6V0A1	Q93050	ATP6V0A1	1.07295	1.00409e-20	6.0495e-21	Ncore	Enables ATPase binding activity. Involved in regulation of macroautophagy. Located in several cellular components, including Golgi apparatus; cytosol; and nuclear speck. Implicated in developmental and epileptic encephalopathy 104.
Q99542|MMP19	Q99542	MMP19	1.07275	4.17083e-09	9.73378e-10	Ncore	Enables metalloendopeptidase activity. Predicted to be involved in collagen catabolic process and extracellular matrix organization. Predicted to be located in extracellular region. Predicted to be active in extracellular space. Biomarker of relapsing-remitting multiple sclerosis.
Q9Y6R7|FCGBP	Q9Y6R7	FCGBP	1.07201	0.000347706	5.55105e-05	Ncore	Located in extracellular exosome.
Q9UHB6|LIMA1	Q9UHB6	LIMA1	1.07034	2.18821e-23	1.67915e-23	Ncore	Enables actin filament binding activity and actin monomer binding activity. Involved in actin filament bundle assembly; negative regulation of actin filament depolymerization; and ruffle organization. Located in several cellular components, including cleavage furrow; focal adhesion; and stress fiber.
O15247|CLIC2	O15247	CLIC2	1.06904	2.99971e-27	3.41069e-27	Ncore	Enables glutathione peroxidase activity. Involved in regulation of release of sequestered calcium ion into cytosol by sarcoplasmic reticulum. Located in cytosol; nucleoplasm; and plasma membrane. Implicated in X-linked intellectual disability-cardiomegaly-congestive heart failure syndrome.
Q9H3U5|MFSD1	Q9H3U5	MFSD1	1.06851	2.3094e-13	7.45681e-14	Ncore	Predicted to enable protein homodimerization activity. Predicted to be involved in protein localization to lysosome and protein stabilization. Predicted to be located in lysosomal membrane. Predicted to be active in lysosome.
P62328|TMSB4X	P62328	TMSB4X	1.06789	3.27584e-05	5.69816e-06	Ncore	Enables actin monomer binding activity and enzyme binding activity. Involved in several processes, including negative regulation of hematopoietic stem cell differentiation; positive regulation of endothelial cell migration; and regulation of cellular biosynthetic process. Located in cytosol and nucleus.
P30085|CMPK1	P30085	CMPK1	1.06753	6.43125e-17	2.81509e-17	Ncore	Enables UMP kinase activity and nucleoside diphosphate kinase activity. Involved in UDP biosynthetic process. Located in nucleolus and nucleoplasm. Implicated in lung non-small cell carcinoma.
Q13103|SPP2	Q13103	SPP2	1.06298	0.00200508	0.000295904	Ncore	Predicted to enable endopeptidase inhibitor activity. Predicted to be involved in skeletal system development. Located in collagen-containing extracellular matrix.
O14672|ADAM10	O14672	ADAM10	1.06176	3.99792e-20	2.28327e-20	Ncore	Enables metalloendopeptidase activity involved in amyloid precursor protein catabolic process and molecular adaptor activity. Involved in several processes, including constitutive protein ectodomain proteolysis; positive regulation of T cell chemotaxis; and toxin transport. Acts upstream of or within membrane protein ectodomain proteolysis and negative regulation of gene expression. Located in se…
Q13488|TCIRG1	Q13488	TCIRG1	1.05863	3.47777e-15	1.30877e-15	Ncore	Predicted to enable ATPase binding activity. Predicted to be involved in macroautophagy; protein catabolic process in the vacuole; and vacuolar acidification. Predicted to act upstream of or within several processes, including T cell activation; odontogenesis; and regulation of pH. Located in apical plasma membrane. Implicated in autosomal recessive osteopetrosis 1.
P12259|F5	P12259	F5	1.05121	6.32767e-11	1.70508e-11	Ncore	Predicted to enable copper ion binding activity. Predicted to be involved in blood circulation and blood coagulation. Located in extracellular vesicle and membrane. Implicated in several diseases, including artery disease (multiple); end stage renal disease; factor V deficiency; liver disease (multiple); and non-arteritic anterior ischemic optic neuropathy. Biomarker of colorectal adenoma; hepati…
P42356|PI4KA	P42356	PI4KA	1.0505	4.4644e-18	2.13181e-18	Ncore	Enables kinase activity. Involved in modulation by host of viral process and reorganization of cellular membranes to establish viral sites of replication. Acts upstream of or within phosphorylation. Located in cytoplasm and plasma membrane. Implicated in hereditary spastic paraplegia 84.
P47756|CAPZB	P47756	CAPZB	1.04926	2.83999e-11	7.80499e-12	Ncore	Enables actin binding activity. Involved in cytoskeleton organization and regulation of cell morphogenesis. Located in extracellular exosome. Part of WASH complex.
O00442|RTCA	O00442	RTCA	1.04868	1.90889e-21	1.23593e-21	Ncore	Enables RNA-3'-phosphate cyclase activity. Predicted to be involved in RNA processing. Located in nucleoplasm.
P07998|RNASE1	P07998	RNASE1	1.04784	5.73445e-08	1.23833e-08	Ncore	Enables RNA nuclease activity. Predicted to be involved in defense response to Gram-positive bacterium. Predicted to act upstream of or within response to bacterium. Located in extracellular exosome.
Q9BY44|EIF2A	Q9BY44	EIF2A	1.04612	7.07201e-25	6.386e-25	Ncore	Enables ribosome binding activity; tRNA binding activity; and translation initiation factor activity. Involved in regulation of translation; ribosome assembly; and translational initiation. Located in cytoplasm. Part of eukaryotic translation initiation factor 2 complex.
Q5TEJ8|THEMIS2	Q5TEJ8	THEMIS2	1.04539	2.33821e-15	8.94364e-16	Ncore	Predicted to be involved in T cell receptor signaling pathway and regulation of B cell activation. Predicted to be active in cytoplasm and nucleus.
Q5ZPR3|CD276	Q5ZPR3	CD276	1.04497	1.50638e-20	8.94564e-21	Ncore	Predicted to enable identical protein binding activity and signaling receptor binding activity. Involved in T cell activation; positive regulation of T cell proliferation; and positive regulation of type II interferon production. Predicted to be located in membrane. Predicted to be active in external side of plasma membrane.
P29466|CASP1	P29466	CASP1	1.04458	1.55932e-18	7.70239e-19	Ncore	Enables several functions, including CARD domain binding activity; cysteine-type endopeptidase activity; and identical protein binding activity. Involved in several processes, including positive regulation of cytokine production; positive regulation of signal transduction; and protein processing. Acts upstream of or within cellular response to organic substance. Located in canonical inflammasome …
Q14956|GPNMB	Q14956	GPNMB	1.03957	1.78224e-05	3.17869e-06	Ncore	Enables heparin binding activity; receptor ligand activity; and syndecan binding activity. Involved in several processes, including negative regulation of G1/S transition of mitotic cell cycle; negative regulation of T cell proliferation; and positive regulation of protein autophosphorylation. Located in membrane. Implicated in primary localized cutaneous amyloidosis 3.
Q8TCU6|PREX1	Q8TCU6	PREX1	1.03594	1.63648e-18	8.07283e-19	Ncore	Enables phospholipid binding activity. Predicted to be involved in G protein-coupled receptor signaling pathway and regulation of signaling. Predicted to act upstream of or within several processes, including neutrophil chemotaxis; positive regulation of substrate adhesion-dependent cell spreading; and reactive oxygen species metabolic process. Located in cytosol. Biomarker of prostate cancer.
P00338|LDHA	P00338	LDHA	1.03581	1.76675e-13	5.7495e-14	Ncore	Enables L-lactate dehydrogenase activity and identical protein binding activity. Involved in lactate metabolic process and pyruvate metabolic process. Located in oxidoreductase complex.
Q14151|SAFB2	Q14151	SAFB2	1.03554	1.62088e-32	3.11591e-32	Ncore	Enables identical protein binding activity. Predicted to be involved in regulation of androgen receptor signaling pathway; regulation of mRNA processing; and regulation of transcription by RNA polymerase II. Predicted to act upstream of or within Sertoli cell differentiation. Located in nuclear body.
Q5SW79|CEP170	Q5SW79	CEP170	1.03519	5.15141e-19	2.67198e-19	Ncore	Located in centriole; centrosome; and cytosol. Part of centriolar subdistal appendage.
P15880|RPS2	P15880	RPS2	1.03486	1.21107e-10	3.20778e-11	Ncore	Enables enzyme binding activity; fibroblast growth factor binding activity; and mRNA binding activity. A structural constituent of ribosome. Predicted to be involved in translation. Predicted to act upstream of or within cellular response to interleukin-4. Located in nucleoplasm. Part of cytosolic small ribosomal subunit.
Q10567|AP1B1	Q10567	AP1B1	1.03401	1.66932e-27	1.95771e-27	Ncore	Predicted to enable protein kinase binding activity. Predicted to be involved in clathrin coat assembly and vesicle-mediated transport. Predicted to act upstream of or within determination of left/right symmetry; heart development; and kidney development. Located in Golgi apparatus and cytosol.
Q9UJ68|MSRA	Q9UJ68	MSRA	1.03358	2.13415e-20	1.2475e-20	Ncore	Predicted to enable L-methionine-(S)-S-oxide reductase activity and peptide-methionine (S)-S-oxide reductase activity. Predicted to be involved in cellular response to oxidative stress. Located in several cellular components, including actin cytoskeleton; midbody; and nucleoplasm.
Q8IW45|NAXD	Q8IW45	NAXD	1.0318	1.12348e-20	6.73615e-21	Ncore	Enables ATP-dependent NAD(P)H-hydrate dehydratase activity. Predicted to be involved in metabolite repair. Predicted to be located in cytosol and endoplasmic reticulum.
P02741|CRP	P02741	CRP	1.02749	3.7707e-07	7.64258e-08	Ncore	Enables several functions, including complement component C1q complex binding activity; low-density lipoprotein particle binding activity; and low-density lipoprotein particle receptor binding activity. Involved in several processes, including negative regulation of macrophage derived foam cell differentiation; positive regulation of superoxide anion generation; and regulation of gene expression.…
Q8NBJ5|COLGALT1	Q8NBJ5	COLGALT1	1.02706	3.16328e-16	1.29781e-16	Ncore	Enables procollagen galactosyltransferase activity. Involved in positive regulation of collagen fibril organization. Located in endoplasmic reticulum lumen. Implicated in brain small vessel disease 3.
O75608|LYPLA1	O75608	LYPLA1	1.02581	2.47373e-17	1.1196e-17	Ncore	Enables lysophospholipase activity and palmitoyl-(protein) hydrolase activity. Involved in fatty acid transport. Located in several cellular components, including cytosol; endoplasmic reticulum; and nucleus. Is active in cell surface.
P16219|ACADS	P16219	ACADS	1.02566	1.03802e-18	5.24548e-19	Ncore	Enables acyl-CoA dehydrogenase activity. Involved in fatty acid beta-oxidation using acyl-CoA dehydrogenase. Located in centrosome; mitochondrion; and nucleoplasm. Implicated in short chain acyl-CoA dehydrogenase deficiency.
P50897|PPT1	P50897	PPT1	1.02358	1.47012e-13	4.81356e-14	Ncore	Enables lysophosphatidic acid binding activity; sulfatide binding activity; and thiolester hydrolase activity. Involved in several processes, including lysosomal lumen acidification; negative regulation of neuron apoptotic process; and positive regulation of endocytosis. Acts upstream of or within pinocytosis and receptor-mediated endocytosis. Located in several cellular components, including lys…
Q12841|FSTL1	Q12841	FSTL1	1.02277	1.49977e-16	6.36315e-17	Ncore	Predicted to enable heparin binding activity. Predicted to be involved in several processes, including endothelial cell differentiation; endothelial cell migration; and regulation of BMP signaling pathway. Predicted to act upstream of or within hematopoietic stem cell homeostasis. Located in extracellular exosome.
Q15102|PAFAH1B3	Q15102	PAFAH1B3	1.02271	7.48642e-11	2.00861e-11	Ncore	Enables protein heterodimerization activity and protein homodimerization activity. Predicted to be involved in lipid metabolic process and nervous system development. Predicted to act upstream of or within spermatogenesis. Located in membrane.
Q6YN16|HSDL2	Q6YN16	HSDL2	1.02202	5.39653e-17	2.37611e-17	Ncore	Predicted to enable oxidoreductase activity. Located in mitochondrion and peroxisome.
Q96D96|HVCN1	Q96D96	HVCN1	1.01984	3.13861e-11	8.60035e-12	Ncore	Enables identical protein binding activity and voltage-gated proton channel activity. Involved in cellular response to pH; cellular response to zinc ion; and proton transmembrane transport. Located in plasma membrane.
P51571|SSR4	P51571	SSR4	1.01926	9.42201e-22	6.27468e-22	Ncore	Located in endoplasmic reticulum. Implicated in congenital disorder of glycosylation Iy.
Q02809|PLOD1	Q02809	PLOD1	1.01771	2.47542e-07	5.08917e-08	Ncore	Enables procollagen-lysine 5-dioxygenase activity. Involved in epidermis development and response to hypoxia. Located in extracellular exosome. Implicated in Ehlers-Danlos syndrome kyphoscoliotic type 1.
Q9UI12|ATP6V1H	Q9UI12	ATP6V1H	1.01764	8.47046e-16	3.36059e-16	Ncore	Predicted to enable proton-transporting ATPase activity, rotational mechanism. Involved in endocytosis. Located in membrane.
Q9H1J7|WNT5B	Q9H1J7	WNT5B	1.01743	1.76021e-10	4.60665e-11	Ncore	Enables signaling receptor binding activity. Involved in chondrocyte differentiation and positive regulation of cell migration. Located in extracellular exosome. Colocalizes with collagen-containing extracellular matrix. Biomarker of leiomyoma.
P02746|C1QB	P02746	C1QB	1.01564	2.49159e-05	4.38306e-06	Ncore	Predicted to enable identical protein binding activity. Involved in complement activation, classical pathway. Located in complement component C1q complex. Biomarker of Alzheimer's disease; ocular hypertension; and severe acute respiratory syndrome.
P41250|GARS1	P41250	GARS1	1.01388	3.00059e-21	1.90961e-21	Ncore	Enables several functions, including bis(5'-nucleosyl)-tetraphosphatase (asymmetrical) activity; glycine-tRNA ligase activity; and identical protein binding activity. Involved in diadenosine tetraphosphate biosynthetic process and tRNA aminoacylation for protein translation. Located in axon and cytosol. Implicated in Charcot-Marie-Tooth disease type 2D and distal hereditary motor neuronopathy typ…
P00746|CFD	P00746	CFD	1.01313	9.18129e-09	2.08022e-09	Ncore	Predicted to enable serine-type endopeptidase activity. Predicted to be involved in complement activation and proteolysis. Predicted to act upstream of or within several processes, including complement activation, alternative pathway; retina development in camera-type eye; and vascular associated smooth muscle cell differentiation. Located in extracellular exosome. Biomarker of obesity.
P05787|KRT8	P05787	KRT8	1.01308	4.02039e-06	7.51179e-07	Ncore	Enables scaffold protein binding activity. Predicted to be involved in response to hydrostatic pressure and sarcomere organization. Predicted to act upstream of or within several processes, including cell differentiation involved in embryonic placenta development; cell surface receptor signaling pathway; and hepatocyte apoptotic process. Located in cytoplasm and keratin filament. Implicated in li…
Q96BW5|PTER	Q96BW5	PTER	1.01063	1.77947e-10	4.65052e-11	Ncore	Predicted to enable hydrolase activity, acting on ester bonds and zinc ion binding activity. Involved in epithelial cell differentiation. Located in extracellular exosome.
Q8IZ83|ALDH16A1	Q8IZ83	ALDH16A1	1.01005	3.7922e-17	1.69575e-17	Ncore	Predicted to enable oxidoreductase activity, acting on the aldehyde or oxo group of donors, NAD or NADP as acceptor. Located in membrane.
Q4KMQ2|ANO6	Q4KMQ2	ANO6	1.00898	9.84932e-14	3.2767e-14	Ncore	Enables monoatomic ion channel activity and phospholipid scramblase activity. Involved in several processes, including bleb assembly; monoatomic ion transmembrane transport; and positive regulation of blood coagulation. Located in cytosol and plasma membrane. Part of chloride channel complex. Implicated in Scott syndrome; ankylosing spondylitis; and inflammatory bowel disease.
P35237|SERPINB6	P35237	SERPINB6	1.00888	2.66208e-21	1.70582e-21	Ncore	Enables protease binding activity and serine-type endopeptidase inhibitor activity. Involved in cellular response to osmotic stress and sensory perception of sound. Located in cytoplasm. Part of serine protease inhibitor complex. Implicated in autosomal recessive nonsyndromic deafness 91.
P27707|DCK	P27707	DCK	1.00847	2.78874e-20	1.60746e-20	Ncore	Enables nucleoside kinase activity and protein homodimerization activity. Involved in nucleoside phosphate biosynthetic process and pyrimidine nucleotide metabolic process. Located in nucleoplasm.
Q9UKP4|ADAMTS7	Q9UKP4	ADAMTS7	1.00836	1.24479e-11	3.51158e-12	Ncore	Enables metalloendopeptidase activity. Involved in several processes, including cellular response to BMP stimulus; cellular response to cytokine stimulus; and negative regulation of chondrocyte differentiation. Predicted to be located in endoplasmic reticulum lumen. Predicted to be active in extracellular matrix.
P61923|COPZ1	P61923	COPZ1	1.00444	4.57021e-21	2.85973e-21	Ncore	Involved in intra-Golgi vesicle-mediated transport. Part of COPI vesicle coat.
P41240|CSK	P41240	CSK	1.00164	3.06605e-15	1.15851e-15	Ncore	Enables identical protein binding activity and protein kinase A catalytic subunit binding activity. Involved in negative regulation of Golgi to plasma membrane protein transport. Located in plasma membrane. Biomarker of hepatocellular carcinoma.
Q01433|AMPD2	Q01433	AMPD2	0.999818	1.29306e-23	1.00885e-23
P52306|RAP1GDS1	P52306	RAP1GDS1	0.999759	6.70348e-25	6.08268e-25
Q8N423|LILRB2	Q8N423	LILRB2	0.998427	3.93102e-12	1.15435e-12
Q96TC7|RMDN3	Q96TC7	RMDN3	0.998138	7.3098e-15	2.67265e-15
Q5T8D3|ACBD5	Q5T8D3	ACBD5	0.997702	1.94309e-24	1.67356e-24
Q9Y303|AMDHD2	Q9Y303	AMDHD2	0.997348	1.65207e-19	8.96827e-20
Q92890|UFD1	Q92890	UFD1	0.99573	6.87067e-23	5.12466e-23
Q9Y5X3|SNX5	Q9Y5X3	SNX5	0.995413	1.20483e-21	7.95267e-22
Q96P44|COL21A1	Q96P44	COL21A1	0.994891	5.776e-05	9.87208e-06
P53004|BLVRA	P53004	BLVRA	0.993603	5.95439e-20	3.3443e-20
Q8TEM1|NUP210	Q8TEM1	NUP210	0.991889	1.67101e-17	7.71264e-18
P23219|PTGS1	P23219	PTGS1	0.991248	3.7374e-12	1.10009e-12
Q9UBS4|DNAJB11	Q9UBS4	DNAJB11	0.991103	3.18883e-23	2.41714e-23
Q8IUZ5|PHYKPL	Q8IUZ5	PHYKPL	0.990748	9.25554e-19	4.69624e-19
Q562E7|WDR81	Q562E7	WDR81	0.990712	9.915e-19	5.02402e-19
P22897|MRC1	P22897	MRC1	0.990221	4.4057e-11	1.19843e-11
Q9P258|RCC2	Q9P258	RCC2	0.990096	1.97085e-16	8.28639e-17
P06733|ENO1	P06733	ENO1	0.989616	7.24081e-12	2.08041e-12
P05198|EIF2S1	P05198	EIF2S1	0.98906	3.37233e-19	1.77136e-19
P42765|ACAA2	P42765	ACAA2	0.988692	7.69901e-15	2.80395e-15
P21281|ATP6V1B2	P21281	ATP6V1B2	0.985548	4.50551e-13	1.412e-13
Q7Z3J2|VPS35L	Q7Z3J2	VPS35L	0.983397	1.38534e-26	1.47613e-26
Q00169|PITPNA	Q00169	PITPNA	0.982673	3.48009e-26	3.59517e-26
P23634|ATP2B4	P23634	ATP2B4	0.981553	2.37551e-18	1.1611e-18
P41218|MNDA	P41218	MNDA	0.97959	4.27349e-07	8.60553e-08
P20592|MX2	P20592	MX2	0.978829	3.3534e-16	1.37128e-16
P14550|AKR1A1	P14550	AKR1A1	0.975118	1.71198e-15	6.64372e-16
Q5TFE4|NT5DC1	Q5TFE4	NT5DC1	0.974539	7.36898e-17	3.21048e-17
P40306|PSMB10	P40306	PSMB10	0.972996	3.91468e-17	1.74216e-17
P0C0L4|C4A	P0C0L4	C4A	0.971991	7.87944e-08	1.68205e-08
P04196|HRG	P04196	HRG	0.970776	5.43157e-08	1.17564e-08
O00754|MAN2B1	O00754	MAN2B1	0.970158	8.5201e-19	4.33488e-19
P13639|EEF2	P13639	EEF2	0.969153	5.22766e-17	2.31268e-17
P12931|SRC	P12931	SRC	0.968802	6.46599e-20	3.6099e-20
P10809|HSPD1	P10809	HSPD1	0.96794	1.68783e-07	3.50866e-08
O60664|PLIN3	O60664	PLIN3	0.967692	9.42679e-13	2.90494e-13
Q9Y315|DERA	Q9Y315	DERA	0.96481	7.43123e-15	2.71438e-15
P36406|TRIM23	P36406	TRIM23	0.963651	2.26764e-09	5.41414e-10
P07954|FH	P07954	FH	0.963105	1.1744e-18	5.87887e-19
Q9Y5P4|CERT1	Q9Y5P4	CERT1	0.959206	2.10548e-15	8.11171e-16
Q15029|EFTUD2	Q15029	EFTUD2	0.957678	6.71719e-20	3.72782e-20
Q16539|MAPK14	Q16539	MAPK14	0.955447	7.28331e-17	3.17686e-17
Q6PI48|DARS2	Q6PI48	DARS2	0.955304	2.82016e-25	2.66979e-25
P09497|CLTB	P09497	CLTB	0.955033	1.7569e-11	4.90063e-12
P35998|PSMC2	P35998	PSMC2	0.954772	3.30434e-19	1.7381e-19
Q9BRR9|ARHGAP9	Q9BRR9	ARHGAP9	0.954345	2.61186e-23	1.99603e-23
Q8IWU6|SULF1	Q8IWU6	SULF1	0.954305	8.04365e-06	1.46474e-06
Q6FI81|CIAPIN1	Q6FI81	CIAPIN1	0.952592	2.9171e-26	3.03882e-26
Q9Y287|ITM2B	Q9Y287	ITM2B	0.950933	1.72449e-07	3.58288e-08
Q9Y3L3|SH3BP1	Q9Y3L3	SH3BP1	0.950547	2.76541e-13	8.83992e-14
O43598|DNPH1	O43598	DNPH1	0.950437	1.11774e-18	5.62546e-19
Q9UNL2|SSR3	Q9UNL2	SSR3	0.949726	3.79853e-26	3.88113e-26
Q9BYE4|SPRR2G	Q9BYE4	SPRR2G	0.949342	4.67422e-07	9.372e-08
Q7Z2Z2|EFL1	Q7Z2Z2	EFL1	0.947378	5.31425e-19	2.75262e-19
P23946|CMA1	P23946	CMA1	0.946899	1.71013e-09	4.14139e-10
Q9Y6W5|WASF2	Q9Y6W5	WASF2	0.946452	9.30236e-14	3.10304e-14
P09871|C1S	P09871	C1S	0.946038	1.05016e-08	2.36785e-09
P08697|SERPINF2	P08697	SERPINF2	0.94455	4.46797e-07	8.96811e-08
O14498|ISLR	O14498	ISLR	0.944393	1.54568e-07	3.22215e-08
P43897|TSFM	P43897	TSFM	0.943543	2.13863e-24	1.82512e-24
O00255|MEN1	O00255	MEN1	0.943523	2.36786e-09	5.64258e-10
P01602|IGKV1-5	P01602	IGKV1-5	0.941596	2.86049e-11	7.85555e-12
P60033|CD81	P60033	CD81	0.941587	1.74429e-16	7.3587e-17
Q96A65|EXOC4	Q96A65	EXOC4	0.941416	9.42417e-20	5.19915e-20
P07910|HNRNPC	P07910	HNRNPC	0.940481	1.0816e-15	4.25495e-16
P12110|COL6A2	P12110	COL6A2	0.940411	4.97631e-08	1.07836e-08
P07093|SERPINE2	P07093	SERPINE2	0.939464	7.19409e-05	1.21897e-05
Q9BZH6|WDR11	Q9BZH6	WDR11	0.938932	2.04638e-09	4.92052e-10
O95881|TXNDC12	O95881	TXNDC12	0.938178	1.32172e-15	5.16146e-16
Q8N6G6|ADAMTSL1	Q8N6G6	ADAMTSL1	0.937718	1.7355e-09	4.20007e-10
Q5T1M5|FKBP15	Q5T1M5	FKBP15	0.935952	3.89134e-17	1.73384e-17
Q9GZZ9|UBA5	Q9GZZ9	UBA5	0.934704	2.31194e-17	1.05019e-17
P35579|MYH9	P35579	MYH9	0.934099	1.60973e-06	3.09129e-07
P36543|ATP6V1E1	P36543	ATP6V1E1	0.933568	2.96987e-11	8.14994e-12
P09417|QDPR	P09417	QDPR	0.929267	4.1031e-13	1.29022e-13
P09668|CTSH	P09668	CTSH	0.928448	1.14269e-09	2.80917e-10
Q9BRP8|PYM1	Q9BRP8	PYM1	0.927681	3.26865e-18	1.57494e-18
Q99523|SORT1	Q99523	SORT1	0.927389	3.18992e-16	1.3073e-16
Q9UH65|SWAP70	Q9UH65	SWAP70	0.926711	6.45118e-16	2.58142e-16
Q13094|LCP2	Q13094	LCP2	0.925615	4.05391e-16	1.6505e-16
Q9H3U1|UNC45A	Q9H3U1	UNC45A	0.922532	1.51023e-19	8.25837e-20
P62899|RPL31	P62899	RPL31	0.922328	2.24782e-10	5.8215e-11
Q13177|PAK2	Q13177	PAK2	0.922274	2.92992e-19	1.54989e-19
O95340|PAPSS2	O95340	PAPSS2	0.921364	1.26332e-18	6.29866e-19
P23083|IGHV1-2	P23083	IGHV1-2	0.920245	1.59966e-07	3.33094e-08
P14174|MIF	P14174	MIF	0.918382	1.43419e-10	3.78529e-11
O75923|DYSF	O75923	DYSF	0.911348	1.26026e-09	3.08399e-10
P49411|TUFM	P49411	TUFM	0.910948	2.51933e-12	7.52244e-13
Q13637|RAB32	Q13637	RAB32	0.9108	8.6031e-18	4.01554e-18
P80217|IFI35	P80217	IFI35	0.904833	1.05964e-18	5.34424e-19
Q8TB03|CXorf38	Q8TB03	CXorf38	0.904789	5.91749e-12	1.7134e-12
Q9NTZ6|RBM12	Q9NTZ6	RBM12	0.903572	2.90264e-17	1.31054e-17
P62330|ARF6	P62330	ARF6	0.901575	1.20957e-12	3.68039e-13
O75368|SH3BGRL	O75368	SH3BGRL	0.899491	2.69449e-06	5.10608e-07
Q8TCD5|NT5C	Q8TCD5	NT5C	0.898843	1.02567e-11	2.9177e-12
Q01518|CAP1	Q01518	CAP1	0.898722	4.79282e-14	1.63984e-14
A0A0B4J1X5|IGHV3-74	A0A0B4J1X5	IGHV3-74	0.895	0.00136098	0.000204661
Q9NVZ3|NECAP2	Q9NVZ3	NECAP2	0.894214	9.89639e-16	3.89729e-16
Q9Y2W2|WBP11	Q9Y2W2	WBP11	0.892906	5.06908e-14	1.73118e-14
Q9NUP1|BLOC1S4	Q9NUP1	BLOC1S4	0.892862	6.77701e-21	4.16744e-21
P17858|PFKL	P17858	PFKL	0.892371	2.89942e-14	1.00493e-14
O15498|YKT6	O15498	YKT6	0.892056	4.36052e-15	1.62458e-15
Q9BRA2|TXNDC17	Q9BRA2	TXNDC17	0.891674	2.08583e-13	6.76423e-14
P05089|ARG1	P05089	ARG1	0.890815	0.00053018	8.30075e-05
P26639|TARS1	P26639	TARS1	0.890257	1.60506e-21	1.04831e-21
P43307|SSR1	P43307	SSR1	0.889958	6.09851e-10	1.52642e-10
P14735|IDE	P14735	IDE	0.888922	8.94578e-07	1.7559e-07
P10643|C7	P10643	C7	0.888371	6.39356e-05	1.08728e-05
P39687|ANP32A	P39687	ANP32A	0.887624	2.49929e-13	8.03516e-14
Q96CG8|CTHRC1	Q96CG8	CTHRC1	0.886045	1.22247e-07	2.56848e-08
Q4ZHG4|FNDC1	Q4ZHG4	FNDC1	0.885433	5.07259e-06	9.38373e-07
P46459|NSF	P46459	NSF	0.885238	4.14927e-20	2.36247e-20
O95758|PTBP3	O95758	PTBP3	0.885124	1.41774e-13	4.6502e-14
O95999|BCL10	O95999	BCL10	0.884909	5.73415e-22	3.90234e-22
P62906|RPL10A	P62906	RPL10A	0.883669	5.2991e-17	2.33874e-17
P14923|JUP	P14923	JUP	0.882182	0.000124389	2.06358e-05
Q9UM22|EPDR1	Q9UM22	EPDR1	0.882058	5.08502e-10	1.27962e-10
Q96I99|SUCLG2	Q96I99	SUCLG2	0.879856	9.65607e-17	4.16795e-17
Q6PKG0|LARP1	Q6PKG0	LARP1	0.879325	3.41945e-14	1.17751e-14
P57737|CORO7	P57737	CORO7	0.876988	4.07238e-12	1.19304e-12
Q68DL7|C18orf63	Q68DL7	C18orf63	0.873058	1.95955e-06	3.74381e-07
O00244|ATOX1	O00244	ATOX1	0.87085	9.49843e-16	3.75644e-16
P34949|MPI	P34949	MPI	0.870655	3.43753e-12	1.01906e-12
Q9Y520|PRRC2C	Q9Y520	PRRC2C	0.869813	1.18118e-28	1.55108e-28
P00491|PNP	P00491	PNP	0.865662	9.44536e-09	2.13746e-09
P61247|RPS3A	P61247	RPS3A	0.864191	1.8037e-09	4.35667e-10
P63151|PPP2R2A	P63151	PPP2R2A	0.8632	2.17709e-16	9.10221e-17
P50454|SERPINH1	P50454	SERPINH1	0.861489	1.62953e-13	5.31684e-14
P61604|HSPE1	P61604	HSPE1	0.860695	1.17823e-09	2.89083e-10
P25942|CD40	P25942	CD40	0.859655	2.43162e-18	1.18387e-18
Q8WUF5|PPP1R13L	Q8WUF5	PPP1R13L	0.859609	7.90302e-14	2.65286e-14
P22392|NME2	P22392	NME2	0.859237	5.99873e-09	1.37756e-09
Q7Z5L7|PODN	Q7Z5L7	PODN	0.854736	1.03544e-06	2.02282e-07
Q9NQW7|XPNPEP1	Q9NQW7	XPNPEP1	0.853159	1.04029e-12	3.1905e-13
Q08380|LGALS3BP	Q08380	LGALS3BP	0.852487	0.00119909	0.0001809
P30050|RPL12	P30050	RPL12	0.851338	2.54884e-11	7.04639e-12
Q8TD19|NEK9	Q8TD19	NEK9	0.84879	5.77743e-15	2.13436e-15
P13667|PDIA4	P13667	PDIA4	0.845883	2.74149e-14	9.53735e-15
P08709|F7	P08709	F7	0.845771	0.000170417	2.80225e-05
Q6IBS0|TWF2	Q6IBS0	TWF2	0.844295	8.64234e-17	3.7521e-17
Q96G03|PGM2	Q96G03	PGM2	0.844096	9.74512e-12	2.77429e-12
O95232|LUC7L3	O95232	LUC7L3	0.842797	2.57309e-13	8.25819e-14
Q8IYS5|OSCAR	Q8IYS5	OSCAR	0.840969	3.43926e-08	7.51395e-09
Q8IUI8|CRLF3	Q8IUI8	CRLF3	0.84087	2.31515e-13	7.46891e-14
O76003|GLRX3	O76003	GLRX3	0.84057	2.45023e-15	9.35294e-16
P11766|ADH5	P11766	ADH5	0.840198	7.31647e-09	1.67056e-09
Q5T750|XP32	Q5T750	XP32	0.838084	6.86064e-05	1.16458e-05
Q9BSH5|HDHD3	Q9BSH5	HDHD3	0.838038	6.12253e-16	2.45255e-16
P59768|GNG2	P59768	GNG2	0.837317	5.55092e-11	1.50228e-11
O94973|AP2A2	O94973	AP2A2	0.834487	2.84584e-15	1.07968e-15
P17655|CAPN2	P17655	CAPN2	0.833557	4.10615e-11	1.11858e-11
Q15276|RABEP1	Q15276	RABEP1	0.833259	1.51629e-27	1.7895e-27
P26368|U2AF2	P26368	U2AF2	0.833239	2.4468e-13	7.88682e-14
Q32P44|EML3	Q32P44	EML3	0.830824	1.12242e-13	3.71093e-14
Q12884|FAP	Q12884	FAP	0.828569	2.84149e-09	6.69848e-10
P29144|TPP2	P29144	TPP2	0.828376	9.75476e-16	3.84558e-16
P50914|RPL14	P50914	RPL14	0.828206	6.94882e-16	2.76867e-16
P02654|APOC1	P02654	APOC1	0.826651	0.000902248	0.00013762
Q99735|MGST2	Q99735	MGST2	0.825086	1.32718e-09	3.24349e-10
P46926|GNPDA1	P46926	GNPDA1	0.824726	1.11509e-14	4.00635e-15
O00560|SDCBP	O00560	SDCBP	0.821158	9.79465e-07	1.91546e-07
P79483|HLA-DRB3	P79483	HLA-DRB3	0.820555	1.83923e-05	3.2725e-06
P36551|CPOX	P36551	CPOX	0.820459	6.90813e-14	2.33361e-14
Q9BXR6|CFHR5	Q9BXR6	CFHR5	0.819975	8.26683e-05	1.3944e-05
Q969M3|YIPF5	Q969M3	YIPF5	0.819637	2.42496e-17	1.10019e-17
Q6ZSR9|nan	Q6ZSR9	nan	0.819542	2.2154e-19	1.18367e-19
P61224|RAP1B	P61224	RAP1B	0.819396	9.29633e-11	2.48088e-11
Q86UE4|MTDH	Q86UE4	MTDH	0.818827	5.78033e-15	2.13436e-15
P12111|COL6A3	P12111	COL6A3	0.818774	2.09884e-07	4.33408e-08
Q9H4E7|DEF6	Q9H4E7	DEF6	0.816308	2.26803e-14	7.94957e-15
P04040|CAT	P04040	CAT	0.816	1.85041e-07	3.83809e-08
P31153|MAT2A	P31153	MAT2A	0.815947	1.03144e-09	2.54406e-10
Q9Y3C8|UFC1	Q9Y3C8	UFC1	0.814872	3.80408e-10	9.63126e-11
P08779|KRT16	P08779	KRT16	0.814172	0.0184456	0.00247181
P46781|RPS9	P46781	RPS9	0.813804	1.70868e-16	7.21665e-17
P26583|HMGB2	P26583	HMGB2	0.81292	5.35568e-08	1.15989e-08
Q9HCU0|CD248	Q9HCU0	CD248	0.811996	2.4723e-10	6.38514e-11
Q7Z417|NUFIP2	Q7Z417	NUFIP2	0.811524	4.91414e-14	1.6798e-14
Q8N5K1|CISD2	Q8N5K1	CISD2	0.810543	5.35395e-16	2.15625e-16
P51149|RAB7A	P51149	RAB7A	0.809638	7.04406e-12	2.027e-12
O95786|DDX58	O95786	DDX58	0.809104	2.81634e-16	1.16498e-16
P36405|ARL3	P36405	ARL3	0.806387	2.57533e-13	8.25828e-14
P17096|HMGA1	P17096	HMGA1	0.805939	3.17922e-05	5.54042e-06
O94979|SEC31A	O94979	SEC31A	0.804731	5.19444e-17	2.30072e-17
Q9Y3Q8|TSC22D4	Q9Y3Q8	TSC22D4	0.803799	1.13072e-18	5.68311e-19
Q92597|NDRG1	Q92597	NDRG1	0.801396	7.54606e-10	1.87739e-10
P48637|GSS	P48637	GSS	0.801004	2.32148e-15	8.88878e-16
P62851|RPS25	P62851	RPS25	0.800954	5.11151e-09	1.18263e-09
Q92688|ANP32B	Q92688	ANP32B	0.800507	5.81611e-14	1.98086e-14
P50225|SULT1A1	P50225	SULT1A1	0.799498	3.9566e-07	8.00632e-08
Q92619|ARHGAP45	Q92619	ARHGAP45	0.797612	2.09665e-11	5.83087e-12
P51148|RAB5C	P51148	RAB5C	0.797468	2.24089e-13	7.24188e-14
P48449|LSS	P48449	LSS	0.797249	1.43145e-16	6.08714e-17
Q92575|UBXN4	Q92575	UBXN4	0.79654	2.45698e-20	1.42282e-20
P16435|POR	P16435	POR	0.796174	3.00552e-10	7.68772e-11
Q96DI7|SNRNP40	Q96DI7	SNRNP40	0.795939	6.68074e-17	2.92086e-17
O43617|TRAPPC3	O43617	TRAPPC3	0.795615	5.6102e-19	2.90188e-19
Q9P2E9|RRBP1	Q9P2E9	RRBP1	0.794959	2.46157e-13	7.92072e-14
P67809|YBX1	P67809	YBX1	0.791909	4.06538e-07	8.21753e-08
Q9P0I2|EMC3	Q9P0I2	EMC3	0.790987	2.70904e-14	9.43326e-15
Q9BVG4|PBDC1	Q9BVG4	PBDC1	0.789676	4.70237e-18	2.24226e-18
O95336|PGLS	O95336	PGLS	0.789237	7.97477e-14	2.67454e-14
Q9H9B4|SFXN1	Q9H9B4	SFXN1	0.78919	3.14513e-22	2.19651e-22
Q8IYB5|SMAP1	Q8IYB5	SMAP1	0.788347	7.23466e-19	3.70107e-19
O75347|TBCA	O75347	TBCA	0.787679	3.73084e-12	1.09903e-12
P00367|GLUD1	P00367	GLUD1	0.787515	3.02676e-11	8.29994e-12
O95870|ABHD16A	O95870	ABHD16A	0.786183	6.60197e-14	2.23626e-14
O43586|PSTPIP1	O43586	PSTPIP1	0.785757	4.74958e-17	2.10618e-17
Q6UN15|FIP1L1	Q6UN15	FIP1L1	0.783796	1.65523e-21	1.07731e-21
P11233|RALA	P11233	RALA	0.783375	1.60585e-10	4.21747e-11
Q6NUK1|SLC25A24	Q6NUK1	SLC25A24	0.778917	1.3453e-11	3.78937e-12
Q8N8N7|PTGR2	Q8N8N7	PTGR2	0.778533	3.05304e-17	1.37346e-17
Q6VY07|PACS1	Q6VY07	PACS1	0.778375	1.10914e-15	4.35412e-16
Q93070|ART4	Q93070	ART4	0.777653	2.68374e-09	6.35069e-10
Q9HB90|RRAGC	Q9HB90	RRAGC	0.776465	2.02137e-13	6.56658e-14
P52566|ARHGDIB	P52566	ARHGDIB	0.776126	2.80035e-08	6.13965e-09
P02671|FGA	P02671	FGA	0.775788	0.00285583	0.000416034
P16284|PECAM1	P16284	PECAM1	0.774498	3.17161e-08	6.93731e-09
P27816|MAP4	P27816	MAP4	0.773892	2.84407e-10	7.29478e-11
O43776|NARS1	O43776	NARS1	0.773486	1.50811e-14	5.37185e-15
Q16698|DECR1	Q16698	DECR1	0.772353	9.30333e-10	2.30536e-10
P18031|PTPN1	P18031	PTPN1	0.772031	4.19077e-12	1.22676e-12
Q9H0D6|XRN2	Q9H0D6	XRN2	0.771714	5.70092e-16	2.29351e-16
P21283|ATP6V1C1	P21283	ATP6V1C1	0.771059	2.68658e-13	8.60761e-14
Q05193|DNM1	Q05193	DNM1	0.769325	4.54752e-16	1.84341e-16
C9JLW8|MCRIP1	C9JLW8	MCRIP1	0.769147	2.98814e-19	1.57846e-19
P16070|CD44	P16070	CD44	0.768548	4.29749e-08	9.35061e-09
P98082|DAB2	P98082	DAB2	0.768482	2.83742e-11	7.8037e-12
Q08378|GOLGA3	Q08378	GOLGA3	0.767954	4.74837e-19	2.46636e-19
O14828|SCAMP3	O14828	SCAMP3	0.767178	2.03487e-19	1.09665e-19
Q9Y6G5|COMMD10	Q9Y6G5	COMMD10	0.765632	1.03632e-18	5.24398e-19
P61009|SPCS3	P61009	SPCS3	0.765626	2.76078e-14	9.5955e-15
Q9BRG1|VPS25	Q9BRG1	VPS25	0.763335	2.1501e-15	8.26653e-16
P32942|ICAM3	P32942	ICAM3	0.762718	1.6229e-07	3.37746e-08
Q9UNN8|PROCR	Q9UNN8	PROCR	0.761631	7.64317e-08	1.63535e-08
Q9Y3I0|RTCB	Q9Y3I0	RTCB	0.761135	2.73001e-07	5.59409e-08
Q9UBW5|BIN2	Q9UBW5	BIN2	0.760156	9.86298e-10	2.43756e-10
Q6UW68|TMEM205	Q6UW68	TMEM205	0.759635	1.44272e-12	4.36369e-13
P05141|SLC25A5	P05141	SLC25A5	0.759401	1.47059e-08	3.28602e-09
Q8TD16|BICD2	Q8TD16	BICD2	0.758816	4.16175e-23	3.1355e-23
Q86UP2|KTN1	Q86UP2	KTN1	0.757075	1.40052e-11	3.93008e-12
P22059|OSBP	P22059	OSBP	0.755641	3.62693e-15	1.35942e-15
Q15052|ARHGEF6	Q15052	ARHGEF6	0.755526	4.40181e-17	1.95428e-17
P05387|RPLP2	P05387	RPLP2	0.754433	8.3286e-10	2.06794e-10
Q14393|GAS6	Q14393	GAS6	0.754421	0.0161445	0.00217439
P43490|NAMPT	P43490	NAMPT	0.751807	9.32015e-08	1.98053e-08
Q96B97|SH3KBP1	Q96B97	SH3KBP1	0.751468	2.37714e-16	9.90531e-17
O75044|SRGAP2	O75044	SRGAP2	0.751366	6.65222e-20	3.70278e-20
Q03169|TNFAIP2	Q03169	TNFAIP2	0.751262	2.45092e-13	7.89327e-14
Q8IXI1|RHOT2	Q8IXI1	RHOT2	0.751207	9.22396e-13	2.84529e-13
Q9Y6K9|IKBKG	Q9Y6K9	IKBKG	0.74968	1.06043e-18	5.34424e-19
P60842|EIF4A1	P60842	EIF4A1	0.748427	2.40913e-11	6.67005e-12
P35443|THBS4	P35443	THBS4	0.746472	5.12191e-07	1.02311e-07
P18206|VCL	P18206	VCL	0.745907	0.000859907	0.000131485
P23396|RPS3	P23396	RPS3	0.744875	5.62082e-10	1.41159e-10
Q8WVM8|SCFD1	Q8WVM8	SCFD1	0.744647	4.39021e-15	1.63238e-15
Q9NPF4|OSGEP	Q9NPF4	OSGEP	0.744131	1.33195e-18	6.63196e-19
P07737|PFN1	P07737	PFN1	0.744121	1.26344e-09	3.08974e-10
P13489|RNH1	P13489	RNH1	0.7438	1.97498e-10	5.13629e-11
P49748|ACADVL	P49748	ACADVL	0.743415	4.05459e-14	1.38981e-14
Q96P48|ARAP1	Q96P48	ARAP1	0.742	1.11873e-09	2.75391e-10
P59190|RAB15	P59190	RAB15	0.741763	2.33721e-10	6.0446e-11
P07741|APRT	P07741	APRT	0.741585	2.46362e-06	4.68525e-07
P54136|RARS1	P54136	RARS1	0.741398	2.28718e-10	5.91933e-11
Q9NZB2|FAM120A	Q9NZB2	FAM120A	0.740738	1.29594e-10	3.42525e-11
P36957|DLST	P36957	DLST	0.740669	9.12571e-05	1.53234e-05
O43237|DYNC1LI2	O43237	DYNC1LI2	0.739714	1.4695e-10	3.87576e-11
Q9UHD8|SEPTIN9	Q9UHD8	SEPTIN9	0.739215	6.21733e-11	1.67655e-11
P63208|SKP1	P63208	SKP1	0.738843	4.32446e-13	1.35868e-13
P51452|DUSP3	P51452	DUSP3	0.737363	1.73938e-11	4.85903e-12
P04259|KRT6B	P04259	KRT6B	0.737238	0.0248179	0.00327978
P01893|HLA-H	P01893	HLA-H	0.736563	8.43552e-07	1.66099e-07
Q32P28|P3H1	Q32P28	P3H1	0.734888	5.4255e-13	1.68755e-13
Q9H008|LHPP	Q9H008	LHPP	0.734287	1.57345e-08	3.50538e-09
O94905|ERLIN2	O94905	ERLIN2	0.734014	3.16881e-14	1.09423e-14
P62841|RPS15	P62841	RPS15	0.73304	5.09302e-06	9.41684e-07
O75832|PSMD10	O75832	PSMD10	0.731912	1.92586e-10	5.01554e-11
Q07021|C1QBP	Q07021	C1QBP	0.731579	7.71018e-07	1.52058e-07
Q9H0Q0|CYRIA	Q9H0Q0	CYRIA	0.73153	7.82624e-14	2.62946e-14
P36873|PPP1CC	P36873	PPP1CC	0.730741	6.26882e-17	2.75044e-17
P30044|PRDX5	P30044	PRDX5	0.730107	3.5105e-15	1.31975e-15
Q9NR31|SAR1A	Q9NR31	SAR1A	0.729787	2.23386e-09	5.34717e-10
Q9Y450|HBS1L	Q9Y450	HBS1L	0.729746	6.98191e-18	3.28765e-18
P56134|ATP5MF	P56134	ATP5MF	0.728075	1.39569e-08	3.12427e-09
P05771|PRKCB	P05771	PRKCB	0.727495	5.22926e-07	1.044e-07
Q14141|SEPTIN6	Q14141	SEPTIN6	0.726457	3.39766e-10	8.65516e-11
Q96SU4|OSBPL9	Q96SU4	OSBPL9	0.726293	2.1492e-09	5.1611e-10
P13727|PRG2	P13727	PRG2	0.725781	0.00014581	2.40823e-05
P23528|CFL1	P23528	CFL1	0.725163	2.44182e-09	5.8077e-10
Q9Y277|VDAC3	Q9Y277	VDAC3	0.725094	2.39362e-09	5.69669e-10
Q9BZE9|ASPSCR1	Q9BZE9	ASPSCR1	0.722891	9.66576e-18	4.50591e-18
Q5SRE5|NUP188	Q5SRE5	NUP188	0.722641	6.70114e-09	1.53229e-09
Q9Y646|CPQ	Q9Y646	CPQ	0.722074	1.33292e-06	2.5783e-07
P53384|NUBP1	P53384	NUBP1	0.721994	9.76825e-13	3.00078e-13
P15586|GNS	P15586	GNS	0.721935	2.49308e-09	5.91828e-10
Q9UHX1|PUF60	Q9UHX1	PUF60	0.720613	4.65916e-13	1.45892e-13
P02533|KRT14	P02533	KRT14	0.720523	0.0463172	0.00592368
Q96BM9|ARL8A	Q96BM9	ARL8A	0.720158	4.89312e-18	2.32462e-18
Q92542|NCSTN	Q92542	NCSTN	0.718921	9.59874e-08	2.03857e-08
P10599|TXN	P10599	TXN	0.71792	9.62884e-07	1.88403e-07
O75439|PMPCB	O75439	PMPCB	0.716519	1.32325e-13	4.35175e-14
Q16795|NDUFA9	Q16795	NDUFA9	0.716485	6.4528e-12	1.86405e-12
A8MXV4|NUDT19	A8MXV4	NUDT19	0.716473	7.59326e-18	3.56652e-18
P40926|MDH2	P40926	MDH2	0.711932	6.47448e-08	1.3949e-08
Q06546|GABPA	Q06546	GABPA	0.711698	3.60961e-15	1.35429e-15
P42126|ECI1	P42126	ECI1	0.711424	6.0237e-12	1.7428e-12
O60925|PFDN1	O60925	PFDN1	0.711263	2.80191e-09	6.61771e-10
P16671|CD36	P16671	CD36	0.710885	0.000648393	0.000100375
Q9BY77|POLDIP3	Q9BY77	POLDIP3	0.710532	1.16585e-14	4.18067e-15
Q9BS26|ERP44	Q9BS26	ERP44	0.710433	9.09089e-13	2.80657e-13
P46199|MTIF2	P46199	MTIF2	0.710258	1.00911e-16	4.3507e-17
Q8WU39|MZB1	Q8WU39	MZB1	0.70892	0.00344304	0.000496919
Q58FF6|HSP90AB4P	Q58FF6	HSP90AB4P	0.708612	2.4243e-05	4.27678e-06
P07358|C8B	P07358	C8B	0.707035	0.00077336	0.000118836
Q9H853|TUBA4B	Q9H853	TUBA4B	0.706856	5.81596e-12	1.68531e-12
P61289|PSME3	P61289	PSME3	0.705853	3.96542e-12	1.1629e-12
P56545|CTBP2	P56545	CTBP2	0.7044	3.56413e-12	1.05266e-12
P00736|C1R	P00736	C1R	0.703235	1.2142e-06	2.35598e-07
Q92616|GCN1	Q92616	GCN1	0.702132	1.86421e-10	4.86179e-11
P13984|GTF2F2	P13984	GTF2F2	0.701815	3.44863e-13	1.09364e-13
P05121|SERPINE1	P05121	SERPINE1	0.701146	7.66152e-06	1.39788e-06
Q9NPJ3|ACOT13	Q9NPJ3	ACOT13	0.699949	1.3961e-11	3.92062e-12
O75348|ATP6V1G1	O75348	ATP6V1G1	0.69826	1.48494e-07	3.10247e-08
P62269|RPS18	P62269	RPS18	0.697778	5.66683e-13	1.75968e-13
P41567|EIF1	P41567	EIF1	0.697672	5.16548e-11	1.39899e-11
Q9UBQ5|EIF3K	Q9UBQ5	EIF3K	0.69719	5.87284e-14	1.99836e-14
Q9H3S4|TPK1	Q9H3S4	TPK1	0.694794	3.84476e-17	1.71719e-17
P06454|PTMA	P06454	PTMA	0.694037	0.000113232	1.88857e-05
Q14155|ARHGEF7	Q14155	ARHGEF7	0.693436	1.09138e-13	3.6147e-14
Q15833|STXBP2	Q15833	STXBP2	0.690744	3.85149e-17	1.71814e-17
Q6IAA8|LAMTOR1	Q6IAA8	LAMTOR1	0.68984	6.25557e-08	1.34852e-08
P42785|PRCP	P42785	PRCP	0.688559	2.56588e-16	1.06679e-16
Q8N1F7|NUP93	Q8N1F7	NUP93	0.688312	1.18805e-15	4.64919e-16
Q5VZ89|DENND4C	Q5VZ89	DENND4C	0.688295	1.17453e-10	3.11762e-11
P18887|XRCC1	P18887	XRCC1	0.688033	6.66907e-14	2.25694e-14
O75521|ECI2	O75521	ECI2	0.687795	4.79667e-13	1.50072e-13
Q9H3P7|ACBD3	Q9H3P7	ACBD3	0.685859	1.08634e-12	3.32623e-13
Q9UGP8|SEC63	Q9UGP8	SEC63	0.685301	4.54696e-11	1.23596e-11
Q6P587|FAHD1	Q6P587	FAHD1	0.684896	2.23777e-09	5.35311e-10
P26196|DDX6	P26196	DDX6	0.683964	9.73791e-12	2.77429e-12
Q9H2G2|SLK	Q9H2G2	SLK	0.683626	3.02667e-15	1.14478e-15
P28062|PSMB8	P28062	PSMB8	0.683184	8.28273e-11	2.21588e-11
Q8TC12|RDH11	Q8TC12	RDH11	0.682793	1.17111e-11	3.31373e-12
P83111|LACTB	P83111	LACTB	0.682398	3.70853e-09	8.68749e-10
P15088|CPA3	P15088	CPA3	0.682026	0.00628646	0.00088738
Q6YP21|KYAT3	Q6YP21	KYAT3	0.679267	1.75689e-08	3.90239e-09
Q12849|GRSF1	Q12849	GRSF1	0.679163	1.0911e-17	5.06741e-18
Q13131|PRKAA1	Q13131	PRKAA1	0.678135	2.85243e-15	1.08108e-15
Q9BT78|COPS4	Q9BT78	COPS4	0.67741	2.00227e-15	7.73804e-16
Q9BUN8|DERL1	Q9BUN8	DERL1	0.676684	1.52541e-19	8.31699e-20
P49354|FNTA	P49354	FNTA	0.675488	2.0897e-16	8.76633e-17
O00391|QSOX1	O00391	QSOX1	0.675001	0.000221714	3.60443e-05
P84085|ARF5	P84085	ARF5	0.674784	7.35268e-11	1.97415e-11
Q13464|ROCK1	Q13464	ROCK1	0.674245	5.37273e-09	1.23914e-09
P62714|PPP2CB	P62714	PPP2CB	0.674161	1.01925e-20	6.1309e-21
Q8TDZ2|MICAL1	Q8TDZ2	MICAL1	0.674152	2.03629e-14	7.17102e-15
P11441|UBL4A	P11441	UBL4A	0.673871	4.09437e-17	1.81996e-17
P49327|FASN	P49327	FASN	0.672793	2.05735e-07	4.25077e-08
O75312|ZPR1	O75312	ZPR1	0.671252	9.70492e-13	2.98378e-13
Q9Y6I9|TEX264	Q9Y6I9	TEX264	0.668996	1.13246e-15	4.44097e-16
P33764|S100A3	P33764	S100A3	0.668887	5.28008e-09	1.22004e-09
P04062|GBA	P04062	GBA	0.668808	3.50062e-05	6.07498e-06
P39748|FEN1	P39748	FEN1	0.668461	7.7254e-10	1.92073e-10
Q99497|PARK7	Q99497	PARK7	0.668419	0.00189517	0.000280468
A0FGR8|ESYT2	A0FGR8	ESYT2	0.668084	2.44152e-08	5.3719e-09
Q15393|SF3B3	Q15393	SF3B3	0.665938	7.60116e-11	2.03793e-11
P22314|UBA1	P22314	UBA1	0.665161	2.56733e-09	6.07907e-10
P63098|PPP3R1	P63098	PPP3R1	0.664864	5.65755e-13	1.75826e-13
Q15149|PLEC	Q15149	PLEC	0.664516	9.50949e-13	2.92611e-13
Q15691|MAPRE1	Q15691	MAPRE1	0.661273	6.16578e-09	1.41505e-09
Q9H299|SH3BGRL3	Q9H299	SH3BGRL3	0.661078	6.93421e-07	1.3719e-07
O43399|TPD52L2	O43399	TPD52L2	0.660942	2.54011e-09	6.02227e-10
P62857|RPS28	P62857	RPS28	0.660901	9.72272e-08	2.06255e-08
Q14166|TTLL12	Q14166	TTLL12	0.660704	2.73368e-10	7.03583e-11
Q14344|GNA13	Q14344	GNA13	0.659837	2.62963e-14	9.18247e-15
Q00688|FKBP3	Q00688	FKBP3	0.658798	3.25554e-10	8.31015e-11
P20848|SERPINA2	P20848	SERPINA2	0.65872	0.000501757	7.89552e-05
Q9NXH8|TOR4A	Q9NXH8	TOR4A	0.657935	1.40786e-08	3.14962e-09
O75122|CLASP2	O75122	CLASP2	0.657747	1.05851e-10	2.8197e-11
Q03591|CFHR1	Q03591	CFHR1	0.657249	0.00107334	0.000162786
Q8NB37|GATD1	Q8NB37	GATD1	0.657227	2.82069e-10	7.24478e-11
Q13451|FKBP5	Q13451	FKBP5	0.657076	2.80801e-14	9.7506e-15
P42224|STAT1	P42224	STAT1	0.655725	2.0609e-09	4.95223e-10
Q12792|TWF1	Q12792	TWF1	0.654867	3.83759e-10	9.7095e-11
P11498|PC	P11498	PC	0.654688	3.23139e-07	6.5781e-08
O75381|PEX14	O75381	PEX14	0.65362	1.70498e-14	6.04998e-15
Q9P000|COMMD9	Q9P000	COMMD9	0.652376	3.57356e-16	1.45811e-16
Q9HD20|ATP13A1	Q9HD20	ATP13A1	0.651589	3.94456e-13	1.24456e-13
P49589|CARS1	P49589	CARS1	0.65123	1.34793e-13	4.42901e-14
Q93096|PTP4A1	Q93096	PTP4A1	0.650742	2.63331e-14	9.18673e-15
P27797|CALR	P27797	CALR	0.650584	1.9644e-09	4.72645e-10
Q9Y3P9|RABGAP1	Q9Y3P9	RABGAP1	0.649356	4.89758e-11	1.32932e-11
P51570|GALK1	P51570	GALK1	0.649338	2.77261e-10	7.12619e-11
Q13572|ITPK1	Q13572	ITPK1	0.649211	2.27159e-16	9.4761e-17
Q9H4A6|GOLPH3	Q9H4A6	GOLPH3	0.647867	2.12427e-16	8.89137e-17
P06748|NPM1	P06748	NPM1	0.647164	1.19446e-07	2.51246e-08
P61221|ABCE1	P61221	ABCE1	0.645014	2.87185e-15	1.08733e-15
A0A075B6I0|IGLV8-61	A0A075B6I0	IGLV8-61	0.644912	0.000238673	3.85826e-05
Q9NRW3|APOBEC3C	Q9NRW3	APOBEC3C	0.643778	3.23818e-15	1.22107e-15
A6NDG6|PGP	A6NDG6	PGP	0.64349	5.69074e-10	1.42819e-10
P61158|ACTR3	P61158	ACTR3	0.642889	2.47913e-08	5.45142e-09
Q86Y82|STX12	Q86Y82	STX12	0.641123	3.75857e-10	9.53546e-11
P10124|SRGN	P10124	SRGN	0.640158	4.56433e-06	8.48136e-07
Q10713|PMPCA	Q10713	PMPCA	0.639208	2.41053e-16	1.00332e-16
P48556|PSMD8	P48556	PSMD8	0.638654	6.08385e-11	1.64196e-11
P55209|NAP1L1	P55209	NAP1L1	0.637828	6.48059e-15	2.37646e-15
P60900|PSMA6	P60900	PSMA6	0.637655	1.96872e-10	5.12359e-11
Q96RU3|FNBP1	Q96RU3	FNBP1	0.637145	1.57493e-14	5.60451e-15
Q7Z3U7|MON2	Q7Z3U7	MON2	0.636804	2.77799e-09	6.56539e-10
Q8IY17|PNPLA6	Q8IY17	PNPLA6	0.63623	1.36222e-11	3.83414e-12
P21796|VDAC1	P21796	VDAC1	0.636062	2.60077e-06	4.936e-07
Q9Y6E0|STK24	Q9Y6E0	STK24	0.635832	9.84203e-14	3.2767e-14
O75477|ERLIN1	O75477	ERLIN1	0.635525	7.16128e-13	2.2182e-13
O60934|NBN	O60934	NBN	0.634534	6.42866e-17	2.81509e-17
P03956|MMP1	P03956	MMP1	0.633753	0.00112107	0.000169424
Q6ICL3|TANGO2	Q6ICL3	TANGO2	0.632714	1.44947e-09	3.52617e-10
P14625|HSP90B1	P14625	HSP90B1	0.632603	5.34216e-10	1.34342e-10
P38117|ETFB	P38117	ETFB	0.63199	1.89246e-07	3.92094e-08
Q4V9L6|TMEM119	Q4V9L6	TMEM119	0.629473	6.36119e-07	1.26255e-07
P26640|VARS1	P26640	VARS1	0.629166	1.40867e-09	3.43363e-10
P07360|C8G	P07360	C8G	0.627035	0.00275609	0.000402132
Q7Z3B4|NUP54	Q7Z3B4	NUP54	0.626626	1.74885e-07	3.63148e-08
P29401|TKT	P29401	TKT	0.626595	3.26119e-06	6.13633e-07
P60228|EIF3E	P60228	EIF3E	0.626399	2.3614e-09	5.63079e-10
Q9P0L0|VAPA	Q9P0L0	VAPA	0.626331	1.06676e-07	2.25274e-08
P30876|POLR2B	P30876	POLR2B	0.625962	2.79389e-11	7.68964e-12
O95407|TNFRSF6B	O95407	TNFRSF6B	0.625909	0.000226521	3.67296e-05
P50281|MMP14	P50281	MMP14	0.625754	1.31183e-08	2.93832e-09
Q05209|PTPN12	Q05209	PTPN12	0.624915	2.17474e-17	9.91493e-18
Q96GD0|PDXP	Q96GD0	PDXP	0.62439	1.15691e-11	3.27852e-12
P68036|UBE2L3	P68036	UBE2L3	0.622237	1.24423e-08	2.78857e-09
Q9NVS9|PNPO	Q9NVS9	PNPO	0.620689	1.09426e-09	2.69545e-10
Q13867|BLMH	Q13867	BLMH	0.620437	0.00018974	3.09948e-05
Q14974|KPNB1	Q14974	KPNB1	0.619738	2.54951e-07	5.22997e-08
Q8NHP8|PLBD2	Q8NHP8	PLBD2	0.619531	5.62889e-05	9.62947e-06
P10321|HLA-C	P10321	HLA-C	0.619527	5.99752e-05	1.02273e-05
Q7Z434|MAVS	Q7Z434	MAVS	0.619512	2.11474e-12	6.35507e-13
Q9H1C4|UNC93B1	Q9H1C4	UNC93B1	0.619481	1.23503e-06	2.39516e-07
P32455|GBP1	P32455	GBP1	0.619138	4.86864e-09	1.12987e-09
P69905|HBA1	P69905	HBA1	0.618847	0.023246	0.00308187
P61956|SUMO2	P61956	SUMO2	0.618784	2.97101e-05	5.197e-06
P32969|RPL9P9	P32969	RPL9P9	0.617969	0.00010577	1.76886e-05
O15305|PMM2	O15305	PMM2	0.617608	1.18426e-11	3.34587e-12
Q9GZT8|NIF3L1	Q9GZT8	NIF3L1	0.617204	1.07081e-26	1.14754e-26
O14657|TOR1B	O14657	TOR1B	0.616248	1.95901e-07	4.05208e-08
Q9P291|ARMCX1	Q9P291	ARMCX1	0.616099	6.85232e-05	1.1637e-05
Q13404|UBE2V1	Q13404	UBE2V1	0.613125	1.4308e-07	2.99607e-08
P22891|PROZ	P22891	PROZ	0.613022	0.0293192	0.00384062
Q13822|ENPP2	Q13822	ENPP2	0.612932	3.22205e-05	5.60982e-06
O43488|AKR7A2	O43488	AKR7A2	0.611754	2.35626e-12	7.05247e-13
O00139|KIF2A	O00139	KIF2A	0.611034	7.93184e-12	2.27195e-12
Q9H2A7|CXCL16	Q9H2A7	CXCL16	0.610688	0.00200582	0.000295904
P50135|HNMT	P50135	HNMT	0.610647	6.07962e-05	1.03578e-05
Q13596|SNX1	Q13596	SNX1	0.610645	4.30377e-10	1.08742e-10
O15075|DCLK1	O15075	DCLK1	0.610282	4.65135e-10	1.17366e-10
P04439|HLA-A	P04439	HLA-A	0.609117	1.3828e-06	2.67339e-07
Q7L775|EPM2AIP1	Q7L775	EPM2AIP1	0.608424	3.08767e-07	6.29929e-08
Q9Y613|FHOD1	Q9Y613	FHOD1	0.607597	4.45634e-08	9.69059e-09
Q9NY12|GAR1	Q9NY12	GAR1	0.6053	6.86004e-15	2.51066e-15
Q71U36|TUBA1A	Q71U36	TUBA1A	0.605069	0.000228202	3.69862e-05
O96019|ACTL6A	O96019	ACTL6A	0.60438	2.20158e-10	5.70571e-11
Q96FS4|SIPA1	Q96FS4	SIPA1	0.604298	4.92246e-08	1.06731e-08
Q7Z5M8|ABHD12B	Q7Z5M8	ABHD12B	0.604024	0.0205842	0.0027397
Q96I25|RBM17	Q96I25	RBM17	0.603245	1.91992e-14	6.78684e-15
O15294|OGT	O15294	OGT	0.603194	2.70647e-14	9.43314e-15
Q9HB71|CACYBP	Q9HB71	CACYBP	0.601971	1.64024e-09	3.98246e-10
Q9Y6A9|SPCS1	Q9Y6A9	SPCS1	0.601705	5.32514e-06	9.84115e-07
P19838|NFKB1	P19838	NFKB1	0.601178	5.64532e-12	1.63713e-12
P35268|RPL22	P35268	RPL22	0.599945	5.95069e-10	1.49042e-10
O60763|USO1	O60763	USO1	0.599759	3.46872e-08	7.57386e-09
Q9GZN8|C20orf27	Q9GZN8	C20orf27	0.599044	6.60532e-16	2.64027e-16
Q14258|TRIM25	Q14258	TRIM25	0.598901	1.70258e-09	4.12593e-10
P25786|PSMA1	P25786	PSMA1	0.598709	3.56601e-07	7.23557e-08
Q14651|PLS1	Q14651	PLS1	0.598411	3.03346e-05	5.29878e-06
Q53RD9|FBLN7	Q53RD9	FBLN7	0.598124	0.000249061	4.01921e-05
P01833|PIGR	P01833	PIGR	0.597862	0.000360163	5.745e-05
P18754|RCC1	P18754	RCC1	0.597508	2.87126e-10	7.35945e-11
A0A0C4DH67|IGKV1-8	A0A0C4DH67	IGKV1-8	0.597265	0.000214241	3.4875e-05
Q99836|MYD88	Q99836	MYD88	0.596407	6.1516e-10	1.53867e-10
Q9Y3D6|FIS1	Q9Y3D6	FIS1	0.595539	2.25113e-08	4.96176e-09
P30536|TSPO	P30536	TSPO	0.594811	1.07194e-06	2.08973e-07
P51572|BCAP31	P51572	BCAP31	0.593751	5.90262e-05	1.00792e-05
P52888|THOP1	P52888	THOP1	0.593571	2.66308e-10	6.85886e-11
P18627|LAG3	P18627	LAG3	0.593185	2.53097e-07	5.19479e-08
Q15165|PON2	Q15165	PON2	0.593069	5.32191e-09	1.22818e-09
Q9UPV0|CEP164	Q9UPV0	CEP164	0.592528	0.000152833	2.52312e-05
Q99798|ACO2	Q99798	ACO2	0.592355	3.76113e-07	7.62734e-08
Q99460|PSMD1	Q99460	PSMD1	0.591618	5.60682e-11	1.51631e-11
P11279|LAMP1	P11279	LAMP1	0.591152	2.27631e-06	4.33344e-07
P17948|FLT1	P17948	FLT1	0.586691	0.000647097	0.00010026
P35914|HMGCL	P35914	HMGCL	0.585706	2.76224e-11	7.6194e-12
Q7Z4H3|HDDC2	Q7Z4H3	HDDC2	0.58441	5.22695e-12	1.51935e-12
Q96AB3|ISOC2	Q96AB3	ISOC2	0.583207	1.18131e-10	3.13338e-11
Q96CS3|FAF2	Q96CS3	FAF2	0.582628	8.62278e-12	2.4623e-12
Q9H4G4|GLIPR2	Q9H4G4	GLIPR2	0.582424	2.80161e-07	5.73134e-08
Q9Y5L4|TIMM13	Q9Y5L4	TIMM13	0.582276	1.96536e-08	4.35505e-09
Q15907|RAB11B	Q15907	RAB11B	0.581698	9.65053e-08	2.0484e-08
A6NHL2|TUBAL3	A6NHL2	TUBAL3	0.581486	7.82886e-08	1.67221e-08
P04217|A1BG	P04217	A1BG	0.580383	0.00825824	0.00115047
P61960|UFM1	P61960	UFM1	0.580113	5.9432e-10	1.48954e-10
O75150|RNF40	O75150	RNF40	0.579436	1.25692e-10	3.3245e-11
P27695|APEX1	P27695	APEX1	0.578919	3.00269e-06	5.66136e-07
O15127|SCAMP2	O15127	SCAMP2	0.578166	1.90105e-06	3.63763e-07
Q15057|ACAP2	Q15057	ACAP2	0.57756	2.18185e-10	5.65852e-11
P24534|EEF1B2	P24534	EEF1B2	0.57721	0.000103012	1.72429e-05
Q86V81|ALYREF	Q86V81	ALYREF	0.576778	7.3398e-06	1.34378e-06
P08758|ANXA5	P08758	ANXA5	0.575617	0.00600289	0.000848637
P10155|RO60	P10155	RO60	0.575145	1.06414e-10	2.83268e-11
Q92626|PXDN	Q92626	PXDN	0.572536	0.00040946	6.48971e-05
Q15113|PCOLCE	Q15113	PCOLCE	0.572026	6.17309e-05	1.05074e-05
P48506|GCLC	P48506	GCLC	0.571917	2.19859e-09	5.26612e-10
O14737|PDCD5	O14737	PDCD5	0.569401	6.24507e-06	1.1507e-06
Q8TCT9|HM13	Q8TCT9	HM13	0.567414	3.14879e-12	9.35699e-13
P28065|PSMB9	P28065	PSMB9	0.566514	1.16829e-07	2.4588e-08
P13647|KRT5	P13647	KRT5	0.56631	0.111375	0.0136408
Q9Y316|MEMO1	Q9Y316	MEMO1	0.56609	1.01303e-09	2.50032e-10
P52294|KPNA1	P52294	KPNA1	0.56598	6.6864e-11	1.79914e-11
Q14012|CAMK1	Q14012	CAMK1	0.565441	8.16825e-13	2.52591e-13
Q15382|RHEB	Q15382	RHEB	0.565241	5.57061e-07	1.10977e-07
P54886|ALDH18A1	P54886	ALDH18A1	0.564961	1.94731e-09	4.68835e-10
P30086|PEBP1	P30086	PEBP1	0.561853	0.000345014	5.51043e-05
P55010|EIF5	P55010	EIF5	0.561716	2.76459e-10	7.11049e-11
Q9H0R4|HDHD2	Q9H0R4	HDHD2	0.561566	7.44386e-06	1.35992e-06
Q9BSJ8|ESYT1	Q9BSJ8	ESYT1	0.561523	1.47629e-07	3.08611e-08
P55081|MFAP1	P55081	MFAP1	0.561451	1.15569e-12	3.5299e-13
Q07866|KLC1	Q07866	KLC1	0.561313	6.2635e-09	1.43659e-09
P52594|AGFG1	P52594	AGFG1	0.560751	1.3279e-12	4.02621e-13
P62081|RPS7	P62081	RPS7	0.560369	2.44452e-05	4.30839e-06
P10515|DLAT	P10515	DLAT	0.560312	2.25476e-05	3.99469e-06
O60687|SRPX2	O60687	SRPX2	0.560269	0.0112189	0.00154333
Q9BVJ7|DUSP23	Q9BVJ7	DUSP23	0.55897	1.54322e-07	3.21881e-08
P29279|CCN2	P29279	CCN2	0.558707	0.000241183	3.89714e-05
Q5T440|IBA57	Q5T440	IBA57	0.558655	7.40007e-09	1.68793e-09
P61086|UBE2K	P61086	UBE2K	0.558607	2.50176e-09	5.93511e-10
Q08188|TGM3	Q08188	TGM3	0.558192	0.0156852	0.00211636
Q15042|RAB3GAP1	Q15042	RAB3GAP1	0.558014	2.18711e-07	4.50638e-08
Q96RP9|GFM1	Q96RP9	GFM1	0.557861	2.12436e-07	4.37951e-08
Q13423|NNT	Q13423	NNT	0.556949	8.13259e-10	2.02062e-10
P00352|ALDH1A1	P00352	ALDH1A1	0.556021	0.00726388	0.00101688
P11908|PRPS2	P11908	PRPS2	0.55462	7.22823e-10	1.80072e-10
Q8IXJ6|SIRT2	Q8IXJ6	SIRT2	0.554229	5.22581e-12	1.51935e-12
P29692|EEF1D	P29692	EEF1D	0.553763	1.10254e-06	2.14602e-07
P28300|LOX	P28300	LOX	0.55272	0.00111129	0.000168131
O75663|TIPRL	O75663	TIPRL	0.552565	9.71434e-10	2.40401e-10
Q9Y6X5|ENPP4	Q9Y6X5	ENPP4	0.552561	3.7268e-09	8.72483e-10
P16035|TIMP2	P16035	TIMP2	0.552206	0.000513012	8.05903e-05
Q8N6L1|KRTCAP2	Q8N6L1	KRTCAP2	0.55194	1.87215e-08	4.15346e-09
Q9H270|VPS11	Q9H270	VPS11	0.551642	0.0167616	0.00225263
P08572|COL4A2	P08572	COL4A2	0.551223	0.0013203	0.000198784
Q6Q788|APOA5	Q6Q788	APOA5	0.55102	0.000609851	9.46862e-05
P51159|RAB27A	P51159	RAB27A	0.550987	5.83339e-08	1.25896e-08
Q13619|CUL4A	Q13619	CUL4A	0.54907	6.0541e-14	2.05816e-14
Q9H0X4|FAM234A	Q9H0X4	FAM234A	0.548819	3.42039e-07	6.94767e-08
P04844|RPN2	P04844	RPN2	0.548178	7.74055e-06	1.41161e-06
P62879|GNB2	P62879	GNB2	0.547433	2.08312e-05	3.6994e-06
P55769|SNU13	P55769	SNU13	0.545692	6.63172e-08	1.42631e-08
P16152|CBR1	P16152	CBR1	0.544659	6.96683e-06	1.28053e-06
P17050|NAGA	P17050	NAGA	0.544508	1.16381e-09	2.85734e-10
Q9BRF8|CPPED1	Q9BRF8	CPPED1	0.544457	3.16033e-05	5.51266e-06
Q9HCN8|SDF2L1	Q9HCN8	SDF2L1	0.5443	4.78335e-12	1.39366e-12
O60936|NOL3	O60936	NOL3	0.544199	4.1787e-05	7.21145e-06
Q9Y3U8|RPL36	Q9Y3U8	RPL36	0.544085	4.74684e-05	8.16924e-06
Q9ULE6|PALD1	Q9ULE6	PALD1	0.543037	1.05493e-08	2.37718e-09
Q5EBM0|CMPK2	Q5EBM0	CMPK2	0.542776	1.14692e-13	3.78857e-14
Q8TCT8|SPPL2A	Q8TCT8	SPPL2A	0.540337	1.10134e-06	2.1448e-07
P00441|SOD1	P00441	SOD1	0.53711	0.000117548	1.95444e-05
Q5MNZ6|WDR45B	Q5MNZ6	WDR45B	0.537019	2.16217e-10	5.61528e-11
Q9H7D0|DOCK5	Q9H7D0	DOCK5	0.536817	9.46961e-10	2.345e-10
Q9Y679|AUP1	Q9Y679	AUP1	0.5367	1.86668e-09	4.50586e-10
O95772|STARD3NL	O95772	STARD3NL	0.536592	2.99188e-08	6.54804e-09
O95163|ELP1	O95163	ELP1	0.536032	1.4288e-13	4.68238e-14
Q9Y3D9|MRPS23	Q9Y3D9	MRPS23	0.535984	6.59019e-08	1.41819e-08
Q9UKZ9|PCOLCE2	Q9UKZ9	PCOLCE2	0.534186	0.00678795	0.000955636
Q86UD1|OAF	Q86UD1	OAF	0.533442	0.0043484	0.000621811
P35221|CTNNA1	P35221	CTNNA1	0.533004	7.52362e-09	1.71506e-09
P09543|CNP	P09543	CNP	0.532966	1.65413e-07	3.44053e-08
Q8WXF1|PSPC1	Q8WXF1	PSPC1	0.532615	2.19623e-15	8.43519e-16
Q16555|DPYSL2	Q16555	DPYSL2	0.532182	2.61305e-08	5.73575e-09
Q86X76|NIT1	Q86X76	NIT1	0.531373	7.1596e-10	1.78482e-10
Q13153|PAK1	Q13153	PAK1	0.530185	2.7187e-06	5.14673e-07
O14964|HGS	O14964	HGS	0.52983	4.30567e-09	1.00359e-09
P51688|SGSH	P51688	SGSH	0.527361	6.40343e-07	1.27025e-07
O94776|MTA2	O94776	MTA2	0.527281	1.96698e-08	4.35606e-09
Q8WWM7|ATXN2L	Q8WWM7	ATXN2L	0.526944	3.12052e-12	9.28038e-13
Q13283|G3BP1	Q13283	G3BP1	0.525969	1.27539e-12	3.87329e-13
Q07065|CKAP4	Q07065	CKAP4	0.525888	7.01871e-08	1.5052e-08
Q9BQE5|APOL2	Q9BQE5	APOL2	0.525544	1.60402e-10	4.21563e-11
P63010|AP2B1	P63010	AP2B1	0.524949	2.19782e-05	3.89752e-06
P62256|UBE2H	P62256	UBE2H	0.524181	5.08112e-07	1.01605e-07
P62847|RPS24	P62847	RPS24	0.523799	1.99444e-08	4.41425e-09
P10646|TFPI	P10646	TFPI	0.52305	0.000199534	3.25662e-05
Q9UKA9|PTBP2	Q9UKA9	PTBP2	0.522665	5.53989e-07	1.10424e-07
O00629|KPNA4	O00629	KPNA4	0.522121	4.00857e-11	1.0936e-11
Q9NX40|OCIAD1	Q9NX40	OCIAD1	0.521537	1.15986e-07	2.44243e-08
Q9NXV6|CDKN2AIP	Q9NXV6	CDKN2AIP	0.521251	3.86139e-11	1.05422e-11
Q13201|MMRN1	Q13201	MMRN1	0.52063	0.000585462	9.09753e-05
Q13057|COASY	Q13057	COASY	0.520309	5.72381e-09	1.31767e-09
Q99805|TM9SF2	Q99805	TM9SF2	0.520135	7.41355e-06	1.35529e-06
O15027|SEC16A	O15027	SEC16A	0.52003	1.26941e-11	3.57831e-12
Q13505|MTX1	Q13505	MTX1	0.519807	1.05854e-11	3.00662e-12
P49961|ENTPD1	P49961	ENTPD1	0.519479	1.16647e-06	2.2681e-07
Q14690|PDCD11	Q14690	PDCD11	0.519227	2.49125e-12	7.44454e-13
P50416|CPT1A	P50416	CPT1A	0.518933	8.52451e-08	1.81664e-08
P26022|PTX3	P26022	PTX3	0.518789	0.00574636	0.000814531
Q8NBJ9|SIDT2	Q8NBJ9	SIDT2	0.51874	0.000888755	0.000135729
Q13347|EIF3I	Q13347	EIF3I	0.518191	1.03632e-07	2.19468e-08
Q9P2J5|LARS1	Q9P2J5	LARS1	0.517444	1.06867e-06	2.08446e-07
Q01105|SET	Q01105	SET	0.516768	1.34574e-05	2.41752e-06
P30520|ADSS2	P30520	ADSS2	0.515938	5.9504e-09	1.36814e-09
Q06323|PSME1	Q06323	PSME1	0.51371	7.02505e-06	1.28996e-06
Q15046|KARS1	Q15046	KARS1	0.512178	2.24372e-09	5.3639e-10
P46063|RECQL	P46063	RECQL	0.511893	1.32557e-07	2.78197e-08
P50583|NUDT2	P50583	NUDT2	0.511771	4.5906e-08	9.97673e-09
Q99729|HNRNPAB	Q99729	HNRNPAB	0.511328	8.20646e-06	1.49293e-06
Q9NXN4|GDAP2	Q9NXN4	GDAP2	0.511026	8.00205e-14	2.68128e-14
Q7Z2K6|ERMP1	Q7Z2K6	ERMP1	0.51092	1.31467e-06	2.54432e-07
P24666|ACP1	P24666	ACP1	0.510662	2.2588e-09	5.39649e-10
Q8TDB6|DTX3L	Q8TDB6	DTX3L	0.509716	3.13934e-16	1.29082e-16
Q5T6V5|C9orf64	Q5T6V5	C9orf64	0.50858	1.92171e-07	3.97933e-08
Q96TA1|NIBAN2	Q96TA1	NIBAN2	0.507622	3.20823e-07	6.53451e-08
O75821|EIF3G	O75821	EIF3G	0.507584	1.70265e-09	4.12593e-10
Q8WUH6|TMEM263	Q8WUH6	TMEM263	0.506384	2.53824e-06	4.81977e-07
P02100|HBE1	P02100	HBE1	0.506327	0.000967572	0.000147223
P08962|CD63	P08962	CD63	0.506221	0.000384688	6.1205e-05
Q8N2G8|GHDC	Q8N2G8	GHDC	0.506077	6.82892e-08	1.46618e-08
P11172|UMPS	P11172	UMPS	0.50327	2.0545e-08	4.54179e-09
P49593|PPM1F	P49593	PPM1F	0.502808	1.08916e-05	1.96416e-06
Q15075|EEA1	Q15075	EEA1	0.501603	5.49493e-08	1.18867e-08
Q8TC07|TBC1D15	Q8TC07	TBC1D15	0.50074	3.15046e-11	8.62647e-12
O95831|AIFM1	O95831	AIFM1	0.50064	1.42826e-08	3.19335e-09
Q9NYF8|BCLAF1	Q9NYF8	BCLAF1	0.49818	1.52411e-10	4.01411e-11
P61026|RAB10	P61026	RAB10	0.497893	1.525e-06	2.93765e-07
Q03518|TAP1	Q03518	TAP1	0.497339	2.53014e-07	5.19479e-08
P62861|FAU	P62861	FAU	0.495477	0.00400503	0.000574693
P10114|RAP2A	P10114	RAP2A	0.494439	9.44774e-06	1.71123e-06
P01344|IGF2	P01344	IGF2	0.494273	0.0125668	0.00171923
Q9UL18|AGO1	Q9UL18	AGO1	0.493096	1.14057e-09	2.80581e-10
Q9BTZ2|DHRS4	Q9BTZ2	DHRS4	0.492732	1.60454e-06	3.08292e-07
Q6UB35|MTHFD1L	Q6UB35	MTHFD1L	0.492062	3.10669e-07	6.33462e-08
O75165|DNAJC13	O75165	DNAJC13	0.491086	1.04289e-11	2.96442e-12
P61088|UBE2N	P61088	UBE2N	0.490485	4.97694e-06	9.22051e-07
Q15118|PDK1	Q15118	PDK1	0.490338	4.56143e-12	1.33213e-12
Q92947|GCDH	Q92947	GCDH	0.489871	1.03329e-06	2.01967e-07
Q9BYZ2|LDHAL6B	Q9BYZ2	LDHAL6B	0.487955	0.000522214	8.19054e-05
P61513|RPL37A	P61513	RPL37A	0.487772	5.00181e-09	1.15933e-09
Q9NZD8|SPG21	Q9NZD8	SPG21	0.487253	3.43945e-07	6.98259e-08
Q9UNN5|FAF1	Q9UNN5	FAF1	0.487101	6.4976e-08	1.39908e-08
P61011|SRP54	P61011	SRP54	0.485838	3.10098e-10	7.92648e-11
Q9BPW8|NIPSNAP1	Q9BPW8	NIPSNAP1	0.485479	1.11834e-07	2.35634e-08
Q96BX8|MOB3A	Q96BX8	MOB3A	0.485215	1.65047e-12	4.97994e-13
Q8NC56|LEMD2	Q8NC56	LEMD2	0.483816	1.53447e-06	2.95438e-07
Q9UHL4|DPP7	Q9UHL4	DPP7	0.483038	9.42852e-06	1.70858e-06
P00390|GSR	P00390	GSR	0.482442	6.6437e-07	1.31582e-07
P15170|GSPT1	P15170	GSPT1	0.481908	3.21348e-06	6.05265e-07
Q08752|PPID	Q08752	PPID	0.481213	2.23079e-08	4.91985e-09
Q96RQ3|MCCC1	Q96RQ3	MCCC1	0.480621	4.07754e-10	1.03096e-10
P15924|DSP	P15924	DSP	0.479846	0.11532	0.0140638
Q9P2X3|IMPACT	Q9P2X3	IMPACT	0.479086	1.86809e-07	3.87259e-08
O43290|SART1	O43290	SART1	0.478467	0.000297891	4.78033e-05
Q9Y6C9|MTCH2	Q9Y6C9	MTCH2	0.4784	0.000219688	3.57305e-05
Q99439|CNN2	Q99439	CNN2	0.478066	0.0101115	0.00139821
Q07812|BAX	Q07812	BAX	0.476917	3.18404e-05	5.54624e-06
Q12768|WASHC5	Q12768	WASHC5	0.475249	3.67766e-08	8.02069e-09
O94788|ALDH1A2	O94788	ALDH1A2	0.474888	0.00266503	0.000389609
P31025|LCN1	P31025	LCN1	0.474422	0.113142	0.0138344
P83731|RPL24	P83731	RPL24	0.473431	1.46137e-05	2.62019e-06
Q9BUH6|PAXX	Q9BUH6	PAXX	0.472006	1.23367e-05	2.22155e-06
P55060|CSE1L	P55060	CSE1L	0.471902	4.43208e-07	8.90086e-08
Q9BTT0|ANP32E	Q9BTT0	ANP32E	0.470986	8.81034e-06	1.59733e-06
Q14160|SCRIB	Q14160	SCRIB	0.469281	6.31723e-09	1.44802e-09
Q8WZA0|LZIC	Q8WZA0	LZIC	0.468643	9.50455e-06	1.71985e-06
Q9NZ08|ERAP1	Q9NZ08	ERAP1	0.467559	2.92468e-06	5.51706e-07
Q6Y7W6|GIGYF2	Q6Y7W6	GIGYF2	0.467322	4.27071e-11	1.16256e-11
O95363|FARS2	O95363	FARS2	0.466372	5.6067e-10	1.409e-10
O14618|CCS	O14618	CCS	0.465302	2.49787e-05	4.39203e-06
Q9NS15|LTBP3	Q9NS15	LTBP3	0.46326	0.00237419	0.000349004
Q12899|TRIM26	Q12899	TRIM26	0.462751	4.97063e-09	1.15282e-09
P67870|CSNK2B	P67870	CSNK2B	0.462461	2.22478e-06	4.23751e-07
Q9UFN0|NIPSNAP3A	Q9UFN0	NIPSNAP3A	0.462276	5.92484e-06	1.09278e-06
Q5RKV6|EXOSC6	Q5RKV6	EXOSC6	0.46225	1.12269e-11	3.18398e-12
P21399|ACO1	P21399	ACO1	0.462237	2.82414e-05	4.94939e-06
Q15185|PTGES3	Q15185	PTGES3	0.462146	0.000114206	1.90311e-05
P10109|FDX1	P10109	FDX1	0.461704	0.0016453	0.000245046
P02538|KRT6A	P02538	KRT6A	0.459557	0.179363	0.0212826
O00587|MFNG	O00587	MFNG	0.459075	0.00702932	0.000987381
Q99442|SEC62	Q99442	SEC62	0.45822	1.40673e-07	2.94732e-08
Q9H910|JPT2	Q9H910	JPT2	0.457571	3.77297e-05	6.52636e-06
Q13617|CUL2	Q13617	CUL2	0.457165	0.000223326	3.62747e-05
O95571|ETHE1	O95571	ETHE1	0.456955	1.65686e-05	2.96215e-06
Q15181|PPA1	Q15181	PPA1	0.456769	0.000172326	2.83114e-05
Q9Y2X3|NOP58	Q9Y2X3	NOP58	0.455685	4.51018e-06	8.38911e-07
Q5T447|HECTD3	Q5T447	HECTD3	0.455239	1.22397e-08	2.74647e-09
O00505|KPNA3	O00505	KPNA3	0.455032	5.55161e-06	1.02495e-06
Q92841|DDX17	Q92841	DDX17	0.454807	3.62988e-05	6.29344e-06
Q13459|MYO9B	Q13459	MYO9B	0.4548	1.51674e-08	3.38105e-09
Q7Z3D6|DGLUCY	Q7Z3D6	DGLUCY	0.453787	4.48935e-10	1.13355e-10
P20774|OGN	P20774	OGN	0.453585	0.0462865	0.00592177
Q13217|DNAJC3	Q13217	DNAJC3	0.452862	2.43087e-05	4.28635e-06
Q04917|YWHAH	Q04917	YWHAH	0.452264	4.4265e-06	8.24167e-07
P59998|ARPC4	P59998	ARPC4	0.451925	4.61346e-09	1.07265e-09
O95965|ITGBL1	O95965	ITGBL1	0.451698	0.0041014	0.000588068
Q9Y3D0|CIAO2B	Q9Y3D0	CIAO2B	0.451029	3.48232e-08	7.59912e-09
O14745|SLC9A3R1	O14745	SLC9A3R1	0.450279	3.93091e-06	7.36305e-07
P20810|CAST	P20810	CAST	0.449754	0.000579011	9.00104e-05
Q7Z4H8|POGLUT3	Q7Z4H8	POGLUT3	0.449464	1.33114e-05	2.39244e-06
Q9UQ13|SHOC2	Q9UQ13	SHOC2	0.448756	4.67572e-08	1.01499e-08
Q9UPZ3|HPS5	Q9UPZ3	HPS5	0.447839	0.000132721	2.19693e-05
Q05397|PTK2	Q05397	PTK2	0.447324	7.8536e-06	1.43083e-06
P84095|RHOG	P84095	RHOG	0.447063	9.3463e-05	1.56726e-05
Q7Z6Z7|HUWE1	Q7Z6Z7	HUWE1	0.44669	1.11758e-06	2.17416e-07
Q969T9|WBP2	Q969T9	WBP2	0.445932	2.39732e-05	4.23118e-06
O15533|TAPBP	O15533	TAPBP	0.443405	0.000225967	3.66558e-05
Q96RP7|GAL3ST4	Q96RP7	GAL3ST4	0.442944	0.0138174	0.00188272
P51151|RAB9A	P51151	RAB9A	0.441856	0.000746928	0.000115011
O60826|CCDC22	O60826	CCDC22	0.441731	1.3496e-09	3.29396e-10
Q5JSH3|WDR44	Q5JSH3	WDR44	0.441461	1.10192e-10	2.92905e-11
Q13185|CBX3	Q13185	CBX3	0.440935	3.89163e-09	9.09929e-10
P78371|CCT2	P78371	CCT2	0.44049	0.00049159	7.73882e-05
O95747|OXSR1	O95747	OXSR1	0.440465	3.19429e-06	6.01955e-07
P25398|RPS12	P25398	RPS12	0.44046	2.38299e-05	4.20789e-06
Q9UJX2|CDC23	Q9UJX2	CDC23	0.440377	2.17572e-09	5.21805e-10
P01127|PDGFB	P01127	PDGFB	0.440248	0.00356693	0.000514202
Q7Z4W1|DCXR	Q7Z4W1	DCXR	0.440004	2.64946e-05	4.6498e-06
O14530|TXNDC9	O14530	TXNDC9	0.439401	1.06699e-05	1.92604e-06
P62913|RPL11	P62913	RPL11	0.438826	8.80851e-06	1.59733e-06
Q9GZZ1|NAA50	Q9GZZ1	NAA50	0.4385	3.95687e-08	8.61953e-09
Q96JD6|AKR1E2	Q96JD6	AKR1E2	0.438286	0.0149056	0.0020214
Q06481|APLP2	Q06481	APLP2	0.437841	0.000619652	9.61279e-05
P55036|PSMD4	P55036	PSMD4	0.437827	2.03345e-06	3.87903e-07
P13645|KRT10	P13645	KRT10	0.435952	0.300828	0.0344036
Q9NVJ2|ARL8B	Q9NVJ2	ARL8B	0.435336	0.000505068	7.94093e-05
O00214|LGALS8	O00214	LGALS8	0.435104	1.46668e-07	3.06776e-08
Q8WZA9|IRGQ	Q8WZA9	IRGQ	0.434585	7.80173e-06	1.42207e-06
Q9Y2D5|AKAP2	Q9Y2D5	AKAP2	0.433984	4.38722e-07	8.82026e-08
O00743|PPP6C	O00743	PPP6C	0.432649	1.85605e-06	3.55517e-07
O95159|ZFPL1	O95159	ZFPL1	0.432388	5.11185e-09	1.18263e-09
P60866|RPS20	P60866	RPS20	0.431565	7.55464e-06	1.37906e-06
Q9H444|CHMP4B	Q9H444	CHMP4B	0.430905	9.50365e-06	1.71985e-06
P08865|RPSA	P08865	RPSA	0.430156	0.000115914	1.92813e-05
Q9NZ45|CISD1	Q9NZ45	CISD1	0.429608	5.02424e-05	8.63071e-06
O15321|TM9SF1	O15321	TM9SF1	0.425393	2.35537e-11	6.52603e-12
P45877|PPIC	P45877	PPIC	0.424584	0.0273159	0.00358575
Q9Y478|PRKAB1	Q9Y478	PRKAB1	0.4243	2.70969e-09	6.40803e-10
P35475|IDUA	P35475	IDUA	0.423934	0.000964683	0.000146843
P41091|EIF2S3	P41091	EIF2S3	0.423729	1.21335e-06	2.35557e-07
P09237|MMP7	P09237	MMP7	0.423107	0.141635	0.0170665
Q9UI08|EVL	Q9UI08	EVL	0.422852	0.000713447	0.000110129
O15400|STX7	O15400	STX7	0.422789	3.68075e-06	6.90141e-07
P20645|M6PR	P20645	M6PR	0.42161	0.00108251	0.000164042
Q9UBQ7|GRHPR	Q9UBQ7	GRHPR	0.420757	8.17361e-06	1.48768e-06
P57764|GSDMD	P57764	GSDMD	0.420334	2.61695e-05	4.5949e-06
Q96FQ6|S100A16	Q96FQ6	S100A16	0.420125	0.000696762	0.000107642
P13747|HLA-E	P13747	HLA-E	0.419515	1.05905e-06	2.06784e-07
Q8IZ81|ELMOD2	Q8IZ81	ELMOD2	0.418765	1.20788e-09	2.96164e-10
Q13630|GFUS	Q13630	GFUS	0.417588	3.69016e-06	6.91557e-07
Q14764|MVP	Q14764	MVP	0.417115	1.92846e-06	3.68817e-07
Q86W92|PPFIBP1	Q86W92	PPFIBP1	0.41689	5.93703e-06	1.09448e-06
Q9UJU6|DBNL	Q9UJU6	DBNL	0.415278	0.00162402	0.000242263
Q9NZU5|LMCD1	Q9NZU5	LMCD1	0.414954	0.0597672	0.00754551
Q69YQ0|SPECC1L	Q69YQ0	SPECC1L	0.413676	0.00360502	0.000519493
Q9Y5P6|GMPPB	Q9Y5P6	GMPPB	0.413491	2.30674e-09	5.50396e-10
Q9Y237|PIN4	Q9Y237	PIN4	0.413486	1.93595e-06	3.7006e-07
P49792|RANBP2	P49792	RANBP2	0.413204	7.13472e-08	1.5292e-08
O60613|SELENOF	O60613	SELENOF	0.412819	7.11838e-06	1.30581e-06
O43809|NUDT21	O43809	NUDT21	0.412791	3.85067e-05	6.65458e-06
Q63HN8|RNF213	Q63HN8	RNF213	0.412545	1.78559e-05	3.18011e-06
Q02413|DSG1	Q02413	DSG1	0.411469	0.0906027	0.0112033
Q14157|UBAP2L	Q14157	UBAP2L	0.410661	1.23944e-08	2.77952e-09
P61020|RAB5B	P61020	RAB5B	0.41064	0.00010909	1.82274e-05
P47985|UQCRFS1	P47985	UQCRFS1	0.410464	0.000732549	0.000112844
Q96HD1|CRELD1	Q96HD1	CRELD1	0.410301	1.28507e-06	2.48961e-07
O14920|IKBKB	O14920	IKBKB	0.410173	1.57323e-06	3.02432e-07
P40616|ARL1	P40616	ARL1	0.410117	4.0068e-06	7.49016e-07
P52815|MRPL12	P52815	MRPL12	0.409364	1.03581e-08	2.33834e-09
O00626|CCL22	O00626	CCL22	0.40877	0.0111372	0.00153265
Q92692|NECTIN2	Q92692	NECTIN2	0.408631	7.75229e-07	1.52808e-07
Q9ULT8|HECTD1	Q9ULT8	HECTD1	0.407208	4.25505e-07	8.57303e-08
O95749|GGPS1	O95749	GGPS1	0.406766	2.77427e-06	5.24583e-07
Q00765|REEP5	Q00765	REEP5	0.40631	0.00377463	0.000543304
P30530|AXL	P30530	AXL	0.405315	7.96579e-05	1.34484e-05
P46108|CRK	P46108	CRK	0.405016	0.000929368	0.000141641
A1L0T0|ILVBL	A1L0T0	ILVBL	0.404672	5.42572e-05	9.29896e-06
Q5UCC4|EMC10	Q5UCC4	EMC10	0.403559	1.25949e-09	3.08399e-10
Q9BXS5|AP1M1	Q9BXS5	AP1M1	0.402952	3.54717e-06	6.65763e-07
Q9NPC4|A4GALT	Q9NPC4	A4GALT	0.401848	0.0354202	0.00458824
Q9H7M9|VSIR	Q9H7M9	VSIR	0.401539	8.49059e-07	1.67096e-07
Q9ULC4|MCTS1	Q9ULC4	MCTS1	0.400898	7.0766e-06	1.29878e-06
Q96DB5|RMDN1	Q96DB5	RMDN1	0.400422	2.82e-07	5.76265e-08
P54852|EMP3	P54852	EMP3	0.399914	0.015425	0.00208275
P48163|ME1	P48163	ME1	0.399617	0.0039611	0.000568826
Q6P1J9|CDC73	Q6P1J9	CDC73	0.399263	4.30893e-06	8.0308e-07
Q9Y5Y2|NUBP2	Q9Y5Y2	NUBP2	0.399077	2.87782e-07	5.87758e-08
Q14232|EIF2B1	Q14232	EIF2B1	0.398248	1.11714e-07	2.35513e-08
Q5W111|SPRYD7	Q5W111	SPRYD7	0.39816	2.3383e-05	4.13485e-06
O75822|EIF3J	O75822	EIF3J	0.397152	4.72019e-06	8.76225e-07
Q9UIA9|XPO7	Q9UIA9	XPO7	0.396395	8.13138e-09	1.85021e-09
A6NHR9|SMCHD1	A6NHR9	SMCHD1	0.396313	4.27958e-07	8.61316e-08
Q8N0W3|FCSK	Q8N0W3	FCSK	0.396311	2.79323e-06	5.27711e-07
Q13885|TUBB2A	Q13885	TUBB2A	0.396166	5.45105e-05	9.32952e-06
Q93062|RBPMS	Q93062	RBPMS	0.395402	0.00800923	0.00111703
Q9H9T3|ELP3	Q9H9T3	ELP3	0.395239	5.24308e-05	8.99422e-06
Q9BUL8|PDCD10	Q9BUL8	PDCD10	0.395034	1.32281e-07	2.77774e-08
P02462|COL4A1	P02462	COL4A1	0.394393	0.0291505	0.00381986
Q9UPN3|MACF1	Q9UPN3	MACF1	0.393487	1.99756e-06	3.81447e-07
O43865|AHCYL1	O43865	AHCYL1	0.391646	3.27294e-06	6.15533e-07
P83916|CBX1	P83916	CBX1	0.391425	9.98536e-06	1.80597e-06
P22087|FBL	P22087	FBL	0.390903	0.000273199	4.39354e-05
P62241|RPS8	P62241	RPS8	0.390778	4.25973e-06	7.94704e-07
P02747|C1QC	P02747	C1QC	0.389766	0.0691198	0.00867341
O95295|SNAPIN	O95295	SNAPIN	0.389479	5.60574e-09	1.29208e-09
O75676|RPS6KA4	O75676	RPS6KA4	0.389345	3.19045e-08	6.97444e-09
Q13740|ALCAM	Q13740	ALCAM	0.388834	0.00907745	0.00126083
P82979|SARNP	P82979	SARNP	0.388705	0.00042794	6.77111e-05
Q96P47|AGAP3	Q96P47	AGAP3	0.388618	5.29742e-09	1.22329e-09
P11021|HSPA5	P11021	HSPA5	0.38788	0.000810198	0.000124088
P06576|ATP5F1B	P06576	ATP5F1B	0.387838	0.0117606	0.00161606
Q9NYL9|TMOD3	Q9NYL9	TMOD3	0.38762	3.02911e-07	6.18318e-08
P53041|PPP5C	P53041	PPP5C	0.387554	0.000332409	5.31595e-05
Q9NQH7|XPNPEP3	Q9NQH7	XPNPEP3	0.387394	0.000558225	8.71423e-05
Q3SY69|ALDH1L2	Q3SY69	ALDH1L2	0.387331	4.32763e-06	8.06161e-07
P62277|RPS13	P62277	RPS13	0.387312	0.000229155	3.71245e-05
Q9Y6D5|ARFGEF2	Q9Y6D5	ARFGEF2	0.387128	4.41934e-09	1.02944e-09
Q86TI2|DPP9	Q86TI2	DPP9	0.386849	3.61116e-06	6.77434e-07
Q7L523|RRAGA	Q7L523	RRAGA	0.386384	2.84737e-05	4.98774e-06
Q658P3|STEAP3	Q658P3	STEAP3	0.385875	0.00317695	0.000460654
O15372|EIF3H	O15372	EIF3H	0.385115	6.86567e-06	1.26256e-06
Q96L92|SNX27	Q96L92	SNX27	0.384279	9.97073e-05	1.67122e-05
P09234|SNRPC	P09234	SNRPC	0.384233	2.04442e-05	3.63241e-06
P22105|TNXB	P22105	TNXB	0.382651	0.087773	0.0108786
Q9HAB8|PPCS	Q9HAB8	PPCS	0.381532	0.0001693	2.7851e-05
P78406|RAE1	P78406	RAE1	0.38136	1.19767e-06	2.32633e-07
P01034|CST3	P01034	CST3	0.381191	0.00250101	0.000366492
Q9Y376|CAB39	Q9Y376	CAB39	0.380427	0.000506332	7.95745e-05
P61812|TGFB2	P61812	TGFB2	0.379443	0.0173334	0.00232779
P51809|VAMP7	P51809	VAMP7	0.378205	2.76853e-07	5.66991e-08
P09914|IFIT1	P09914	IFIT1	0.376305	0.00259256	0.000379758
Q9H832|UBE2Z	Q9H832	UBE2Z	0.376273	0.000118451	1.96857e-05
Q86V88|MDP1	Q86V88	MDP1	0.376206	0.00078371	0.000120278
P83436|COG7	P83436	COG7	0.376019	2.031e-08	4.4925e-09
Q8TDP1|RNASEH2C	Q8TDP1	RNASEH2C	0.375694	1.33094e-09	3.25054e-10
Q92954|PRG4	Q92954	PRG4	0.374938	0.0265938	0.00349959
P46777|RPL5	P46777	RPL5	0.374912	0.00140539	0.00021083
Q08431|MFGE8	Q08431	MFGE8	0.374712	0.127513	0.01549
P51153|RAB13	P51153	RAB13	0.374606	5.73564e-09	1.31958e-09
P22234|PAICS	P22234	PAICS	0.374419	2.02683e-06	3.86838e-07
Q9NZN8|CNOT2	Q9NZN8	CNOT2	0.374191	2.77527e-06	5.24583e-07
Q13510|ASAH1	Q13510	ASAH1	0.374168	0.00394928	0.000567567
Q70E73|RAPH1	Q70E73	RAPH1	0.373531	0.0014995	0.000224317
P48147|PREP	P48147	PREP	0.37266	0.00405375	0.00058146
Q9UHV9|PFDN2	Q9UHV9	PFDN2	0.372194	1.57113e-06	3.02184e-07
P19256|CD58	P19256	CD58	0.372006	3.64281e-05	6.31292e-06
P14868|DARS1	P14868	DARS1	0.371878	0.00433199	0.000619701
Q02818|NUCB1	Q02818	NUCB1	0.371858	0.000112266	1.8733e-05
Q8IWZ3|ANKHD1	Q8IWZ3	ANKHD1	0.369961	8.76724e-09	1.99125e-09
Q9UIC8|LCMT1	Q9UIC8	LCMT1	0.368467	3.04291e-05	5.31281e-06
Q86SX6|GLRX5	Q86SX6	GLRX5	0.368383	4.85912e-10	1.22442e-10
Q15819|UBE2V2	Q15819	UBE2V2	0.367452	0.00246859	0.000362024
Q13144|EIF2B5	Q13144	EIF2B5	0.366973	4.84504e-08	1.05113e-08
P10768|ESD	P10768	ESD	0.36558	0.0027136	0.000396242
Q04446|GBE1	Q04446	GBE1	0.365478	0.00244148	0.000358191
O43684|BUB3	O43684	BUB3	0.365414	1.1385e-05	2.05215e-06
Q4KMP7|TBC1D10B	Q4KMP7	TBC1D10B	0.364854	1.6156e-06	3.10097e-07
P15927|RPA2	P15927	RPA2	0.364245	2.51544e-06	4.78135e-07
Q9H8Y8|GORASP2	Q9H8Y8	GORASP2	0.364201	0.000436817	6.90277e-05
Q9H1Y0|ATG5	Q9H1Y0	ATG5	0.363642	7.51356e-05	1.27136e-05
Q99570|PIK3R4	Q99570	PIK3R4	0.363304	2.35912e-05	4.16772e-06
Q53FT3|HIKESHI	Q53FT3	HIKESHI	0.362757	4.44351e-05	7.66135e-06
P62195|PSMC5	P62195	PSMC5	0.362538	8.95981e-05	1.50651e-05
Q99417|MYCBP	Q99417	MYCBP	0.361917	2.45718e-05	4.32864e-06
P55265|ADAR	P55265	ADAR	0.361462	0.000523438	8.20208e-05
P12081|HARS	P12081	HARS	0.361379	0.000434817	6.87409e-05
P48745|CCN3	P48745	CCN3	0.361218	0.0824937	0.0102482
P09012|SNRPA	P09012	SNRPA	0.359493	0.000362926	5.78661e-05
Q15018|ABRAXAS2	Q15018	ABRAXAS2	0.359314	9.99106e-08	2.11827e-08
Q9BXK5|BCL2L13	Q9BXK5	BCL2L13	0.359288	0.000459714	7.25537e-05
Q687X5|STEAP4	Q687X5	STEAP4	0.358216	0.0103919	0.00143485
O60449|LY75	O60449	LY75	0.357399	0.00724465	0.00101457
P07099|EPHX1	P07099	EPHX1	0.356495	0.0208113	0.00276795
Q9NTX5|ECHDC1	Q9NTX5	ECHDC1	0.355886	8.033e-05	1.35557e-05
P17931|LGALS3	P17931	LGALS3	0.355741	0.0365905	0.00473325
P61964|WDR5	P61964	WDR5	0.354418	0.00605153	0.000855189
Q9H446|RWDD1	Q9H446	RWDD1	0.352405	1.96848e-05	3.49914e-06
P11387|TOP1	P11387	TOP1	0.351925	0.00196369	0.000290263
Q14644|RASA3	Q14644	RASA3	0.350784	0.00016664	2.74472e-05
Q9UHB9|SRP68	Q9UHB9	SRP68	0.350477	0.000122051	2.02751e-05
P12273|PIP	P12273	PIP	0.348953	0.224677	0.0262502
P34897|SHMT2	P34897	SHMT2	0.34843	0.00063343	9.81836e-05
P08754|GNAI3	P08754	GNAI3	0.348173	4.00357e-06	7.48943e-07
Q08AF3|SLFN5	Q08AF3	SLFN5	0.34805	1.67353e-05	2.98766e-06
P49863|GZMK	P49863	GZMK	0.348047	0.00934238	0.00129618
Q9NUB1|ACSS1	Q9NUB1	ACSS1	0.347705	2.75568e-06	5.21409e-07
Q92600|CNOT9	Q92600	CNOT9	0.347566	1.85263e-08	4.11259e-09
Q9BU23|LMF2	Q9BU23	LMF2	0.346986	3.17399e-05	5.53389e-06
P47914|RPL29	P47914	RPL29	0.346516	0.0336992	0.00438204
P00748|F12	P00748	F12	0.345875	0.0875015	0.0108486
Q9Y6U3|SCIN	Q9Y6U3	SCIN	0.345831	0.0106246	0.00146643
O15511|ARPC5	O15511	ARPC5	0.345369	8.91511e-05	1.49967e-05
Q96C23|GALM	Q96C23	GALM	0.3453	0.00107786	0.000163404
Q9BUJ2|HNRNPUL1	Q9BUJ2	HNRNPUL1	0.345181	0.00535731	0.00076141
O95486|SEC24A	O95486	SEC24A	0.344248	8.74734e-06	1.58745e-06
P47813|EIF1AX	P47813	EIF1AX	0.344222	0.00177042	0.000262841
O60220|TIMM8A	O60220	TIMM8A	0.344184	6.78158e-09	1.5497e-09
Q96P70|IPO9	Q96P70	IPO9	0.343246	2.73604e-05	4.79724e-06
Q6QNY1|BLOC1S2	Q6QNY1	BLOC1S2	0.341841	5.90835e-07	1.1758e-07
Q6PCB0|VWA1	Q6PCB0	VWA1	0.341737	0.0106584	0.00147033
O94888|UBXN7	O94888	UBXN7	0.340299	2.85567e-14	9.90686e-15
O95352|ATG7	O95352	ATG7	0.339797	0.000260005	4.18858e-05
P55884|EIF3B	P55884	EIF3B	0.338248	7.17968e-05	1.21708e-05
Q16706|MAN2A1	Q16706	MAN2A1	0.337774	9.05777e-05	1.52161e-05
O75306|NDUFS2	O75306	NDUFS2	0.336968	4.13795e-07	8.35357e-08
Q14728|MFSD10	Q14728	MFSD10	0.336966	0.00056286	8.77924e-05
P30043|BLVRB	P30043	BLVRB	0.336736	0.0100742	0.00139408
Q9P270|SLAIN2	Q9P270	SLAIN2	0.336195	2.47787e-05	4.36097e-06
O60885|BRD4	O60885	BRD4	0.336187	0.00125404	0.000189114
P14866|HNRNPL	P14866	HNRNPL	0.335786	6.91014e-05	1.17245e-05
Q96A33|CCDC47	Q96A33	CCDC47	0.335778	0.00127569	0.000192223
P42166|TMPO	P42166	TMPO	0.33565	6.29154e-06	1.15812e-06
Q8WTS6|SETD7	Q8WTS6	SETD7	0.335618	0.00439791	0.000628409
P16333|NCK1	P16333	NCK1	0.334832	5.00286e-05	8.59795e-06
Q14789|GOLGB1	Q14789	GOLGB1	0.334517	8.53895e-05	1.43834e-05
P06396|GSN	P06396	GSN	0.334353	0.000809072	0.000123966
P09525|ANXA4	P09525	ANXA4	0.3333	0.00153993	0.000229996
Q14314|FGL2	Q14314	FGL2	0.333117	0.0723689	0.00905978
P51397|DAP	P51397	DAP	0.332991	0.133763	0.0161807
Q9NZL9|MAT2B	Q9NZL9	MAT2B	0.33266	2.91419e-05	5.1e-06
O43447|PPIH	O43447	PPIH	0.332255	5.00961e-06	9.27642e-07
P55145|MANF	P55145	MANF	0.332096	0.000731108	0.000112669
P62072|TIMM10	P62072	TIMM10	0.332072	1.22113e-10	3.23211e-11
O15355|PPM1G	O15355	PPM1G	0.331683	9.69618e-09	2.19156e-09
P78537|BLOC1S1	P78537	BLOC1S1	0.330641	1.50178e-06	2.89442e-07
P54578|USP14	P54578	USP14	0.329467	7.3424e-05	1.24353e-05
O43676|NDUFB3	O43676	NDUFB3	0.329098	0.0016358	0.000243825
Q16629|SRSF7	Q16629	SRSF7	0.328883	0.00275012	0.000401417
Q9NUQ8|ABCF3	Q9NUQ8	ABCF3	0.328746	4.17294e-05	7.20485e-06
Q9UHJ6|SHPK	Q9UHJ6	SHPK	0.328676	0.00163335	0.000243557
P07437|TUBB	P07437	TUBB	0.328348	0.00186677	0.000276375
P54289|CACNA2D1	P54289	CACNA2D1	0.328193	0.0138798	0.00188934
Q9NYL4|FKBP11	Q9NYL4	FKBP11	0.328169	0.000526752	8.25055e-05
Q9NNW7|TXNRD2	Q9NNW7	TXNRD2	0.327808	6.98819e-06	1.28382e-06
Q9UNE7|STUB1	Q9UNE7	STUB1	0.327231	0.00294484	0.000428666
Q96JJ7|TMX3	Q96JJ7	TMX3	0.326985	0.000253034	4.0798e-05
Q86V48|LUZP1	Q86V48	LUZP1	0.326277	1.45524e-05	2.61045e-06
O14787|TNPO2	O14787	TNPO2	0.326258	1.65381e-05	2.95811e-06
P04181|OAT	P04181	OAT	0.326077	0.00320324	0.000463926
O15212|PFDN6	O15212	PFDN6	0.325561	0.000330486	5.28746e-05
P16298|PPP3CB	P16298	PPP3CB	0.323883	0.000200068	3.2639e-05
Q9NTJ5|SACM1L	Q9NTJ5	SACM1L	0.323782	8.98217e-05	1.50959e-05
Q14738|PPP2R5D	Q14738	PPP2R5D	0.323476	0.00237984	0.000349559
P09913|IFIT2	P09913	IFIT2	0.323156	0.0254879	0.00336356
Q9NQ48|LZTFL1	Q9NQ48	LZTFL1	0.322914	2.04532e-06	3.89967e-07
P78559|MAP1A	P78559	MAP1A	0.322403	0.000105827	1.76902e-05
Q6P1N0|CC2D1A	Q6P1N0	CC2D1A	0.32108	0.000183431	3.00036e-05
Q96GK7|FAHD2A	Q96GK7	FAHD2A	0.320942	0.000569134	8.85985e-05
P42566|EPS15	P42566	EPS15	0.320396	0.000371979	5.92588e-05
P04424|ASL	P04424	ASL	0.319595	1.22212e-05	2.20181e-06
P25098|GRK2	P25098	GRK2	0.319554	2.35895e-05	4.16772e-06
Q9BTY7|HGH1	Q9BTY7	HGH1	0.319516	0.000201052	3.27853e-05
Q8WYA6|CTNNBL1	Q8WYA6	CTNNBL1	0.319288	0.00170743	0.000253893
P52788|SMS	P52788	SMS	0.318042	0.000502104	7.89766e-05
Q9P0M6|MACROH2A2	Q9P0M6	MACROH2A2	0.31766	0.000521089	8.17902e-05
O00300|TNFRSF11B	O00300	TNFRSF11B	0.317331	0.1807	0.021414
Q92526|CCT6B	Q92526	CCT6B	0.316077	0.00781357	0.00109056
Q9NX24|NHP2	Q9NX24	NHP2	0.315607	0.000578709	9.0001e-05
O43854|EDIL3	O43854	EDIL3	0.315094	0.246044	0.0285764
Q8IWB7|WDFY1	Q8IWB7	WDFY1	0.314979	3.0048e-05	5.25118e-06
O00429|DNM1L	O00429	DNM1L	0.314485	0.000303957	4.87348e-05
Q9H223|EHD4	Q9H223	EHD4	0.31394	0.000899227	0.000137216
P80188|LCN2	P80188	LCN2	0.313763	0.076982	0.00959542
Q9Y2Y8|PRG3	Q9Y2Y8	PRG3	0.312958	0.00538425	0.000764948
Q9HCU5|PREB	Q9HCU5	PREB	0.312828	1.82606e-06	3.49952e-07
Q9UG63|ABCF2	Q9UG63	ABCF2	0.312298	2.46887e-05	4.34718e-06
P12956|XRCC6	P12956	XRCC6	0.311776	0.00209456	0.000308385
Q96PE7|MCEE	Q96PE7	MCEE	0.308398	5.90881e-05	1.00852e-05
Q9Y608|LRRFIP2	Q9Y608	LRRFIP2	0.307952	0.000246981	3.98739e-05
Q05519|SRSF11	Q05519	SRSF11	0.307452	8.41684e-05	1.41906e-05
Q9UIJ7|AK3	Q9UIJ7	AK3	0.30636	0.0135926	0.00185412
O94760|DDAH1	O94760	DDAH1	0.305905	0.00100299	0.000152363
Q02978|SLC25A11	Q02978	SLC25A11	0.305779	0.000337058	5.38797e-05
P63165|SUMO1	P63165	SUMO1	0.30422	0.0212992	0.00283082
P04083|ANXA1	P04083	ANXA1	0.304002	0.0757418	0.00945347
P28070|PSMB4	P28070	PSMB4	0.303797	0.0140051	0.00190413
P41252|IARS1	P41252	IARS1	0.303703	0.000170826	2.80773e-05
O95197|RTN3	O95197	RTN3	0.3036	0.0260278	0.00343115
Q9UMX0|UBQLN1	Q9UMX0	UBQLN1	0.302469	0.000722824	0.00011153
O14980|XPO1	O14980	XPO1	0.300085	0.0014492	0.000216879
O14874|BCKDK	O14874	BCKDK	0.299958	0.0016991	0.000252756
Q96BY6|DOCK10	Q96BY6	DOCK10	0.298691	0.000407125	6.4582e-05
Q8IZQ5|SELENOH	Q8IZQ5	SELENOH	0.297632	0.00851117	0.00118438
O15143|ARPC1B	O15143	ARPC1B	0.297469	0.0188801	0.0025246
Q9Y6M9|NDUFB9	Q9Y6M9	NDUFB9	0.29662	0.000176078	2.88389e-05
P25325|MPST	P25325	MPST	0.296449	0.000175336	2.87299e-05
Q07954|LRP1	Q07954	LRP1	0.29599	0.00980296	0.00135755
P12270|TPR	P12270	TPR	0.295369	5.85941e-06	1.08124e-06
Q02878|RPL6	Q02878	RPL6	0.295368	0.00152585	0.000227983
P16278|GLB1	P16278	GLB1	0.294702	0.0106607	0.00147033
Q96F85|CNRIP1	Q96F85	CNRIP1	0.294265	0.0118774	0.0016315
P31946|YWHAB	P31946	YWHAB	0.293995	0.0170137	0.00228569
P69891|HBG1	P69891	HBG1	0.29391	0.240594	0.0280046
P14324|FDPS	P14324	FDPS	0.292887	0.00431952	0.000618155
P37802|TAGLN2	P37802	TAGLN2	0.291999	0.271604	0.0313595
Q15366|PCBP2	Q15366	PCBP2	0.290572	0.000394732	6.27763e-05
P20930|FLG	P20930	FLG	0.290253	0.0992035	0.0122263
Q9NR99|MXRA5	Q9NR99	MXRA5	0.289763	0.113863	0.0139044
O14972|VPS26C	O14972	VPS26C	0.289757	0.00366641	0.000528135
P37108|SRP14	P37108	SRP14	0.289538	0.00395925	0.00056878
Q00796|SORD	Q00796	SORD	0.289475	0.0178829	0.00239814
Q9HC38|GLOD4	Q9HC38	GLOD4	0.289434	0.0124623	0.00170556
Q8TAT6|NPLOC4	Q8TAT6	NPLOC4	0.289257	0.000327748	5.24815e-05
P07355|ANXA2	P07355	ANXA2	0.288385	0.00823441	0.00114758
Q9H2K8|TAOK3	Q9H2K8	TAOK3	0.287263	0.000223143	3.62607e-05
O95861|BPNT1	O95861	BPNT1	0.287209	0.000971983	0.000147774
Q9NZ01|TECR	Q9NZ01	TECR	0.286596	0.00708849	0.000994943
P53602|MVD	P53602	MVD	0.285262	0.00293456	0.000427335
O95299|NDUFA10	O95299	NDUFA10	0.283975	3.36957e-07	6.8519e-08
O15460|P4HA2	O15460	P4HA2	0.283959	0.007159	0.00100408
P19022|CDH2	P19022	CDH2	0.283835	0.024298	0.00321563
O43169|CYB5B	O43169	CYB5B	0.28304	0.000213626	3.479e-05
P14621|ACYP2	P14621	ACYP2	0.281604	0.00142873	0.000213987
Q8NBU5|ATAD1	Q8NBU5	ATAD1	0.279146	0.000329114	5.26777e-05
P40123|CAP2	P40123	CAP2	0.277995	0.0477151	0.00608367
O95456|PSMG1	O95456	PSMG1	0.277686	0.00307044	0.000446251
O75964|ATP5MG	O75964	ATP5MG	0.277639	0.00730938	0.00102248
Q6P179|ERAP2	Q6P179	ERAP2	0.277579	0.00196815	0.000290691
Q16890|TPD52L1	Q16890	TPD52L1	0.277061	0.0190642	0.00254739
Q9BZZ5|API5	Q9BZZ5	API5	0.275548	0.000648002	0.000100359
P14854|COX6B1	P14854	COX6B1	0.275118	0.00643335	0.000907427
Q07817|BCL2L1	Q07817	BCL2L1	0.27454	0.000225524	3.66042e-05
Q9NVI7|ATAD3A	Q9NVI7	ATAD3A	0.273732	0.0174817	0.00234687
Q9Y2T2|AP3M1	Q9Y2T2	AP3M1	0.273426	0.00013146	2.17701e-05
Q9Y371|SH3GLB1	Q9Y371	SH3GLB1	0.273076	0.00102053	0.000154902
P08574|CYC1	P08574	CYC1	0.272708	0.00398307	0.000571762
Q86X83|COMMD2	Q86X83	COMMD2	0.272528	0.0256564	0.00338459
Q9H3N1|TMX1	Q9H3N1	TMX1	0.272066	0.00140463	0.0002108
P62854|RPS26	P62854	RPS26	0.270827	0.00870453	0.00120993
P27348|YWHAQ	P27348	YWHAQ	0.270372	0.0158968	0.00214335
Q92609|TBC1D5	Q92609	TBC1D5	0.270173	4.0044e-06	7.48943e-07
P51114|FXR1	P51114	FXR1	0.267164	1.87721e-05	3.3385e-06
P37840|SNCA	P37840	SNCA	0.26628	0.0248639	0.00328352
P37198|NUP62	P37198	NUP62	0.266019	8.47341e-05	1.42795e-05
Q13573|SNW1	Q13573	SNW1	0.265485	0.000357086	5.69837e-05
Q15121|PEA15	Q15121	PEA15	0.263587	0.0314582	0.00410065
Q7Z5G4|GOLGA7	Q7Z5G4	GOLGA7	0.263176	0.000172906	2.83817e-05
Q9UHY1|NRBP1	Q9UHY1	NRBP1	0.261551	6.50903e-05	1.10641e-05
Q6PEZ8|PODNL1	Q6PEZ8	PODNL1	0.261357	0.127939	0.0155266
Q9BQ61|TRIR	Q9BQ61	TRIR	0.261189	0.0012661	0.000190856
Q15005|SPCS2	Q15005	SPCS2	0.260649	0.00249668	0.000366001
P17980|PSMC3	P17980	PSMC3	0.259269	0.0780173	0.00971796
Q9GZT3|SLIRP	Q9GZT3	SLIRP	0.259084	0.0106696	0.00147101
Q96M96|FGD4	Q96M96	FGD4	0.258901	0.00313434	0.000455008
Q9HD26|GOPC	Q9HD26	GOPC	0.25837	0.00111721	0.000168957
P29728|OAS2	P29728	OAS2	0.25805	0.0225012	0.00298738
P13073|COX4I1	P13073	COX4I1	0.258007	0.0272082	0.00357413
O60513|B4GALT4	O60513	B4GALT4	0.257242	0.0435664	0.00559422
Q6UWF9|FAM180A	Q6UWF9	FAM180A	0.255884	0.0684444	0.00859444
Q9H269|VPS16	Q9H269	VPS16	0.255709	0.00172736	0.000256652
P09211|GSTP1	P09211	GSTP1	0.255282	0.0768316	0.00957987
Q92888|ARHGEF1	Q92888	ARHGEF1	0.255216	0.00660654	0.000931151
Q9Y3F4|STRAP	Q9Y3F4	STRAP	0.255174	0.00464405	0.000662056
O43741|PRKAB2	O43741	PRKAB2	0.252837	0.00181573	0.000269138
Q15155|NOMO1	Q15155	NOMO1	0.252577	0.00131981	0.000198784
P09429|HMGB1	P09429	HMGB1	0.25216	0.123721	0.015049
Q96A26|FAM162A	Q96A26	FAM162A	0.251718	0.0377853	0.00488273
P39019|RPS19	P39019	RPS19	0.249883	0.0451719	0.0057891
Q09161|NCBP1	Q09161	NCBP1	0.24957	0.000138326	2.28666e-05
Q8TBC4|UBA3	Q8TBC4	UBA3	0.248893	0.000778219	0.000119533
P05114|HMGN1	P05114	HMGN1	0.24889	0.132145	0.0160006
Q9HAV7|GRPEL1	Q9HAV7	GRPEL1	0.248055	0.000758486	0.000116681
Q969X5|ERGIC1	Q969X5	ERGIC1	0.247665	0.00182077	0.000269779
P20160|AZU1	P20160	AZU1	0.247393	0.273887	0.0315743
Q96PU8|QKI	Q96PU8	QKI	0.247329	0.0072922	0.00102046
Q14011|CIRBP	Q14011	CIRBP	0.247291	0.0296637	0.0038803
Q9H8L6|MMRN2	Q9H8L6	MMRN2	0.247227	0.0882391	0.0109328
P62312|LSM6	P62312	LSM6	0.247214	0.00682627	0.000960306
P10644|PRKAR1A	P10644	PRKAR1A	0.247003	0.0086469	0.00120237
Q5EBL4|RILPL1	Q5EBL4	RILPL1	0.246087	0.0270561	0.00355665
Q9BY43|CHMP4A	Q9BY43	CHMP4A	0.245857	0.000569216	8.85985e-05
Q9H1E3|NUCKS1	Q9H1E3	NUCKS1	0.245282	0.218557	0.0256073
Q15517|CDSN	Q15517	CDSN	0.244354	0.317145	0.0361477
Q9NRN7|AASDHPPT	Q9NRN7	AASDHPPT	0.244054	0.000862695	0.000131857
Q8NE71|ABCF1	Q8NE71	ABCF1	0.243891	0.0115407	0.00158642
P38646|HSPA9	P38646	HSPA9	0.243836	0.0245483	0.0032453
O00585|CCL21	O00585	CCL21	0.243374	0.123617	0.0150412
Q93008|USP9X	Q93008	USP9X	0.242782	0.0016827	0.000250415
P45985|MAP2K4	P45985	MAP2K4	0.242501	0.000342275	5.46903e-05
Q9HDC9|APMAP	Q9HDC9	APMAP	0.241726	0.0338777	0.00440065
Q15628|TRADD	Q15628	TRADD	0.241566	0.0011212	0.000169424
Q2TAL8|QRICH1	Q2TAL8	QRICH1	0.241552	0.00197896	0.000292172
P53618|COPB1	P53618	COPB1	0.240197	0.000748592	0.00011522
Q8NBX0|SCCPDH	Q8NBX0	SCCPDH	0.239268	0.0475407	0.00606559
Q9BY32|ITPA	Q9BY32	ITPA	0.238324	0.00925527	0.00128457
P61769|B2M	P61769	B2M	0.238197	0.0586393	0.00741566
Q9NZ32|ACTR10	Q9NZ32	ACTR10	0.237999	0.00861323	0.00119813
Q15008|PSMD6	Q15008	PSMD6	0.237571	0.011081	0.00152547
Q5T749|KPRP	Q5T749	KPRP	0.237455	0.38054	0.042682
Q9NZT1|CALML5	Q9NZT1	CALML5	0.237453	0.358694	0.0404507
P36776|LONP1	P36776	LONP1	0.237345	0.0275977	0.00362019
Q05086|UBE3A	Q05086	UBE3A	0.236973	0.00375363	0.00054049
Q9P2R3|ANKFY1	Q9P2R3	ANKFY1	0.236792	0.00936312	0.00129857
O43583|DENR	O43583	DENR	0.234733	0.00565802	0.000802315
Q9UI30|TRMT112	Q9UI30	TRMT112	0.234449	1.04494e-05	1.88807e-06
P49770|EIF2B2	P49770	EIF2B2	0.234383	0.000125711	2.08459e-05
Q08554|DSC1	Q08554	DSC1	0.234193	0.345384	0.0391272
Q9H6S3|EPS8L2	Q9H6S3	EPS8L2	0.233386	0.0420578	0.00540673
Q8N0V4|LGI2	Q8N0V4	LGI2	0.232965	0.00694151	0.000975415
Q15758|SLC1A5	Q15758	SLC1A5	0.232562	0.0123614	0.00169362
Q9HAV0|GNB4	Q9HAV0	GNB4	0.231796	0.0385754	0.00497792
P48960|ADGRE5	P48960	ADGRE5	0.230794	0.0624726	0.00786841
Q13442|PDAP1	Q13442	PDAP1	0.230472	0.0350936	0.00454924
P50213|IDH3A	P50213	IDH3A	0.230166	0.0129081	0.00176463
Q08379|GOLGA2	Q08379	GOLGA2	0.230146	0.00318192	0.000461196
Q92896|GLG1	Q92896	GLG1	0.228076	0.00437236	0.000624996
O43708|GSTZ1	O43708	GSTZ1	0.227953	0.00620834	0.000877016
Q9BVK6|TMED9	Q9BVK6	TMED9	0.2278	0.0199976	0.00266733
P05023|ATP1A1	P05023	ATP1A1	0.227501	0.0232967	0.0030875
Q15843|NEDD8	Q15843	NEDD8	0.22724	0.0730566	0.00914281
Q14677|CLINT1	Q14677	CLINT1	0.226671	0.00489782	0.000697434
O14976|GAK	O14976	GAK	0.226355	0.00334725	0.000483843
O75718|CRTAP	O75718	CRTAP	0.225467	0.0401574	0.00516955
Q15369|ELOC	Q15369	ELOC	0.2253	0.0308602	0.00402692
P28676|GCA	P28676	GCA	0.224552	0.0528405	0.00671879
O60879|DIAPH2	O60879	DIAPH2	0.224495	0.00751182	0.00104923
Q9Y259|CHKB	Q9Y259	CHKB	0.224145	0.00410856	0.000588869
Q75N90|FBN3	Q75N90	FBN3	0.223407	0.160849	0.0192018
Q07955|SRSF1	Q07955	SRSF1	0.222989	0.0149706	0.00202715
Q13361|MFAP5	Q13361	MFAP5	0.222862	0.167042	0.0199029
Q9H9A6|LRRC40	Q9H9A6	LRRC40	0.221941	0.033715	0.00438257
Q8NEZ5|FBXO22	Q8NEZ5	FBXO22	0.220242	0.0016411	0.000244517
P18085|ARF4	P18085	ARF4	0.219868	0.0346748	0.00449949
A1L4H1|SSC5D	A1L4H1	SSC5D	0.217153	0.308023	0.0351725
Q13200|PSMD2	Q13200	PSMD2	0.217126	0.0219621	0.00291788
P62244|RPS15A	P62244	RPS15A	0.216438	0.0542131	0.00688862
O94886|TMEM63A	O94886	TMEM63A	0.215851	0.0273565	0.00358982
Q7KZF4|SND1	Q7KZF4	SND1	0.215363	0.00817046	0.00113909
O00410|IPO5	O00410	IPO5	0.21517	0.00838372	0.00116752
Q93009|USP7	Q93009	USP7	0.214719	0.00316927	0.00045972
O75152|ZC3H11A	O75152	ZC3H11A	0.214008	0.000415727	6.58625e-05
Q12797|ASPH	Q12797	ASPH	0.211748	0.0230971	0.003064
Q9Y333|LSM2	Q9Y333	LSM2	0.210556	0.0163949	0.00220573
P52272|HNRNPM	P52272	HNRNPM	0.209828	0.109279	0.0133928
Q9Y5R8|TRAPPC1	Q9Y5R8	TRAPPC1	0.2088	0.0773065	0.00963264
O75251|NDUFS7	O75251	NDUFS7	0.208743	0.00507429	0.000722288
Q9NRX2|MRPL17	Q9NRX2	MRPL17	0.208557	0.00449519	0.000641325
Q8WVJ2|NUDCD2	Q8WVJ2	NUDCD2	0.20719	0.00679882	0.000956806
Q9UN86|G3BP2	Q9UN86	G3BP2	0.206776	0.0195676	0.00261371
P17661|DES	P17661	DES	0.206161	0.34393	0.0389862
P17844|DDX5	P17844	DDX5	0.20609	0.0140379	0.0019072
Q53EL6|PDCD4	Q53EL6	PDCD4	0.20603	0.0151742	0.00205112
Q9Y265|RUVBL1	Q9Y265	RUVBL1	0.205773	0.0161861	0.00217921
O43674|NDUFB5	O43674	NDUFB5	0.205652	0.000648645	0.000100375
Q9BV38|WDR18	Q9BV38	WDR18	0.205301	0.00218067	0.00032081
Q9BTD8|RBM42	Q9BTD8	RBM42	0.205015	0.00541491	0.000768719
Q92973|TNPO1	Q92973	TNPO1	0.204076	0.0603294	0.00761134
O95373|IPO7	O95373	IPO7	0.204061	0.0438381	0.00562591
Q13526|PIN1	Q13526	PIN1	0.203944	0.046806	0.00598003
P56377|AP1S2	P56377	AP1S2	0.203591	0.0201533	0.00268618
P62979|RPS27A	P62979	RPS27A	0.202956	0.0134206	0.00183201
Q9NQE9|HINT3	Q9NQE9	HINT3	0.202638	0.00265583	0.000388416
Q8TER5|ARHGEF40	Q8TER5	ARHGEF40	0.202098	0.000231933	3.75582e-05
P00167|CYB5A	P00167	CYB5A	0.202054	0.0199371	0.00266022
Q6XQN6|NAPRT	Q6XQN6	NAPRT	0.201949	0.047438	0.00605455
Q9NRR1|CYTL1	Q9NRR1	CYTL1	0.201482	0.160102	0.0191311
P51808|DYNLT3	P51808	DYNLT3	0.200689	0.14092	0.0170015
Q96D46|NMD3	Q96D46	NMD3	0.200249	0.0140149	0.00190476
P52597|HNRNPF	P52597	HNRNPF	0.19964	0.0758942	0.00946932
Q29RF7|PDS5A	Q29RF7	PDS5A	0.19953	0.000542409	8.47443e-05
P22894|MMP8	P22894	MMP8	0.199497	0.0511987	0.00652114
O60869|EDF1	O60869	EDF1	0.199459	0.0383461	0.00495177
Q9Y217|MTMR6	Q9Y217	MTMR6	0.199389	0.00304592	0.00044286
O75534|CSDE1	O75534	CSDE1	0.199345	0.0140821	0.00191251
Q86X55|CARM1	Q86X55	CARM1	0.196579	0.00447805	0.000639125
Q9P0V9|SEPTIN10	Q9P0V9	SEPTIN10	0.195949	0.0743339	0.00929642
P08648|ITGA5	P08648	ITGA5	0.195256	0.155111	0.0185972
Q9BZJ0|CRNKL1	Q9BZJ0	CRNKL1	0.195094	0.0211877	0.002817
P02649|APOE	P02649	APOE	0.19487	0.375411	0.0421701
P46977|STT3A	P46977	STT3A	0.19435	0.0023766	0.000349222
Q9NP72|RAB18	Q9NP72	RAB18	0.194102	0.0295962	0.00387417
Q99714|HSD17B10	Q99714	HSD17B10	0.192132	0.0386798	0.00498968
Q96EP5|DAZAP1	Q96EP5	DAZAP1	0.191579	0.0124619	0.00170556
P27986|PIK3R1	P27986	PIK3R1	0.191441	0.00513132	0.000729848
Q9H7D7|WDR26	Q9H7D7	WDR26	0.191011	0.00591919	0.000837438
P62753|RPS6	P62753	RPS6	0.190451	0.0425859	0.00547273
Q9BQB6|VKORC1	Q9BQB6	VKORC1	0.19043	0.0713408	0.00894008
Q9NZR2|LRP1B	Q9NZR2	LRP1B	0.190184	0.0709063	0.00888861
Q9BW83|IFT27	Q9BW83	IFT27	0.190142	0.0175568	0.00235524
Q8NBJ7|SUMF2	Q8NBJ7	SUMF2	0.189608	0.013348	0.00182276
P26447|S100A4	P26447	S100A4	0.188479	0.325775	0.0370747
Q9NRL3|STRN4	Q9NRL3	STRN4	0.187987	0.00192942	0.000285424
Q8WU90|ZC3H15	Q8WU90	ZC3H15	0.187423	0.00337717	0.000487978
P67812|SEC11A	P67812	SEC11A	0.187129	0.0420081	0.00540221
Q86YZ3|HRNR	Q86YZ3	HRNR	0.186859	0.602331	0.065376
O60645|EXOC3	O60645	EXOC3	0.185639	0.0119394	0.00163942
Q9NR30|DDX21	Q9NR30	DDX21	0.185438	0.0186733	0.00249873
Q9BZL1|UBL5	Q9BZL1	UBL5	0.185066	0.0327115	0.00425807
Q9BVP2|GNL3	Q9BVP2	GNL3	0.183943	0.00419448	0.000600722
P35542|SAA4	P35542	SAA4	0.183204	0.363734	0.0409325
P42704|LRPPRC	P42704	LRPPRC	0.183139	0.0679691	0.00853763
Q9BU02|THTPA	Q9BU02	THTPA	0.182099	0.000426645	6.75348e-05
O14683|TP53I11	O14683	TP53I11	0.181666	0.01446	0.00196241
Q9H061|TMEM126A	Q9H061	TMEM126A	0.181646	0.0204081	0.00271723
P22626|HNRNPA2B1	P22626	HNRNPA2B1	0.180438	0.104366	0.0128244
Q96CT7|CCDC124	Q96CT7	CCDC124	0.180285	0.005109	0.00072695
Q9BXR0|QTRT1	Q9BXR0	QTRT1	0.180163	0.0094517	0.00131037
Q16775|HAGH	Q16775	HAGH	0.178969	0.104701	0.012857
Q9Y5B9|SUPT16H	Q9Y5B9	SUPT16H	0.178283	0.0206218	0.00274371
Q8NFW8|CMAS	Q8NFW8	CMAS	0.177126	0.0266218	0.00350204
Q9NSK0|KLC4	Q9NSK0	KLC4	0.17693	0.00666901	0.000939246
Q96RF0|SNX18	Q96RF0	SNX18	0.17617	0.204161	0.0240187
O00622|CCN1	O00622	CCN1	0.175721	0.313558	0.0357716
P38435|GGCX	P38435	GGCX	0.17425	0.00691028	0.000971392
P15151|PVR	P15151	PVR	0.173721	0.176106	0.0209228
O43639|NCK2	O43639	NCK2	0.172992	0.0570868	0.00722914
P61081|UBE2M	P61081	UBE2M	0.172856	0.105015	0.0128914
Q14980|NUMA1	Q14980	NUMA1	0.172183	0.0390255	0.00502731
Q8NDH3|NPEPL1	Q8NDH3	NPEPL1	0.171489	0.0236335	0.00313102
Q9NUJ1|ABHD10	Q9NUJ1	ABHD10	0.171124	0.0634861	0.00798797
Q9NQP4|PFDN4	Q9NQP4	PFDN4	0.170105	0.0320007	0.00416845
P29558|RBMS1	P29558	RBMS1	0.170029	0.0457185	0.00585714
P53992|SEC24C	P53992	SEC24C	0.168848	0.0410237	0.00527743
O60684|KPNA6	O60684	KPNA6	0.168822	0.0175085	0.00234962
P36507|MAP2K2	P36507	MAP2K2	0.168292	0.0462584	0.00592021
Q9P035|HACD3	Q9P035	HACD3	0.167429	0.297855	0.0341055
O00154|ACOT7	O00154	ACOT7	0.167203	0.124292	0.0151085
Q9BRK3|MXRA8	Q9BRK3	MXRA8	0.166858	0.178337	0.0211676
P09455|RBP1	P09455	RBP1	0.166355	0.210587	0.0247357
Q9UKY7|CDV3	Q9UKY7	CDV3	0.166284	0.186636	0.0220614
P23193|TCEA1	P23193	TCEA1	0.166029	0.0248577	0.00328352
Q6PJ69|TRIM65	Q6PJ69	TRIM65	0.165922	0.184401	0.021818
Q9NQ79|CRTAC1	Q9NQ79	CRTAC1	0.165719	0.350029	0.0395813
O75487|GPC4	O75487	GPC4	0.165173	0.33208	0.0377232
P62266|RPS23	P62266	RPS23	0.164992	0.137643	0.0166285
P13798|APEH	P13798	APEH	0.16481	0.103987	0.012782
P07738|BPGM	P07738	BPGM	0.164748	0.329727	0.0374787
P62310|LSM3	P62310	LSM3	0.164573	0.217108	0.0254535
Q9BX97|PLVAP	Q9BX97	PLVAP	0.16448	0.148717	0.0178852
Q13445|TMED1	Q13445	TMED1	0.164205	0.0926837	0.011453
O95319|CELF2	O95319	CELF2	0.163795	0.0562546	0.00713587
Q7L5N7|LPCAT2	Q7L5N7	LPCAT2	0.163365	0.0961487	0.0118694
Q96LR5|UBE2E2	Q96LR5	UBE2E2	0.163164	0.020365	0.00271343
O00273|DFFA	O00273	DFFA	0.162915	0.0307875	0.00402024
P62249|RPS16	P62249	RPS16	0.162447	0.162472	0.019377
Q8NE86|MCU	Q8NE86	MCU	0.162049	0.0978358	0.0120617
Q15293|RCN1	Q15293	RCN1	0.161651	0.069402	0.00870296
Q14683|SMC1A	Q14683	SMC1A	0.161465	0.0591203	0.00747143
Q9H3S7|PTPN23	Q9H3S7	PTPN23	0.161457	0.0340083	0.00441607
P35241|RDX	P35241	RDX	0.161109	0.0938037	0.0115837
Q5JRA6|MIA3	Q5JRA6	MIA3	0.160563	0.046253	0.00592021
P10398|ARAF	P10398	ARAF	0.159325	0.0435762	0.00559422
P20042|EIF2S2	P20042	EIF2S2	0.158372	0.028526	0.00374065
O43464|HTRA2	O43464	HTRA2	0.157342	0.0780453	0.0097182
P04632|CAPNS1	P04632	CAPNS1	0.15712	0.0692955	0.00869253
Q9UK45|LSM7	Q9UK45	LSM7	0.156919	0.074868	0.0093538
Q9NRY6|PLSCR3	Q9NRY6	PLSCR3	0.156341	0.0826515	0.0102643
Q8NF91|SYNE1	Q8NF91	SYNE1	0.154817	0.201409	0.0237025
O43181|NDUFS4	O43181	NDUFS4	0.154522	0.0575894	0.00729031
Q86YP4|GATAD2A	Q86YP4	GATAD2A	0.153922	0.0272725	0.00358132
Q9NS86|LANCL2	Q9NS86	LANCL2	0.153705	0.00342628	0.000494692
A5D8V6|VPS37C	A5D8V6	VPS37C	0.151527	0.0781671	0.00973013
Q15019|SEPTIN2	Q15019	SEPTIN2	0.150505	0.210533	0.0247357
P40429|RPL13A	P40429	RPL13A	0.149942	0.0824679	0.0102482
O00567|NOP56	O00567	NOP56	0.149869	0.0535094	0.00680152
O95433|AHSA1	O95433	AHSA1	0.149591	0.0576555	0.0072962
P41226|UBA7	P41226	UBA7	0.149047	0.103166	0.0126853
Q12905|ILF2	Q12905	ILF2	0.148462	0.0675982	0.00849391
Q01628|IFITM3	Q01628	IFITM3	0.148325	0.265421	0.0306742
O76094|SRP72	O76094	SRP72	0.147498	0.068628	0.0086146
Q96T51|RUFY1	Q96T51	RUFY1	0.14712	0.0479334	0.00610942
Q16181|SEPTIN7	Q16181	SEPTIN7	0.146699	0.199397	0.0234731
P21741|MDK	P21741	MDK	0.146648	0.221496	0.0259353
P82909|MRPS36	P82909	MRPS36	0.146544	0.121154	0.0147464
Q9BUT1|BDH2	Q9BUT1	BDH2	0.145896	0.222775	0.0260687
Q13724|MOGS	Q13724	MOGS	0.145743	0.052161	0.00663552
Q9UNK0|STX8	Q9UNK0	STX8	0.145364	0.0751387	0.00938448
Q9H2U2|PPA2	Q9H2U2	PPA2	0.144955	0.114869	0.0140179
Q9UEE9|CFDP1	Q9UEE9	CFDP1	0.144749	0.0149271	0.00202285
P20292|ALOX5AP	P20292	ALOX5AP	0.144346	0.483432	0.0533245
Q14914|PTGR1	Q14914	PTGR1	0.14388	0.142484	0.0171633
P60903|S100A10	P60903	S100A10	0.143426	0.302476	0.0345814
P46782|RPS5	P46782	RPS5	0.142805	0.171441	0.0204011
Q96CN7|ISOC1	Q96CN7	ISOC1	0.142576	0.0748448	0.0093538
P30153|PPP2R1A	P30153	PPP2R1A	0.142215	0.108666	0.013322
P26599|PTBP1	P26599	PTBP1	0.141601	0.242999	0.0282708
P11182|DBT	P11182	DBT	0.141558	0.0142531	0.00193502
P27824|CANX	P27824	CANX	0.141542	0.196459	0.0231711
O96000|NDUFB10	O96000	NDUFB10	0.138575	0.147541	0.0177495
Q5KU26|COLEC12	Q5KU26	COLEC12	0.138096	0.03694	0.00477681
Q8NEU8|APPL2	Q8NEU8	APPL2	0.135814	0.11435	0.0139593
O43678|NDUFA2	O43678	NDUFA2	0.13309	0.353267	0.0399231
P58215|LOXL3	P58215	LOXL3	0.132911	0.32082	0.036533
Q6IQ22|RAB12	Q6IQ22	RAB12	0.132445	0.155407	0.0186238
O94925|GLS	O94925	GLS	0.132044	0.185516	0.0219359
Q16627|CCL14	Q16627	CCL14	0.13183	0.307245	0.0351014
Q96D15|RCN3	Q96D15	RCN3	0.131821	0.243833	0.0283373
Q13242|SRSF9	Q13242	SRSF9	0.13151	0.132916	0.0160888
Q9Y2Z0|SUGT1	Q9Y2Z0	SUGT1	0.1313	0.0765451	0.00954734
P58335|ANTXR2	P58335	ANTXR2	0.129839	0.359101	0.040474
P30084|ECHS1	P30084	ECHS1	0.129654	0.255455	0.0295866
Q5TDH0|DDI2	Q5TDH0	DDI2	0.129645	0.233681	0.0272509
O75844|ZMPSTE24	O75844	ZMPSTE24	0.129205	0.0973832	0.0120099
Q7RTV0|PHF5A	Q7RTV0	PHF5A	0.128836	0.0591195	0.00747143
Q9NZM3|ITSN2	Q9NZM3	ITSN2	0.127771	0.0815312	0.0101387
P09661|SNRPA1	P09661	SNRPA1	0.127562	0.146761	0.0176614
Q7Z4I7|LIMS2	Q7Z4I7	LIMS2	0.127494	0.354259	0.0400231
P09669|COX6C	P09669	COX6C	0.126908	0.399424	0.044639
P00750|PLAT	P00750	PLAT	0.126535	0.437551	0.0486142
Q9H2J4|PDCL3	Q9H2J4	PDCL3	0.126465	0.153986	0.0184712
Q14118|DAG1	Q14118	DAG1	0.126368	0.370223	0.0416125
Q9UN37|VPS4A	Q9UN37	VPS4A	0.125858	0.0633926	0.0079789
Q9Y6Y8|SEC23IP	Q9Y6Y8	SEC23IP	0.125521	0.138949	0.0167754
P04075|ALDOA	P04075	ALDOA	0.1255	0.319556	0.0364003
Q96I15|SCLY	Q96I15	SCLY	0.124273	0.128469	0.0155858
Q9H1I8|ASCC2	Q9H1I8	ASCC2	0.124179	0.15146	0.0182034
Q6NVY1|HIBCH	Q6NVY1	HIBCH	0.123088	0.197265	0.0232588
O75323|NIPSNAP2	O75323	NIPSNAP2	0.122748	0.193522	0.0228464
P42285|MTREX	P42285	MTREX	0.12259	0.113065	0.0138311
Q6P2E9|EDC4	Q6P2E9	EDC4	0.122111	0.0475741	0.00606778
Q9GZS3|WDR61	Q9GZS3	WDR61	0.121867	0.13169	0.0159577
Q9H0A0|NAT10	Q9H0A0	NAT10	0.120992	0.128525	0.0155876
Q6UW02|CYP20A1	Q6UW02	CYP20A1	0.120798	0.153034	0.0183748
L0R6Q1|SLC35A4	L0R6Q1	SLC35A4	0.120201	0.0387488	0.0049934
O43493|TGOLN2	O43493	TGOLN2	0.119858	0.157545	0.0188436
Q9NWV8|BABAM1	Q9NWV8	BABAM1	0.119454	0.168687	0.0200861
P22570|FDXR	P22570	FDXR	0.119349	0.163593	0.0195044
Q9HCE6|ARHGEF10L	Q9HCE6	ARHGEF10L	0.118859	0.161893	0.0193204
Q99985|SEMA3C	Q99985	SEMA3C	0.118244	0.598931	0.0650637
O00186|STXBP3	O00186	STXBP3	0.117839	0.16081	0.0192018
O15160|POLR1C	O15160	POLR1C	0.117767	0.0832333	0.0103297
Q99973|TEP1	Q99973	TEP1	0.117554	0.107411	0.0131726
Q9NRY5|FAM114A2	Q9NRY5	FAM114A2	0.117284	0.140958	0.0170015
Q68BL8|OLFML2B	Q68BL8	OLFML2B	0.116741	0.26837	0.0310054
Q09028|RBBP4	Q09028	RBBP4	0.116568	0.158172	0.0189113
P04179|SOD2	P04179	SOD2	0.11577	0.525559	0.0577152
P02775|PPBP	P02775	PPBP	0.115128	0.422107	0.0470752
P35244|RPA3	P35244	RPA3	0.113412	0.243033	0.0282708
Q14739|LBR	Q14739	LBR	0.11336	0.377449	0.0423736
Q15811|ITSN1	Q15811	ITSN1	0.111972	0.0744234	0.00930448
P55039|DRG2	P55039	DRG2	0.111814	0.153117	0.0183788
P19021|PAM	P19021	PAM	0.11074	0.456991	0.0506024
P45974|USP5	P45974	USP5	0.110425	0.157489	0.018843
Q16658|FSCN1	Q16658	FSCN1	0.110323	0.307306	0.0351014
Q15287|RNPS1	Q15287	RNPS1	0.109362	0.156143	0.0187059
Q9H488|POFUT1	Q9H488	POFUT1	0.108879	0.131748	0.0159577
P46937|YAP1	P46937	YAP1	0.108601	0.295965	0.0338994
P98175|RBM10	P98175	RBM10	0.10752	0.180693	0.021414
P57740|NUP107	P57740	NUP107	0.107081	0.0735245	0.00919827
Q7Z739|YTHDF3	Q7Z739	YTHDF3	0.106542	0.191821	0.0226527
P29508|SERPINB3	P29508	SERPINB3	0.106081	0.655718	0.0704325
Q15785|TOMM34	Q15785	TOMM34	0.105969	0.0999646	0.0123119
O75884|RBBP9	O75884	RBBP9	0.105792	0.445116	0.0493755
P46776|RPL27A	P46776	RPL27A	0.105365	0.293161	0.0336164
Q96CW5|TUBGCP3	Q96CW5	TUBGCP3	0.10427	0.0591574	0.00747358
Q8NFH3|NUP43	Q8NFH3	NUP43	0.10419	0.135665	0.0164055
Q3LXA3|TKFC	Q3LXA3	TKFC	0.104038	0.280679	0.0322974
P23497|SP100	P23497	SP100	0.103798	0.226455	0.026433
P35658|NUP214	P35658	NUP214	0.102995	0.104409	0.0128255
Q4G176|ACSF3	Q4G176	ACSF3	0.102764	0.0796897	0.00991304
P05154|SERPINA5	P05154	SERPINA5	0.101353	0.478932	0.0528906
B9A064|IGLL5	B9A064	IGLL5	0.100778	0.62737	0.0678174
Q9BX68|HINT2	Q9BX68	HINT2	0.100195	0.0899353	0.0111355
P13995|MTHFD2	P13995	MTHFD2	0.0991404	0.0964467	0.0119023
Q9UKM9|RALY	Q9UKM9	RALY	0.098991	0.329324	0.0374443
P35625|TIMP3	P35625	TIMP3	0.0987996	0.771707	0.0813679
P62263|RPS14	P62263	RPS14	0.096095	0.349257	0.0395059
Q96K17|BTF3L4	Q96K17	BTF3L4	0.095944	0.212757	0.0249827
Q8WX77|IGFBPL1	Q8WX77	IGFBPL1	0.0956629	0.416176	0.0464554
Q13011|ECH1	Q13011	ECH1	0.0952231	0.260864	0.0301942
P31749|AKT1	P31749	AKT1	0.0948344	0.395375	0.0441997
P19474|TRIM21	P19474	TRIM21	0.0946885	0.220767	0.0258582
P49257|LMAN1	P49257	LMAN1	0.094643	0.263174	0.0304333
[truncated: 1,631 more rows]

## Sheet: Fcap vs Media
protein	protein	gene	log2fc	pvalue	qvalue	significant	description
C9J2P7|USP17L15	C9J2P7	USP17L15	9.60832	2.14939e-91	1.26509e-88	Fcap	Predicted to enable cysteine-type deubiquitinase activity. Predicted to be involved in regulation of apoptotic process. Predicted to be located in endoplasmic reticulum. Predicted to be active in cytosol and nucleus.
O60437|PPL	O60437	PPL	5.66503	6.46049e-48	9.75005e-47	Fcap	Enables cadherin binding activity. Involved in response to mechanical stimulus. Located in extracellular exosome.
Q7Z406|MYH14	Q7Z406	MYH14	5.02833	1.91881e-47	2.75457e-46	Fcap	Contributes to actin filament binding activity and microfilament motor activity. Involved in several processes, including mitochondrion morphogenesis; neuronal action potential; and sensory perception of sound. Located in actomyosin and myosin II filament. Part of myosin II complex. Implicated in autosomal dominant nonsyndromic deafness 4A and sensorineural hearing loss.
Q9BYM8|RBCK1	Q9BYM8	RBCK1	4.88377	1.44495e-73	2.83489e-71	Fcap	Enables several functions, including identical protein binding activity; protein sequestering activity; and ubiquitin binding activity. Involved in several processes, including T cell receptor signaling pathway; positive regulation of canonical NF-kappaB signal transduction; and protein linear polyubiquitination. Part of LUBAC complex. Implicated in glycogen storage disease.
O15145|ARPC3	O15145	ARPC3	4.59641	1.94625e-61	1.04865e-59	Fcap	A structural constituent of cytoskeleton. Contributes to actin filament binding activity. Involved in Arp2/3 complex-mediated actin nucleation. Located in lamellipodium. Part of Arp2/3 protein complex. Biomarker of diabetes mellitus.
P07996|THBS1	P07996	THBS1	4.05822	3.87147e-21	5.71095e-21	Fcap	Enables several functions, including collagen V binding activity; fibrinogen binding activity; and fibroblast growth factor binding activity. Involved in several processes, including regulation of cell migration; regulation of gene expression; and regulation of signal transduction. Acts upstream of or within several processes, including negative regulation of endothelial cell chemotaxis; negative…
Q99715|COL12A1	Q99715	COL12A1	3.95298	1.59714e-21	2.41656e-21	Fcap	Predicted to be an extracellular matrix structural constituent conferring tensile strength. Involved in endodermal cell differentiation. Located in extracellular exosome. Colocalizes with collagen-containing extracellular matrix. Implicated in Bethlem myopathy and Ullrich congenital muscular dystrophy.
P17655|CAPN2	P17655	CAPN2	3.92178	5.57146e-56	1.92897e-54	Fcap	Enables calcium-dependent cysteine-type endopeptidase activity. Involved in proteolysis involved in protein catabolic process. Located in several cellular components, including calpain complex; perinuclear endoplasmic reticulum; and pseudopodium. Colocalizes with membrane raft. Biomarker of Alzheimer's disease.
P04275|VWF	P04275	VWF	3.79115	9.18816e-35	4.32716e-34	Fcap	Enables several functions, including identical protein binding activity; integrin binding activity; and protein-folding chaperone binding activity. Involved in cell-substrate adhesion; platelet activation; and positive regulation of intracellular signal transduction. Located in several cellular components, including Weibel-Palade body; collagen-containing extracellular matrix; and endoplasmic ret…
P22352|GPX3	P22352	GPX3	3.70856	2.31748e-42	2.27337e-41	Fcap	Enables glutathione peroxidase activity; identical protein binding activity; and selenium binding activity. Predicted to be involved in hydrogen peroxide catabolic process. Predicted to act upstream of or within cellular oxidant detoxification. Located in extracellular space. Implicated in Barrett's esophagus; gastrointestinal system cancer (multiple); and type 2 diabetes mellitus. Biomarker of c…
Q14847|LASP1	Q14847	LASP1	3.5968	8.08876e-38	5.28987e-37	Fcap	Enables cadherin binding activity. Predicted to be involved in monoatomic ion transport. Located in cytoplasm.
Q9GZM7|TINAGL1	Q9GZM7	TINAGL1	3.42491	6.19272e-31	1.97022e-30	Fcap	Predicted to enable cysteine-type peptidase activity and laminin binding activity. Predicted to be an extracellular matrix structural constituent. Predicted to be involved in endosomal transport. Located in extracellular exosome. Colocalizes with collagen-containing extracellular matrix.
Q15942|ZYX	Q15942	ZYX	3.41422	1.92382e-41	1.64105e-40	Fcap	Enables RNA binding activity. Involved in integrin-mediated signaling pathway; stress fiber assembly; and transforming growth factor beta receptor signaling pathway. Located in several cellular components, including adherens junction; focal adhesion; and stress fiber.
Q5TZA2|CROCC	Q5TZA2	CROCC	3.33236	3.35468e-48	5.64142e-47	Fcap	Predicted to enable kinesin binding activity and structural molecule activity. Involved in several processes, including centriole-centriole cohesion; positive regulation of cilium assembly; and positive regulation of protein localization to cilium. Located in cytoskeleton; cytosol; and plasma membrane.
Q9C005|DPY30	Q9C005	DPY30	3.3022	2.78841e-65	2.34457e-63	Fcap	Enables protein homodimerization activity. Involved in endosomal transport and transcription initiation-coupled chromatin remodeling. Located in MLL1 complex and trans-Golgi network. Part of MLL3/4 complex and Set1C/COMPASS complex.
Q9BQE3|TUBA1C	Q9BQE3	TUBA1C	3.29369	8.58867e-41	6.83125e-40	Fcap	Predicted to enable GTP binding activity. Predicted to be a structural constituent of cytoskeleton. Predicted to be involved in microtubule cytoskeleton organization and mitotic cell cycle. Located in microtubule cytoskeleton and nucleus.
P07225|PROS1	P07225	PROS1	3.24526	3.63522e-29	9.52655e-29	Fcap	Predicted to enable endopeptidase inhibitor activity. Predicted to be involved in blood coagulation. Located in extracellular space. Implicated in autosomal dominant thrombophilia due to protein S deficiency; autosomal recessive thrombophilia due to protein S deficiency; cerebral infarction; and protein S deficiency.
Q9Y303|AMDHD2	Q9Y303	AMDHD2	3.11342	5.08466e-24	9.35228e-24	Fcap	Enables N-acetylglucosamine-6-phosphate deacetylase activity. Predicted to be involved in N-acetylglucosamine catabolic process. Located in nucleus.
P55083|MFAP4	P55083	MFAP4	3.05826	6.64247e-29	1.70726e-28	Fcap	Predicted to be an extracellular matrix structural constituent. Involved in elastic fiber assembly; regulation of collagen metabolic process; and response to UV. Located in several cellular components, including collagen-containing extracellular matrix; elastic fiber; and microfibril.
Q07092|COL16A1	Q07092	COL16A1	3.05194	2.38833e-32	8.76864e-32	Fcap	Enables integrin binding activity. Involved in cell adhesion mediated by integrin; integrin activation; and positive regulation of focal adhesion assembly. Located in collagen-containing extracellular matrix.
Q08170|SRSF4	Q08170	SRSF4	3.04211	3.99545e-48	6.53234e-47	Fcap	Enables RNA binding activity. Involved in negative regulation of mRNA splicing, via spliceosome. Located in nuclear speck. Biomarker of Down syndrome; acute myeloid leukemia; clear cell renal cell carcinoma; and colon adenocarcinoma.
P08729|KRT7	P08729	KRT7	3.02218	3.04409e-29	8.14406e-29	Fcap	Predicted to be a structural constituent of skin epidermis. Predicted to be involved in intermediate filament organization and keratinization. Located in cytosol and intermediate filament cytoskeleton. Biomarker of cholangiocarcinoma; esophagus squamous cell carcinoma; and pancreatic ductal carcinoma.
P49790|NUP153	P49790	NUP153	2.99984	3.65881e-55	1.19639e-53	Fcap	Enables identical protein binding activity and protein-membrane adaptor activity. A structural constituent of nuclear pore. Involved in negative regulation of RNA export from nucleus and nuclear pore complex assembly. Located in cytosol and nucleus. Part of membrane and nuclear pore nuclear basket.
P35658|NUP214	P35658	NUP214	2.92938	6.55749e-38	4.33664e-37	Fcap	Enables nuclear export signal receptor activity. Involved in mRNA export from nucleus and regulation of nucleocytoplasmic transport. Acts upstream of or within protein export from nucleus. Located in cytoplasmic side of nuclear pore. Implicated in acute lymphoblastic leukemia; acute myeloid leukemia; and brain disease.
P39656|DDOST	P39656	DDOST	2.90044	3.53599e-67	3.46869e-65	Fcap	Enables enzyme activator activity. Involved in several processes, including T cell activation; protein N-linked glycosylation via asparagine; and regulation of protein stability. Located in endoplasmic reticulum. Is active in oligosaccharyltransferase complex. Implicated in congenital disorder of glycosylation Ir.
P68133|ACTA1	P68133	ACTA1	2.89458	2.53155e-14	2.23727e-14	Fcap	Predicted to enable ADP binding activity; ATP binding activity; and myosin binding activity. Predicted to be a structural constituent of cytoskeleton. Involved in skeletal muscle thin filament assembly. Located in actin filament; stress fiber; and striated muscle thin filament. Implicated in congenital myopathy 2B; congenital myopathy 2C; and nemaline myopathy 3. Biomarker of aortic dissection.
Q13283|G3BP1	Q13283	G3BP1	2.88935	1.88941e-64	1.39009e-62	Fcap	Enables helicase activity; molecular condensate scaffold activity; and ribosomal small subunit binding activity. Involved in several processes, including positive regulation of stress granule assembly; positive regulation of type I interferon production; and stress granule assembly. Located in cytosol. Is active in cytoplasmic stress granule.
Q9Y3Z3|SAMHD1	Q9Y3Z3	SAMHD1	2.85109	1.35273e-39	9.59264e-39	Fcap	Enables several functions, including dGTP binding activity; dGTPase activity; and nucleic acid binding activity. Involved in several processes, including DNA metabolic process; protein homotetramerization; and purine deoxyribonucleoside triphosphate catabolic process. Located in nucleoplasm; site of double-strand break; and tetraspanin-enriched microdomain. Implicated in Aicardi-Goutieres syndrom…
Q8N1B4|VPS52	Q8N1B4	VPS52	2.77811	1.85782e-41	1.60805e-40	Fcap	Enables syntaxin binding activity. Involved in endocytic recycling. Acts upstream of or within lysosomal transport. Located in several cellular components, including Golgi apparatus; perinuclear region of cytoplasm; and recycling endosome. Part of EARP complex and GARP complex.
P25705|ATP5F1A	P25705	ATP5F1A	2.62976	5.60591e-43	5.68884e-42	Fcap	Enables MHC class I protein binding activity and angiostatin binding activity. Contributes to proton-transporting ATP synthase activity, rotational mechanism. Involved in negative regulation of endothelial cell proliferation; positive regulation of blood vessel endothelial cell migration; and proton motive force-driven mitochondrial ATP synthesis. Located in mitochondrial inner membrane and plasm…
P08133|ANXA6	P08133	ANXA6	2.58902	3.19083e-33	1.28634e-32	Fcap	Enables several functions, including GTP binding activity; calcium-dependent phospholipid binding activity; and cholesterol binding activity. Involved in monoatomic ion transmembrane transport. Located in late endosome membrane and lysosomal membrane. Colocalizes with collagen-containing extracellular matrix. Biomarker of hepatocellular carcinoma.
Q8NBS9|TXNDC5	Q8NBS9	TXNDC5	2.57323	1.33994e-45	1.64305e-44	Fcap	Predicted to enable protein disulfide isomerase activity and protein-disulfide reductase activity. Predicted to be involved in protein folding. Located in extracellular exosome.
P48735|IDH2	P48735	IDH2	2.56332	6.29814e-46	8.05861e-45	Fcap	Enables isocitrate dehydrogenase (NADP+) activity. Predicted to be involved in 2-oxoglutarate metabolic process; NADP metabolic process; and isocitrate metabolic process. Located in mitochondrion. Implicated in D-2-hydroxyglutaric aciduria 2; acute myeloid leukemia; carcinoma (multiple); and lung cancer (multiple). Biomarker of hepatocellular carcinoma; lung adenocarcinoma; lung squamous cell car…
P36955|SERPINF1	P36955	SERPINF1	2.55897	2.30879e-25	4.68589e-25	Fcap	Predicted to enable serine-type endopeptidase inhibitor activity. Involved in negative regulation of angiogenesis and positive regulation of neurogenesis. Located in extracellular region. Colocalizes with collagen-containing extracellular matrix. Implicated in several diseases, including bone disease (multiple); brain edema; eye disease (multiple); leukostasis; and non-alcoholic steatohepatitis. …
P46087|NOP2	P46087	NOP2	2.48959	3.42491e-35	1.70834e-34	Fcap	Enables RNA binding activity. Involved in positive regulation of cell population proliferation; regulation of signal transduction by p53 class mediator; and ribosomal large subunit assembly. Located in nucleolus.
Q92626|PXDN	Q92626	PXDN	2.47548	1.05761e-26	2.32271e-26	Fcap	Enables heme binding activity; laminin-1 binding activity; and peroxidase activity. An extracellular matrix structural constituent. Involved in collagen fibril organization; hydrogen peroxide catabolic process; and protein homotrimerization. Located in several cellular components, including cell surface; endoplasmic reticulum; and extracellular space. Implicated in anterior segment dysgenesis 7.
Q9UPN7|PPP6R1	Q9UPN7	PPP6R1	2.47063	1.95984e-61	1.04865e-59	Fcap	Enables small GTPase binding activity. Located in cytosol.
Q15063|POSTN	Q15063	POSTN	2.44921	3.58724e-21	5.30498e-21	Fcap	Enables metal ion binding activity. Involved in cell adhesion and cellular response to vitamin K. Located in collagen-containing extracellular matrix and trans-Golgi network. Biomarker of abdominal aortic aneurysm; chronic kidney disease; congestive heart failure; and degenerative disc disease.
Q9BV40|VAMP8	Q9BV40	VAMP8	2.42885	3.03769e-30	9.12205e-30	Fcap	Enables chloride channel inhibitor activity. Involved in several processes, including autophagosome membrane docking; mucus secretion; and regulation of secretion by cell. Acts upstream of or within viral entry into host cell. Located in several cellular components, including cytoplasmic vesicle; cytosol; and perinuclear region of cytoplasm. Part of SNARE complex.
P05783|KRT18	P05783	KRT18	2.42423	2.85483e-20	3.98174e-20	Fcap	Enables scaffold protein binding activity. Involved in Golgi to plasma membrane protein transport; intermediate filament cytoskeleton organization; and negative regulation of apoptotic process. Located in centriolar satellite; cytosol; and keratin filament. Implicated in liver cirrhosis. Biomarker of liver disease (multiple); non-alcoholic fatty liver disease (multiple); and primary sclerosing ch…
A0A0J9YXX1|IGHV5-10-1	A0A0J9YXX1	IGHV5-10-1	2.41714	7.6688e-24	1.38034e-23	Fcap	Predicted to enable antigen binding activity. Predicted to be involved in immunoglobulin mediated immune response. Predicted to be located in extracellular region and plasma membrane. Predicted to be part of immunoglobulin complex.
P0C0L5|C4B_2	P0C0L5	C4B_2	2.37273	6.29164e-24	1.14294e-23	Fcap	Enables carbohydrate binding activity and complement binding activity. Involved in complement activation and positive regulation of apoptotic cell clearance. Located in extracellular space and symbiont cell surface.
O14933|UBE2L6	O14933	UBE2L6	2.36455	2.80144e-49	5.15272e-48	Fcap	Enables ISG15 transferase activity and ubiquitin binding activity. Involved in ISG15-protein conjugation and innate immune response. Predicted to be located in cytosol and nucleoplasm. Predicted to be part of ubiquitin ligase complex. Predicted to be active in nucleus.
Q562R1|ACTBL2	Q562R1	ACTBL2	2.34885	1.19617e-08	6.18666e-09	Fcap	Predicted to enable protein kinase binding activity. Predicted to be a structural constituent of postsynaptic actin cytoskeleton. Predicted to be involved in axonogenesis and cell motility. Located in extracellular exosome.
Q9BUD6|SPON2	Q9BUD6	SPON2	2.32375	2.23366e-41	1.87134e-40	Fcap	Predicted to enable antigen binding activity; lipopolysaccharide binding activity; and metal ion binding activity. Predicted to be involved in cell adhesion. Predicted to act upstream of or within several processes, including defense response to other organism; opsonization; and positive regulation of cytokine production. Located in extracellular exosome.
Q8IZP0|ABI1	Q8IZP0	ABI1	2.30549	6.22642e-48	9.75005e-47	Fcap	Enables SH3 domain binding activity and signaling adaptor activity. Predicted to be involved in postsynapse to nucleus signaling pathway. Predicted to act upstream of or within megakaryocyte development; plasma membrane bounded cell projection morphogenesis; and somitogenesis. Located in filopodium tip and lamellipodium. Part of SCAR complex.
P09651|HNRNPA1	P09651	HNRNPA1	2.29134	1.61159e-29	4.47429e-29	Fcap	Enables several functions, including identical protein binding activity; molecular condensate scaffold activity; and nucleic acid binding activity. Involved in several processes, including amyloid fibril formation; nucleocytoplasmic transport; and regulation of telomere maintenance via telomerase. Located in cytoplasm and nucleoplasm. Part of catalytic step 2 spliceosome. Is active in intracellul…
Q06828|FMOD	Q06828	FMOD	2.28303	2.09286e-10	1.29121e-10	Fcap	Predicted to be an extracellular matrix structural constituent conferring compression resistance. Predicted to be involved in transforming growth factor beta receptor complex assembly. Located in extracellular space. Colocalizes with collagen-containing extracellular matrix. Biomarker of gingivitis and periodontitis.
Q92783|STAM	Q92783	STAM	2.26384	2.38093e-23	4.14967e-23	Fcap	Enables ubiquitin-like protein ligase binding activity. Involved in positive regulation of exosomal secretion and regulation of extracellular exosome assembly. Located in cytosol and intracellular membrane-bounded organelle. Part of ESCRT-0 complex.
P08238|HSP90AB1	P08238	HSP90AB1	2.23335	7.28578e-47	9.97271e-46	Fcap	Enables several functions, including ATP binding activity; ATP-dependent protein binding activity; and enzyme binding activity. Involved in several processes, including positive regulation of protein localization to cell surface; protein-containing complex assembly; and regulation of protein metabolic process. Located in cytosol; extracellular region; and nucleus. Part of HSP90-CDC37 chaperone co…
P11940|PABPC1	P11940	PABPC1	2.2197	2.42616e-50	4.60642e-49	Fcap	Enables mRNA 3'-UTR binding activity; poly(A) binding activity; and poly(U) RNA binding activity. Involved in positive regulation of gene expression and positive regulation of viral genome replication. Located in several cellular components, including cell leading edge; cytoplasmic stress granule; and mCRD-mediated mRNA stability complex. Part of catalytic step 2 spliceosome.
P98095|FBLN2	P98095	FBLN2	2.18174	1.89885e-25	3.89417e-25	Fcap	Predicted to enable extracellular matrix binding activity and extracellular matrix constituent conferring elasticity. Predicted to be involved in positive regulation of cell-substrate adhesion. Located in collagen-containing extracellular matrix and extracellular vesicle.
P05198|EIF2S1	P05198	EIF2S1	2.17221	6.41671e-48	9.75005e-47	Fcap	Enables ribosome binding activity and translation initiation factor activity. Involved in PERK-mediated unfolded protein response; regulation of translation in response to endoplasmic reticulum stress; and translational initiation. Located in cytosol. Part of eukaryotic translation initiation factor 2 complex. Implicated in Alzheimer's disease. Biomarker of Alzheimer's disease.
O75175|CNOT3	O75175	CNOT3	2.12311	1.52566e-43	1.63267e-42	Fcap	Involved in regulation of stem cell population maintenance. Part of CCR4-NOT complex.
Q01955|COL4A3	Q01955	COL4A3	2.0997	1.03669e-17	1.18481e-17	Fcap	Enables integrin binding activity. Involved in endothelial cell apoptotic process; negative regulation of angiogenesis; and negative regulation of vascular endothelial cell proliferation. Located in basement membrane and endoplasmic reticulum. Part of collagen type IV trimer. Implicated in Alport syndrome; autosomal dominant Alport syndrome; autosomal recessive Alport syndrome; benign familial he…
P61225|RAP2B	P61225	RAP2B	2.09548	1.32952e-33	5.54987e-33	Fcap	Enables GDP binding activity and GTP binding activity. Involved in platelet aggregation. Located in several cellular components, including bicellular tight junction; cell-cell contact zone; and extracellular exosome.
Q99983|OMD	Q99983	OMD	2.08708	5.7531e-14	4.9773e-14	Fcap	Predicted to be involved in cell adhesion. Located in extracellular exosome.
P16615|ATP2A2	P16615	ATP2A2	2.08571	9.91012e-37	6.0133e-36	Fcap	Enables several functions, including P-type calcium transporter activity involved in regulation of cardiac muscle cell membrane potential; S100 protein binding activity; and transmembrane transporter binding activity. Involved in several processes, including calcium ion transport; macroautophagy; and mitochondrion-endoplasmic reticulum membrane tethering. Located in longitudinal sarcoplasmic reti…
Q93070|ART4	Q93070	ART4	2.08343	8.558e-36	4.66395e-35	Fcap	Predicted to enable NAD+ ADP-ribosyltransferase activity. Predicted to be located in extracellular region and plasma membrane.
Q9ULH1|ASAP1	Q9ULH1	ASAP1	2.08193	3.00547e-42	2.89993e-41	Fcap	Enables cadherin binding activity. Involved in cilium assembly and protein localization to cilium. Located in Golgi membrane and trans-Golgi network membrane.
P61812|TGFB2	P61812	TGFB2	2.06302	6.69351e-29	1.7129e-28	Fcap	Enables amyloid-beta binding activity; protein homodimerization activity; and transforming growth factor beta receptor binding activity. Involved in several processes, including heart development; positive regulation of signal transduction; and regulation of macromolecule biosynthetic process. Located in collagen-containing extracellular matrix and extracellular space. Implicated in Loeys-Dietz s…
Q7Z4I7|LIMS2	Q7Z4I7	LIMS2	2.03537	5.13774e-25	1.01476e-24	Fcap	Predicted to enable metal ion binding activity. Predicted to be involved in several processes, including cell-cell junction organization; positive regulation of integrin-mediated signaling pathway; and positive regulation of substrate adhesion-dependent cell spreading. Predicted to act upstream of or within negative regulation of apoptotic process and negative regulation of cell population prolif…
P84098|RPL19	P84098	RPL19	2.03131	2.47214e-37	1.53164e-36	Fcap	A structural constituent of ribosome. Involved in cytoplasmic translation. Located in cytosol; nucleolus; and polysomal ribosome. Part of cytosolic large ribosomal subunit.
P13010|XRCC5	P13010	XRCC5	2.0167	1.65578e-39	1.16019e-38	Fcap	Enables several functions, including ATP hydrolysis activity; nucleic acid binding activity; and ubiquitin protein ligase binding activity. Contributes to 5'-deoxyribose-5-phosphate lyase activity; DNA end binding activity; and double-stranded telomeric DNA binding activity. Involved in several processes, including cellular response to gamma radiation; regulation of nucleobase-containing compound…
P26022|PTX3	P26022	PTX3	2.00357	4.37258e-18	5.11653e-18	Fcap	Enables complement component C1q complex binding activity; identical protein binding activity; and virion binding activity. Involved in innate immune response; negative regulation of glycoprotein metabolic process; and negative regulation of viral entry into host cell. Located in extracellular space. Implicated in cystic fibrosis and invasive aspergillosis. Biomarker of hepatitis C; invasive aspe…
P35914|HMGCL	P35914	HMGCL	1.99383	6.99683e-47	9.80523e-46	Fcap	Enables hydroxymethylglutaryl-CoA lyase activity; metal ion binding activity; and structural molecule activity. Involved in ketone body biosynthetic process. Located in mitochondrion and peroxisome. Part of protein-containing complex. Implicated in amino acid metabolic disorder.
Q08211|DHX9	Q08211	DHX9	1.99359	8.03981e-47	1.07547e-45	Fcap	Enables several functions, including helicase activity; nucleic acid binding activity; and ribonucleoprotein complex binding activity. Involved in several processes, including DNA geometric change; regulation of gene expression; and regulation of nucleobase-containing compound metabolic process. Located in several cellular components, including cytoskeleton; nuclear lumen; and ribonucleoprotein g…
P62633|CNBP	P62633	CNBP	1.98408	3.05129e-38	2.04083e-37	Fcap	Enables G-quadruplex DNA binding activity. Involved in G-quadruplex DNA formation and negative regulation of transcription by RNA polymerase II. Predicted to be located in cytosol and endoplasmic reticulum. Predicted to be active in cytoplasm. Implicated in myotonic dystrophy type 2.
P68366|TUBA4A	P68366	TUBA4A	1.98241	2.64936e-46	3.46525e-45	Fcap	Enables protein kinase binding activity. Predicted to be involved in microtubule cytoskeleton organization and mitotic cell cycle. Located in microtubule. Implicated in amyotrophic lateral sclerosis type 22.
P19823|ITIH2	P19823	ITIH2	1.97862	3.63535e-20	4.9809e-20	Fcap	Enables hyaluronic acid binding activity. Predicted to be involved in hyaluronan metabolic process. Located in blood microparticle and extracellular exosome. Colocalizes with collagen-containing extracellular matrix.
P29218|IMPA1	P29218	IMPA1	1.96701	2.68448e-36	1.58003e-35	Fcap	Enables inositol monophosphate 1-phosphatase activity; metal ion binding activity; and protein homodimerization activity. Involved in phosphatidylinositol biosynthetic process and signal transduction. Located in cytoplasm. Implicated in autosomal recessive intellectual developmental disorder 59 and intellectual disability.
P26641|EEF1G	P26641	EEF1G	1.96601	1.29597e-43	1.41256e-42	Fcap	Enables cadherin binding activity. Involved in response to virus. Located in cytoplasm. Colocalizes with endoplasmic reticulum.
P67936|TPM4	P67936	TPM4	1.96529	2.92152e-21	4.3423e-21	Fcap	Predicted to enable actin filament binding activity; protein heterodimerization activity; and protein homodimerization activity. Involved in osteoblast differentiation. Located in stress fiber.
P05155|SERPING1	P05155	SERPING1	1.9537	3.39717e-19	4.34676e-19	Fcap	Enables serine-type endopeptidase inhibitor activity. Involved in negative regulation of complement activation, lectin pathway. Located in blood microparticle; collagen-containing extracellular matrix; and extracellular exosome. Implicated in several diseases, including COVID-19; angioedema (multiple); cerebral infarction; pancreatitis; and toxic shock syndrome. Biomarker of acute myocardial infa…
O15427|SLC16A3	O15427	SLC16A3	1.92548	3.78048e-32	1.34856e-31	Fcap	Enables lactate:proton symporter activity and pyruvate transmembrane transporter activity. Involved in lactate transmembrane transport; protein catabolic process; and pyruvate transmembrane transport. Located in several cellular components, including basolateral plasma membrane; lateral plasma membrane; and nuclear membrane. Is active in synapse.
Q13576|IQGAP2	Q13576	IQGAP2	1.92259	7.79878e-18	8.9828e-18	Fcap	Enables several functions, including Arp2/3 complex binding activity; calmodulin binding activity; and phosphatidylinositol-3,4,5-trisphosphate binding activity. Involved in Arp2/3 complex-mediated actin nucleation; regulation of actin cytoskeleton organization; and thrombin-activated receptor signaling pathway. Located in several cellular components, including filopodium; lamellipodium; and micr…
P07585|DCN	P07585	DCN	1.90368	6.27147e-09	3.34961e-09	Fcap	Enables RNA binding activity. Involved in positive regulation of autophagy. Acts upstream of or within several processes, including positive regulation of mitochondrial depolarization; positive regulation of mitochondrial fission; and regulation of signal transduction. Located in extracellular space. Colocalizes with collagen-containing extracellular matrix. Implicated in breast carcinoma; congen…
P05362|ICAM1	P05362	ICAM1	1.89243	3.62338e-24	6.83542e-24	Fcap	Enables integrin binding activity. Involved in several processes, including T cell activation via T cell receptor contact with antigen bound to MHC molecule on antigen presenting cell; cellular response to amyloid-beta; and regulation of apoptotic process. Located in extracellular exosome. Implicated in several diseases, including autoimmune disease (multiple); biliary atresia; diabetic retinopat…
P08603|CFH	P08603	CFH	1.89034	7.8138e-21	1.13838e-20	Fcap	Enables heparan sulfate proteoglycan binding activity; heparin binding activity; and identical protein binding activity. Involved in complement activation; proteolysis; and regulation of complement activation, alternative pathway. Acts upstream of or within regulation of complement activation and regulation of complement-dependent cytotoxicity. Located in serine-type endopeptidase complex and sym…
P47985|UQCRFS1	P47985	UQCRFS1	1.88846	4.46708e-30	1.3279e-29	Fcap	Predicted to enable oxidoreductase activity. Involved in mitochondrial respiratory chain complex III assembly and respiratory electron transport chain. Located in mitochondrion. Part of mitochondrial respiratory chain complex III and mitochondrial respiratory chain complex IV. Implicated in mitochondrial complex III deficiency.
P02748|C9	P02748	C9	1.87998	3.37304e-09	1.84978e-09	Fcap	Involved in cell killing and protein homooligomerization. Located in extracellular space and plasma membrane. Part of membrane attack complex. Implicated in age related macular degeneration 15 and complement component 9 deficiency. Biomarker of autosomal dominant polycystic kidney disease.
P18206|VCL	P18206	VCL	1.87625	3.60493e-15	3.42777e-15	Fcap	Enables several functions, including alpha-catenin binding activity; dystroglycan binding activity; and ubiquitin protein ligase binding activity. Involved in several processes, including cell-cell junction assembly; protein localization to cell surface; and regulation of establishment of endothelial barrier. Located in several cellular components, including cell-cell contact zone; costamere; and…
Q9HCJ6|VAT1L	Q9HCJ6	VAT1L	1.86361	9.05721e-23	1.51017e-22	Fcap	Predicted to enable oxidoreductase activity and zinc ion binding activity.
P38606|ATP6V1A	P38606	ATP6V1A	1.84765	1.83034e-31	6.12104e-31	Fcap	Predicted to enable proton-transporting ATPase activity, rotational mechanism. Involved in cellular response to increased oxygen levels and intracellular iron ion homeostasis. Located in several cellular components, including cytosol; nucleoplasm; and secretory granule. Part of vacuolar proton-transporting V-type ATPase, V1 domain. Implicated in autosomal recessive cutis laxa type IID and develop…
O60841|EIF5B	O60841	EIF5B	1.84288	1.69611e-19	2.20863e-19	Fcap	Enables GTP binding activity; GTPase activity; and nucleic acid binding activity. Involved in regulation of translational initiation and ribosome assembly. Located in cytoplasm.
Q96IZ0|PAWR	Q96IZ0	PAWR	1.82984	2.46087e-21	3.66689e-21	Fcap	Enables enzyme binding activity and leucine zipper domain binding activity. Predicted to be involved in actin filament bundle assembly; apoptotic process; and positive regulation of apoptotic process. Predicted to act upstream of or within several processes, including negative regulation of T cell receptor signaling pathway; negative regulation of lymphocyte proliferation; and positive regulation…
P11310|ACADM	P11310	ACADM	1.81873	2.59499e-33	1.06067e-32	Fcap	Enables identical protein binding activity and medium-chain-acyl-CoA dehydrogenase activity. Involved in carnitine metabolic process and fatty acid catabolic process. Located in axon; mitochondrial matrix; and mitochondrial membrane. Implicated in medium chain acyl-CoA dehydrogenase deficiency.
Q92905|COPS5	Q92905	COPS5	1.78332	1.54839e-32	5.87967e-32	Fcap	Enables metal-dependent deubiquitinase activity. Involved in several processes, including exosomal secretion; positive regulation of transcription by RNA polymerase II; and regulation of cellular response to stress. Located in several cellular components, including nucleoplasm; perinuclear region of cytoplasm; and synaptic vesicle. Part of COP9 signalosome and chromatin. Biomarker of hepatocellul…
Q5T5C0|STXBP5	Q5T5C0	STXBP5	1.77358	2.23592e-14	1.99095e-14	Fcap	Predicted to enable GTPase activator activity; myosin II binding activity; and syntaxin-1 binding activity. Predicted to be involved in positive regulation of exocytosis; regulation of protein secretion; and synaptic vesicle cycle. Predicted to act upstream of or within exocytosis. Located in cytosol.
Q9UPN3|MACF1	Q9UPN3	MACF1	1.76775	6.83063e-48	1.00509e-46	Fcap	Enables actin filament binding activity and microtubule minus-end binding activity. Involved in several processes, including Golgi to plasma membrane protein transport; positive regulation of axon extension; and regulation of focal adhesion assembly. Located in several cellular components, including Golgi apparatus; cytoskeleton; and ruffle membrane. Implicated in lissencephaly 9 with complex bra…
P21281|ATP6V1B2	P21281	ATP6V1B2	1.76665	7.80811e-30	2.25279e-29	Fcap	Predicted to enable proton-transporting ATPase activity, rotational mechanism. Predicted to be involved in vacuolar acidification. Located in apical plasma membrane and intracellular membrane-bounded organelle. Part of vacuolar proton-transporting V-type ATPase, V1 domain. Implicated in autosomal dominant congenital deafness with onychodystrophy.
Q7Z7G0|ABI3BP	Q7Z7G0	ABI3BP	1.7398	1.07171e-14	9.84067e-15	Fcap	Predicted to enable actin filament binding activity. Predicted to be involved in several processes, including extracellular matrix organization; positive regulation of cell-substrate adhesion; and regulation of postsynapse organization. Located in extracellular space. Colocalizes with collagen-containing extracellular matrix.
Q92575|UBXN4	Q92575	UBXN4	1.73217	9.06439e-51	1.9054e-49	Fcap	Involved in ubiquitin-dependent ERAD pathway. Located in cytosol and endoplasmic reticulum.
Q15008|PSMD6	Q15008	PSMD6	1.73027	1.627e-29	4.49586e-29	Fcap	Predicted to be involved in proteasome-mediated ubiquitin-dependent protein catabolic process. Part of proteasome complex.
P50238|CRIP1	P50238	CRIP1	1.72802	1.29979e-10	8.13864e-11	Fcap	Enables peptide binding activity and zinc ion binding activity. Involved in several processes, including cellular response to UV-B; intrinsic apoptotic signaling pathway in response to DNA damage; and prostate gland stromal morphogenesis. Located in cytoplasm.
P40121|CAPG	P40121	CAPG	1.71748	8.07048e-15	7.48051e-15	Fcap	Enables protein domain specific binding activity. Predicted to be involved in several processes, including actin filament severing; actin polymerization or depolymerization; and barbed-end actin filament capping. Predicted to act upstream of or within cellular response to type II interferon. Located in several cellular components, including Flemming body; microtubule cytoskeleton; and nuclear lum…
Q7Z3D6|DGLUCY	Q7Z3D6	DGLUCY	1.71495	1.86805e-48	3.23381e-47	Fcap	Predicted to enable D-glutamate cyclase activity. Predicted to be involved in glutamate metabolic process. Predicted to be located in mitochondrial matrix.
Q96JJ3|ELMO2	Q96JJ3	ELMO2	1.71239	9.71233e-41	7.52169e-40	Fcap	Enables receptor tyrosine kinase binding activity. Involved in cell chemotaxis. Located in cytosol and membrane.
Q86VB7|CD163	Q86VB7	CD163	1.71055	1.2253e-12	9.31764e-13	Fcap	Enables scaffold protein binding activity. Predicted to be involved in acute-phase response and endocytosis. Located in external side of plasma membrane. Biomarker of several diseases, including Ebola hemorrhagic fever; Whipple disease; fatty liver disease (multiple); leishmaniasis (multiple); and lung disease (multiple).
Q92734|TFG	Q92734	TFG	1.71025	5.68861e-42	5.23157e-41	Fcap	Enables identical protein binding activity. Involved in endoplasmic reticulum to Golgi vesicle-mediated transport. Located in cytosol and endoplasmic reticulum exit site. Implicated in hereditary spastic paraplegia 57.
P50570|DNM2	P50570	DNM2	1.69999	3.12871e-42	2.97016e-41	Fcap	Enables SH3 domain binding activity. Involved in negative regulation of membrane tubulation; receptor internalization; and transferrin transport. Located in several cellular components, including Golgi apparatus; microtubule; and postsynaptic membrane. Implicated in Charcot-Marie-Tooth disease dominant intermediate B; centronuclear myopathy 1; and lethal congenital contracture syndrome.
P25311|AZGP1	P25311	AZGP1	1.69423	5.23916e-12	3.72874e-12	Fcap	Involved in cell adhesion and detection of chemical stimulus involved in sensory perception of bitter taste. Located in extracellular space. Implicated in prostate carcinoma. Biomarker of several diseases, including gastrointestinal system cancer (multiple); kidney failure (multiple); liver cirrhosis; lung adenocarcinoma; and obesity.
P68871|HBB	P68871	HBB	1.69411	2.04289e-06	8.52769e-07	Fcap	Enables hemoglobin binding activity and oxygen binding activity. Contributes to haptoglobin binding activity and peroxidase activity. Involved in several processes, including hydrogen peroxide catabolic process; nitric oxide transport; and oxygen transport. Located in extracellular space. Part of haptoglobin-hemoglobin complex and hemoglobin complex. Implicated in acute chest syndrome; hemolytic …
P19827|ITIH1	P19827	ITIH1	1.69347	5.83214e-13	4.60762e-13	Fcap	Enables carbohydrate binding activity and hyaluronic acid binding activity. Predicted to be involved in hyaluronan metabolic process. Predicted to act upstream of or within extracellular matrix organization. Located in blood microparticle; collagen-containing extracellular matrix; and extracellular exosome.
Q8N1G4|LRRC47	Q8N1G4	LRRC47	1.68801	4.64543e-29	1.2045e-28	Fcap	Enables RNA binding activity. Predicted to be involved in phenylalanyl-tRNA aminoacylation.
Q4KMQ2|ANO6	Q4KMQ2	ANO6	1.66779	1.63741e-27	3.83963e-27	Fcap	Enables monoatomic ion channel activity and phospholipid scramblase activity. Involved in several processes, including bleb assembly; monoatomic ion transmembrane transport; and positive regulation of blood coagulation. Located in cytosol and plasma membrane. Part of chloride channel complex. Implicated in Scott syndrome; ankylosing spondylitis; and inflammatory bowel disease.
P42356|PI4KA	P42356	PI4KA	1.66081	3.32267e-33	1.33038e-32	Fcap	Enables kinase activity. Involved in modulation by host of viral process and reorganization of cellular membranes to establish viral sites of replication. Acts upstream of or within phosphorylation. Located in cytoplasm and plasma membrane. Implicated in hereditary spastic paraplegia 84.
P04899|GNAI2	P04899	GNAI2	1.65276	1.73495e-30	5.31852e-30	Fcap	Predicted to enable several functions, including G-protein beta/gamma-subunit complex binding activity; GTP binding activity; and GTPase activity. Involved in cell division and positive regulation of cell population proliferation. Located in several cellular components, including centrosome; midbody; and nucleoplasm.
O95487|SEC24B	O95487	SEC24B	1.64558	3.37467e-40	2.5465e-39	Fcap	Enables zinc ion binding activity. Involved in COPII-coated vesicle cargo loading. Located in cytosol. Part of COPII vesicle coat.
Q5T013|HYI	Q5T013	HYI	1.64542	3.58473e-14	3.13973e-14	Fcap	Predicted to enable hydroxypyruvate isomerase activity. Predicted to be involved in glyoxylate metabolic process.
O94788|ALDH1A2	O94788	ALDH1A2	1.64389	5.9946e-14	5.15833e-14	Fcap	Enables retinal dehydrogenase activity. Involved in several processes, including protein homotetramerization; response to retinoic acid; and retinoic acid biosynthetic process. Located in cytoplasm. Implicated in congenital diaphragmatic hernia.
Q9Y5K5|UCHL5	Q9Y5K5	UCHL5	1.64201	8.23003e-23	1.37615e-22	Fcap	Enables cysteine-type deubiquitinase activity; endopeptidase inhibitor activity; and proteasome binding activity. Involved in several processes, including negative regulation of proteasomal ubiquitin-dependent protein catabolic process; positive regulation of smoothened signaling pathway; and regulation of nucleobase-containing compound metabolic process. Located in cytosol; nucleolus; and nucleo…
P48681|NES	P48681	NES	1.63722	6.53474e-31	2.06786e-30	Fcap	Predicted to enable CCR5 chemokine receptor binding activity and intermediate filament binding activity. Involved in G2/M transition of mitotic cell cycle and stem cell proliferation. Located in cytoplasm and intermediate filament cytoskeleton.
P12107|COL11A1	P12107	COL11A1	1.63323	1.06539e-07	5.02457e-08	Fcap	Predicted to enable heparin binding activity. Predicted to be an extracellular matrix structural constituent conferring tensile strength. Involved in detection of mechanical stimulus involved in sensory perception of sound; endodermal cell differentiation; and visual perception. Located in collagen-containing extracellular matrix. Part of collagen type XI trimer. Implicated in Marshall syndrome; …
P08670|VIM	P08670	VIM	1.62349	4.42801e-11	2.90875e-11	Fcap	Enables several functions, including identical protein binding activity; keratin filament binding activity; and scaffold protein binding activity. A structural constituent of cytoskeleton. Involved in several processes, including cellular response to muramyl dipeptide; positive regulation of collagen biosynthetic process; and post-transcriptional regulation of gene expression. Located in cytosol;…
Q9BXX0|EMILIN2	Q9BXX0	EMILIN2	1.62006	4.56912e-12	3.28764e-12	Fcap	Predicted to enable extracellular matrix constituent conferring elasticity. Involved in several processes, including positive regulation of angiogenesis; positive regulation of defense response to bacterium; and positive regulation of platelet aggregation. Located in extracellular region.
Q9NUP9|LIN7C	Q9NUP9	LIN7C	1.61257	2.00283e-35	1.03406e-34	Fcap	Enables L27 domain binding activity and cytoskeletal protein binding activity. Involved in morphogenesis of an epithelial sheet. Located in cell-cell junction; cytoplasm; and plasma membrane. Part of MPP7-DLG1-LIN7 complex.
P08758|ANXA5	P08758	ANXA5	1.60869	2.76971e-20	3.8722e-20	Fcap	Enables calcium-dependent phospholipid binding activity. Predicted to be involved in negative regulation of apoptotic process and signal transduction. Predicted to act upstream of or within response to organic substance. Located in extracellular exosome; focal adhesion; and membrane. Colocalizes with collagen-containing extracellular matrix. Implicated in autoimmune disease of the nervous system;…
A0A075B6K4|IGLV3-10	A0A075B6K4	IGLV3-10	1.60772	3.76367e-15	3.57294e-15	Fcap	Predicted to be involved in immune response. Predicted to be located in extracellular region and plasma membrane. Predicted to be part of immunoglobulin complex. Predicted to be active in extracellular space.
Q7LG56|RRM2B	Q7LG56	RRM2B	1.60392	4.28965e-36	2.45127e-35	Fcap	Enables identical protein binding activity. Involved in DNA metabolic process; nucleoside phosphate metabolic process; and positive regulation of cell cycle process. Located in cytosol and nucleoplasm. Implicated in autosomal dominant progressive external ophthalmoplegia with mitochondrial DNA deletions 5; mitochondrial DNA depletion syndrome 8a; and mitochondrial DNA depletion syndrome 8b.
Q9NT62|ATG3	Q9NT62	ATG3	1.60293	5.80656e-40	4.27203e-39	Fcap	Enables enzyme binding activity and ubiquitin-like protein conjugating enzyme activity. Involved in autophagosome assembly and protein ubiquitination. Located in cytosol. Part of Atg12-Atg5-Atg16 complex. Is active in cytoplasm.
P29350|PTPN6	P29350	PTPN6	1.6025	1.16351e-24	2.25269e-24	Fcap	Enables several functions, including phosphorylation-dependent protein binding activity; phosphotyrosine residue binding activity; and transmembrane receptor protein tyrosine phosphatase activity. Involved in several processes, including negative regulation of inflammatory response to wounding; negative regulation of peptidyl-tyrosine phosphorylation; and regulation of intracellular signal transd…
Q9H3G5|CPVL	Q9H3G5	CPVL	1.59382	2.78091e-12	2.04598e-12	Fcap	Predicted to enable serine-type carboxypeptidase activity. Predicted to be involved in proteolysis. Located in extracellular exosome.
Q8IWU5|SULF2	Q8IWU5	SULF2	1.59268	3.36573e-12	2.46393e-12	Fcap	Enables N-acetylglucosamine-6-sulfatase activity and arylsulfatase activity. Involved in heparan sulfate proteoglycan metabolic process and positive regulation of Wnt signaling pathway. Located in cell surface; endoplasmic reticulum; and extracellular region.
Q9H4M9|EHD1	Q9H4M9	EHD1	1.59162	1.55232e-27	3.66933e-27	Fcap	Enables identical protein binding activity and small GTPase binding activity. Involved in several processes, including endocytic recycling; protein homooligomerization; and protein localization to cilium. Located in ciliary pocket membrane; early endosome membrane; and recycling endosome membrane.
P02787|TF	P02787	TF	1.59089	5.64842e-09	3.03335e-09	Fcap	Enables ferrous iron binding activity; iron chaperone activity; and transferrin receptor binding activity. Involved in several processes, including cellular response to iron ion; positive regulation of receptor-mediated endocytosis; and regulation of iron ion transport. Located in several cellular components, including basal plasma membrane; cytoplasmic vesicle; and dense body. Part of HFE-transf…
P09601|HMOX1	P09601	HMOX1	1.58981	2.18746e-14	1.95371e-14	Fcap	Enables several functions, including heme binding activity; heme oxygenase (decyclizing) activity; and protein homodimerization activity. Involved in several processes, including multicellular organismal-level iron ion homeostasis; porphyrin-containing compound catabolic process; and regulation of smooth muscle cell proliferation. Located in endoplasmic reticulum membrane and perinuclear region o…
P35555|FBN1	P35555	FBN1	1.58648	2.26544e-09	1.2699e-09	Fcap	Enables several functions, including heparin binding activity; identical protein binding activity; and signaling receptor binding activity. An extracellular matrix structural constituent. Involved in several processes, including eye development; negative regulation of osteoclast development; and protein kinase A signaling. Located in basement membrane; extracellular space; and microfibril. Coloca…
Q9H553|ALG2	Q9H553	ALG2	1.58629	3.40295e-27	7.70349e-27	Fcap	Enables alpha-1,3-mannosyltransferase activity; calcium-dependent protein binding activity; and protein heterodimerization activity. Involved in dolichol-linked oligosaccharide biosynthetic process and response to calcium ion. Located in membrane; nucleus; and perinuclear region of cytoplasm. Implicated in congenital disorder of glycosylation Ii and congenital myasthenic syndrome 14.
P35609|ACTN2	P35609	ACTN2	1.56832	1.23002e-16	1.2928e-16	Fcap	Enables several functions, including cytoskeletal protein binding activity; phosphatidylinositol-4,5-bisphosphate binding activity; and titin Z domain binding activity. Involved in several processes, including focal adhesion assembly; microspike assembly; and regulation of potassium ion transport. Located in Z disc; filopodium; and focal adhesion. Colocalizes with plasma membrane. Implicated in a…
P22059|OSBP	P22059	OSBP	1.55204	9.18983e-35	4.32716e-34	Fcap	Enables phosphatidylinositol-4-phosphate binding activity; protein domain specific binding activity; and sterol transfer activity. Involved in lipid transport and sphingomyelin biosynthetic process. Located in several cellular components, including Golgi apparatus; nuclear lumen; and perinuclear region of cytoplasm. Biomarker of colorectal cancer.
P04040|CAT	P04040	CAT	1.55034	2.18498e-14	1.95371e-14	Fcap	Enables several functions, including catalase activity; heme binding activity; and protein homodimerization activity. Involved in several processes, including UV protection; cellular detoxification of hydrogen peroxide; and hydrogen peroxide catabolic process. Located in catalase complex and intracellular membrane-bounded organelle. Part of protein-containing complex. Is active in peroxisome. Imp…
Q9UBS4|DNAJB11	Q9UBS4	DNAJB11	1.54429	5.88988e-34	2.53041e-33	Fcap	Enables misfolded protein binding activity. Involved in protein maturation. Located in endoplasmic reticulum. Part of protein folding chaperone complex. Implicated in polycystic kidney disease.
Q9BXF6|RAB11FIP5	Q9BXF6	RAB11FIP5	1.54141	2.24404e-25	4.57023e-25	Fcap	Enables gamma-tubulin binding activity. Involved in cellular response to acidic pH; negative regulation of adiponectin secretion; and regulation of protein localization to cell surface. Located in centriolar satellite and mitochondrial outer membrane.
Q15084|PDIA6	Q15084	PDIA6	1.53825	7.94118e-28	1.90776e-27	Fcap	Enables protein-disulfide reductase activity. Predicted to be involved in negative regulation of IRE1-mediated unfolded protein response and response to endoplasmic reticulum stress. Located in several cellular components, including endoplasmic reticulum; endoplasmic reticulum-Golgi intermediate compartment; and extracellular space.
Q8N6G6|ADAMTSL1	Q8N6G6	ADAMTSL1	1.53575	5.91713e-19	7.39428e-19	Fcap	Predicted to enable hydrolase activity. Predicted to be involved in axon guidance; cell adhesion; and extracellular matrix organization. Predicted to be located in endoplasmic reticulum lumen.
P29966|MARCKS	P29966	MARCKS	1.5354	4.92943e-12	3.52536e-12	Fcap	Predicted to enable actin filament binding activity. Predicted to be involved in actin filament organization; central nervous system development; and regulation of modification of postsynaptic actin cytoskeleton. Located in extracellular exosome and focal adhesion. Implicated in Lynch syndrome.
Q6T4R5|NHS	Q6T4R5	NHS	1.53461	3.32623e-20	4.60648e-20	Fcap	Predicted to be involved in cell differentiation and lens development in camera-type eye. Located in Golgi apparatus; cell junction; and nuclear body. Implicated in Nance-Horan syndrome and cataract 40.
P51991|HNRNPA3	P51991	HNRNPA3	1.53321	3.64177e-29	9.52655e-29	Fcap	Enables RNA binding activity. Predicted to be involved in mRNA splicing, via spliceosome. Located in nucleus. Part of catalytic step 2 spliceosome.
Q9Y606|PUS1	Q9Y606	PUS1	1.5225	2.49216e-14	2.20577e-14	Fcap	Enables pseudouridine synthase activity; steroid receptor RNA activator RNA binding activity; and tRNA binding activity. Involved in mRNA pseudouridine synthesis and tRNA pseudouridine synthesis. Located in mitochondrion and nucleoplasm. Implicated in myopathy, lactic acidosis, and sideroblastic anemia 1.
Q9NUQ9|CYRIB	Q9NUQ9	CYRIB	1.52207	5.1779e-19	6.53993e-19	Fcap	Enables small GTPase binding activity. Involved in several processes, including cellular response to molecule of bacterial origin; negative regulation of small GTPase mediated signal transduction; and regulation of organelle organization. Located in mitochondrion.
P01871|IGHM	P01871	IGHM	1.51281	2.4805e-07	1.14149e-07	Fcap	Contributes to several functions, including immunoglobulin receptor binding activity; peptidoglycan binding activity; and phosphatidylcholine binding activity. Involved in adaptive immune response; antibacterial humoral response; and innate immune response. Located in cell surface and extracellular space. Part of hexameric IgM immunoglobulin complex and pentameric IgM immunoglobulin complex. Impl…
P14866|HNRNPL	P14866	HNRNPL	1.51202	4.87645e-29	1.25885e-28	Fcap	Enables pre-mRNA intronic binding activity and transcription cis-regulatory region binding activity. Involved in negative regulation of DNA-templated transcription and regulation of alternative mRNA splicing, via spliceosome. Located in cytoplasm; nucleoplasm; and ribonucleoprotein granule. Part of chromatin and ribonucleoprotein complex. Implicated in hepatocellular carcinoma; lung cancer; and s…
P01876|IGHA1	P01876	IGHA1	1.50931	1.98635e-09	1.11878e-09	Fcap	Contributes to immunoglobulin receptor binding activity. Involved in glomerular filtration and positive regulation of respiratory burst. Located in extracellular space. Part of monomeric IgA immunoglobulin complex and secretory dimeric IgA immunoglobulin complex.
P01024|C3	P01024	C3	1.50689	3.65842e-11	2.42213e-11	Fcap	Enables C5L2 anaphylatoxin chemotactic receptor binding activity. Involved in several processes, including positive regulation of macromolecule metabolic process; positive regulation of transport; and regulation of triglyceride biosynthetic process. Located in extracellular space. Implicated in several diseases, including complement deficiency (multiple); macular degeneration (multiple); paroxysm…
P05997|COL5A2	P05997	COL5A2	1.50254	4.63223e-11	3.03573e-11	Fcap	An extracellular matrix structural constituent conferring tensile strength. Involved in several processes, including collagen fibril organization; negative regulation of endodermal cell differentiation; and skin development. Located in collagen-containing extracellular matrix. Part of collagen type V trimer. Implicated in Ehlers-Danlos syndrome and Ehlers-Danlos syndrome classic type 2.
P14317|HCLS1	P14317	HCLS1	1.50146	2.10631e-17	2.34798e-17	Fcap	Enables RNA polymerase II-specific DNA-binding transcription factor binding activity and protein kinase binding activity. Involved in several processes, including positive regulation of phosphatidylinositol 3-kinase/protein kinase B signal transduction; positive regulation of protein import into nucleus; and positive regulation of protein phosphorylation. Located in cytosol; nucleus; and plasma m…
O75636|FCN3	O75636	FCN3	1.5008	1.87117e-13	1.53818e-13	Fcap	Enables antigen binding activity and identical protein binding activity. Involved in several processes, including complement activation, lectin pathway; positive regulation of opsonization; and recognition of apoptotic cell. Located in serine-type endopeptidase complex.
P22695|UQCRC2	P22695	UQCRC2	1.49559	1.92826e-27	4.48591e-27	Fcap	Predicted to enable metal ion binding activity and metalloendopeptidase activity. Predicted to be involved in oxidative phosphorylation. Located in mitochondrial inner membrane and nucleoplasm. Part of mitochondrial respiratory chain complex III and mitochondrial respiratory chain complex IV. Implicated in mitochondrial complex III deficiency nuclear type 5.
Q13131|PRKAA1	Q13131	PRKAA1	1.49519	3.13645e-34	1.4092e-33	Fcap	Enables AMP-activated protein kinase activity. Involved in several processes, including CAMKK-AMPK signaling cascade; negative regulation of TORC1 signaling; and negative regulation of hepatocyte apoptotic process. Acts upstream of with a positive effect on lipid droplet disassembly. Located in cytosol; nuclear speck; and nucleotide-activated protein kinase complex. Implicated in Huntington's dis…
Q9Y5X3|SNX5	Q9Y5X3	SNX5	1.49353	1.41126e-30	4.37177e-30	Fcap	Enables dynactin binding activity and phosphatidylinositol binding activity. Involved in several processes, including pinocytosis; positive regulation of insulin receptor signaling pathway; and retrograde transport, endosome to Golgi. Located in several cellular components, including cytoplasmic side of plasma membrane; endosome; and macropinocytic cup. Part of perinuclear region of cytoplasm and…
O75131|CPNE3	O75131	CPNE3	1.48635	5.13788e-34	2.25676e-33	Fcap	Enables several functions, including calcium-dependent phospholipid binding activity; calcium-dependent protein binding activity; and receptor tyrosine kinase binding activity. Involved in several processes, including ERBB2 signaling pathway; cellular response to calcium ion; and positive regulation of cell migration. Located in several cellular components, including focal adhesion; mitochondrion…
P01042|KNG1	P01042	KNG1	1.4713	3.70357e-09	2.024e-09	Fcap	Enables cysteine-type endopeptidase inhibitor activity and hormone activity. Involved in several processes, including negative regulation of blood coagulation; negative regulation of proteolysis; and vasodilation. Located in extracellular space. Implicated in hereditary angioedema and high molecular weight kininogen deficiency. Biomarker of Henoch-Schoenlein purpura and neovascular inflammatory v…
P05787|KRT8	P05787	KRT8	1.46348	2.31159e-08	1.15792e-08	Fcap	Enables scaffold protein binding activity. Predicted to be involved in response to hydrostatic pressure and sarcomere organization. Predicted to act upstream of or within several processes, including cell differentiation involved in embryonic placenta development; cell surface receptor signaling pathway; and hepatocyte apoptotic process. Located in cytoplasm and keratin filament. Implicated in li…
P19971|TYMP	P19971	TYMP	1.4547	5.49242e-12	3.89955e-12	Fcap	Enables protein homodimerization activity and thymidine phosphorylase activity. Involved in several processes, including regulation of gastric motility; regulation of myelination; and regulation of transmission of nerve impulse. Predicted to be active in cytosol. Implicated in lung non-small cell carcinoma; mitochondrial DNA depletion syndrome 1; mitochondrial encephalomyopathy; pancreatic cancer…
Q14116|IL18	Q14116	IL18	1.45368	1.04965e-14	9.65316e-15	Fcap	Enables cytokine activity and interleukin-18 receptor binding activity. Involved in several processes, including interleukin-18-mediated signaling pathway; positive regulation of cell population proliferation; and positive regulation of macromolecule biosynthetic process. Is active in extracellular space. Implicated in several diseases, including Kawasaki disease; allergic rhinitis; autoimmune di…
P13796|LCP1	P13796	LCP1	1.44725	2.11358e-10	1.30263e-10	Fcap	Enables GTPase binding activity; actin filament binding activity; and integrin binding activity. Involved in several processes, including extracellular matrix disassembly; positive regulation of podosome assembly; and protein kinase A signaling. Located in several cellular components, including actin cytoskeleton; focal adhesion; and ruffle. Colocalizes with stress fiber.
P08708|RPS17	P08708	RPS17	1.44327	3.74928e-32	1.34558e-31	Fcap	A structural constituent of ribosome. Involved in erythrocyte homeostasis; rRNA processing; and ribosomal small subunit biogenesis. Located in focal adhesion and membrane. Part of cytosolic small ribosomal subunit and small-subunit processome. Implicated in Diamond-Blackfan anemia 4.
P23083|IGHV1-2	P23083	IGHV1-2	1.44278	4.42341e-13	3.52782e-13	Fcap	Predicted to enable antigen binding activity. Predicted to be involved in immunoglobulin mediated immune response. Predicted to be located in extracellular region and plasma membrane. Predicted to be part of immunoglobulin complex.
Q8NCW0|KREMEN2	Q8NCW0	KREMEN2	1.44119	3.52945e-09	1.93064e-09	Fcap	Predicted to be involved in limb development and negative regulation of ossification. Predicted to be located in early endosome membrane. Predicted to be active in plasma membrane.
Q13951|CBFB	Q13951	CBFB	1.43716	4.20306e-24	7.85345e-24	Fcap	Predicted to enable transcription coactivator activity. Predicted to contribute to sequence-specific DNA binding activity. Involved in protein polyubiquitination. Located in membrane. Implicated in acute myelomonocytic leukemia. Biomarker of hepatocellular carcinoma.
Q06033|ITIH3	Q06033	ITIH3	1.43394	4.83595e-09	2.62336e-09	Fcap	Predicted to enable endopeptidase inhibitor activity. Predicted to be involved in hyaluronan metabolic process. Located in extracellular exosome.
P04114|APOB	P04114	APOB	1.43304	6.77948e-07	2.97559e-07	Fcap	Enables several functions, including cholesterol transfer activity; heparin binding activity; and lipase binding activity. Involved in several processes, including cholesterol homeostasis; low-density lipoprotein particle clearance; and low-density lipoprotein particle remodeling. Located in cytosol; endoplasmic reticulum exit site; and neuronal cell body. Part of low-density lipoprotein particle…
P36957|DLST	P36957	DLST	1.43193	3.11422e-23	5.37527e-23	Fcap	Enables dihydrolipoyllysine-residue succinyltransferase activity. Involved in tricarboxylic acid cycle. Located in cytosol; mitochondrion; and nucleoplasm. Part of oxoglutarate dehydrogenase complex. Implicated in Alzheimer's disease and paraganglioma.
P09486|SPARC	P09486	SPARC	1.42885	6.91814e-22	1.06873e-21	Fcap	Enables calcium ion binding activity and collagen binding activity. Involved in several processes, including negative regulation of angiogenesis; negative regulation of endothelial cell proliferation; and positive regulation of endothelial cell migration. Located in cell surface; nuclear matrix; and platelet alpha granule membrane. Implicated in cervix carcinoma; endometrial carcinoma; and osteog…
Q9HC35|EML4	Q9HC35	EML4	1.41788	1.1112e-28	2.8191e-28	Fcap	Enables alpha-tubulin binding activity; beta-tubulin binding activity; and protein self-association. Involved in attachment of spindle microtubules to kinetochore and mitotic metaphase chromosome alignment. Located in cytosol; microtubule cytoskeleton; and midbody.
Q96GA7|SDSL	Q96GA7	SDSL	1.41583	5.02838e-42	4.69778e-41	Fcap	Enables identical protein binding activity. Predicted to be involved in L-serine catabolic process; isoleucine biosynthetic process; and threonine catabolic process. Predicted to be located in cytosol.
Q9NYU2|UGGT1	Q9NYU2	UGGT1	1.41348	1.41137e-31	4.77416e-31	Fcap	Enables UDP-glucose:glycoprotein glucosyltransferase activity and unfolded protein binding activity. Predicted to be involved in ER-associated misfolded protein catabolic process and protein N-linked glycosylation via asparagine. Located in endoplasmic reticulum. Part of protein-containing complex.
P42566|EPS15	P42566	EPS15	1.41304	4.87293e-36	2.73153e-35	Fcap	Enables polyubiquitin modification-dependent protein binding activity. Involved in Golgi to endosome transport; clathrin coat assembly; and receptor-mediated endocytosis of virus by host cell. Located in several cellular components, including aggresome; cytosol; and plasma membrane.
O75165|DNAJC13	O75165	DNAJC13	1.41255	7.74987e-35	3.76977e-34	Fcap	Involved in endosome organization; regulation of early endosome to late endosome transport; and regulation of early endosome to recycling endosome transport. Located in cytosol and early endosome membrane. Colocalizes with WASH complex. Implicated in Parkinson's disease.
Q8IWU6|SULF1	Q8IWU6	SULF1	1.40615	2.92239e-09	1.61557e-09	Fcap	Enables N-acetylglucosamine-6-sulfatase activity and arylsulfatase activity. Involved in several processes, including heparan sulfate proteoglycan metabolic process; negative regulation of endothelial cell proliferation; and regulation of signal transduction. Located in several cellular components, including cell surface; endoplasmic reticulum; and membrane raft. Colocalizes with collagen-contain…
O75390|CS	O75390	CS	1.40407	1.12066e-20	1.61272e-20	Fcap	Enables citrate (Si)-synthase activity. Involved in carbohydrate metabolic process. Located in mitochondrial matrix. Implicated in dilated cardiomyopathy and hypertrophic cardiomyopathy.
P17813|ENG	P17813	ENG	1.40348	2.62589e-15	2.52953e-15	Fcap	Enables several functions, including coreceptor activity; galactose binding activity; and transforming growth factor beta receptor binding activity. Contributes to BMP binding activity and transforming growth factor beta binding activity. Involved in several processes, including regulation of protein phosphorylation; regulation of transcription by RNA polymerase II; and regulation of transmembran…
Q08397|LOXL1	Q08397	LOXL1	1.39633	1.80603e-12	1.34897e-12	Fcap	Predicted to enable protein-lysine 6-oxidase activity. Predicted to be involved in collagen fibril organization. Colocalizes with collagen-containing extracellular matrix. Implicated in Kuhnt-Junius degeneration; exfoliation syndrome; and primary open angle glaucoma. Biomarker of exfoliation syndrome.
Q7Z5M8|ABHD12B	Q7Z5M8	ABHD12B	1.39202	5.78258e-08	2.79894e-08	Fcap	Predicted to enable acylglycerol lipase activity and lysophospholipase activity. Predicted to be involved in monoacylglycerol catabolic process and phosphatidylserine catabolic process. Predicted to be active in endoplasmic reticulum membrane.
P51888|PRELP	P51888	PRELP	1.3836	1.80895e-07	8.38357e-08	Fcap	Predicted to enable heparin binding activity. Predicted to be an extracellular matrix structural constituent conferring compression resistance. Predicted to be involved in skeletal system development. Predicted to act upstream of or within cellular senescence. Located in extracellular exosome. Colocalizes with collagen-containing extracellular matrix.
P47755|CAPZA2	P47755	CAPZA2	1.38267	6.84188e-17	7.30852e-17	Fcap	Predicted to enable actin filament binding activity. Predicted to be involved in actin cytoskeleton organization and barbed-end actin filament capping. Located in extracellular exosome.
Q16531|DDB1	Q16531	DDB1	1.3825	2.78846e-34	1.26249e-33	Fcap	Enables WD40-repeat domain binding activity; cullin family protein binding activity; and ubiquitin ligase complex scaffold activity. Contributes to damaged DNA binding activity. Involved in several processes, including UV-damage excision repair; positive regulation by virus of viral protein levels in host cell; and spindle assembly involved in female meiosis. Acts upstream of or within proteasoma…
A0MZ66|SHTN1	A0MZ66	SHTN1	1.37857	1.43824e-31	4.83725e-31	Fcap	Enables identical protein binding activity. Involved in positive regulation of neuron migration. Located in cytoplasm.
P13284|IFI30	P13284	IFI30	1.37824	8.7204e-13	6.73576e-13	Fcap	Enables oxidoreductase activity, acting on a sulfur group of donors. Predicted to be involved in antigen processing and presentation of exogenous peptide antigen via MHC class I. Predicted to act upstream of or within antigen processing and presentation of exogenous peptide antigen via MHC class II; negative regulation of fibroblast proliferation; and protein stabilization. Located in cell juncti…
P17987|TCP1	P17987	TCP1	1.37756	1.18863e-37	7.52263e-37	Fcap	Enables protein folding chaperone and ubiquitin protein ligase binding activity. Involved in several processes, including positive regulation of establishment of protein localization to telomere; positive regulation of telomerase RNA localization to Cajal body; and positive regulation of telomere maintenance via telomerase. Located in centrosome and microtubule. Part of chaperonin-containing T-co…
P43652|AFM	P43652	AFM	1.37739	7.7493e-07	3.37109e-07	Fcap	Enables vitamin E binding activity. Involved in protein stabilization; protein transport within extracellular region; and vitamin transport. Located in extracellular space.
Q12765|SCRN1	Q12765	SCRN1	1.37518	6.69834e-25	1.31417e-24	Fcap	Predicted to enable cysteine-type exopeptidase activity and dipeptidase activity. Predicted to be involved in exocytosis. Located in nuclear membrane.
P31146|CORO1A	P31146	CORO1A	1.36587	1.91098e-10	1.18272e-10	Fcap	Enables cytoskeletal protein binding activity; phosphatidylinositol 3-kinase binding activity; and protein homodimerization activity. Involved in several processes, including natural killer cell degranulation; negative regulation of actin nucleation; and phagolysosome assembly. Located in several cellular components, including actin filament; immunological synapse; and phagocytic cup. Part of pro…
P11234|RALB	P11234	RALB	1.365	1.17807e-22	1.93685e-22	Fcap	Enables GTPase activity; enzyme binding activity; and guanyl ribonucleotide binding activity. Involved in several processes, including cellular response to exogenous dsRNA; positive regulation of autophagosome assembly; and positive regulation of epidermal growth factor receptor signaling pathway. Located in midbody and plasma membrane. Implicated in pancreatic adenocarcinoma.
P02790|HPX	P02790	HPX	1.36461	3.52892e-09	1.93064e-09	Fcap	Predicted to enable heme transmembrane transporter activity. Predicted to be involved in heme metabolic process. Predicted to act upstream of or within several processes, including positive regulation of immune effector process; positive regulation of type II interferon-mediated signaling pathway; and positive regulation of tyrosine phosphorylation of STAT protein. Located in extracellular space.
P01859|IGHG2	P01859	IGHG2	1.35812	4.11763e-07	1.86414e-07	Fcap	Predicted to enable antigen binding activity and immunoglobulin receptor binding activity. Predicted to be involved in antibacterial humoral response and complement activation, classical pathway. Located in extracellular space.
Q13077|TRAF1	Q13077	TRAF1	1.35786	1.06136e-10	6.73162e-11	Fcap	Enables enzyme binding activity; identical protein binding activity; and tumor necrosis factor receptor binding activity. Involved in regulation of extrinsic apoptotic signaling pathway. Predicted to be located in cytosol. Predicted to be active in cytoplasmic side of plasma membrane.
Q7Z4W1|DCXR	Q7Z4W1	DCXR	1.35527	1.38031e-23	2.43971e-23	Fcap	Enables L-xylulose reductase (NADP+) activity; identical protein binding activity; and oxidoreductase activity, acting on NAD(P)H, quinone or similar compound as acceptor. Involved in glucose metabolic process; positive regulation of reactive oxygen species metabolic process; and xylulose metabolic process. Located in cytoplasmic microtubule. Implicated in pentosuria.
P05107|ITGB2	P05107	ITGB2	1.35307	3.73079e-10	2.25912e-10	Fcap	Enables several functions, including ICAM-3 receptor activity; heat shock protein binding activity; and protein kinase binding activity. Involved in several processes, including integrin-mediated signaling pathway; neutrophil chemotaxis; and positive regulation of neutrophil degranulation. Located in cell surface and plasma membrane raft. Part of integrin alphaL-beta2 complex. Implicated in coron…
P01834|IGKC	P01834	IGKC	1.34528	1.97826e-10	1.22179e-10	Fcap	Predicted to enable antigen binding activity. Involved in adaptive immune response. Located in IgG immunoglobulin complex.
Q8WUF5|PPP1R13L	Q8WUF5	PPP1R13L	1.34464	2.383e-23	4.14967e-23	Fcap	Enables identical protein binding activity. Predicted to be involved in positive regulation of cell differentiation and regulation of transcription by RNA polymerase II. Predicted to act upstream of or within several processes, including cardiac muscle contraction; embryonic camera-type eye development; and heart development. Located in cell junction; cytosol; and intercellular bridge.
Q8WUM4|PDCD6IP	Q8WUM4	PDCD6IP	1.34437	1.74924e-32	6.55776e-32	Fcap	Enables calcium-dependent protein binding activity; protein homodimerization activity; and proteinase activated receptor binding activity. Involved in several processes, including midbody abscission; positive regulation of cellular component biogenesis; and ubiquitin-independent protein catabolic process via the multivesicular body sorting pathway. Located in several cellular components, includin…
Q9NTZ6|RBM12	Q9NTZ6	RBM12	1.34324	2.14617e-29	5.82117e-29	Fcap	Enables RNA binding activity. Predicted to be involved in regulation of RNA splicing. Located in nucleoplasm. Implicated in schizophrenia 19.
Q14197|MRPL58	Q14197	MRPL58	1.34144	1.41972e-24	2.73974e-24	Fcap	Enables aminoacyl-tRNA hydrolase activity and translation release factor activity, codon nonspecific. Involved in mitochondrial translational termination and rescue of stalled ribosome. Located in mitochondrion; nucleoplasm; and plasma membrane. Part of mitochondrial large ribosomal subunit.
P07357|C8A	P07357	C8A	1.33756	9.73577e-12	6.7814e-12	Fcap	Predicted to enable complement binding activity. Acts upstream of or within complement activation. Located in blood microparticle and extracellular exosome. Part of membrane attack complex. Implicated in type I complement component 8 deficiency.
O94832|MYO1D	O94832	MYO1D	1.33637	2.46581e-17	2.72806e-17	Fcap	Enables protein domain specific binding activity. Predicted to be involved in actin filament organization; early endosome to recycling endosome transport; and vesicle transport along actin filament. Located in extracellular exosome.
P62888|RPL30	P62888	RPL30	1.33564	1.89451e-31	6.29985e-31	Fcap	A structural constituent of ribosome. Involved in antimicrobial humoral immune response mediated by antimicrobial peptide and cytoplasmic translation. Located in nucleus and polysomal ribosome. Part of cytosolic large ribosomal subunit. Is active in postsynaptic density. Implicated in herpes simplex.
P30043|BLVRB	P30043	BLVRB	1.33397	5.79401e-13	4.58366e-13	Fcap	Enables biliverdin reductase (NAD(P)+) activity and riboflavin reductase (NADPH) activity. Involved in heme catabolic process. Located in cytosol; nucleoplasm; and plasma membrane.
P12314|FCGR1A	P12314	FCGR1A	1.33255	1.21279e-11	8.35861e-12	Fcap	Enables high-affinity IgG receptor activity. Involved in antibody-dependent cellular cytotoxicity. Located in plasma membrane. Biomarker of rheumatoid arthritis.
P61619|SEC61A1	P61619	SEC61A1	1.33203	2.74225e-13	2.22013e-13	Fcap	Enables calcium channel activity and ribosome binding activity. Involved in cotranslational protein targeting to membrane; post-translational protein targeting to membrane, translocation; and protein insertion into ER membrane. Acts upstream of or within SRP-dependent cotranslational protein targeting to membrane; endoplasmic reticulum organization; and post-translational protein targeting to end…
P01877|IGHA2	P01877	IGHA2	1.32769	2.48792e-12	1.83963e-12	Fcap	Contributes to immunoglobulin receptor binding activity. Involved in glomerular filtration and positive regulation of respiratory burst. Located in extracellular space. Part of monomeric IgA immunoglobulin complex and secretory dimeric IgA immunoglobulin complex.
Q96RP9|GFM1	Q96RP9	GFM1	1.32754	8.83878e-27	1.96314e-26	Fcap	Enables GTPase activity and translation elongation factor activity. Involved in mitochondrial translational elongation. Predicted to be located in mitochondrial matrix. Predicted to be active in mitochondrion. Implicated in combined oxidative phosphorylation deficiency 1.
Q96CW1|AP2M1	Q96CW1	AP2M1	1.32481	1.16209e-32	4.47046e-32	Fcap	Enables signal sequence binding activity and transmembrane transporter binding activity. Involved in several processes, including endocytosis; negative regulation of protein localization to plasma membrane; and regulation of vesicle size. Located in clathrin-coated pit. Part of AP-2 adaptor complex. Implicated in autosomal dominant intellectual developmental disorder.
P05156|CFI	P05156	CFI	1.32437	4.83518e-14	4.2099e-14	Fcap	Predicted to enable serine-type endopeptidase activity. Predicted to be involved in complement activation, classical pathway; innate immune response; and proteolysis. Located in extracellular exosome. Implicated in Kuhnt-Junius degeneration; age related macular degeneration 13; atypical hemolytic-uremic syndrome; complement factor I deficiency; and macular degeneration. Biomarker of nephrotic syn…
P01717|IGLV3-25	P01717	IGLV3-25	1.31869	2.46248e-12	1.8254e-12	Fcap	Predicted to be involved in immune response. Located in blood microparticle.
P04181|OAT	P04181	OAT	1.31683	1.95929e-28	4.84538e-28	Fcap	Enables identical protein binding activity and ornithine(lysine) transaminase activity. Predicted to be involved in arginine catabolic process to glutamate and arginine catabolic process to proline via ornithine. Located in mitochondrial matrix and nucleoplasm. Implicated in gyrate atrophy.
Q9UBY9|HSPB7	Q9UBY9	HSPB7	1.31203	1.04565e-12	8.04506e-13	Fcap	Predicted to enable filamin binding activity. Predicted to be involved in regulation of heart contraction and response to unfolded protein. Located in aggresome; cytoplasm; and nucleoplasm.
P39687|ANP32A	P39687	ANP32A	1.31031	3.9665e-22	6.29273e-22	Fcap	Enables RNA binding activity. Involved in nucleocytoplasmic transport. Located in endoplasmic reticulum; nucleus; and perinuclear region of cytoplasm.
Q9NX46|ADPRS	Q9NX46	ADPRS	1.30985	6.51506e-32	2.25567e-31	Fcap	Enables O-acetyl-ADP-ribose deacetylase activity; hydrolase activity, acting on glycosyl bonds; and magnesium ion binding activity. Involved in DNA repair and cellular response to superoxide. Located in mitochondrion; nuclear body; and site of DNA damage. Implicated in stress-induced childhood-onset neurodegeneration with variable ataxia and seizures.
P23634|ATP2B4	P23634	ATP2B4	1.30827	1.92216e-26	4.1747e-26	Fcap	Enables several functions, including calmodulin binding activity; enzyme binding activity; and nitric-oxide synthase inhibitor activity. Involved in several processes, including calcium ion transport; negative regulation of signal transduction; and regulation of cellular biosynthetic process. Located in T-tubule; Z disc; and membrane raft.
Q9UBC2|EPS15L1	Q9UBC2	EPS15L1	1.30645	1.2648e-32	4.83399e-32	Fcap	Enables cadherin binding activity. Predicted to be involved in endocytosis and endosomal transport. Located in membrane.
P49407|ARRB1	P49407	ARRB1	1.30274	2.69941e-26	5.77752e-26	Fcap	Enables several functions, including GTPase activator activity; arrestin family protein binding activity; and signaling receptor binding activity. Involved in several processes, including regulation of gene expression; regulation of protein modification process; and regulation of signal transduction. Located in cytoplasmic vesicle and nuclear body. Part of chromatin. Biomarker of major depressive…
P62899|RPL31	P62899	RPL31	1.29402	3.63134e-29	9.52655e-29	Fcap	A structural constituent of ribosome. Involved in cytoplasmic translation. Located in polysomal ribosome. Part of cytosolic large ribosomal subunit.
P07948|LYN	P07948	LYN	1.2923	8.63156e-19	1.0673e-18	Fcap	Enables several functions, including ephrin receptor binding activity; non-membrane spanning protein tyrosine kinase activity; and scaffold protein binding activity. Involved in several processes, including cell surface receptor signaling pathway; hemopoiesis; and positive regulation of cell population proliferation. Located in several cellular components, including Golgi apparatus; membrane raft…
P63244|RACK1	P63244	RACK1	1.29149	1.70551e-29	4.69078e-29	Fcap	Enables several functions, including cyclin binding activity; enzyme binding activity; and protein domain specific binding activity. Involved in several processes, including regulation of protein metabolic process; regulation of signal transduction; and regulation of vesicle-mediated transport. Located in several cellular components, including midbody; perinuclear region of cytoplasm; and phagocy…
P07858|CTSB	P07858	CTSB	1.29126	1.53372e-08	7.80223e-09	Fcap	Enables collagen binding activity; cysteine-type endopeptidase activity; and proteoglycan binding activity. Involved in several processes, including cellular response to thyroid hormone stimulus; collagen catabolic process; and proteolysis involved in protein catabolic process. Located in several cellular components, including lysosome; peptidase inhibitor complex; and perinuclear region of cytop…
P01591|JCHAIN	P01591	JCHAIN	1.28799	5.02087e-07	2.23878e-07	Fcap	Enables IgA binding activity and protein homodimerization activity. Contributes to several functions, including immunoglobulin receptor binding activity; peptidoglycan binding activity; and phosphatidylcholine binding activity. Involved in several processes, including glomerular filtration; innate immune response; and positive regulation of respiratory burst. Located in extracellular space. Part …
P30048|PRDX3	P30048	PRDX3	1.2866	7.20875e-26	1.51533e-25	Fcap	Enables several functions, including cysteine-type endopeptidase inhibitor activity involved in apoptotic process; identical protein binding activity; and thioredoxin peroxidase activity. Involved in several processes, including cellular response to reactive oxygen species; regulation of mitochondrial membrane potential; and response to hydrogen peroxide. Acts upstream of or within hydrogen perox…
P01780|IGHV3-7	P01780	IGHV3-7	1.27987	1.14126e-10	7.1919e-11	Fcap	Predicted to enable antigen binding activity. Predicted to be involved in immunoglobulin mediated immune response. Located in blood microparticle and extracellular exosome.
P02763|ORM1	P02763	ORM1	1.27585	1.01119e-06	4.34429e-07	Fcap	Involved in regulation of cytokine production. Located in extracellular space.
P15104|GLUL	P15104	GLUL	1.27519	6.5011e-08	3.13127e-08	Fcap	Enables glutamine synthetase activity; identical protein binding activity; and protein-cysteine S-palmitoyltransferase activity. Involved in several processes, including regulation of endothelial cell migration; regulation of protein localization to nucleolus; and regulation of sprouting angiogenesis. Located in cytosol; mitochondrion; and plasma membrane. Implicated in Alzheimer's disease and Hu…
P04233|CD74	P04233	CD74	1.27503	1.06623e-09	6.15259e-10	Fcap	Enables several functions, including amyloid-beta binding activity; macrophage migration inhibitory factor binding activity; and signaling receptor binding activity. Involved in several processes, including positive regulation of cellular biosynthetic process; regulation of intracellular signal transduction; and regulation of viral entry into host cell. Located in several cellular components, inc…
P02679|FGG	P02679	FGG	1.27009	5.81633e-06	2.29603e-06	Fcap	Enables cell adhesion molecule binding activity; signaling receptor binding activity; and structural molecule activity. Involved in several processes, including blood coagulation; negative regulation of apoptotic process; and positive regulation of secretion by cell. Located in external side of plasma membrane; extracellular space; and platelet alpha granule. Part of fibrinogen complex. Implicate…
P01704|IGLV2-14	P01704	IGLV2-14	1.26598	1.81518e-14	1.63862e-14	Fcap	Predicted to be involved in immune response. Located in extracellular exosome.
P01700|IGLV1-47	P01700	IGLV1-47	1.26564	1.80998e-11	1.2245e-11	Fcap	Predicted to be involved in immune response. Located in blood microparticle.
P57737|CORO7	P57737	CORO7	1.25132	1.50871e-17	1.70441e-17	Fcap	Enables actin binding activity. Involved in Golgi to endosome transport; actin filament polymerization; and positive regulation of hippo signaling. Located in trans-Golgi network.
P08575|PTPRC	P08575	PTPRC	1.24884	1.83181e-08	9.24673e-09	Fcap	Enables cytoskeletal protein binding activity; protein kinase binding activity; and protein tyrosine phosphatase activity. Involved in several processes, including bone marrow development; positive regulation of cell population proliferation; and regulation of gene expression. Located in bleb and external side of plasma membrane. Implicated in multiple sclerosis; primary immunodeficiency disease;…
O00182|LGALS9	O00182	LGALS9	1.24714	4.66368e-15	4.40602e-15	Fcap	Enables disaccharide binding activity and enzyme binding activity. Involved in several processes, including MAPK cascade; regulation of cytokine production; and regulation of leukocyte activation. Located in cytosol; extracellular space; and nucleus.
Q01469|FABP5	Q01469	FABP5	1.24277	2.31396e-08	1.15812e-08	Fcap	Enables fatty acid binding activity; identical protein binding activity; and long-chain fatty acid transporter activity. Involved in lipid transport across blood-brain barrier and long-chain fatty acid transport. Located in cytoplasm and nucleus. Biomarker of prostate cancer and psoriasis.
O60279|SUSD5	O60279	SUSD5	1.24114	2.42676e-12	1.80119e-12	Fcap	Predicted to enable hyaluronic acid binding activity. Predicted to be involved in Notch signaling pathway. Predicted to be located in membrane.
O43866|CD5L	O43866	CD5L	1.23928	1.26579e-07	5.93643e-08	Fcap	Predicted to enable serine-type endopeptidase activity. Predicted to be involved in zymogen activation. Predicted to act upstream of or within positive regulation of complement-dependent cytotoxicity and regulation of complement activation. Located in cell surface.
Q99538|LGMN	Q99538	LGMN	1.2358	3.89309e-14	3.40475e-14	Fcap	Enables cysteine-type endopeptidase activity. Involved in several processes, including cellular response to amyloid-beta; cellular response to hepatocyte growth factor stimulus; and positive regulation of chemotaxis. Acts upstream of or within negative regulation of neuron apoptotic process. Located in extracellular region and perinuclear region of cytoplasm.
Q9Y394|DHRS7	Q9Y394	DHRS7	1.23434	1.35893e-23	2.40915e-23	Fcap	Enables NADP-retinol dehydrogenase activity and carbonyl reductase (NADPH) activity. Predicted to be involved in retinol metabolic process. Located in endoplasmic reticulum membrane.
P01019|AGT	P01019	AGT	1.22833	9.84896e-11	6.28731e-11	Fcap	Enables angiotensin receptor binding activity; hormone activity; and sodium channel regulator activity. Involved in several processes, including positive regulation of branching involved in ureteric bud morphogenesis; positive regulation of nitrogen compound metabolic process; and regulation of signal transduction. Located in blood microparticle; collagen-containing extracellular matrix; and extr…
P43405|SYK	P43405	SYK	1.22308	1.71738e-18	2.07987e-18	Fcap	Enables several functions, including phospholipase binding activity; protein kinase activity; and signaling receptor binding activity. Involved in several processes, including neutrophil chemotaxis; positive regulation of cytokine production; and regulation of signal transduction. Acts upstream of or within protein import into nucleus. Located in cytoplasm and nucleus. Part of T cell receptor com…
O94905|ERLIN2	O94905	ERLIN2	1.21914	1.62573e-27	3.82749e-27	Fcap	Enables ubiquitin protein ligase binding activity. Involved in SREBP signaling pathway; negative regulation of lipid biosynthetic process; and ubiquitin-dependent ERAD pathway. Located in several cellular components, including cytosol; endoplasmic reticulum membrane; and membrane raft. Part of protein-containing complex. Implicated in hereditary spastic paraplegia 18.
Q99536|VAT1	Q99536	VAT1	1.21483	2.56176e-18	3.06463e-18	Fcap	Predicted to enable oxidoreductase activity and zinc ion binding activity. Involved in negative regulation of mitochondrial fusion. Located in extracellular exosome.
Q01432|AMPD3	Q01432	AMPD3	1.21353	2.3229e-16	2.39023e-16	Fcap	Predicted to enable AMP deaminase activity. Predicted to be involved in erythrocyte homeostasis and purine ribonucleotide metabolic process. Predicted to act upstream of or within ADP metabolic process; ATP metabolic process; and energy homeostasis. Predicted to be located in extracellular region; ficolin-1-rich granule lumen; and secretory granule lumen. Predicted to be active in cytosol.
P08567|PLEK	P08567	PLEK	1.21045	1.23453e-20	1.76793e-20	Fcap	Enables phosphatidylinositol-3,4-bisphosphate binding activity; protein homodimerization activity; and protein kinase C binding activity. Involved in several processes, including G protein-coupled receptor signaling pathway; integrin-mediated signaling pathway; and positive regulation of supramolecular fiber organization. Located in cytoplasm and ruffle membrane.
P20851|C4BPB	P20851	C4BPB	1.21028	1.89035e-06	7.91339e-07	Fcap	Involved in several processes, including negative regulation of complement activation, classical pathway; regulation of opsonization; and response to symbiotic bacterium. Located in extracellular space. Implicated in COVID-19.
P52907|CAPZA1	P52907	CAPZA1	1.20984	8.9745e-28	2.14724e-27	Fcap	Enables cadherin binding activity. Involved in cell junction assembly. Located in extracellular exosome. Part of WASH complex.
Q13151|HNRNPA0	Q13151	HNRNPA0	1.20671	7.50255e-27	1.67903e-26	Fcap	Enables mRNA 3'-UTR AU-rich region binding activity and protein kinase binding activity. Predicted to be involved in 3'-UTR-mediated mRNA stabilization; inflammatory response; and response to lipopolysaccharide. Located in nucleoplasm. Biomarker of gastric adenocarcinoma.
Q9NSB8|HOMER2	Q9NSB8	HOMER2	1.19323	2.14363e-27	4.96732e-27	Fcap	Predicted to enable G protein-coupled glutamate receptor binding activity. Involved in negative regulation of calcineurin-NFAT signaling cascade; negative regulation of interleukin-2 production; and sensory perception of sound. Located in cytosol. Implicated in autosomal dominant nonsyndromic deafness 68.
Q96N66|MBOAT7	Q96N66	MBOAT7	1.19306	8.9792e-38	5.80767e-37	Fcap	Enables O-acyltransferase activity. Involved in glycerophospholipid metabolic process and regulation of triglyceride metabolic process. Located in endoplasmic reticulum and mitochondria-associated endoplasmic reticulum membrane. Implicated in autosomal recessive intellectual developmental disorder 57.
P23786|CPT2	P23786	CPT2	1.19287	9.54668e-24	1.7079e-23	Fcap	Enables carnitine O-palmitoyltransferase activity. Involved in carnitine metabolic process; fatty acid beta-oxidation; and long-chain fatty acid metabolic process. Located in mitochondrion; nucleolus; and nucleoplasm. Implicated in brain disease; lipid metabolism disorder; and muscular disease.
O43865|AHCYL1	O43865	AHCYL1	1.1919	5.84068e-31	1.86832e-30	Fcap	Enables identical protein binding activity. Involved in several processes, including angiotensin-activated signaling pathway; mRNA polyadenylation; and mitochondrion-endoplasmic reticulum membrane tethering. Located in mitochondria-associated endoplasmic reticulum membrane.
P30626|SRI	P30626	SRI	1.18911	7.4492e-15	6.92646e-15	Fcap	Enables several functions, including identical protein binding activity; protease binding activity; and protein heterodimerization activity. Involved in several processes, including regulation of cell communication by electrical coupling involved in cardiac conduction; regulation of heart contraction; and regulation of relaxation of muscle. Located in several cellular components, including Z disc…
O75396|SEC22B	O75396	SEC22B	1.1858	5.66841e-24	1.03612e-23	Fcap	Predicted to enable SNAP receptor activity and syntaxin binding activity. Involved in negative regulation of autophagosome assembly and positive regulation of protein catabolic process. Located in ER to Golgi transport vesicle membrane and endoplasmic reticulum-Golgi intermediate compartment.
Q9BXN1|ASPN	Q9BXN1	ASPN	1.17992	5.7815e-05	2.03035e-05	Fcap	Enables calcium ion binding activity. Involved in bone mineralization and negative regulation of transforming growth factor beta receptor signaling pathway. Located in extracellular matrix. Colocalizes with collagen-containing extracellular matrix. Implicated in ankylosing spondylitis; degenerative disc disease; and osteoarthritis. Biomarker of degenerative disc disease.
P50225|SULT1A1	P50225	SULT1A1	1.17302	8.74267e-14	7.40398e-14	Fcap	Enables 3'-phosphoadenosine 5'-phosphosulfate binding activity and sulfotransferase activity. Involved in several processes, including 3'-phosphoadenosine 5'-phosphosulfate metabolic process; estrogen metabolic process; and ethanol catabolic process. Acts upstream of or within sulfation. Predicted to be located in cytosol. Predicted to be active in cytoplasm. Implicated in several diseases, inclu…
Q14240|EIF4A2	Q14240	EIF4A2	1.17261	1.47928e-17	1.6776e-17	Fcap	Enables ATP hydrolysis activity. Predicted to be involved in cytoplasmic translational initiation. Predicted to act upstream of or within cellular response to leukemia inhibitory factor. Located in perinuclear region of cytoplasm.
O60488|ACSL4	O60488	ACSL4	1.16801	8.34642e-25	1.62667e-24	Fcap	Enables arachidonate-CoA ligase activity and very long-chain fatty acid-CoA ligase activity. Involved in several processes, including long-chain fatty acid metabolic process; negative regulation of prostaglandin secretion; and positive regulation of cell growth. Located in several cellular components, including endoplasmic reticulum; lipid droplet; and mitochondria-associated endoplasmic reticulu…
Q15020|SART3	Q15020	SART3	1.16454	1.02411e-29	2.88407e-29	Fcap	Enables histone binding activity; snRNA binding activity; and ubiquitin-specific protease binding activity. Involved in nucleosome assembly; spliceosomal tri-snRNP complex assembly; and transcription elongation-coupled chromatin remodeling. Acts upstream of or within regulation of gene expression. Located in Cajal body. Is active in nucleus. Colocalizes with U4/U6 snRNP and U6atac snRNP.
Q86UX7|FERMT3	Q86UX7	FERMT3	1.16443	5.10682e-18	5.94026e-18	Fcap	Enables lipid binding activity. Involved in several processes, including integrin activation; integrin-mediated signaling pathway; and substrate adhesion-dependent cell spreading. Located in extracellular exosome and membrane. Implicated in leukocyte adhesion deficiency 1 and leukocyte adhesion deficiency 3. Biomarker of acute myeloid leukemia.
P30273|FCER1G	P30273	FCER1G	1.16415	8.35962e-13	6.47409e-13	Fcap	Enables protein homodimerization activity. Involved in Fc-epsilon receptor signaling pathway. Located in cell surface and plasma membrane. Part of Fc-gamma receptor III complex.
P49411|TUFM	P49411	TUFM	1.16174	1.38403e-19	1.8224e-19	Fcap	Enables translation elongation factor activity. Involved in translational elongation. Located in mitochondrial nucleoid. Implicated in combined oxidative phosphorylation deficiency 4.
P51911|CNN1	P51911	CNN1	1.15942	8.91537e-05	3.06866e-05	Fcap	Predicted to enable actin filament binding activity. Involved in negative regulation of vascular associated smooth muscle cell proliferation. Located in cytoskeleton.
Q32MZ4|LRRFIP1	Q32MZ4	LRRFIP1	1.15698	1.88239e-23	3.29743e-23	Fcap	Enables DNA-binding transcription repressor activity, RNA polymerase II-specific; RNA polymerase II cis-regulatory region sequence-specific DNA binding activity; and protein homodimerization activity. Involved in negative regulation of transcription by RNA polymerase II. Located in cytosol and plasma membrane.
O75369|FLNB	O75369	FLNB	1.15504	4.39862e-17	4.73298e-17	Fcap	Enables identical protein binding activity. Predicted to be involved in signal transduction. Predicted to act upstream of or within several processes, including cellular response to type II interferon; epithelial cell development; and skeletal muscle tissue development. Located in cytosol and plasma membrane. Implicated in Larsen syndrome; bone development disease (multiple); cleft palate; and sp…
P02765|AHSG	P02765	AHSG	1.15452	0.000596685	0.00018523	Fcap	Predicted to enable endopeptidase inhibitor activity. Involved in acute-phase response; positive regulation of phagocytosis; and regulation of inflammatory response. Located in Golgi apparatus. Implicated in alopecia-mental retardation syndrome 1; coronary artery disease; and type 2 diabetes mellitus. Biomarker of gestational diabetes; myocardial infarction; obesity; and type 2 diabetes mellitus.
Q96T51|RUFY1	Q96T51	RUFY1	1.15413	3.29167e-35	1.65591e-34	Fcap	Enables SH2 domain binding activity; SH3 domain binding activity; and identical protein binding activity. Involved in regulation of endocytosis. Located in cytosol; endosome; and nuclear speck.
P01817|IGHV2-5	P01817	IGHV2-5	1.15401	1.61469e-13	1.3348e-13	Fcap	Predicted to enable antigen binding activity. Predicted to be involved in immunoglobulin mediated immune response. Predicted to be located in extracellular region and plasma membrane. Predicted to be part of immunoglobulin complex.
P01742|IGHV1-69	P01742	IGHV1-69	1.15217	8.31356e-10	4.85436e-10	Fcap	Predicted to enable antigen binding activity. Predicted to be involved in immunoglobulin mediated immune response. Predicted to be located in extracellular region and plasma membrane. Predicted to be part of immunoglobulin complex.
O60547|GMDS	O60547	GMDS	1.15181	6.88767e-22	1.06683e-21	Fcap	Enables GDP-mannose 4,6-dehydratase activity; NADP+ binding activity; and identical protein binding activity. Involved in 'de novo' GDP-L-fucose biosynthetic process and GDP-mannose metabolic process. Located in extracellular exosome. Implicated in open-angle glaucoma.
Q9NQC3|RTN4	Q9NQC3	RTN4	1.14934	1.60883e-19	2.10428e-19	Fcap	Enables several functions, including cadherin binding activity; protein homodimerization activity; and ubiquitin protein ligase binding activity. Involved in several processes, including cell adhesion involved in sprouting angiogenesis; endoplasmic reticulum tubular network organization; and positive regulation of signal transduction. Acts upstream of or within regulation of cell migration. Locat…
[truncated: 3,161 more rows]

## Sheet: Ncore vs Fcap
protein	protein	gene	log2fc	pvalue	qvalue	significant	description
[truncated: 3,646 more rows]
