# Supplementary material for: Proteomics reveals spatial and molecular heterogeneities in advanced atherosclerotic carotid artery plaques
Source: Nat Cardiovasc Res. 2026 Jun 22;5(7):605–23. doi: 10.1038/s44161-026-00827-1 (PMC13368601; doi:10.1038/s44161-026-00827-1)
Supplement: Supplementary file 7 — Statistical source data. [file 44161_2026_827_MOESM7_ESM.xlsx]

## Sheet: Media
	pval	qval	metric	Selected	gene	decile	description
K1C10_HUMAN	0.0247754	0.895057	0.967791		KRT10	1	Enables protein heterodimerization activity. A structural constituent of skin epidermis. Involved in keratinocyte differentiation and protein heterotetramerization. Located in
K2C1_HUMAN	0.0279089	0.895057	0.958238		KRT1	1	Enables carbohydrate binding activity and protein heterodimerization activity. A structural constituent of skin epidermis. Involved in complement activation, lectin pathway an
CBPB2_HUMAN	0.000862729	0.895057	0.900397		CPB2	2	Predicted to enable metallocarboxypeptidase activity. Predicted to be involved in fibrinolysis and proteolysis. Located in extracellular exosome. Implicated in chronic kidney
K22E_HUMAN	0.0493847	0.895057	0.899264		KRT2	1	A structural constituent of skin epidermis. Involved in several processes, including keratinocyte activation; keratinocyte migration; and keratinocyte proliferation. Located i
OSTP_HUMAN	0.0113805	0.895057	0.79734		SPP1	1	Enables integrin binding activity; ion binding activity; and small molecule binding activity. Involved in several processes, including androgen catabolic process; cellular res
HSF1_HUMAN	0.00551291	0.895057	0.646191		HSF1	2	Enables several functions, including DNA binding activity; DNA-binding transcription factor activity, RNA polymerase II-specific; and Hsp90 protein binding activity. Involved
K1C9_HUMAN	0.159831	0.895057	0.625925		KRT9	2	Predicted to be a structural constituent of cytoskeleton. Involved in intermediate filament organization and skin development. Located in extracellular exosome; membrane; and
CAH2_HUMAN	0.00906693	0.895057	0.623412		CA2	2	Enables arylesterase activity; carbonate dehydratase activity; and zinc ion binding activity. Involved in angiotensin-activated signaling pathway and regulation of monoatomic
CAH1_HUMAN	0.0241101	0.895057	0.619025		CA1	2	Enables arylesterase activity; carbonate dehydratase activity; and cyanamide hydratase activity. Predicted to be involved in one-carbon metabolic process. Located in extracell
HBD_HUMAN	0.0201649	0.895057	0.616429		HBD	1	Predicted to enable several functions, including heme binding activity; hemoglobin alpha binding activity; and oxygen carrier activity. Predicted to contribute to haptoglobin
HBB_HUMAN	0.0446266	0.895057	0.616201		HBB	1	Enables hemoglobin binding activity and oxygen binding activity. Contributes to haptoglobin binding activity and peroxidase activity. Involved in several processes, including
MMP7_HUMAN	0.0511895	0.895057	0.60125		MMP7	3	Enables endopeptidase activity and metallopeptidase activity. Involved in positive regulation of cell migration and proteolysis. Acts upstream of or within membrane protein ec
ERG24_HUMAN	0.0799496	0.895057	0.593356		TM7SF2	1	Enables delta14-sterol reductase activity. Involved in cholesterol biosynthetic process. Located in endoplasmic reticulum. Part of receptor complex.
SPR2G_HUMAN	0.0101728	0.895057	0.521775		SPRR2G	5	Predicted to be involved in keratinization. Predicted to act upstream of or within response to estradiol. Predicted to be located in nucleus.
CATA_HUMAN	0.00136254	0.895057	0.520299		CAT	2	Enables several functions, including catalase activity; heme binding activity; and protein homodimerization activity. Involved in several processes, including UV protection; c
HGFL_HUMAN	0.00732824	0.895057	0.511686		MST1	2	Enables receptor tyrosine kinase binding activity. Involved in negative regulation of gluconeogenesis. Located in extracellular space.
HBA_HUMAN	0.0519377	0.895057	0.482129		HBA1	1	Enables G protein-coupled receptor binding activity. Contributes to haptoglobin binding activity and peroxidase activity. Involved in several processes, including hydrogen per
AMPN_HUMAN	0.0466625	0.895057	0.475145		ANPEP	4	Predicted to enable metalloaminopeptidase activity; peptide binding activity; and zinc ion binding activity. Predicted to be involved in peptide catabolic process and proteoly
AL1A1_HUMAN	0.00437925	0.895057	0.465849		ALDH1A1	2	Enables 3-deoxyglucosone dehydrogenase activity. Involved in cellular detoxification of aldehyde and fructosamine catabolic process. Located in cytosol. Biomarker of pancreati
B3AT_HUMAN	0.0937884	0.895057	0.464754		SLC4A1	1	Enables ankyrin binding activity; chloride:bicarbonate antiporter activity; and protein homodimerization activity. Involved in bicarbonate transport and chloride transmembrane
INHBC_HUMAN	0.00407991	0.895057	0.463357		INHBC	4	Predicted to enable cytokine activity. Predicted to be involved in signal transduction. Predicted to be located in extracellular region. Predicted to be active in extracellula
KPRP_HUMAN	0.0788489	0.895057	0.462881		KPRP	4	Located in extracellular exosome.
THRB_HUMAN	0.0913047	0.895057	0.462417		F2	2	Enables several functions, including heparin binding activity; lipopolysaccharide binding activity; and serine-type endopeptidase activity. Involved in several processes, incl
APOC4_HUMAN	0.0200607	0.895057	0.460466		APOC4	7	Predicted to enable lipid transporter activity. Involved in positive regulation of sequestering of triglyceride and triglyceride homeostasis. Part of high-density lipoprotein
FETUA_HUMAN	0.128784	0.895057	0.459124		AHSG	5	Predicted to enable endopeptidase inhibitor activity. Involved in acute-phase response; positive regulation of phagocytosis; and regulation of inflammatory response. Located i
K2C5_HUMAN	0.191631	0.895057	0.436981		KRT5	2	Enables scaffold protein binding activity. Predicted to be involved in several processes, including intermediate filament cytoskeleton organization; keratinization; and respon
UCHL1_HUMAN	0.0238232	0.895057	0.429918		UCHL1	2	Enables several functions, including alpha-2A adrenergic receptor binding activity; peptidase activity; and ubiquitin protein ligase binding activity. Involved in substantia n
PLAK_HUMAN	0.0442281	0.895057	0.417298		JUP	6	Enables several functions, including alpha-catenin binding activity; cadherin binding activity; and cytoskeletal protein-membrane anchor activity. Involved in several processe
SPP24_HUMAN	0.120817	0.895057	0.415734		SPP2	1	Predicted to enable endopeptidase inhibitor activity. Predicted to be involved in skeletal system development. Located in collagen-containing extracellular matrix.
FA10_HUMAN	0.143662	0.895057	0.414726		F10	2	Enables phospholipid binding activity and serine-type endopeptidase activity. Involved in positive regulation of phosphatidylinositol 3-kinase/protein kinase B signal transduc
3BP5L_HUMAN	0.0916464	0.895057	0.396932		SH3BP5L	2	Enables guanyl-nucleotide exchange factor activity. Predicted to be involved in intracellular signal transduction. Predicted to be active in cytoplasm.
CATG_HUMAN	0.19739	0.895203	0.396067		CTSG	2	Enables several functions, including caspase binding activity; heparin binding activity; and serine-type endopeptidase activity. Involved in several processes, including biofi
FRIL_HUMAN	0.116014	0.895057	0.390444		FTL	1	Enables identical protein binding activity and iron ion binding activity. Predicted to be involved in intracellular sequestering of iron ion. Located in autolysosome. Part of
PLK1_HUMAN	0.0665597	0.895057	0.386833		PLK1	3	Enables several functions, including ATP binding activity; anaphase-promoting complex binding activity; and magnesium ion binding activity. Involved in several processes, incl
PRDX2_HUMAN	0.0117796	0.895057	0.38253		PRDX2	1	Enables thioredoxin peroxidase activity. Involved in defense response to tumor cell; regulation of apoptotic process; and removal of superoxide radicals. Located in extracellu
TITIN_HUMAN	0.073779	0.895057	0.378852		TTN	3	Enables several functions, including cytoskeletal protein binding activity; enzyme binding activity; and protein kinase activity. A structural constituent of muscle. Involved
ARGI1_HUMAN	0.132983	0.895057	0.37643		ARG1	7	Predicted to enable arginase activity and manganese ion binding activity. Involved in negative regulation of T cell proliferation; negative regulation of type II interferon-me
PSB6_HUMAN	0.00362165	0.895057	0.375624		PSMB6	2	Enables cadherin binding activity. Predicted to be involved in proteasomal protein catabolic process. Located in cytosol; mitochondrion; and nucleoplasm. Part of proteasome co
BLVRB_HUMAN	0.0153922	0.895057	0.371112		BLVRB	2	Enables biliverdin reductase (NAD(P)+) activity and riboflavin reductase (NADPH) activity. Involved in heme catabolic process. Located in cytosol; nucleoplasm; and plasma memb
XP32_HUMAN	0.148292	0.895057	0.367274		XP32	2	None
TGM3_HUMAN	0.135926	0.895057	0.363798		TGM3	10	Enables calcium ion binding activity; protein-glutamine gamma-glutamyltransferase activity; and structural molecule activity. Involved in keratinocyte differentiation. Located
AL1A2_HUMAN	0.0262945	0.895057	0.36375		ALDH1A2	6	Enables retinal dehydrogenase activity. Involved in several processes, including protein homotetramerization; response to retinoic acid; and retinoic acid biosynthetic process
AK1C3_HUMAN	0.011927	0.895057	0.361626		AKR1C3	1	Enables several functions, including delta4-3-oxosteroid 5beta-reductase activity; oxidoreductase activity, acting on CH-OH group of donors; and oxidoreductase activity, actin
HMOX1_HUMAN	0.0295689	0.895057	0.359139		HMOX1	9	Enables several functions, including heme binding activity; heme oxygenase (decyclizing) activity; and protein homodimerization activity. Involved in several processes, includ
DDX55_HUMAN	0.268638	0.913862	0.355412		DDX55	1	Enables RNA binding activity. Located in cytosol; nucleolus; and nucleoplasm.
SPTB1_HUMAN	0.163617	0.895057	0.355105		SPTB	3	Enables actin filament binding activity and ankyrin binding activity. Involved in modification of postsynaptic actin cytoskeleton. Located in cell surface; cytosol; and spectr
TRFE_HUMAN	0.134419	0.895057	0.354434		TF	1	Enables ferrous iron binding activity; iron chaperone activity; and transferrin receptor binding activity. Involved in several processes, including cellular response to iron i
CUL9_HUMAN	0.326768	0.929533	0.353557		CUL9	1	Predicted to enable ubiquitin protein ligase activity. Involved in microtubule cytoskeleton organization; protein ubiquitination; and regulation of mitotic nuclear division. L
FRIH_HUMAN	0.171749	0.895057	0.353455		FTH1	2	Enables identical protein binding activity and iron ion sequestering activity. Involved in negative regulation of fibroblast proliferation. Located in autolysosome. Implicated
K2C78_HUMAN	0.0680496	0.895057	0.351586		KRT78	9	Predicted to be a structural constituent of skin epidermis. Predicted to be involved in intermediate filament organization and keratinization. Located in extracellular exosome
GBP4_HUMAN	0.16121	0.895057	0.349773		GBP4	1	Enables protein homodimerization activity. Involved in cellular response to type II interferon. Located in several cellular components, including Golgi apparatus; cytosol; and
NET1_HUMAN	0.0865269	0.895057	0.347962		NTN1	1	Predicted to enable DNA-binding transcription factor activity, RNA polymerase II-specific and RNA polymerase II cis-regulatory region sequence-specific DNA binding activity. P
RET4_HUMAN	0.0320824	0.895057	0.345814		RBP4	3	Enables retinol binding activity. Involved in several processes, including gluconeogenesis; positive regulation of insulin secretion; and retinol metabolic process. Located in
BLMH_HUMAN	0.0655579	0.895057	0.340559		BLMH	5	Enables aminopeptidase activity and identical protein binding activity. Predicted to be involved in homocysteine catabolic process and response to toxic substance. Predicted t
DSG1_HUMAN	0.145973	0.895057	0.339978		DSG1	6	Enables gamma-catenin binding activity. Involved in protein stabilization. Located in several cellular components, including cytoplasmic side of plasma membrane; desmosome; an
MGP_HUMAN	0.198001	0.895203	0.334686		MGP	1	Predicted to be a structural constituent of bone. Predicted to be involved in cartilage condensation and ossification. Located in extracellular exosome. Colocalizes with colla
DSC1_HUMAN	0.158544	0.895057	0.334479		DSC1	6	Predicted to enable calcium ion binding activity. Predicted to be involved in cell-cell adhesion. Located in extracellular exosome.
HYEP_HUMAN	0.00354309	0.895057	0.330025		EPHX1	3	Enables cis-stilbene-oxide hydrolase activity and epoxide hydrolase activity. Involved in arachidonic acid metabolic process and epoxide metabolic process. Predicted to be loc
SEM3B_HUMAN	0.0596281	0.895057	0.327131		SEMA3B	3	Predicted to enable chemorepellent activity and semaphorin receptor binding activity. Predicted to be involved in several processes, including negative regulation of axon exte
ELNE_HUMAN	0.106366	0.895057	0.323134		ELANE	2	Enables several functions, including heparin binding activity; protease binding activity; and serine-type endopeptidase activity. Involved in several processes, including defe
SFRP2_HUMAN	0.0694648	0.895057	0.322542		SFRP2	3	Predicted to enable Wnt-protein binding activity; fibronectin binding activity; and signaling receptor binding activity. Involved in several processes, including heart morphog
FILA_HUMAN	0.136525	0.895057	0.317994		FLG	4	A structural constituent of skin epidermis. Involved in establishment of skin barrier. Located in cornified envelope; cytoplasmic ribonucleoprotein granule; and keratohyalin g
APOA4_HUMAN	0.0775036	0.895057	0.317116		APOA4	2	Enables several functions, including cation binding activity; cholesterol transfer activity; and phosphatidylcholine-sterol O-acyltransferase activator activity. Involved in s
SPTA1_HUMAN	0.161746	0.895057	0.316523		SPTA1	3	Predicted to enable actin filament binding activity. Predicted to be involved in actin cytoskeleton organization. Predicted to act upstream of or within several processes, inc
LBP_HUMAN	0.0128319	0.895057	0.312845		LBP	4	Enables several functions, including coreceptor activity; lipopolysaccharide binding activity; and lipoteichoic acid binding activity. Involved in several processes, including
CO5A3_HUMAN	0.101657	0.895057	0.310659		COL5A3	1	An extracellular matrix structural constituent conferring tensile strength. Predicted to be involved in extracellular matrix organization. Predicted to act upstream of or with
CAP7_HUMAN	0.132197	0.895057	0.310605		AZU1	3	Enables heparan sulfate proteoglycan binding activity; heparin binding activity; and peptidase activity. Involved in several processes, including intracellular signal transduc
CO6A3_HUMAN	0.0609055	0.895057	0.307323		COL6A3	1	Predicted to be an extracellular matrix structural constituent conferring tensile strength. Predicted to be involved in muscle organ development. Located in extracellular matr
DRB1_HUMAN	0.132472	0.895057	0.307128		HLA-DRB1	1	Enables several functions, including MHC class II receptor activity; peptide antigen binding activity; and signaling receptor binding activity. Involved in several processes,
CLUS_HUMAN	0.0449126	0.895057	0.306372		CLU	1	Enables several functions, including amyloid-beta binding activity; low-density lipoprotein particle receptor binding activity; and misfolded protein binding activity. Involve
ADDA_HUMAN	0.0267603	0.895057	0.30285		ADD1	4	Enables RNA polymerase II-specific DNA-binding transcription factor binding activity; cytoskeletal protein binding activity; and protein dimerization activity. Involved in sev
ANK1_HUMAN	0.186811	0.895057	0.299812		ANK1	4	Enables cytoskeletal anchor activity; enzyme binding activity; and spectrin binding activity. Involved in endoplasmic reticulum to Golgi vesicle-mediated transport and protein
RBCC1_HUMAN	0.172858	0.895057	0.298317		RB1CC1	1	Enables protein kinase binding activity and protein-membrane adaptor activity. Involved in autophagosome assembly; negative regulation of cell population proliferation; and re
HEM2_HUMAN	0.0206095	0.895057	0.29741		ALAD	2	Enables identical protein binding activity; porphobilinogen synthase activity; and zinc ion binding activity. Involved in heme biosynthetic process; negative regulation of pro
ANT3_HUMAN	0.0495728	0.895057	0.295923		SERPINC1	1	Enables identical protein binding activity and protease binding activity. Predicted to be involved in blood coagulation and regulation of blood coagulation. Located in extrace
PI15_HUMAN	0.228272	0.895203	0.295527		PI15	6	Predicted to enable peptidase inhibitor activity. Located in extracellular exosome.
PRTN3_HUMAN	0.0940837	0.895057	0.295281		PRTN3	8	Enables enzyme binding activity; serine-type endopeptidase activity; and signaling receptor binding activity. Involved in several processes, including mature conventional dend
CO6A2_HUMAN	0.0887744	0.895057	0.295111		COL6A2	1	Enables collagen binding activity. Predicted to be involved in cell adhesion and response to glucose. Located in extracellular region. Part of protein-containing complex. Colo
HBE_HUMAN	0.0637469	0.895057	0.294601		HBE1	7	Predicted to enable several functions, including heme binding activity; hemoglobin alpha binding activity; and oxygen carrier activity. Predicted to contribute to haptoglobin
HORN_HUMAN	0.404699	0.929533	0.294257		HRNR	4	Predicted to enable calcium ion binding activity and transition metal ion binding activity. Involved in cell envelope organization and establishment of skin barrier. Located i
MRC2_HUMAN	0.00473141	0.895057	0.292888		MRC2	8	Enables collagen binding activity. Involved in collagen catabolic process. Located in focal adhesion and membrane.
AL1L1_HUMAN	0.00152015	0.895057	0.292527		ALDH1L1	8	Enables formyltetrahydrofolate dehydrogenase activity. Involved in 10-formyltetrahydrofolate catabolic process and NADPH regeneration. Located in cytosol.
CO6A1_HUMAN	0.0845923	0.895057	0.289651		COL6A1	1	Enables collagen binding activity and platelet-derived growth factor binding activity. Involved in endodermal cell differentiation. Located in extracellular region. Part of pr
PROZ_HUMAN	0.320637	0.928507	0.289474		PROZ	5	Predicted to enable calcium ion binding activity and serine-type endopeptidase activity. Predicted to be involved in blood coagulation. Located in extracellular exosome. Impli
CFAB_HUMAN	0.096507	0.895057	0.287795		CFB	2	Predicted to enable complement binding activity and serine-type endopeptidase activity. Predicted to be involved in complement activation and response to bacterium. Predicted
MMP19_HUMAN	0.0919743	0.895057	0.287614		MMP19	5	Enables metalloendopeptidase activity. Predicted to be involved in collagen catabolic process and extracellular matrix organization. Predicted to be located in extracellular r
HBG1_HUMAN	0.284214	0.919421	0.286955		HBG1	4	Enables oxygen carrier activity. Involved in oxygen transport. Located in hemoglobin complex. Implicated in delta beta-thalassemia.
PAPS1_HUMAN	0.00711434	0.895057	0.285319		PAPSS1	9	Enables adenylylsulfate kinase activity; protein homodimerization activity; and sulfate adenylyltransferase (ATP) activity. Involved in 3'-phosphoadenosine 5'-phosphosulfate b
APOC3_HUMAN	0.0691237	0.895057	0.283549		APOC3	2	Enables high-density lipoprotein particle receptor binding activity; lipase inhibitor activity; and phospholipid binding activity. Involved in several processes, including lip
CPNE1_HUMAN	0.00575869	0.895057	0.281863		CPNE1	2	Enables several functions, including NF-kappaB binding activity; identical protein binding activity; and phosphatidylserine binding activity. Involved in several processes, in
1433E_HUMAN	0.00336489	0.895057	0.28039		YWHAE	2	Enables several functions, including enzyme binding activity; ion channel regulator activity; and protein heterodimerization activity. Involved in several processes, including
SPB3_HUMAN	0.178396	0.895057	0.27978		SERPINB3	8	Enables cysteine-type endopeptidase inhibitor activity; protease binding activity; and virus receptor activity. Involved in several processes, including autocrine signaling; p
MOC2A_HUMAN	0.00811297	0.895057	0.279042		MOCS2	8	Contributes to molybdopterin synthase activity. Involved in Mo-molybdopterin cofactor biosynthetic process. Located in cytosol; molybdopterin synthase complex; and nuclear spe
MSRE_HUMAN	0.0439886	0.895057	0.278383		MSR1	2	Predicted to enable amyloid-beta binding activity; cargo receptor activity; and low-density lipoprotein particle binding activity. Predicted to be involved in several processe
VTDB_HUMAN	0.184962	0.895057	0.278054		GC	2	Enables actin binding activity and calcidiol binding activity. Predicted to be involved in vitamin transport. Predicted to act upstream of or within vitamin D metabolic proces
TMM11_HUMAN	0.000103766	0.422537	0.276467		TMEM11	6	Involved in mitochondrion organization. Located in mitochondrial inner membrane.
AK1D1_HUMAN	0.0377569	0.895057	0.275974		AKR1D1	1	Predicted to enable alditol:NADP+ 1-oxidoreductase activity; ketosteroid monooxygenase activity; and steroid dehydrogenase activity. Involved in several processes, including C
TSP1_HUMAN	0.226341	0.895203	0.274512		THBS1	4	Enables several functions, including collagen V binding activity; fibrinogen binding activity; and fibroblast growth factor binding activity. Involved in several processes, in
CASPE_HUMAN	0.118749	0.895057	0.273282		CASP14	3	Predicted to enable cysteine-type endopeptidase activity. Predicted to be involved in cornification. Located in cytosol; mitochondrion; and nucleoplasm. Part of cytoplasm and
ITIH3_HUMAN	0.0938184	0.895057	0.272857		ITIH3	6	Predicted to enable endopeptidase inhibitor activity. Predicted to be involved in hyaluronan metabolic process. Located in extracellular exosome.
FA12_HUMAN	0.110776	0.895057	0.272714		F12	2	Enables serine-type endopeptidase activity. Involved in several processes, including positive regulation of plasminogen activation; protein maturation; and regulation of blood
K1C14_HUMAN	0.379347	0.929533	0.271875		KRT14	2	Enables keratin filament binding activity. Involved in hair cycle and intermediate filament bundle assembly. Located in cytoplasm; keratin filament; and nucleus. Implicated in
SYHC_HUMAN	0.00459981	0.895057	0.271538		HARS	5	None
DIK2A_HUMAN	0.0129801	0.895057	0.270393		DIPK2A	7	Involved in cardiac muscle cell proliferation; negative regulation of smooth muscle cell apoptotic process; and regulation of phosphatidylinositol 3-kinase/protein kinase B si
PLMN_HUMAN	0.119054	0.895057	0.268794		PLG	1	Enables several functions, including enzyme binding activity; protein antigen binding activity; and serine-type endopeptidase activity. Involved in several processes, includin
MYO3B_HUMAN	0.017241	0.895057	0.268363		MYO3B	10	Predicted to enable microfilament motor activity and protein serine/threonine kinase activity. Predicted to be involved in several processes, including inner ear morphogenesis
SH21B_HUMAN	0.0412475	0.895057	0.266868		SH2D1B	1	Predicted to enable protein-macromolecule adaptor activity. Predicted to be involved in leukocyte activation involved in immune response and positive regulation of natural kil
EPCR_HUMAN	0.0248925	0.895057	0.264272		PROCR	8	Predicted to enable signaling receptor activity. Involved in negative regulation of coagulation. Located in cell surface; extracellular exosome; and focal adhesion. Biomarker
TM119_HUMAN	0.130484	0.895057	0.26391		TMEM119	8	Involved in positive regulation of bone mineralization; positive regulation of osteoblast differentiation; and positive regulation of osteoblast proliferation. Located in plas
CMBL_HUMAN	0.031824	0.895057	0.260544		CMBL	2	Predicted to enable hydrolase activity. Predicted to be involved in xenobiotic metabolic process. Located in extracellular exosome.
STAM1_HUMAN	0.0425597	0.895057	0.259995		STAM	7	Enables ubiquitin-like protein ligase binding activity. Involved in positive regulation of exosomal secretion and regulation of extracellular exosome assembly. Located in cyto
ECP_HUMAN	0.304537	0.919421	0.258229		RNASE3	2	Enables lipopolysaccharide binding activity. Involved in antimicrobial humoral immune response mediated by antimicrobial peptide and innate immune response in mucosa. Located
DCD_HUMAN	0.398171	0.929533	0.256981		DCD	2	Enables lipid binding activity and monoatomic anion channel activity. Involved in defense response to other organism and inorganic anion transport. Located in extracellular sp
PNPH_HUMAN	0.1196	0.895057	0.255453		PNP	5	Enables several functions, including identical protein binding activity; phosphate ion binding activity; and purine-nucleoside phosphorylase activity. Involved in several proc
FHR5_HUMAN	0.193421	0.895057	0.254619		CFHR5	5	Enables identical protein binding activity and protein heterodimerization activity. Involved in cytolysis by host of symbiont cells. Part of protein-containing complex.
ITA10_HUMAN	0.0102823	0.895057	0.254593		ITGA10	5	Enables collagen binding activity involved in cell-matrix adhesion. Involved in cell-matrix adhesion and integrin-mediated signaling pathway. Part of integrin alpha10-beta1 co
TMTC3_HUMAN	0.0605058	0.895057	0.253896		TMTC3	9	Enables dolichyl-phosphate-mannose-protein mannosyltransferase activity. Involved in positive regulation of proteasomal protein catabolic process; protein O-linked mannosylati
NDKA_HUMAN	0.00832131	0.895057	0.252644		NME1	1	Enables several functions, including magnesium ion binding activity; nucleoside diphosphate kinase activity; and purine ribonucleoside triphosphate binding activity. Involved
CAC1G_HUMAN	0.180466	0.895057	0.250908		CACNA1G	5	Enables low voltage-gated calcium channel activity and scaffold protein binding activity. Involved in calcium ion import; calcium ion transmembrane transport; and regulation o
EDIL3_HUMAN	0.167852	0.895057	0.250787		EDIL3	2	Predicted to enable integrin binding activity. Predicted to be involved in cell adhesion. Predicted to act upstream of or within positive regulation of cell-substrate adhesion
PYC_HUMAN	0.0633841	0.895057	0.250442		PC	8	Enables identical protein binding activity and pyruvate carboxylase activity. Involved in several processes, including nicotinamide nucleotide metabolic process; positive regu
CE170_HUMAN	0.0080284	0.895057	0.249798		CEP170	10	Located in centriole; centrosome; and cytosol. Part of centriolar subdistal appendage.
VIME_HUMAN	0.333745	0.929533	0.249196		VIM	1	Enables several functions, including identical protein binding activity; keratin filament binding activity; and scaffold protein binding activity. A structural constituent of
TIMP3_HUMAN	0.361239	0.929533	0.248775		TIMP3	1	Predicted to enable metalloendopeptidase inhibitor activity and protease binding activity. Involved in negative regulation of ERK1 and ERK2 cascade; negative regulation of mem
ALBU_HUMAN	0.257367	0.906574	0.248728		ALB	1	Enables several functions, including anion binding activity; identical protein binding activity; and toxic substance binding activity. Contributes to oxygen binding activity.
A1AG1_HUMAN	0.228029	0.895203	0.248526		ORM1	1	Involved in regulation of cytokine production. Located in extracellular space.
GSHB_HUMAN	0.020299	0.895057	0.248211		GSS	2	Enables anion binding activity; magnesium ion binding activity; and protein homodimerization activity. Predicted to be involved in amino acid metabolic process; nervous system
PMGE_HUMAN	0.234263	0.895203	0.247961		BPGM	6	Predicted to enable bisphosphoglycerate mutase activity. Predicted to be involved in carbohydrate derivative catabolic process and respiratory gaseous exchange by respiratory
HEP2_HUMAN	0.0985137	0.895057	0.247209		SERPIND1	3	Predicted to enable serine-type endopeptidase inhibitor activity. Predicted to be involved in blood coagulation and chemotaxis. Located in extracellular exosome. Implicated in
RAP2A_HUMAN	0.0558374	0.895057	0.245276		RAP2A	9	Enables GTPase activity; guanyl ribonucleotide binding activity; and magnesium ion binding activity. Involved in several processes, including microvillus assembly; positive re
KNG1_HUMAN	0.176621	0.895057	0.244961		KNG1	1	Enables cysteine-type endopeptidase inhibitor activity and hormone activity. Involved in several processes, including negative regulation of blood coagulation; negative regula
RWDD1_HUMAN	0.0010108	0.895057	0.244428		RWDD1	9	Predicted to be involved in cytoplasmic translation. Predicted to be located in cytoplasm. Predicted to be part of polysome.
NB5R4_HUMAN	0.221967	0.895203	0.24376		CYB5R4	1	Enables NAD(P)H oxidase H2O2-forming activity and cytochrome-b5 reductase activity, acting on NAD(P)H. Involved in generation of precursor metabolites and energy and superoxid
NQO1_HUMAN	0.091409	0.895057	0.242732		NQO1	4	Enables NADH dehydrogenase (quinone) activity and identical protein binding activity. Involved in several processes, including cell redox homeostasis; removal of superoxide ra
FKB11_HUMAN	0.0230409	0.895057	0.241904		FKBP11	7	Predicted to enable peptidyl-prolyl cis-trans isomerase activity. Predicted to be involved in chaperone-mediated protein folding. Located in membrane.
DQB1_HUMAN	0.192966	0.895057	0.24121		HLA-DQB1	2	Predicted to enable several functions, including peptide antigen binding activity; protein antigen binding activity; and toxic substance binding activity. Involved in T cell r
PSMG1_HUMAN	0.00725846	0.895057	0.239559		PSMG1	10	Enables molecular adaptor activity. Involved in chaperone-mediated protein complex assembly. Located in several cellular components, including Golgi apparatus; endoplasmic ret
MON1A_HUMAN	0.172865	0.895057	0.239185		MON1A	2	Enables guanyl-nucleotide exchange factor activity. Predicted to be involved in protein secretion. Predicted to act upstream of or within establishment of localization in cell
CO3_HUMAN	0.176239	0.895057	0.238752		C3	1	Enables C5L2 anaphylatoxin chemotactic receptor binding activity. Involved in several processes, including positive regulation of macromolecule metabolic process; positive reg
PP2BA_HUMAN	0.00260477	0.895057	0.238065		PPP3CA	4	Enables several functions, including ATPase binding activity; calmodulin binding activity; and calmodulin-dependent protein phosphatase activity. Involved in several processes
CADH1_HUMAN	0.0599046	0.895057	0.238037		CDH1	1	Enables several functions, including GTPase activating protein binding activity; ankyrin binding activity; and beta-catenin binding activity. Involved in several processes, in
SAMP_HUMAN	0.0738009	0.895057	0.237979		APCS	1	Enables several functions, including complement component C1q complex binding activity; identical protein binding activity; and virion binding activity. Involved in several pr
ADDG_HUMAN	0.0131065	0.895057	0.237478		ADD3	4	Predicted to enable actin filament binding activity. Predicted to be involved in barbed-end actin filament capping. Located in plasma membrane. Implicated in spastic quadriple
NEST_HUMAN	0.0209047	0.895057	0.236818		NES	7	Predicted to enable CCR5 chemokine receptor binding activity and intermediate filament binding activity. Involved in G2/M transition of mitotic cell cycle and stem cell prolif
CMA1_HUMAN	0.146085	0.895057	0.235908		CMA1	6	Enables serine-type endopeptidase activity. Involved in basement membrane disassembly; cytokine precursor processing; and regulation of inflammatory response. Located in cytop
APOA5_HUMAN	0.0809807	0.895057	0.234713		APOA5	7	Enables several functions, including heparin binding activity; lipase binding activity; and lipoprotein lipase activator activity. Involved in several processes, including cho
ITIH4_HUMAN	0.120208	0.895057	0.234476		ITIH4	2	Predicted to enable endopeptidase inhibitor activity. Involved in acute-phase response and response to cytokine. Located in blood microparticle; collagen-containing extracellu
CTBP1_HUMAN	0.000435412	0.886499	0.233409		CTBP1	3	Enables several functions, including identical protein binding activity; transcription corepressor activity; and transcription corepressor binding activity. Involved in negati
PA1B3_HUMAN	0.154576	0.895057	0.233372		PAFAH1B3	5	Enables protein heterodimerization activity and protein homodimerization activity. Predicted to be involved in lipid metabolic process and nervous system development. Predicte
ATS1_HUMAN	0.0898142	0.895057	0.232122		ADAMTS1	4	Enables metalloendopeptidase activity. Involved in positive regulation of G1/S transition of mitotic cell cycle; positive regulation of vascular associated smooth muscle cell
IF4A1_HUMAN	0.0169303	0.895057	0.231575		EIF4A1	1	Enables double-stranded RNA binding activity and translation initiation factor activity. Involved in cytoplasmic translational initiation. Located in cytoplasm.
PRS6B_HUMAN	0.0447483	0.895057	0.229685		PSMC4	2	Predicted to enable proteasome-activating activity. Predicted to be involved in proteasome-mediated ubiquitin-dependent protein catabolic process. Predicted to act upstream of
APOF_HUMAN	0.108131	0.895057	0.228884		APOF	8	Predicted to enable cholesterol binding activity; lipid transporter activity; and signaling receptor binding activity. Predicted to be involved in cholesterol metabolic proces
ABI1_HUMAN	0.0216933	0.895057	0.228268		ABI1	10	Enables SH3 domain binding activity and signaling adaptor activity. Predicted to be involved in postsynapse to nucleus signaling pathway. Predicted to act upstream of or withi
GCYB1_HUMAN	0.0199788	0.895057	0.227836		GUCY1B1	6	Enables guanylate cyclase activity. Involved in cGMP biosynthetic process and nitric oxide-cGMP-mediated signaling pathway. Located in cytosol. Part of guanylate cyclase compl
COBA1_HUMAN	0.389344	0.929533	0.227666		COL11A1	1	Predicted to enable heparin binding activity. Predicted to be an extracellular matrix structural constituent conferring tensile strength. Involved in detection of mechanical s
SPEE_HUMAN	0.0180555	0.895057	0.227412		SRM	5	Enables protein homodimerization activity and spermidine synthase activity. Involved in spermidine biosynthetic process. Predicted to be active in cytosol.
SRPX_HUMAN	0.0914051	0.895057	0.227005		SRPX	1	Predicted to be an extracellular matrix structural constituent. Predicted to be involved in phagolysosome assembly. Predicted to act upstream of or within several processes, i
PALD_HUMAN	0.0146623	0.895057	0.226611		PALD1	9	Predicted to enable protein tyrosine phosphatase activity. Located in cytosol.
MRP1_HUMAN	0.00813627	0.895057	0.225446		ABCC1	8	Enables several functions, including ATPase-coupled transmembrane transporter activity; efflux transmembrane transporter activity; and xenobiotic transmembrane transporter act
PSB2_HUMAN	0.00578401	0.895057	0.224014		PSMB2	3	Predicted to be involved in proteasomal protein catabolic process. Located in nucleoplasm. Part of proteasome core complex. Is active in cytoplasm and nucleus.
KT3K_HUMAN	0.0319709	0.895057	0.223966		FN3KRP	3	Predicted to enable kinase activity. Predicted to be involved in post-translational protein modification. Predicted to be located in cytosol.
DEOC_HUMAN	0.0744849	0.895057	0.223942		DERA	6	Enables deoxyribose-phosphate aldolase activity. Involved in deoxyribonucleoside catabolic process. Located in nucleoplasm.
ST1A1_HUMAN	0.156348	0.895057	0.222845		SULT1A1	5	Enables 3'-phosphoadenosine 5'-phosphosulfate binding activity and sulfotransferase activity. Involved in several processes, including 3'-phosphoadenosine 5'-phosphosulfate me
RPB3_HUMAN	0.0146813	0.895057	0.22187		POLR2C	10	Predicted to enable DNA binding activity; DNA-directed 5'-3' RNA polymerase activity; and protein dimerization activity. Predicted to contribute to RNA polymerase II activity.
BORG5_HUMAN	0.0263925	0.895057	0.220724		CDC42EP1	2	Enables cadherin binding activity involved in cell-cell adhesion. Involved in positive regulation of pseudopodium assembly and regulation of cell shape. Located in adherens ju
PEDF_HUMAN	0.127049	0.895057	0.220671		SERPINF1	2	Predicted to enable serine-type endopeptidase inhibitor activity. Involved in negative regulation of angiogenesis and positive regulation of neurogenesis. Located in extracell
NT5C_HUMAN	0.126404	0.895057	0.219446		NT5C	10	Enables identical protein binding activity; nucleotidase activity; and pyrimidine nucleotide binding activity. Involved in dephosphorylation and pyrimidine deoxyribonucleotide
MMP1_HUMAN	0.245331	0.895747	0.219387		MMP1	6	Enables metalloendopeptidase activity. Involved in cellular response to UV-A; positive regulation of protein-containing complex assembly; and proteolysis. Predicted to be loca
ASML_HUMAN	0.0385063	0.895057	0.217309		ASMTL	7	Predicted to enable nucleoside triphosphate diphosphatase activity. Predicted to be involved in methylation and nucleotide metabolic process. Located in cytosol.
FPPS_HUMAN	0.0247437	0.895057	0.217087		FDPS	7	Enables RNA binding activity. Predicted to be involved in farnesyl diphosphate biosynthetic process. Located in cytosol and nucleoplasm. Implicated in porokeratosis.
OLFL3_HUMAN	0.160312	0.895057	0.216803		OLFML3	2	Predicted to be involved in signal transduction. Located in extracellular vesicle.
TRFL_HUMAN	0.294146	0.919421	0.216477		LTF	2	Enables several functions, including heparin binding activity; lipopolysaccharide binding activity; and membrane destabilizing activity. Involved in several processes, includi
TMED1_HUMAN	0.0641649	0.895057	0.21569		TMED1	9	Predicted to enable signaling receptor binding activity. Predicted to be involved in Golgi organization; endoplasmic reticulum to Golgi vesicle-mediated transport; and intrace
ANR44_HUMAN	0.0128997	0.895057	0.215006		ANKRD44	10	No description available
CAMP_HUMAN	0.224262	0.895203	0.213543		CAMP	3	Predicted to enable lipopolysaccharide binding activity. Involved in several processes, including amyloid fibril formation; defense response to other organism; and positive re
STAB1_HUMAN	0.271354	0.919015	0.212522		STAB1	1	Enables low-density lipoprotein particle binding activity; low-density lipoprotein particle receptor activity; and scavenger receptor activity. Involved in cell-cell signaling
DHRS7_HUMAN	0.0155258	0.895057	0.212366		DHRS7	6	Enables NADP-retinol dehydrogenase activity and carbonyl reductase (NADPH) activity. Predicted to be involved in retinol metabolic process. Located in endoplasmic reticulum me
CYRIB_HUMAN	0.103879	0.895057	0.211899		CYRIB	9	Enables small GTPase binding activity. Involved in several processes, including cellular response to molecule of bacterial origin; negative regulation of small GTPase mediated
PNCB_HUMAN	0.0465956	0.895057	0.211868		NAPRT	3	Enables nicotinate phosphoribosyltransferase activity. Involved in response to oxidative stress. Located in cytosol.
ERP44_HUMAN	0.00316824	0.895057	0.211445		ERP44	2	Enables protein disulfide isomerase activity. Involved in several processes, including protein folding; response to endoplasmic reticulum stress; and response to unfolded prot
CD34_HUMAN	0.120643	0.895057	0.211125		CD34	3	Enables RNA polymerase II-specific DNA-binding transcription factor binding activity and carbohydrate binding activity. Involved in several processes, including blood vessel d
C1TM_HUMAN	0.0292131	0.895057	0.210074		MTHFD1L	10	Enables ATP binding activity; formate-tetrahydrofolate ligase activity; and protein homodimerization activity. Involved in 10-formyltetrahydrofolate biosynthetic process; foli
BIRC6_HUMAN	0.294137	0.919421	0.209584		BIRC6	3	Enables cysteine-type endopeptidase inhibitor activity and ubiquitin-protein transferase activity. Involved in negative regulation of extrinsic apoptotic signaling pathway and
STEA4_HUMAN	0.208588	0.895203	0.208909		STEAP4	5	Enables several functions, including FAD binding activity; ferric-chelate reductase (NADPH) activity; and heme binding activity. Involved in protein homotrimerization. Located
NAR4_HUMAN	0.0151263	0.895057	0.208542		ART4	10	Predicted to enable NAD+ ADP-ribosyltransferase activity. Predicted to be located in extracellular region and plasma membrane.
CRLD1_HUMAN	0.0277494	0.895057	0.208352		CRISPLD1	7	Involved in face morphogenesis. Located in extracellular exosome.
MFSD1_HUMAN	0.0667663	0.895057	0.207321		MFSD1	9	Predicted to enable protein homodimerization activity. Predicted to be involved in protein localization to lysosome and protein stabilization. Predicted to be located in lysos
K0100_HUMAN	0.151058	0.895057	0.207164		KIAA0100	4	None
KCRB_HUMAN	0.25302	0.90297	0.207091		CKB	6	Enables ubiquitin protein ligase binding activity. Involved in substantia nigra development. Located in cytosol.
TMED9_HUMAN	0.0421335	0.895057	0.207049		TMED9	5	Enables syntaxin binding activity. Involved in COPI coating of Golgi vesicle; Golgi organization; and positive regulation of organelle organization. Located in Golgi apparatus
SYNE3_HUMAN	0.0258987	0.895057	0.206144		SYNE3	6	Enables actin filament binding activity and cytoskeleton-nuclear membrane anchor activity. Involved in cytoskeleton organization; establishment of protein localization to memb
MP2K1_HUMAN	0.00746838	0.895057	0.20595		MAP2K1	4	Enables several functions, including MAP kinase kinase activity; MAP-kinase scaffold activity; and scaffold protein binding activity. Involved in several processes, including
ALS_HUMAN	0.296087	0.919421	0.205783		IGFALS	3	Predicted to enable insulin-like growth factor binding activity. Predicted to be involved in signal transduction. Located in extracellular exosome. Part of insulin-like growth
RNAS4_HUMAN	0.176598	0.895057	0.205493		RNASE4	1	Enables RNA nuclease activity. Involved in antibacterial humoral response. Located in extracellular space.
VAMP2_HUMAN	0.0226705	0.895057	0.203532		VAMP2	10	Enables syntaxin binding activity. Involved in eosinophil degranulation and vesicle fusion. Located in clathrin-coated vesicle and membrane. Part of SNARE complex.
PTPRS_HUMAN	0.0614787	0.895057	0.203402		PTPRS	8	Enables phosphoprotein phosphatase activity. Involved in negative regulation of toll-like receptor 9 signaling pathway; negative regulation of type I interferon production; an
DNPH1_HUMAN	0.040463	0.895057	0.20338		DNPH1	8	Enables deoxyribonucleoside 5'-monophosphate N-glycosidase activity and identical protein binding activity. Involved in deoxyribonucleoside monophosphate catabolic process and
STXB5_HUMAN	0.287675	0.919421	0.203348		STXBP5	1	Predicted to enable GTPase activator activity; myosin II binding activity; and syntaxin-1 binding activity. Predicted to be involved in positive regulation of exocytosis; regu
ATL3_HUMAN	0.22378	0.895203	0.203268		ADAMTSL3	6	Predicted to be involved in extracellular matrix organization. Located in intracellular membrane-bounded organelle.
ADDB_HUMAN	0.0929152	0.895057	0.203136		ADD2	7	Enables cytoskeletal protein binding activity; protein dimerization activity; and protein kinase binding activity. Involved in several processes, including actin filament bund
ACOHC_HUMAN	0.0628078	0.895057	0.20306		ACO1	3	Enables aconitate hydratase activity; iron-responsive element binding activity; and iron-sulfur cluster binding activity. Involved in citrate metabolic process and response to
EFNB1_HUMAN	0.0477173	0.895057	0.202746		EFNB1	9	Enables ephrin receptor binding activity. Acts upstream of with a positive effect on regulation of autophagosome assembly. Located in plasma membrane. Is active in cell surfac
PGP_HUMAN	0.0343675	0.895057	0.201257		PGP	9	Enables glycerol-3-phosphatase activity and phosphoglycolate phosphatase activity. Involved in glycerol biosynthetic process; glycerophospholipid metabolic process; and negati
KAIN_HUMAN	0.0724172	0.895057	0.201136		SERPINA4	4	Predicted to enable serine-type endopeptidase inhibitor activity. Located in extracellular exosome. Biomarker of diabetic retinopathy.
FCN3_HUMAN	0.195031	0.895057	0.201004		FCN3	8	Enables antigen binding activity and identical protein binding activity. Involved in several processes, including complement activation, lectin pathway; positive regulation of
WRIP1_HUMAN	0.0264024	0.895057	0.201001		WRNIP1	7	Enables ATP hydrolysis activity and identical protein binding activity. Involved in DNA synthesis involved in DNA repair and regulation of DNA-templated DNA replication initia
VTNC_HUMAN	0.211727	0.895203	0.200882		VTN	1	Enables integrin binding activity. Involved in several processes, including endodermal cell differentiation; positive regulation of smooth muscle cell migration; and smooth mu
AK1C2_HUMAN	0.112483	0.895057	0.199909		AKR1C2	2	Enables several functions, including bile acid binding activity; oxidoreductase activity, acting on paired donors, with incorporation or reduction of molecular oxygen, NAD(P)H
TRI18_HUMAN	0.082838	0.895057	0.19893		MID1	7	Enables several functions, including microtubule binding activity; protein homodimerization activity; and ubiquitin protein ligase binding activity. Involved in positive regul
LOXL2_HUMAN	0.195883	0.895203	0.198757		LOXL2	3	Enables metal ion binding activity; oligosaccharide binding activity; and protein-lysine 6-oxidase activity. Involved in several processes, including collagen fibril organizat
GTR1_HUMAN	0.305896	0.919421	0.198552		SLC2A1	2	Enables several functions, including D-glucose transmembrane transporter activity; dehydroascorbic acid transmembrane transporter activity; and identical protein binding activ
PERE_HUMAN	0.211324	0.895203	0.198188		EPX	6	Predicted to enable peroxidase activity. Predicted to be involved in defense response to bacterium. Predicted to act upstream of or within defense response to nematode; eosino
WNT5B_HUMAN	0.240955	0.895203	0.19685		WNT5B	10	Enables signaling receptor binding activity. Involved in chondrocyte differentiation and positive regulation of cell migration. Located in extracellular exosome. Colocalizes w
NUA4L_HUMAN	0.0946259	0.895057	0.19674		NDUFA4L2	8	Predicted to be located in membrane. Predicted to be part of mitochondrial respiratory chain complex IV.
CTNB1_HUMAN	0.109883	0.895057	0.196668		CTNNB1	6	Enables several functions, including I-SMAD binding activity; alpha-catenin binding activity; and enzyme binding activity. Involved in several processes, including canonical W
HDAC2_HUMAN	0.0190599	0.895057	0.196414		HDAC2	3	Enables several functions, including NF-kappaB binding activity; histone deacetylase binding activity; and hydrolase activity, acting on carbon-nitrogen (but not peptide) bond
LXN_HUMAN	0.111552	0.895057	0.19628		LXN	9	Predicted to enable metalloendopeptidase inhibitor activity. Predicted to be involved in inflammatory response. Predicted to act upstream of or within detection of temperature
THIC_HUMAN	0.0350407	0.895057	0.19603		ACAT2	3	Enables acetyl-CoA C-acetyltransferase activity. Predicted to be involved in fatty acid beta-oxidation and positive regulation of intestinal cholesterol absorption. Located in
GANAB_HUMAN	0.12886	0.895057	0.195832		GANAB	1	Enables glucan 1,3-alpha-glucosidase activity. Involved in N-glycan processing. Located in intracellular membrane-bounded organelle. Part of glucosidase II complex. Implicated
HV372_HUMAN	0.185842	0.895057	0.195791		IGHV3-72	3	Predicted to enable antigen binding activity. Predicted to be involved in immunoglobulin mediated immune response. Predicted to be located in extracellular region and plasma m
KPCB_HUMAN	0.188055	0.895057	0.195409		PRKCB	9	Enables several functions, including nuclear androgen receptor binding activity; nuclear receptor coactivator activity; and protein serine/threonine kinase activity. Involved
PERM_HUMAN	0.326899	0.929533	0.194974		MPO	3	Enables heparin binding activity and peroxidase activity. Involved in low-density lipoprotein particle remodeling. Acts upstream of or within hydrogen peroxide catabolic proce
CBPA3_HUMAN	0.469603	0.943181	0.194712		CPA3	3	Enables metallocarboxypeptidase activity. Predicted to be involved in proteolysis. Predicted to act upstream of or within regulation of angiotensin levels in blood. Located in
PSB5_HUMAN	0.0661963	0.895057	0.193847		PSMB5	5	Enables peptidase activity. Acts upstream of or within proteolysis. Located in centrosome and nucleoplasm. Part of proteasome core complex. Is active in cytoplasm and nucleus.
RHEB_HUMAN	0.0220627	0.895057	0.19316		RHEB	8	Enables several functions, including guanyl ribonucleotide binding activity; magnesium ion binding activity; and protein serine/threonine kinase activator activity. Involved i
A2GL_HUMAN	0.181211	0.895057	0.193095		LRG1	3	Enables type I transforming growth factor beta receptor binding activity and type II transforming growth factor beta receptor binding activity. Involved in positive regulation
SO6A1_HUMAN	0.264375	0.910006	0.192859		SLCO6A1	4	Predicted to enable sodium-independent organic anion transmembrane transporter activity. Predicted to be involved in sodium-independent organic anion transport. Predicted to b
PCY1A_HUMAN	0.0262288	0.895057	0.192253		PCYT1A	5	Enables choline-phosphate cytidylyltransferase activity and identical protein binding activity. Involved in CDP-choline pathway. Located in endoplasmic reticulum and nucleus.
PA1B2_HUMAN	0.172533	0.895057	0.191928		PAFAH1B2	3	Predicted to enable 1-alkyl-2-acetylglycerophosphocholine esterase activity; platelet-activating factor acetyltransferase activity; and protein dimerization activity. Involved
CCL19_HUMAN	0.37951	0.929533	0.191741		CCL19	7	Enables CCR10 chemokine receptor binding activity and chemokine activity. Involved in several processes, including establishment of T cell polarity; negative regulation of den
FGL2_HUMAN	0.232732	0.895203	0.191632		FGL2	3	Predicted to enable peptidase activator activity. Predicted to act upstream of or within several processes, including T cell activation via T cell receptor contact with antige
APOC1_HUMAN	0.326898	0.929533	0.191515		APOC1	1	Enables fatty acid binding activity and phospholipase inhibitor activity. Involved in several processes, including lipid transport; negative regulation of lipid metabolic proc
SRCRL_HUMAN	0.33493	0.929533	0.191474		SSC5D	5	Predicted to enable fibronectin binding activity; laminin binding activity; and scavenger receptor activity. Predicted to be involved in defense response; detection of bacteri
LSM3_HUMAN	0.163164	0.895057	0.190581		LSM3	4	Enables U6 snRNA 3'-end binding activity. Acts upstream of or within mRNA splicing, via spliceosome. Located in nucleus. Part of Lsm2-8 complex; U4/U6 x U5 tri-snRNP complex;
PSA4_HUMAN	0.0392534	0.895057	0.189992		PSMA4	2	Predicted to be involved in proteasomal protein catabolic process. Located in cytosol and nucleoplasm. Part of proteasome core complex, alpha-subunit complex. Is active in cyt
ATS5_HUMAN	0.168741	0.895057	0.189933		ADAMTS5	5	Enables identical protein binding activity and metalloendopeptidase activity. Predicted to be involved in several processes, including heart development; myoblast fusion; and
S10A6_HUMAN	0.262156	0.910006	0.189761		S100A6	1	Enables several functions, including S100 protein binding activity; protein homodimerization activity; and tropomyosin binding activity. Predicted to be involved in cellular r
KV108_HUMAN	0.223044	0.895203	0.189737		IGKV1-8	8	Predicted to be involved in immune response. Predicted to be located in extracellular region and plasma membrane. Predicted to be part of immunoglobulin complex. Predicted to
BABA1_HUMAN	0.0327745	0.895057	0.188272		BABAM1	6	Involved in several processes, including DNA repair-dependent chromatin remodeling; mitotic G2 DNA damage checkpoint signaling; and positive regulation of DNA repair. Located
FILA2_HUMAN	0.291762	0.919421	0.18801		FLG2	3	Predicted to enable calcium ion binding activity; structural molecule activity; and transition metal ion binding activity. Involved in cell adhesion; epidermis morphogenesis;
S61A1_HUMAN	0.0893029	0.895057	0.187895		SEC61A1	5	Enables calcium channel activity and ribosome binding activity. Involved in cotranslational protein targeting to membrane; post-translational protein targeting to membrane, tr
CCS_HUMAN	0.0632259	0.895057	0.187753		CCS	5	Enables copper ion binding activity. Predicted to be involved in removal of superoxide radicals. Located in cytoplasm and nucleus. Implicated in amyotrophic lateral sclerosis.
GDF10_HUMAN	0.474857	0.943181	0.187544		GDF10	2	Predicted to enable cytokine activity. Predicted to be involved in positive regulation of osteoblast differentiation. Located in collagen-containing extracellular matrix.
GCYA1_HUMAN	0.0421334	0.895057	0.187414		GUCY1A1	4	Enables guanylate cyclase activity. Involved in cGMP biosynthetic process and nitric oxide-cGMP-mediated signaling pathway. Part of guanylate cyclase complex, soluble. Implica
ZA2G_HUMAN	0.33491	0.929533	0.186881		AZGP1	3	Involved in cell adhesion and detection of chemical stimulus involved in sensory perception of bitter taste. Located in extracellular space. Implicated in prostate carcinoma.
RL37_HUMAN	0.0359086	0.895057	0.18681		RPL37	3	Enables MDM2/MDM4 family protein binding activity and ubiquitin ligase inhibitor activity. A structural constituent of ribosome. Involved in positive regulation of signal tran
SMOC1_HUMAN	0.0922537	0.895057	0.186764		SMOC1	6	Predicted to enable extracellular matrix binding activity and heparin binding activity. Involved in eye development; limb development; and regulation of osteoblast differentia
KCY_HUMAN	0.0582537	0.895057	0.186563		CMPK1	2	Enables UMP kinase activity and nucleoside diphosphate kinase activity. Involved in UDP biosynthetic process. Located in nucleolus and nucleoplasm. Implicated in lung non-smal
AL5AP_HUMAN	0.308966	0.920343	0.185965		ALOX5AP	1	Enables arachidonic acid binding activity. Involved in cellular response to calcium ion; leukotriene biosynthetic process; and protein homotrimerization. Located in endoplasmi
BIEA_HUMAN	0.0260372	0.895057	0.185833		BLVRA	2	Enables biliberdin reductase NAD+ activity. Involved in heme catabolic process. Located in extracellular exosome. Is active in cytosol.
CRTAP_HUMAN	0.0808779	0.895057	0.185811		CRTAP	4	Predicted to contribute to collagen binding activity. Involved in negative regulation of post-translational protein modification and protein stabilization. Located in endoplas
WDR11_HUMAN	0.157737	0.895057	0.185717		WDR11	3	Involved in intracellular protein transport and vesicle tethering to Golgi. Located in several cellular components, including ciliary basal body; cytosol; and trans-Golgi netw
DC1I1_HUMAN	0.059891	0.895057	0.184842		DYNC1I1	5	Enables spectrin binding activity. Involved in vesicle transport along microtubule. Located in several cellular components, including kinetochore; recycling endosome; and spin
TNF6B_HUMAN	0.30861	0.920219	0.184716		TNFRSF6B	6	Predicted to enable signaling receptor activity. Predicted to be involved in negative regulation of apoptotic process. Predicted to be located in extracellular region.
S27A3_HUMAN	0.0190361	0.895057	0.18418		SLC27A3	5	Enables long-chain fatty acid-CoA ligase activity and very long-chain fatty acid-CoA ligase activity. Involved in fatty acid transport and long-chain fatty acid metabolic proc
TKT_HUMAN	0.110239	0.895057	0.183874		TKT	1	Enables metal ion binding activity; protein homodimerization activity; and transketolase activity. Involved in glyceraldehyde-3-phosphate biosynthetic process and pentose-phos
ZFY21_HUMAN	0.0238814	0.895057	0.183651		ZFYVE21	9	Predicted to enable metal ion binding activity. Predicted to be located in endosome and focal adhesion.
ARF6_HUMAN	0.150141	0.895057	0.182944		ARF6	8	Enables G protein activity; guanyl ribonucleotide binding activity; and thioesterase binding activity. Involved in several processes, including positive regulation of actin fi
ADK_HUMAN	0.0793683	0.895057	0.182743		ADK	3	Enables RNA binding activity. Predicted to be involved in purine nucleobase metabolic process. Predicted to act upstream of or within AMP biosynthetic process; dATP biosynthet
UBE2K_HUMAN	0.0702182	0.895057	0.182509		UBE2K	4	Enables ubiquitin protein ligase binding activity and ubiquitin-ubiquitin ligase activity. Involved in several processes, including cellular response to interferon-beta; free
RINI_HUMAN	0.0558673	0.895057	0.182374		RNH1	1	Enables ribonuclease inhibitor activity. Involved in regulation of angiogenesis. Located in cytosol and nucleoplasm. Part of angiogenin-PRI complex.
SAA4_HUMAN	0.293072	0.919421	0.182281		SAA4	1	Predicted to be involved in acute-phase response. Located in extracellular exosome.
CCN1_HUMAN	0.241378	0.895203	0.181894		CCN1	3	Predicted to enable several functions, including extracellular matrix binding activity; heparin binding activity; and integrin binding activity. Predicted to be an extracellul
HXK1_HUMAN	0.0374678	0.895057	0.181841		HK1	1	Enables hexokinase activity and peptidoglycan binding activity. Involved in carbohydrate phosphorylation; establishment of protein localization to mitochondrion; and maintenan
RS15A_HUMAN	0.0543492	0.895057	0.181238		RPS15A	2	A structural constituent of ribosome. Involved in several processes, including positive regulation of cell cycle; response to virus; and ribosomal small subunit biogenesis. Lo
RSSA_HUMAN	0.0347148	0.895057	0.180617		RPSA	1	Enables ribosome binding activity. A structural constituent of ribosome. Predicted to be involved in cytoplasmic translation and ribosomal small subunit assembly. Located in c
SHPS1_HUMAN	0.404459	0.929533	0.180284		SIRPA	1	Enables cell-cell adhesion mediator activity and protein antigen binding activity. Involved in cellular response to interleukin-12; negative regulation of inflammatory respons
DX39B_HUMAN	0.0457984	0.895057	0.17991		DDX39B	2	Enables several functions, including ATP hydrolysis activity; ATP-dependent protein binding activity; and snRNA binding activity. Involved in several processes, including RNA
CAH5B_HUMAN	0.0273242	0.895057	0.179719		CA5B	5	Predicted to enable carbonate dehydratase activity. Predicted to be involved in one-carbon metabolic process. Predicted to act upstream of or within response to bacterium. Loc
CHST1_HUMAN	0.167983	0.895057	0.179663		CHST1	9	Enables keratan sulfotransferase activity. Involved in galactose metabolic process and keratan sulfate biosynthetic process. Predicted to be located in Golgi membrane. Predict
FA7_HUMAN	0.289454	0.919421	0.179531		F7	7	Contributes to serine-type endopeptidase activity. Involved in several processes, including blood coagulation; positive regulation of chemotaxis; and positive regulation of si
TSNAX_HUMAN	0.0935437	0.895057	0.179503		TSNAX	6	Enables RNA binding activity. Involved in siRNA processing. Located in Golgi apparatus; endoribonuclease complex; and nucleoplasm.
AFAM_HUMAN	0.446351	0.942341	0.179302		AFM	5	Enables vitamin E binding activity. Involved in protein stabilization; protein transport within extracellular region; and vitamin transport. Located in extracellular space.
SC11A_HUMAN	0.0437829	0.895057	0.179038		SEC11A	6	Enables serine-type endopeptidase activity. Involved in signal peptide processing. Located in endoplasmic reticulum membrane. Part of signal peptidase complex.
FA11_HUMAN	0.187542	0.895057	0.178995		F11	3	Enables identical protein binding activity. Involved in blood coagulation; plasminogen activation; and positive regulation of fibrinolysis. Located in extracellular space. Imp
FCL_HUMAN	0.0579925	0.895057	0.178971		GFUS	4	Enables GDP-L-fucose synthase activity; GDP-mannose 3,5-epimerase activity; and identical protein binding activity. Involved in nucleotide-sugar metabolic process; positive re
S100P_HUMAN	0.264785	0.910006	0.178853		S100P	10	Enables calcium-dependent protein binding activity and protein homodimerization activity. Involved in endothelial cell migration and response to organic substance. Located in
ERAP2_HUMAN	0.0773766	0.895057	0.1786		ERAP2	6	Enables aminopeptidase activity; endopeptidase activity; and metallopeptidase activity. Predicted to be involved in peptide catabolic process and proteolysis. Located in endop
MYG1_HUMAN	0.049028	0.895057	0.178478		MYG1	6	Predicted to enable nuclease activity. Predicted to act upstream of or within locomotory exploration behavior. Located in mitochondrion and nucleoplasm.
TCPE_HUMAN	0.03689	0.895057	0.178462		CCT5	3	Enables several functions, including G-protein beta-subunit binding activity; beta-tubulin binding activity; and mRNA binding activity. Involved in several processes, includin
NECT2_HUMAN	0.0316022	0.895057	0.178459		NECTIN2	7	Enables cell adhesion molecule binding activity and protein homodimerization activity. Involved in several processes, including homophilic cell adhesion via plasma membrane ad
B2MG_HUMAN	0.162984	0.895057	0.178458		B2M	2	Enables protein homodimerization activity. Involved in several processes, including amyloid fibril formation; defense response to other organism; and negative regulation of ce
PDCD6_HUMAN	0.230568	0.895203	0.178291		PDCD6	1	Enables several functions, including calcium-dependent protein binding activity; protein homodimerization activity; and ubiquitin ligase-substrate adaptor activity. Involved i
DHX30_HUMAN	0.0586868	0.895057	0.178268		DHX30	8	Enables RNA helicase activity; chromatin binding activity; and double-stranded RNA binding activity. Involved in mitochondrial large ribosomal subunit assembly. Located in cyt
ADX_HUMAN	0.0435984	0.895057	0.178044		FDX1	4	Enables 2 iron, 2 sulfur cluster binding activity and electron transfer activity. Involved in cholesterol metabolic process and hormone biosynthetic process. Located in mitoch
MFS10_HUMAN	0.0637446	0.895057	0.177614		MFSD10	8	Enables organic anion transmembrane transporter activity. Acts upstream of or within sodium-independent organic anion transport. Located in cytoplasmic vesicle membrane.
ACADV_HUMAN	0.0460354	0.895057	0.177462		ACADVL	4	Enables acyl-CoA dehydrogenase activity; flavin adenine dinucleotide binding activity; and identical protein binding activity. Involved in epithelial cell differentiation and
HEMO_HUMAN	0.264488	0.910006	0.176936		HPX	1	Predicted to enable heme transmembrane transporter activity. Predicted to be involved in heme metabolic process. Predicted to act upstream of or within several processes, incl
UAP1L_HUMAN	0.115169	0.895057	0.176848		UAP1L1	8	Predicted to enable UDP-N-acetylglucosamine diphosphorylase activity. Predicted to be involved in UDP-N-acetylglucosamine biosynthetic process.
C1QT2_HUMAN	0.29895	0.919421	0.176646		C1QTNF2	4	Predicted to enable identical protein binding activity and signaling receptor binding activity. Predicted to be involved in regulation of lipid metabolic process. Predicted to
LMNA_HUMAN	0.0296255	0.895057	0.176089		LMNA	1	Enables identical protein binding activity. Involved in several processes, including DNA double-strand break attachment to nuclear envelope; cellular response to hypoxia; and
PSB4_HUMAN	0.124663	0.895057	0.17607		PSMB4	5	Predicted to enable lipopolysaccharide binding activity. Predicted to be involved in proteasomal protein catabolic process. Located in ciliary basal body; mitochondrion; and n
CX038_HUMAN	0.0916185	0.895057	0.176001		CXorf38	9	No description available
RMXL1_HUMAN	0.0586149	0.895057	0.175801		RBMXL1	6	Predicted to enable RNA binding activity; RNA polymerase II cis-regulatory region sequence-specific DNA binding activity; and chromatin binding activity. Predicted to be invol
KREM2_HUMAN	0.38198	0.929533	0.175618		KREMEN2	5	Predicted to be involved in limb development and negative regulation of ossification. Predicted to be located in early endosome membrane. Predicted to be active in plasma memb
PSMD5_HUMAN	0.0482757	0.895057	0.17551		PSMD5	3	Involved in proteasome regulatory particle assembly. Colocalizes with proteasome regulatory particle, base subcomplex.
TTHY_HUMAN	0.324546	0.929533	0.174803		TTR	2	Enables identical protein binding activity. Predicted to be involved in purine nucleobase metabolic process. Located in extracellular exosome. Implicated in Alzheimer's diseas
FNTB_HUMAN	0.0170851	0.895057	0.174158		FNTB	7	Enables zinc ion binding activity. Contributes to protein farnesyltransferase activity. Predicted to be involved in lipid metabolic process. Predicted to act upstream of or wi
AMBP_HUMAN	0.386211	0.929533	0.174068		AMBP	1	Enables several functions, including IgA binding activity; chondroitin sulfate binding activity; and collagen fibril binding activity. Involved in several processes, including
H90B4_HUMAN	0.302259	0.919421	0.173793		HSP90AB4P	3	Predicted to enable ATP binding activity; disordered domain specific binding activity; and unfolded protein binding activity. Predicted to be involved in cellular response to
ZG16_HUMAN	0.219333	0.895203	0.173494		ZG16	10	Predicted to enable carbohydrate binding activity and peptidoglycan binding activity. Predicted to be involved in protein transport. Predicted to act upstream of or within def
KLKB1_HUMAN	0.18513	0.895057	0.173102		KLKB1	3	Predicted to enable serine-type endopeptidase activity. Involved in plasminogen activation and positive regulation of fibrinolysis. Located in extracellular space. Implicated
ABHDA_HUMAN	0.0617123	0.895057	0.17295		ABHD10	8	Enables hydrolase activity, hydrolyzing O-glycosyl compounds and palmitoyl-(protein) hydrolase activity. Involved in glucuronoside catabolic process. Located in cytosol and mi
ABI2_HUMAN	0.0960681	0.895057	0.172809		ABI2	9	Enables several functions, including SH3 domain binding activity; identical protein binding activity; and ubiquitin protein ligase binding activity. Contributes to small GTPas
RAD50_HUMAN	0.0301873	0.895057	0.17277		RAD50	6	Enables DNA binding activity; identical protein binding activity; and protein-macromolecule adaptor activity. Contributes to 3'-5' exonuclease activity; DNA helicase activity;
TMED2_HUMAN	0.0783559	0.895057	0.17256		TMED2	10	Predicted to enable frizzled binding activity and smoothened binding activity. Involved in Golgi organization; intracellular protein transport; and protein localization to pla
SC22B_HUMAN	0.0191205	0.895057	0.17253		SEC22B	4	Predicted to enable SNAP receptor activity and syntaxin binding activity. Involved in negative regulation of autophagosome assembly and positive regulation of protein cataboli
B3GN7_HUMAN	0.290155	0.919421	0.172435		B3GNT7	9	Enables acetylglucosaminyltransferase activity. Involved in keratan sulfate biosynthetic process. Predicted to be located in Golgi membrane. Predicted to be active in membrane
NUDT5_HUMAN	0.0807095	0.895057	0.172148		NUDT5	5	Enables several functions, including magnesium ion binding activity; protein homodimerization activity; and pyrophosphatase activity. Involved in D-ribose catabolic process; c
RL13_HUMAN	0.0413712	0.895057	0.171894		RPL13	1	A structural constituent of ribosome. Involved in bone development. Located in cytosol; endoplasmic reticulum; and nucleolus. Part of cytosolic large ribosomal subunit.
BDH2_HUMAN	0.110409	0.895057	0.171583		BDH2	4	Enables 3-hydroxybutyrate dehydrogenase activity and NAD binding activity. Involved in epithelial cell differentiation and fatty acid beta-oxidation. Located in cytosol.
PPIP1_HUMAN	0.0416948	0.895057	0.171577		PSTPIP1	9	Enables identical protein binding activity. Predicted to be involved in actin filament polymerization. Located in cytosol and plasma membrane. Implicated in PAPA syndrome.
FA98A_HUMAN	0.0582454	0.895057	0.171299		FAM98A	8	Enables protein methyltransferase activity. Involved in positive regulation of cell population proliferation and positive regulation of gene expression. Predicted to be part o
RRAS2_HUMAN	0.100352	0.895057	0.170892		RRAS2	9	Enables GTPase activity. Involved in Ras protein signal transduction. Located in extracellular exosome; focal adhesion; and membrane. Is active in plasma membrane. Implicated
VATE1_HUMAN	0.0199349	0.895057	0.170882		ATP6V1E1	3	Enables ATPase binding activity. Predicted to be involved in synaptic vesicle lumen acidification. Predicted to act upstream of or within proton transmembrane transport. Locat
PSA6_HUMAN	0.0816779	0.895057	0.170551		PSMA6	4	Enables NF-kappaB binding activity and RNA binding activity. Involved in proteolysis involved in protein catabolic process. Located in nucleoplasm. Part of polysome and protea
RN214_HUMAN	0.016323	0.895057	0.17045		RNF214	8	Predicted to enable ubiquitin-protein transferase activity.
HINT1_HUMAN	0.127952	0.895057	0.170434		HINT1	2	Enables adenosine 5'-monophosphoramidase activity and deSUMOylase activity. Involved in intrinsic apoptotic signaling pathway by p53 class mediator; purine ribonucleotide cata
CK054_HUMAN	0.0770941	0.895057	0.170381		C11orf54	5	Enables hydrolase activity, acting on ester bonds and zinc ion binding activity. Located in nuclear body.
ABD12_HUMAN	0.0667764	0.895057	0.170277		ABHD12	7	Enables acylglycerol lipase activity and lysophospholipase activity. Involved in monoacylglycerol catabolic process and phosphatidylserine catabolic process. Located in endopl
GMPPB_HUMAN	0.0212685	0.895057	0.170267		GMPPB	3	Predicted to enable mannose-1-phosphate guanylyltransferase (GTP) activity. Involved in GDP-mannose biosynthetic process. Located in cytoplasm. Implicated in autosomal recessi
PLGT3_HUMAN	0.046958	0.895057	0.17007		POGLUT3	8	Enables UDP-glucosyltransferase activity and UDP-xylosyltransferase activity. Involved in protein O-linked glycosylation via serine. Predicted to be located in endoplasmic ret
LRC47_HUMAN	0.129596	0.895057	0.16992		LRRC47	7	Enables RNA binding activity. Predicted to be involved in phenylalanyl-tRNA aminoacylation.
FLII_HUMAN	0.172654	0.895057	0.169907		FLII	6	Enables actin binding activity. Predicted to be involved in actin cytoskeleton organization; actin filament severing; and barbed-end actin filament capping. Located in centrio
RDH14_HUMAN	0.0561532	0.895057	0.169865		RDH14	6	Enables NADP-retinol dehydrogenase activity. Involved in osteoblast differentiation. Located in cytosol; endoplasmic reticulum; and nucleoplasm.
MINK1_HUMAN	0.126732	0.895057	0.169741		MINK1	5	Enables protein serine/threonine kinase activity. Involved in several processes, including actin cytoskeleton organization; positive regulation of JNK cascade; and regulation
PALS2_HUMAN	0.133903	0.895057	0.169707		PALS2	6	Located in extracellular exosome.
SRSF1_HUMAN	0.0289778	0.895057	0.169149		SRSF1	2	Enables DNA topoisomerase binding activity and mRNA binding activity. Involved in alternative mRNA splicing, via spliceosome and mRNA 5'-splice site recognition. Located in cy
FMNL1_HUMAN	0.136799	0.895057	0.169088		FMNL1	4	Enables GTPase activating protein binding activity. Involved in cortical actin cytoskeleton organization and regulation of cell shape. Located in cytosol.
MEF2C_HUMAN	0.117746	0.895057	0.1689		MEF2C	7	Enables several functions, including DNA binding activity; DNA-binding transcription activator activity, RNA polymerase II-specific; and protein heterodimerization activity. I
IF4G1_HUMAN	0.0532228	0.895057	0.168478		EIF4G1	2	Enables several functions, including ATP binding activity; eukaryotic initiation factor 4E binding activity; and nucleic acid binding activity. Involved in several processes,
IPO9_HUMAN	0.0413708	0.895057	0.168454		IPO9	9	Enables histone binding activity; histone chaperone activity; and nuclear import signal receptor activity. Involved in proteasome localization and protein import into nucleus.
HEPH_HUMAN	0.0481986	0.895057	0.168436		HEPH	6	Enables copper ion binding activity; ferrous iron binding activity; and ferroxidase activity. Involved in iron ion transport. Located in basolateral plasma membrane. Biomarker
RBM3_HUMAN	0.083797	0.895057	0.168424		RBM3	3	Enables RNA binding activity. Predicted to be involved in positive regulation of mRNA splicing, via spliceosome and positive regulation of translation. Predicted to act upstre
PPIC_HUMAN	0.199259	0.895203	0.168408		PPIC	4	Enables cyclosporin A binding activity and peptidyl-prolyl cis-trans isomerase activity. Predicted to be involved in protein folding. Located in extracellular exosome.
OSBL9_HUMAN	0.126894	0.895057	0.167999		OSBPL9	9	Predicted to enable sterol binding activity and sterol transporter activity. Predicted to be involved in bile acid biosynthetic process. Located in Golgi apparatus and cytosol
G6PD_HUMAN	0.0681145	0.895057	0.167783		G6PD	1	Enables several functions, including glucose binding activity; glucose-6-phosphate dehydrogenase activity; and protein homodimerization activity. Involved in several processes
LRRK1_HUMAN	0.295499	0.919421	0.167202		LRRK1	6	Enables identical protein binding activity. Involved in positive regulation of canonical Wnt signaling pathway. Located in cytosol and mitochondrion. Implicated in osteosclero
CYTB_HUMAN	0.172803	0.895057	0.166929		CSTB	2	Enables cysteine-type endopeptidase inhibitor activity and protease binding activity. Involved in amyloid fibril formation and negative regulation of proteolysis. Located in c
RU17_HUMAN	0.133255	0.895057	0.166769		SNRNP70	1	Enables U1 snRNA binding activity. Involved in mRNA splicing, via spliceosome and regulation of RNA splicing. Located in nucleoplasm. Part of U1 snRNP and spliceosomal complex
PML_HUMAN	0.0884781	0.895057	0.166308		PML	2	Enables several functions, including protein dimerization activity; sumo-dependent protein binding activity; and transition metal ion binding activity. Involved in several pro
PSMF1_HUMAN	0.120076	0.895057	0.166293		PSMF1	3	Enables proteasome binding activity; protein heterodimerization activity; and protein homodimerization activity. Involved in negative regulation of proteasomal protein catabol
CAN7_HUMAN	0.41801	0.930957	0.166261		CAPN7	3	Enables MIT domain binding activity and endopeptidase activity. Involved in positive regulation of epithelial cell migration and self proteolysis. Located in centrosome and cy
PROF2_HUMAN	0.204717	0.895203	0.165851		PFN2	2	Enables ATP hydrolysis activity; actin monomer binding activity; and phosphatidylinositol-4,5-bisphosphate binding activity. Involved in several processes, including negative
RHG17_HUMAN	0.137762	0.895057	0.165511		ARHGAP17	5	Predicted to enable GTPase activator activity. Predicted to be involved in regulation of Rac protein signal transduction and regulation of actin cytoskeleton organization. Pre
NDUBA_HUMAN	0.0924917	0.895057	0.165278		NDUFB10	5	Involved in mitochondrial respiratory chain complex I assembly. Located in mitochondrial inner membrane. Part of mitochondrial respiratory chain complex I. Implicated in nucle
SNUT1_HUMAN	0.131907	0.895057	0.165248		SART1	4	Enables RNA binding activity. Involved in mRNA splicing, via spliceosome and positive regulation of cytotoxic T cell differentiation. Located in Golgi apparatus; U4/U6 x U5 tr
CDSN_HUMAN	0.468513	0.943181	0.164987		CDSN	5	Enables protein homodimerization activity. Involved in several processes, including amyloid fibril formation; corneocyte desquamation; and negative regulation of cornification
DESP_HUMAN	0.500916	0.943181	0.164895		DSP	5	Enables protein kinase C binding activity and scaffold protein binding activity. Involved in keratinocyte differentiation and regulation of heart contraction. Acts upstream of
SDHB_HUMAN	0.0748677	0.895057	0.164656		SDHB	3	Predicted to enable iron-sulfur cluster binding activity and ubiquinone binding activity. Predicted to be involved in aerobic respiration and respiratory electron transport ch
ERLEC_HUMAN	0.0278825	0.895057	0.164649		ERLEC1	8	Enables unfolded protein binding activity. Involved in negative regulation of retrograde protein transport, ER to cytosol and ubiquitin-dependent ERAD pathway. Located in endo
UBE2H_HUMAN	0.125329	0.895057	0.164446		UBE2H	7	Enables ubiquitin-protein transferase activity. Involved in protein K11-linked ubiquitination and protein K48-linked ubiquitination. Predicted to be located in cytosol. Predic
EF1D_HUMAN	0.078841	0.895057	0.163986		EEF1D	2	Enables DNA-binding transcription factor binding activity; RNA polymerase II cis-regulatory region sequence-specific DNA binding activity; and heat shock protein binding activ
SNX27_HUMAN	0.0475043	0.895057	0.163824		SNX27	5	Enables phosphatidylinositol-3-phosphate binding activity. Involved in endocytic recycling and intracellular protein transport. Located in cytosol; early endosome; and immunol
F13A_HUMAN	0.390675	0.929533	0.163746		F13A1	1	Enables protein-glutamine gamma-glutamyltransferase activity. Involved in blood coagulation, fibrin clot formation. Located in blood microparticle and collagen-containing extr
MYO1B_HUMAN	0.0373767	0.895057	0.163672		MYO1B	6	Enables ATP binding activity; actin filament binding activity; and microfilament motor activity. Involved in actin filament organization and post-Golgi vesicle-mediated transp
TM9S2_HUMAN	0.176934	0.895057	0.163642		TM9SF2	6	Involved in ceramide metabolic process; glycosphingolipid biosynthetic process; and regulation of heparan sulfate proteoglycan biosynthetic process. Located in Golgi apparatus
IF4A3_HUMAN	0.0835027	0.895057	0.163558		EIF4A3	4	Enables ATP binding activity; RNA binding activity; and RNA helicase activity. Involved in embryonic cranial skeleton morphogenesis; mRNA splicing, via spliceosome; and regula
STK4_HUMAN	0.130375	0.895057	0.163512		STK4	9	Enables several functions, including ATP binding activity; magnesium ion binding activity; and protein homodimerization activity. Involved in several processes, including hipp
SEC62_HUMAN	0.0467278	0.895057	0.163452		SEC62	8	Predicted to enable signaling receptor activity. Involved in post-translational protein targeting to membrane, translocation. Acts upstream of or within post-translational pro
NCLN_HUMAN	0.0383716	0.895057	0.163304		NCLN	5	Enables ribosome binding activity. Involved in several processes, including multi-pass transmembrane protein insertion into ER membrane; protein stabilization; and regulation
MA7D1_HUMAN	0.0321656	0.895057	0.163172		MAP7D1	6	Predicted to be involved in microtubule cytoskeleton organization. Predicted to be located in cytoplasm and spindle. Predicted to be active in microtubule cytoskeleton.
PTX3_HUMAN	0.301333	0.919421	0.162101		PTX3	8	Enables complement component C1q complex binding activity; identical protein binding activity; and virion binding activity. Involved in innate immune response; negative regula
CCDC3_HUMAN	0.255507	0.905059	0.161845		CCDC3	4	Involved in negative regulation of gene expression; negative regulation of lipid metabolic process; and negative regulation of tumor necrosis factor-mediated signaling pathway
ARF4_HUMAN	0.0494785	0.895057	0.161712		ARF4	2	Enables GTP binding activity; NAD+-protein-arginine ADP-ribosyltransferase activity; and epidermal growth factor receptor binding activity. Involved in several processes, incl
NET3_HUMAN	0.461303	0.942985	0.161359		NTN3	2	Predicted to enable DNA-binding transcription factor activity, RNA polymerase II-specific and RNA polymerase II cis-regulatory region sequence-specific DNA binding activity. P
MDHC_HUMAN	0.160097	0.895057	0.161319		MDH1	1	Enables L-malate dehydrogenase activity. Involved in NADH metabolic process and NADP metabolic process. Located in centrosome and cytosol. Implicated in developmental and epil
EMC10_HUMAN	0.0314367	0.895057	0.161125		EMC10	10	Contributes to membrane insertase activity. Involved in positive regulation of angiogenesis; positive regulation of endothelial cell proliferation; and protein insertion into
CBR3_HUMAN	0.178124	0.895057	0.1611		CBR3	1	Enables NADPH binding activity; NADPH dehydrogenase (quinone) activity; and carbonyl reductase (NADPH) activity. Involved in cognition. Located in cytosol and nucleoplasm.
LRC59_HUMAN	0.048627	0.895057	0.160737		LRRC59	3	Enables RNA binding activity and cadherin binding activity. Predicted to be involved in signal transduction. Located in endoplasmic reticulum and mitochondrial nucleoid.
FUMH_HUMAN	0.0281904	0.895057	0.160097		FH	6	Enables fumarate hydratase activity and histone binding activity. Involved in DNA damage response; dicarboxylic acid metabolic process; and positive regulation of double-stran
OSBP1_HUMAN	0.118334	0.895057	0.16009		OSBP	10	Enables phosphatidylinositol-4-phosphate binding activity; protein domain specific binding activity; and sterol transfer activity. Involved in lipid transport and sphingomyeli
TCPW_HUMAN	0.236792	0.895203	0.159658		CCT6B	4	Enables protein folding chaperone. Involved in protein folding. Located in cytosol. Part of chaperonin-containing T-complex.
NTRK3_HUMAN	0.09776	0.895057	0.159539		NTRK3	9	Enables neurotrophin receptor activity and p53 binding activity. Involved in several processes, including positive regulation of cell migration; positive regulation of positiv
PLEC_HUMAN	0.0510843	0.895057	0.15949		PLEC	1	Enables ankyrin binding activity. A structural constituent of muscle. Involved in hemidesmosome assembly. Located in several cellular components, including focal adhesion; hem
LRC40_HUMAN	0.0336729	0.895057	0.159433		LRRC40	10	Predicted to be involved in signal transduction. Located in membrane.
EIF3J_HUMAN	0.0683788	0.895057	0.159134		EIF3J	6	Enables identical protein binding activity. Predicted to be involved in translational initiation. Located in cytosol. Part of eukaryotic translation initiation factor 3 comple
LMAN1_HUMAN	0.0624943	0.895057	0.158925		LMAN1	3	Enables metal ion binding activity. Involved in Golgi organization and positive regulation of organelle organization. Located in endoplasmic reticulum and endoplasmic reticulu
UBA1_HUMAN	0.107498	0.895057	0.158721		UBA1	2	Enables ubiquitin activating enzyme activity. Involved in DNA damage response. Located in cytosol; mitochondrion; and nucleoplasm. Colocalizes with bounding membrane of organe
CPIN1_HUMAN	0.0584854	0.895057	0.158146		CIAPIN1	9	Enables 2 iron, 2 sulfur cluster binding activity and iron ion binding activity. Predicted to be involved in iron-sulfur cluster assembly and negative regulation of apoptotic
CHSS2_HUMAN	0.131625	0.895057	0.157927		CHPF	7	Enables N-acetylgalactosaminyl-proteoglycan 3-beta-glucuronosyltransferase activity and glucuronosyl-N-acetylgalactosaminyl-proteoglycan 4-beta-N-acetylgalactosaminyltransfera
PPA5_HUMAN	0.243085	0.895203	0.157895		ACP5	10	Enables ferric iron binding activity and ferrous iron binding activity. Predicted to be involved in bone resorption. Predicted to act upstream of or within several processes,
LEG8_HUMAN	0.0820463	0.895057	0.157391		LGALS8	10	Enables carbohydrate binding activity and integrin binding activity. Involved in cellular response to virus; lymphatic endothelial cell migration; and xenophagy. Located in cy
HPT_HUMAN	0.565661	0.946302	0.157275		HP	1	Enables hemoglobin binding activity. Involved in negative regulation of hydrogen peroxide catabolic process and response to hydrogen peroxide. Located in extracellular space.
EF1G_HUMAN	0.0751609	0.895057	0.157045		EEF1G	3	Enables cadherin binding activity. Involved in response to virus. Located in cytoplasm. Colocalizes with endoplasmic reticulum.
NDUS7_HUMAN	0.0501626	0.895057	0.156988		NDUFS7	7	Enables NADH dehydrogenase (ubiquinone) activity. Contributes to NADH dehydrogenase activity. Involved in mitochondrial electron transport, NADH to ubiquinone and mitochondria
FHOD1_HUMAN	0.0855115	0.895057	0.156724		FHOD1	8	Enables identical protein binding activity; protein domain specific binding activity; and protein self-association. Involved in positive regulation of stress fiber assembly an
LSM2_HUMAN	0.0280756	0.895057	0.156617		LSM2	5	Enables small GTPase binding activity. Involved in mRNA splicing, via spliceosome. Acts upstream of or within mRNA catabolic process and spliceosomal tri-snRNP complex assembl
IRF3_HUMAN	0.0397987	0.895057	0.156537		IRF3	4	Enables several functions, including DNA-binding transcription activator activity, RNA polymerase II-specific; RNA polymerase II cis-regulatory region sequence-specific DNA bi
KITM_HUMAN	0.625918	0.954928	0.156435		TK2	1	Enables deoxycytidine kinase activity and thymidine kinase activity. Predicted to be involved in pyrimidine nucleoside salvage. Predicted to act upstream of or within deoxyrib
MK03_HUMAN	0.12559	0.895057	0.156321		MAPK3	3	Enables several functions, including MAP kinase activity; identical protein binding activity; and phosphatase binding activity. Involved in several processes, including intrac
RAB32_HUMAN	0.0515289	0.895057	0.156088		RAB32	8	Enables several functions, including AP-1 adaptor complex binding activity; AP-3 adaptor complex binding activity; and BLOC-2 complex binding activity. Involved in several pro
ARI5B_HUMAN	0.451735	0.942341	0.15605		ARID5B	3	Enables transcription cis-regulatory region binding activity and transcription coactivator activity. Involved in negative regulation of transcription by RNA polymerase II. Pre
TBD2B_HUMAN	0.0310078	0.895057	0.155971		TBC1D2B	9	Predicted to enable GTPase activator activity. Involved in endocytosis. Located in cytosol and early endosome.
SYDE1_HUMAN	0.121818	0.895057	0.155771		SYDE1	7	Enables GTPase activator activity. Involved in positive regulation of trophoblast cell migration and regulation of cytoskeleton organization. Acts upstream of or within actin
DDAH2_HUMAN	0.0892079	0.895057	0.155762		DDAH2	1	Enables dimethylargininase activity. Involved in citrulline metabolic process. Located in mitochondrion.
FKBP2_HUMAN	0.0193016	0.895057	0.155535		FKBP2	3	Predicted to enable peptidyl-prolyl cis-trans isomerase activity. Predicted to be involved in chaperone-mediated protein folding. Predicted to be located in endoplasmic reticu
TBB6_HUMAN	0.0547524	0.895057	0.155054		TUBB6	1	Predicted to enable GTP binding activity. Predicted to be a structural constituent of cytoskeleton. Predicted to be involved in microtubule cytoskeleton organization and mitot
5MP1_HUMAN	0.0859068	0.895057	0.154849		BZW2	10	Enables cadherin binding activity. Involved in regulation of translational initiation. Located in cytoplasm.
SC24A_HUMAN	0.0582391	0.895057	0.154756		SEC24A	7	Enables zinc ion binding activity. Involved in COPII-coated vesicle cargo loading. Part of COPII vesicle coat.
KCD12_HUMAN	0.134574	0.895057	0.154531		KCTD12	2	Enables identical protein binding activity. Predicted to be involved in regulation of G protein-coupled receptor signaling pathway. Predicted to be located in cell projection;
TOR4A_HUMAN	0.132684	0.895057	0.154289		TOR4A	9	Predicted to enable ATP binding activity and ATP hydrolysis activity. Predicted to be located in extracellular region and platelet alpha granule lumen. Predicted to be active
MY18A_HUMAN	0.0857705	0.895057	0.154265		MYO18A	6	Enables ADP binding activity; ATP binding activity; and actin filament binding activity. Involved in several processes, including asymmetric Golgi ribbon formation; canonical
CFAD_HUMAN	0.240245	0.895203	0.15337		CFD	2	Predicted to enable serine-type endopeptidase activity. Predicted to be involved in complement activation and proteolysis. Predicted to act upstream of or within several proce
SIR2_HUMAN	0.0663587	0.895057	0.153272		SIRT2	8	Enables several functions, including acyltransferase activity, transferring groups other than amino-acyl groups; enzyme binding activity; and protein lysine deacetylase activi
BGAL_HUMAN	0.302079	0.919421	0.153271		GLB1	5	Enables beta-galactosidase activity and protein homodimerization activity. Involved in carbohydrate metabolic process. Located in Golgi apparatus. Implicated in GM1 gangliosid
EIF3D_HUMAN	0.0491927	0.895057	0.152619		EIF3D	4	Enables mRNA cap binding activity. Contributes to translation initiation factor activity. Involved in several processes, including IRES-dependent viral translational initiatio
HS12A_HUMAN	0.0598432	0.895057	0.152567		HSPA12A	7	Predicted to enable ATP binding activity. Located in extracellular exosome.
CAHM2_HUMAN	0.101111	0.895057	0.152558		CALHM2	7	Predicted to enable monoatomic cation channel activity. Involved in positive regulation of apoptotic process. Predicted to be located in membrane.
ENPP1_HUMAN	0.110803	0.895057	0.152459		ENPP1	6	Enables several functions, including ATP binding activity; hydrolase activity, acting on acid anhydrides, in phosphorus-containing anhydrides; and phosphoric ester hydrolase a
WDR91_HUMAN	0.122405	0.895057	0.152375		WDR91	8	Enables phosphatidylinositol 3-kinase regulator activity. Involved in early endosome to late endosome transport and regulation of protein catabolic process. Located in cytosol
RISC_HUMAN	0.241551	0.895203	0.152321		SCPEP1	8	Predicted to enable serine-type carboxypeptidase activity. Predicted to be involved in negative regulation of blood pressure and retinoic acid metabolic process. Predicted to
RRAGA_HUMAN	0.116067	0.895057	0.152129		RRAGA	8	Enables several functions, including GTP binding activity; protein dimerization activity; and ubiquitin protein ligase binding activity. Involved in several processes, includi
TR11B_HUMAN	0.370803	0.929533	0.151798		TNFRSF11B	1	Predicted to enable cytokine activity and signaling receptor activity. Predicted to be involved in negative regulation of osteoclast differentiation. Predicted to act upstream
CNOT3_HUMAN	0.0782846	0.895057	0.151668		CNOT3	9	Involved in regulation of stem cell population maintenance. Part of CCR4-NOT complex.
EMD_HUMAN	0.0414296	0.895057	0.15135		EMD	3	Enables actin binding activity and beta-tubulin binding activity. Involved in several processes, including negative regulation of canonical Wnt signaling pathway; negative reg
APOA1_HUMAN	0.449914	0.942341	0.151318		APOA1	1	Enables several functions, including amyloid-beta binding activity; cholesterol binding activity; and signaling receptor binding activity. Contributes to cholesterol transfer
UBA7_HUMAN	0.0847438	0.895057	0.151289		UBA7	8	Enables ISG15 activating enzyme activity and ubiquitin-protein transferase activity. Involved in ISG15-protein conjugation and innate immune response. Is active in cytoplasm.
SFPQ_HUMAN	0.420656	0.930957	0.151017		SFPQ	1	Enables DNA binding activity; histone deacetylase binding activity; and protein homodimerization activity. Involved in several processes, including alternative mRNA splicing,
TPBG_HUMAN	0.316699	0.925883	0.150948		TPBG	4	Predicted to be involved in negative regulation of canonical Wnt signaling pathway. Predicted to act upstream of or within several processes, including dendrite arborization;
PSMD7_HUMAN	0.181388	0.895057	0.150876		PSMD7	6	Enables protein homodimerization activity. Predicted to be involved in proteasome-mediated ubiquitin-dependent protein catabolic process. Located in nucleoplasm. Part of prote
BMPR2_HUMAN	0.222876	0.895203	0.150484		BMPR2	10	Enables BMP binding activity; cadherin binding activity; and protein tyrosine kinase binding activity. Involved in several processes, including negative regulation of cell pop
GET3_HUMAN	0.178015	0.895057	0.150372		GET3	4	Enables membrane insertase activity. Involved in tail-anchored membrane protein insertion into ER membrane. Located in nucleolus and nucleoplasm. Part of GET complex. Is activ
PPCS_HUMAN	0.0955367	0.895057	0.150298		PPCS	6	Enables phosphopantothenate--cysteine ligase activity and protein homodimerization activity. Involved in acetyl-CoA biosynthetic process; coenzyme A biosynthetic process; and
IPO7_HUMAN	0.0429834	0.895057	0.150257		IPO7	4	Enables SMAD binding activity. Predicted to be involved in several processes, including negative regulation of osteoblast differentiation; positive regulation of odontoblast d
FCGRN_HUMAN	0.386947	0.929533	0.15018		FCGRT	9	Enables IgG binding activity. Predicted to be involved in immune response. Predicted to be located in endosome membrane and plasma membrane. Predicted to be active in external
METH_HUMAN	0.12514	0.895057	0.150061		MTR	10	Enables methionine synthase activity. Involved in cobalamin metabolic process and methionine biosynthetic process. Located in cytosol. Implicated in several diseases, includin
RL37A_HUMAN	0.0478004	0.895057	0.149904		RPL37A	5	A structural constituent of ribosome. Predicted to be involved in cytoplasmic translation. Located in extracellular exosome; focal adhesion; and nucleus. Part of cytosolic lar
2A5D_HUMAN	0.145909	0.895057	0.149844		PPP2R5D	9	Enables phosphoprotein phosphatase activity. Predicted to be involved in nervous system development. Predicted to act upstream of or within positive regulation of protein deph
CO1A1_HUMAN	0.523285	0.943181	0.14972		COL1A1	1	Enables identical protein binding activity; platelet-derived growth factor binding activity; and protease binding activity. Involved in several processes, including collagen b
SYVC_HUMAN	0.0499742	0.895057	0.149573		VARS1	4	Enables valine-tRNA ligase activity. Predicted to be involved in valyl-tRNA aminoacylation. Located in cytosol.
ARMX2_HUMAN	0.0678947	0.895057	0.149152		ARMCX2	10	Predicted to be located in mitochondrial outer membrane. Predicted to be active in mitochondrion.
RABE2_HUMAN	0.0347162	0.895057	0.148652		RABEP2	5	Predicted to enable GTPase activator activity and growth factor activity. Involved in regulation of cilium assembly. Located in cytosol; intracellular membrane-bounded organel
DDX46_HUMAN	0.0718576	0.895057	0.148168		DDX46	6	Enables RNA binding activity. Predicted to be involved in mRNA splicing, via spliceosome. Located in fibrillar center and nuclear speck.
MTND_HUMAN	0.0851115	0.895057	0.148023		ADI1	9	Enables oxidoreductase activity. Involved in L-methionine salvage from methylthioadenosine. Located in cytoplasm; nucleus; and plasma membrane.
CHMP3_HUMAN	0.0404214	0.895057	0.148017		CHMP3	5	Enables several functions, including identical protein binding activity; phosphatidylcholine binding activity; and ubiquitin-specific protease binding activity. Involved in se
FLNB_HUMAN	0.231117	0.895203	0.147963		FLNB	3	Enables identical protein binding activity. Predicted to be involved in signal transduction. Predicted to act upstream of or within several processes, including cellular respo
APT_HUMAN	0.370449	0.929533	0.147843		APRT	2	Enables AMP binding activity and adenine phosphoribosyltransferase activity. Predicted to be involved in AMP salvage and adenine salvage. Predicted to act upstream of or withi
1433B_HUMAN	0.158837	0.895057	0.147585		YWHAB	1	Enables several functions, including histone deacetylase binding activity; identical protein binding activity; and phosphoserine residue binding activity. Involved in cytoplas
PHS_HUMAN	0.222116	0.895203	0.147453		PCBD1	3	Enables identical protein binding activity. Predicted to be involved in L-phenylalanine metabolic process. Predicted to act upstream of or within positive regulation of DNA-te
3BP1_HUMAN	0.199945	0.895203	0.147308		SH3BP1	9	Enables GTPase activator activity and semaphorin receptor binding activity. Involved in several processes, including establishment of epithelial cell apical/basal polarity; ph
EIF3A_HUMAN	0.047855	0.895057	0.147046		EIF3A	2	Enables RNA binding activity. Contributes to translation initiation factor activity. Involved in IRES-dependent viral translational initiation; formation of cytoplasmic transl
PPR18_HUMAN	0.184473	0.895057	0.146812		PPP1R18	3	Predicted to enable actin binding activity and phosphatase binding activity. Predicted to be located in cytoplasm and cytoskeleton.
PEPL_HUMAN	0.13936	0.895057	0.146635		PPL	6	Enables cadherin binding activity. Involved in response to mechanical stimulus. Located in extracellular exosome.
PSME2_HUMAN	0.239149	0.895203	0.146453		PSME2	3	Enables identical protein binding activity. Predicted to be involved in regulation of G1/S transition of mitotic cell cycle and regulation of proteasomal protein catabolic pro
IF5A1_HUMAN	0.161025	0.895057	0.14635		EIF5A	1	Enables U6 snRNA binding activity. Involved in several processes, including cellular response to virus; positive regulation of intrinsic apoptotic signaling pathway by p53 cla
SPON2_HUMAN	0.154308	0.895057	0.146271		SPON2	10	Predicted to enable antigen binding activity; lipopolysaccharide binding activity; and metal ion binding activity. Predicted to be involved in cell adhesion. Predicted to act
UMPS_HUMAN	0.0856655	0.895057	0.146267		UMPS	8	Enables identical protein binding activity; orotate phosphoribosyltransferase activity; and orotidine-5'-phosphate decarboxylase activity. Involved in UMP biosynthetic process
NU107_HUMAN	0.0024948	0.895057	0.146252		NUP107	10	A structural constituent of nuclear pore. Involved in several processes, including female gonad development; mRNA export from nucleus; and nuclear pore complex assembly. Locat
ARL2_HUMAN	0.0794738	0.895057	0.146154		ARL2	7	Enables GTP binding activity and GTPase activity. Involved in several processes, including maintenance of protein location in nucleus; positive regulation of microtubule polym
RS4X_HUMAN	0.186664	0.895057	0.145529		RPS4X	1	A structural constituent of ribosome. Involved in several processes, including positive regulation of translation; ribosomal small subunit biogenesis; and translation. Located
STX4_HUMAN	0.136093	0.895057	0.145501		STX4	6	Enables sphingomyelin phosphodiesterase activator activity. Involved in several processes, including cornified envelope assembly; positive regulation of immune effector proces
PDIA3_HUMAN	0.0910396	0.895057	0.14548		PDIA3	1	Enables identical protein binding activity and protein-disulfide reductase activity. Involved in peptide antigen assembly with MHC class I protein complex. Located in Tapasin-
CPSF3_HUMAN	0.33267	0.929533	0.145465		CPSF3	9	Enables RNA endonuclease activity and metal ion binding activity. Involved in co-transcriptional mRNA 3'-end processing, cleavage and polyadenylation pathway; mRNA 3'-end proc
PSA3_HUMAN	0.121672	0.895057	0.145147		PSMA3	2	Enables ubiquitin protein ligase binding activity. Predicted to be involved in proteasomal protein catabolic process. Located in extracellular exosome. Part of proteasome core
ABHEB_HUMAN	0.173211	0.895057	0.145089		ABHD14B	8	Enables hydrolase activity. Involved in positive regulation of transcription by RNA polymerase II. Located in cytosol; nucleolus; and nucleoplasm.
MOT4_HUMAN	0.21961	0.895203	0.144635		SLC16A3	10	Enables lactate:proton symporter activity and pyruvate transmembrane transporter activity. Involved in lactate transmembrane transport; protein catabolic process; and pyruvate
AACT_HUMAN	0.184898	0.895057	0.144481		SERPINA3	1	Predicted to enable serine-type endopeptidase inhibitor activity. Predicted to be involved in acute-phase response. Located in extracellular space. Implicated in chronic obstr
OLA1_HUMAN	0.0778696	0.895057	0.144472		OLA1	2	Enables ATP binding activity and ATP hydrolysis activity. Involved in ATP metabolic process. Located in centrosome and cytosol.
TMED7_HUMAN	0.072803	0.895057	0.144287		TMED7	5	Predicted to be involved in Golgi organization; endoplasmic reticulum to Golgi vesicle-mediated transport; and intracellular protein transport. Located in Golgi apparatus; end
AT1A2_HUMAN	0.22367	0.895203	0.144129		ATP1A2	5	Enables several functions, including ATP binding activity; ATP hydrolysis activity; and alkali metal ion binding activity. Involved in several processes, including ATP metabol
BORG3_HUMAN	0.0852959	0.895057	0.144076		CDC42EP5	7	Enables small GTPase binding activity. Involved in positive regulation of actin filament polymerization; positive regulation of pseudopodium assembly; and regulation of cell s
DEF5_HUMAN	0.256089	0.905905	0.143991		DEFA5	5	Enables protein homodimerization activity. Involved in several processes, including defense response to other organism; positive regulation of interleukin-8 production; and pr
XPO2_HUMAN	0.0678211	0.895057	0.143165		CSE1L	5	Predicted to enable nuclear export signal receptor activity. Predicted to be involved in protein export from nucleus and protein import into nucleus. Located in cytosol and nu
RNF31_HUMAN	0.0270574	0.895057	0.142467		RNF31	9	Enables several functions, including identical protein binding activity; ubiquitin binding activity; and ubiquitin protein ligase binding activity. Involved in several process
U17LF_HUMAN	0.349457	0.929533	0.142456		USP17L15	10	Predicted to enable cysteine-type deubiquitinase activity. Predicted to be involved in regulation of apoptotic process. Predicted to be located in endoplasmic reticulum. Predi
SF3A1_HUMAN	0.0595341	0.895057	0.142249		SF3A1	5	Enables RNA binding activity. Involved in U2-type prespliceosome assembly. Located in nuclear speck. Part of U2 snRNP and spliceosomal complex.
DIAP1_HUMAN	0.0434071	0.895057	0.14218		DIAPH1	6	Enables transmembrane transporter binding activity. Involved in several processes, including cellular response to histamine; protein localization to microtubule; and regulatio
ACPH_HUMAN	0.148446	0.895057	0.14216		APEH	5	Enables identical protein binding activity; omega peptidase activity; and serine-type endopeptidase activity. Involved in amyloid-beta metabolic process and proteolysis. Locat
PRS4_HUMAN	0.0362465	0.895057	0.142149		PSMC1	2	Enables RNA binding activity. Predicted to be involved in proteasome-mediated ubiquitin-dependent protein catabolic process. Located in cytosol and nucleoplasm. Part of protea
6PGD_HUMAN	0.212979	0.895203	0.142109		PGD	3	Predicted to enable NADP binding activity and phosphogluconate dehydrogenase (decarboxylating) activity. Involved in pentose-phosphate shunt, oxidative branch. Located in extr
RCN3_HUMAN	0.145921	0.895057	0.141839		RCN3	2	Enables calcium ion binding activity. Involved in collagen biosynthetic process; protein secretion; and regulation of phosphatidylinositol 3-kinase/protein kinase B signal tra
PPIH_HUMAN	0.0506803	0.895057	0.14176		PPIH	8	Enables cyclosporin A binding activity; peptidyl-prolyl cis-trans isomerase activity; and ribonucleoprotein complex binding activity. Involved in positive regulation of viral
PLBL1_HUMAN	0.265418	0.910006	0.141693		PLBD1	9	Predicted to enable phospholipase activity. Predicted to be involved in phospholipid catabolic process. Located in extracellular space.
GGT5_HUMAN	0.381397	0.929533	0.141682		GGT5	4	Enables glutathione hydrolase activity; leukotriene-C(4) hydrolase; and peptidyltransferase activity. Involved in carboxylic acid metabolic process; glutathione catabolic proc
GFPT1_HUMAN	0.0722657	0.895057	0.141554		GFPT1	4	Predicted to enable glutamine-fructose-6-phosphate transaminase (isomerizing) activity. Involved in UDP-N-acetylglucosamine biosynthetic process. Located in extracellular exos
EM55_HUMAN	0.274638	0.919421	0.141442		MPP1	9	Predicted to enable signaling receptor binding activity. Predicted to be involved in regulation of neutrophil chemotaxis. Located in centriolar satellite and plasma membrane.
MFNG_HUMAN	0.429048	0.935498	0.141438		MFNG	6	Enables O-fucosylpeptide 3-beta-N-acetylglucosaminyltransferase activity. Predicted to be involved in marginal zone B cell differentiation and regulation of Notch signaling pa
LYSC_HUMAN	0.405929	0.929533	0.141394		LYZ	1	Enables identical protein binding activity. Involved in retina homeostasis. Located in extracellular space. Implicated in familial visceral amyloidosis.
KV315_HUMAN	0.407446	0.929533	0.141166		IGKV3-15	1	Predicted to be involved in immune response. Located in blood microparticle.
NNRD_HUMAN	0.124358	0.895057	0.140995		NAXD	9	Enables ATP-dependent NAD(P)H-hydrate dehydratase activity. Predicted to be involved in metabolite repair. Predicted to be located in cytosol and endoplasmic reticulum.
DDI2_HUMAN	0.286045	0.919421	0.140697		DDI2	6	Enables aspartic-type endopeptidase activity; identical protein binding activity; and ubiquitin binding activity. Involved in several processes, including cellular response to
DBNL_HUMAN	0.179376	0.895057	0.140582		DBNL	3	Enables cadherin binding activity. Predicted to be involved in several processes, including Rac protein signal transduction; nervous system development; and podosome assembly.
RBM42_HUMAN	0.135412	0.895057	0.140004		RBM42	10	Enables RNA binding activity. Predicted to act upstream of or within negative regulation of mRNA splicing, via spliceosome. Located in U4/U6 x U5 tri-snRNP complex.
RS7_HUMAN	0.290903	0.919421	0.139562		RPS7	3	Enables mRNA binding activity; protein kinase binding activity; and ubiquitin ligase inhibitor activity. A structural constituent of ribosome. Involved in several processes, i
SPB12_HUMAN	0.406483	0.929533	0.139128		SERPINB12	7	Enables serine-type endopeptidase inhibitor activity. Predicted to act upstream of or within hematopoietic progenitor cell differentiation. Located in collagen-containing extr
ACTN2_HUMAN	0.196871	0.895203	0.139006		ACTN2	8	Enables several functions, including cytoskeletal protein binding activity; phosphatidylinositol-4,5-bisphosphate binding activity; and titin Z domain binding activity. Involv
ITAX_HUMAN	0.227894	0.895203	0.138995		ITGAX	7	Enables receptor tyrosine kinase binding activity. Involved in several processes, including heterotypic cell-cell adhesion; positive regulation of angiogenesis; and positive r
OTU1_HUMAN	0.387477	0.929533	0.138936		YOD1	5	Enables K48-linked deubiquitinase activity; cysteine-type deubiquitinase activity; and ubiquitin protein ligase binding activity. Involved in several processes, including endo
BACH_HUMAN	0.157619	0.895057	0.138834		ACOT7	6	Enables long-chain fatty acyl-CoA binding activity; palmitoyl-CoA hydrolase activity; and protein homodimerization activity. Involved in fatty acid biosynthetic process and pu
PSB7_HUMAN	0.106226	0.895057	0.138831		PSMB7	2	Predicted to enable endopeptidase activity. Predicted to be involved in proteasomal protein catabolic process. Located in cytosol and nuclear body. Part of proteasome core com
NHSL2_HUMAN	0.0599761	0.895057	0.138734		NHSL2	9	Predicted to enable calcium ion binding activity. Predicted to be involved in cell differentiation. Predicted to be active in cytoplasm.
TACO1_HUMAN	0.0443397	0.895057	0.138718		TACO1	8	Predicted to enable mRNA binding activity; mitochondrial ribosome binding activity; and rRNA binding activity. Predicted to be involved in regulation of translation. Predicted
CAR19_HUMAN	0.0839261	0.895057	0.138682		CARD19	5	Located in mitochondrion.
HV102_HUMAN	0.400662	0.929533	0.138672		IGHV1-2	4	Predicted to enable antigen binding activity. Predicted to be involved in immunoglobulin mediated immune response. Predicted to be located in extracellular region and plasma m
TCEA1_HUMAN	0.0797981	0.895057	0.138632		TCEA1	6	Predicted to enable DNA binding activity; translation elongation factor activity; and zinc ion binding activity. Predicted to be involved in DNA-templated transcription and po
H37_HUMAN	0.434718	0.938088	0.138615		H3-7	1	Predicted to enable DNA binding activity and protein heterodimerization activity. Predicted to be a structural constituent of chromatin. Located in nucleoplasm.
ARMC8_HUMAN	0.163775	0.895057	0.138595		ARMC8	9	Predicted to be involved in proteasome-mediated ubiquitin-dependent protein catabolic process. Located in cytosol and nucleoplasm. Part of ubiquitin ligase complex.
ARPC2_HUMAN	0.0779194	0.895057	0.138413		ARPC2	1	A structural constituent of cytoskeleton. Contributes to actin filament binding activity. Involved in Arp2/3 complex-mediated actin nucleation and positive regulation of lamel
MCA3_HUMAN	0.0925089	0.895057	0.138388		EEF1E1	9	Involved in positive regulation of cellular senescence. Located in cytosol; nucleolus; and nucleoplasm. Part of aminoacyl-tRNA synthetase multienzyme complex. Biomarker of col
K2C6B_HUMAN	0.558367	0.943181	0.138234		KRT6B	7	Predicted to be a structural constituent of skin epidermis. Predicted to be involved in intermediate filament organization and keratinization. Predicted to act upstream of or
HNRPF_HUMAN	0.154675	0.895057	0.138113		HNRNPF	2	Enables single-stranded RNA binding activity. Involved in regulation of RNA splicing. Located in cytosol and nucleoplasm. Part of catalytic step 2 spliceosome.
PCSK5_HUMAN	0.313369	0.923997	0.138065		PCSK5	5	Enables serine-type endopeptidase activity. Involved in several processes, including embryonic digestive tract development; protein processing; and renin secretion into blood
GLO2_HUMAN	0.18435	0.895057	0.13797		HAGH	4	Enables hydroxyacylglutathione hydrolase activity. Involved in glutathione biosynthetic process. Located in mitochondrial matrix.
TPM3_HUMAN	0.38186	0.929533	0.137961		TPM3	2	Predicted to enable actin filament binding activity. Predicted to be involved in actin filament organization and muscle contraction. Located in cytosol and stress fiber. Impli
KLH42_HUMAN	0.0823351	0.895057	0.137872		KLHL42	9	Contributes to ubiquitin-protein transferase activity. Involved in proteasome-mediated ubiquitin-dependent protein catabolic process; protein polyubiquitination; and regulatio
PCY2_HUMAN	0.0628159	0.895057	0.13782		PCYT2	5	Enables ethanolamine-phosphate cytidylyltransferase activity. Involved in phosphatidylethanolamine biosynthetic process. Predicted to be located in endoplasmic reticulum membr
RAB9A_HUMAN	0.380598	0.929533	0.137365		RAB9A	8	Enables GDP binding activity; GTP binding activity; and GTPase activity. Involved in negative regulation by host of symbiont catalytic activity; positive regulation of exocyto
RB12B_HUMAN	0.156896	0.895057	0.137363		RBM12B	10	Enables RNA binding activity. Predicted to be involved in regulation of RNA splicing. Predicted to be part of ribonucleoprotein complex. Predicted to be active in nucleoplasm.
ZPI_HUMAN	0.344592	0.929533	0.137309		SERPINA10	3	Predicted to enable serine-type endopeptidase inhibitor activity. Predicted to be involved in blood coagulation and liver regeneration. Located in extracellular exosome. Impli
COT2_HUMAN	0.107126	0.895057	0.137104		NR2F2	8	Enables several functions, including nuclear receptor activity; protein homodimerization activity; and retinoic acid binding activity. Involved in several processes, including
SLIT3_HUMAN	0.26305	0.910006	0.136915		SLIT3	10	Enables Roundabout binding activity. Involved in several processes, including apoptotic process involved in luteolysis; axon extension involved in axon guidance; and negative
DJB11_HUMAN	0.0658048	0.895057	0.136892		DNAJB11	5	Enables misfolded protein binding activity. Involved in protein maturation. Located in endoplasmic reticulum. Part of protein folding chaperone complex. Implicated in polycyst
ACSA_HUMAN	0.03447	0.895057	0.136458		ACSS2	7	Enables acetate-CoA ligase activity. Involved in lipid biosynthetic process. Located in cytosol. Implicated in orofacial cleft. Biomarker of lymphangioleiomyomatosis and morbi
BCAT1_HUMAN	0.241878	0.895203	0.136427		BCAT1	6	Predicted to enable branched-chain-amino-acid transaminase activity. Predicted to be involved in leucine biosynthetic process and valine biosynthetic process. Predicted to act
CDC23_HUMAN	0.0590322	0.895057	0.13636		CDC23	10	Predicted to enable ubiquitin-protein transferase activity. Involved in mitotic metaphase chromosome alignment; protein K11-linked ubiquitination; and regulation of mitotic me
OST48_HUMAN	0.0872859	0.895057	0.1363		DDOST	5	Enables enzyme activator activity. Involved in several processes, including T cell activation; protein N-linked glycosylation via asparagine; and regulation of protein stabili
PTPRM_HUMAN	0.0553407	0.895057	0.136088		PTPRM	9	Enables cadherin binding activity; identical protein binding activity; and transmembrane receptor protein tyrosine phosphatase activity. Involved in several processes, includi
PLPP_HUMAN	0.1504	0.895057	0.136039		PDXP	10	Enables heat shock protein binding activity; phosphoprotein phosphatase activity; and pyridoxal phosphatase activity. Involved in several processes, including positive regulat
PRDX6_HUMAN	0.234068	0.895203	0.135803		PRDX6	1	Enables several functions, including 1-acylglycerophosphocholine O-acyltransferase activity; calcium-independent phospholipase A2 activity; and glutathione peroxidase activity
CO1A2_HUMAN	0.482236	0.943181	0.135724		COL1A2	1	Enables several functions, including identical protein binding activity; platelet-derived growth factor binding activity; and protease binding activity. Involved in several pr
AKCL2_HUMAN	0.194245	0.895057	0.135568		AKR1E2	2	Enables oxidoreductase activity. Predicted to be located in cytoplasm. Predicted to be active in cytosol.
PUR9_HUMAN	0.134152	0.895057	0.135565		ATIC	2	Enables IMP cyclohydrolase activity and protein homodimerization activity. Involved in purine ribonucleoside monophosphate biosynthetic process. Located in cytosol and plasma
CAN1_HUMAN	0.0851926	0.895057	0.135472		CAPN1	3	Enables calcium ion binding activity and calcium-dependent cysteine-type endopeptidase activity. Involved in self proteolysis. Located in cytosol and plasma membrane. Implicat
TNPO3_HUMAN	0.0638137	0.895057	0.135423		TNPO3	5	Enables identical protein binding activity and small GTPase binding activity. Involved in protein import into nucleus. Located in annulate lamellae and nuclear envelope. Impli
ARMT1_HUMAN	0.219948	0.895203	0.135393		ARMT1	9	Enables S-adenosylmethionine-dependent methyltransferase activity; enzyme binding activity; and protein carboxyl O-methyltransferase activity. Involved in DNA damage response.
HERC4_HUMAN	0.228992	0.895203	0.135351		HERC4	7	Predicted to enable ubiquitin protein ligase activity. Involved in negative regulation of smoothened signaling pathway. Located in cytosol and fibrillar center.
PPIL1_HUMAN	0.121546	0.895057	0.135339		PPIL1	7	Enables cyclosporin A binding activity; disordered domain specific binding activity; and peptidyl-prolyl cis-trans isomerase activity. Involved in embryonic brain development
RL35A_HUMAN	0.233511	0.895203	0.135231		RPL35A	2	A structural constituent of ribosome. Involved in rRNA processing and ribosomal large subunit biogenesis. Located in extracellular exosome and membrane. Part of cytosolic larg
L2GL1_HUMAN	0.0522969	0.895057	0.135156		LLGL1	8	Enables protein kinase binding activity. Involved in cortical actin cytoskeleton organization and protein-containing complex assembly. Located in cortical actin cytoskeleton.
RS5_HUMAN	0.111425	0.895057	0.135056		RPS5	2	Enables mRNA binding activity. A structural constituent of ribosome. Involved in regulation of translational fidelity; ribosomal small subunit biogenesis; and translation. Loc
PCD23_HUMAN	0.520524	0.943181	0.135015		DCHS2	5	Predicted to enable calcium ion binding activity. Predicted to be involved in cell-cell adhesion. Predicted to act upstream of or within condensed mesenchymal cell proliferati
TRNT1_HUMAN	0.15234	0.895057	0.134998		TRNT1	9	Enables CCACCA tRNA nucleotidyltransferase activity; protein homodimerization activity; and tRNA binding activity. Involved in rescue of stalled ribosome and tRNA metabolic pr
SYTC_HUMAN	0.0853569	0.895057	0.134924		TARS1	5	Enables several functions, including ATP binding activity; threonine-tRNA ligase activity; and zinc ion binding activity. Involved in threonyl-tRNA aminoacylation. Located in
SIAS_HUMAN	0.135122	0.895057	0.134768		NANS	4	Predicted to enable N-acylneuraminate-9-phosphate synthase activity. Predicted to be involved in glycosylation. Located in extracellular exosome. Implicated in spondyloepimeta
NUMBL_HUMAN	0.0804012	0.895057	0.134601		NUMBL	6	Involved in cytokine-mediated signaling pathway and protein metabolic process. Predicted to be active in cytoplasm and glutamatergic synapse.
TRI23_HUMAN	0.285357	0.919421	0.134592		TRIM23	8	Enables several functions, including GTPase activity; guanyl ribonucleotide binding activity; and identical protein binding activity. Involved in positive regulation of autoph
UBE2Z_HUMAN	0.14895	0.895057	0.134518		UBE2Z	7	Enables molecular adaptor activity. Involved in positive regulation of apoptotic process. Located in cytosol and nucleoplasm.
EIF3B_HUMAN	0.0623892	0.895057	0.134446		EIF3B	4	Enables RNA binding activity. Contributes to translation initiation factor activity. Involved in several processes, including IRES-dependent viral translational initiation; tr
PSA7_HUMAN	0.151462	0.895057	0.134313		PSMA7	3	Enables identical protein binding activity. Predicted to be involved in proteasomal protein catabolic process. Located in extracellular exosome. Part of proteasome core comple
FBXL8_HUMAN	0.167458	0.895057	0.134287		FBXL8	10	Predicted to be involved in SCF-dependent proteasomal ubiquitin-dependent protein catabolic process. Predicted to be located in cytosol. Predicted to be part of SCF ubiquitin
SETD7_HUMAN	0.0831352	0.895057	0.134183		SETD7	6	Enables histone H3 methyltransferase activity; p53 binding activity; and protein-lysine N-methyltransferase activity. Acts upstream of or within DNA damage response and hetero
C5AR1_HUMAN	0.315345	0.925801	0.134073		C5AR1	8	Enables G protein-coupled receptor activity and complement component C5a receptor activity. Involved in several processes, including complement component C5a signaling pathway
PNPO_HUMAN	0.0864664	0.895057	0.133979		PNPO	5	Enables anion binding activity; protein homodimerization activity; and pyridoxamine phosphate oxidase activity. Involved in pyridoxal phosphate biosynthetic process. Predicted
DRB3_HUMAN	0.434402	0.938088	0.13355		HLA-DRB3	2	Enables peptide antigen binding activity. Involved in several processes, including antigen processing and presentation of exogenous peptide antigen via MHC class II; myeloid d
FPRP_HUMAN	0.127393	0.895057	0.133304		PTGFRN	4	Predicted to be involved in myoblast fusion involved in skeletal muscle regeneration. Predicted to act upstream of or within lipid droplet organization. Located in cell surfac
MLEC_HUMAN	0.04413	0.895057	0.133236		MLEC	3	Enables enzyme binding activity. Involved in protein N-linked glycosylation. Located in oligosaccharyltransferase complex.
COEA1_HUMAN	0.438984	0.939112	0.132538		COL14A1	1	Enables RNA binding activity. Predicted to be involved in cell adhesion. Predicted to act upstream of or within several processes, including collagen fibril organization; regu
SNX1_HUMAN	0.100193	0.895057	0.132294		SNX1	5	Enables phosphatidylinositol binding activity; protein dimerization activity; and signaling receptor binding activity. Involved in several processes, including early endosome
MYDGF_HUMAN	0.138956	0.895057	0.13222		MYDGF	9	Involved in positive regulation of angiogenesis and positive regulation of endothelial cell proliferation. Located in Golgi apparatus; endoplasmic reticulum; and extracellular
FKB10_HUMAN	0.0986644	0.895057	0.132193		FKBP10	4	Predicted to enable FK506 binding activity and peptidyl-prolyl cis-trans isomerase activity. Predicted to be involved in protein folding. Predicted to act upstream of or withi
CNKR2_HUMAN	0.102637	0.895057	0.13219		CNKSR2	6	Enables protein kinase binding activity. Acts upstream of or within intracellular signal transduction. Located in plasma membrane. Implicated in syndromic X-linked mental reta
PSD12_HUMAN	0.145617	0.895057	0.131993		PSMD12	8	Located in extracellular exosome and membrane. Part of proteasome complex.
TSPO_HUMAN	0.128025	0.895057	0.131935		TSPO	4	Predicted to enable cholesterol binding activity. Predicted to be involved in several processes, including C21-steroid hormone biosynthetic process; heme biosynthetic process;
SUMO1_HUMAN	0.24615	0.895747	0.131794		SUMO1	4	Enables enzyme binding activity and potassium channel regulator activity. Involved in several processes, including negative regulation of protein import into nucleus; protein
LDHB_HUMAN	0.209903	0.895203	0.131411		LDHB	1	Enables L-lactate dehydrogenase activity and identical protein binding activity. Involved in lactate metabolic process and pyruvate metabolic process. Located in several cellu
AMPD2_HUMAN	0.0625659	0.895057	0.131387		AMPD2	5	Enables AMP deaminase activity and identical protein binding activity. Involved in cyclic purine nucleotide metabolic process. Acts upstream of or within IMP biosynthetic proc
EFGM_HUMAN	0.194187	0.895057	0.131237		GFM1	10	Enables GTPase activity and translation elongation factor activity. Involved in mitochondrial translational elongation. Predicted to be located in mitochondrial matrix. Predic
ITA2B_HUMAN	0.564631	0.944997	0.131201		ITGA2B	8	Enables identical protein binding activity and molecular adaptor activity. Involved in integrin-mediated signaling pathway. Located in extracellular exosome and plasma membran
MYO9B_HUMAN	0.0702313	0.895057	0.131175		MYO9B	8	Enables several functions, including GTPase activator activity; Roundabout binding activity; and adenyl ribonucleotide binding activity. Involved in Roundabout signaling pathw
PRS10_HUMAN	0.187512	0.895057	0.130929		PSMC6	5	Enables identical protein binding activity. Predicted to be involved in positive regulation of RNA polymerase II transcription preinitiation complex assembly and ubiquitin-dep
MOGS_HUMAN	0.124311	0.895057	0.130907		MOGS	5	Predicted to enable Glc3Man9GlcNAc2 oligosaccharide glucosidase activity. Predicted to be involved in protein N-linked glycosylation. Located in endoplasmic reticulum. Implica
HSP76_HUMAN	0.0552739	0.895057	0.130883		HSPA6	1	Enables several functions, including ATP hydrolysis activity; heat shock protein binding activity; and unfolded protein binding activity. Involved in cellular response to heat
EMC4_HUMAN	0.217478	0.895203	0.130626		EMC4	7	Contributes to membrane insertase activity. Involved in protein insertion into ER membrane by stop-transfer membrane-anchor sequence and tail-anchored membrane protein inserti
UBA5_HUMAN	0.117144	0.895057	0.130514		UBA5	10	Enables UFM1 activating enzyme activity; protein homodimerization activity; and zinc ion binding activity. Involved in several processes, including protein ufmylation; regulat
SNED1_HUMAN	0.380902	0.929533	0.13046		SNED1	3	Predicted to enable Notch binding activity. Predicted to be involved in cell-matrix adhesion. Located in extracellular matrix.
FGF7_HUMAN	0.430314	0.935799	0.130405		FGF7	6	Enables chemoattractant activity. Involved in several processes, including positive regulation of keratinocyte migration; positive regulation of keratinocyte proliferation; an
TSN_HUMAN	0.242883	0.895203	0.130367		TSN	7	Enables identical protein binding activity. Involved in siRNA processing. Located in endoplasmic reticulum; endoribonuclease complex; and nucleoplasm.
SKIV2_HUMAN	0.141516	0.895057	0.130313		SKIV2L	7	None
GPX8_HUMAN	0.118169	0.895057	0.13028		GPX8	4	Enables peroxidase activity. Predicted to be involved in cellular response to oxidative stress. Predicted to be located in endoplasmic reticulum lumen.
FKBP5_HUMAN	0.134431	0.895057	0.130181		FKBP5	7	Enables heat shock protein binding activity and peptidyl-prolyl cis-trans isomerase activity. Involved in chaperone-mediated protein folding. Located in nucleoplasm. Implicate
HTRA3_HUMAN	0.402733	0.929533	0.130155		HTRA3	7	Enables endopeptidase activity; identical protein binding activity; and serine-type peptidase activity. Involved in proteolysis. Predicted to be located in extracellular regio
P3H1_HUMAN	0.237897	0.895203	0.130127		P3H1	8	Predicted to enable procollagen-proline 3-dioxygenase activity. Predicted to contribute to collagen binding activity. Involved in several processes, including negative regulat
CRP_HUMAN	0.428868	0.935498	0.129953		CRP	8	Enables several functions, including complement component C1q complex binding activity; low-density lipoprotein particle binding activity; and low-density lipoprotein particle
PSA1_HUMAN	0.201688	0.895203	0.12992		PSMA1	1	Predicted to enable RNA binding activity. Predicted to be involved in proteasomal protein catabolic process. Located in centrosome and nucleoplasm. Part of proteasome core com
T3HPD_HUMAN	0.154272	0.895057	0.129904		L3HYPDH	5	Enables hydro-lyase activity.
AUGN_HUMAN	0.425398	0.932992	0.129806		ECRG4	8	Enables neuropeptide hormone activity. Involved in neuropeptide signaling pathway; positive regulation of hormone secretion; and vasopressin secretion. Located in apical plasm
CILP1_HUMAN	0.56924	0.946487	0.12942		CILP	5	Predicted to be an extracellular matrix structural constituent. Involved in negative regulation of gene expression and negative regulation of signal transduction. Located in c
ECHB_HUMAN	0.154493	0.895057	0.129278		HADHB	1	Enables RNA binding activity. Involved in fatty acid beta-oxidation. Located in endoplasmic reticulum and mitochondrion. Implicated in mitochondrial metabolism disease and mit
FIBA_HUMAN	0.62408	0.954928	0.129009		FGA	1	Enables structural molecule activity. Contributes to cell adhesion molecule binding activity and signaling receptor binding activity. Involved in several processes, including
MIC25_HUMAN	0.0585903	0.895057	0.128809		CHCHD6	7	Involved in DNA damage response and cristae formation. Located in cytosol and mitochondrial inner membrane. Part of MICOS complex.
RAB12_HUMAN	0.160373	0.895057	0.128669		RAB12	7	Enables GDP binding activity. Predicted to be involved in several processes, including Golgi vesicle fusion to target membrane; endocytic recycling; and secretion by cell. Pre
LETM1_HUMAN	0.201528	0.895203	0.128606		LETM1	10	Enables calcium:proton antiporter activity. Involved in several processes, including cristae formation; monoatomic cation transmembrane transport; and negative regulation of m
ARHG2_HUMAN	0.0417829	0.895057	0.128599		ARHGEF2	3	Enables guanyl-nucleotide exchange factor activity; microtubule binding activity; and small GTPase binding activity. Involved in several processes, including cellular response
VIGLN_HUMAN	0.0973299	0.895057	0.128556		HDLBP	4	Enables RNA binding activity and cadherin binding activity. Predicted to be involved in cholesterol metabolic process. Predicted to be located in plasma membrane. Predicted to
NUDC_HUMAN	0.100817	0.895057	0.128344		NUDC	4	Enables cadherin binding activity. Involved in mitotic metaphase chromosome alignment and mitotic spindle organization. Located in cytosol; midbody; and mitotic spindle.
FYCO1_HUMAN	0.14552	0.895057	0.128305		FYCO1	3	Predicted to enable metal ion binding activity. Involved in plus-end-directed vesicle transport along microtubule and positive regulation of autophagosome maturation. Located
OSB10_HUMAN	0.130775	0.895057	0.128291		OSBPL10	9	Enables cholesterol binding activity and phosphatidylserine binding activity. Predicted to be involved in phosphatidylserine acyl-chain remodeling. Predicted to be located in
APOC2_HUMAN	0.369105	0.929533	0.128265		APOC2	9	Enables several functions, including identical protein binding activity; lipase activator activity; and phospholipase binding activity. Involved in several processes, includin
DNJB2_HUMAN	0.166408	0.895057	0.128074		DNAJB2	6	Enables several functions, including Hsp70 protein binding activity; modification-dependent protein binding activity; and proteasome binding activity. Involved in several proc
MAOX_HUMAN	0.200663	0.895203	0.127951		ME1	3	Enables several functions, including malate dehydrogenase (decarboxylating) (NADP+) activity; metal ion binding activity; and oxaloacetate decarboxylase activity. Involved in
KV320_HUMAN	0.472639	0.943181	0.1278		IGKV3-20	1	Involved in glomerular filtration. Located in extracellular space. Part of monomeric IgA immunoglobulin complex; pentameric IgM immunoglobulin complex; and secretory IgA immun
SYAC_HUMAN	0.188206	0.895057	0.127623		AARS1	5	Enables alanine-tRNA ligase activity and aminoacyl-tRNA editing activity. Involved in alanyl-tRNA aminoacylation. Located in cytosol. Implicated in Charcot-Marie-Tooth disease
MGAT1_HUMAN	0.443761	0.941069	0.127451		MGAT1	3	Enables alpha-1,3-mannosylglycoprotein 2-beta-N-acetylglucosaminyltransferase activity and manganese ion binding activity. Involved in protein N-linked glycosylation via aspar
NAA10_HUMAN	0.155156	0.895057	0.127348		NAA10	10	Contributes to peptide alpha-N-acetyltransferase activity and ribosome binding activity. Involved in negative regulation of maintenance of mitotic sister chromatid cohesion, c
KAT3_HUMAN	0.188155	0.895057	0.127257		KYAT3	10	Enables RNA binding activity. Predicted to be involved in kynurenine metabolic process. Predicted to be active in mitochondrion.
SPART_HUMAN	0.104086	0.895057	0.127228		SPART	7	Enables ubiquitin protein ligase binding activity. Involved in abscission and cell division. Acts upstream of or within regulation of mitochondrial membrane potential. Located
NSF_HUMAN	0.0692845	0.895057	0.127213		NSF	3	Enables PDZ domain binding activity and ionotropic glutamate receptor binding activity. Involved in intracellular protein transport; positive regulation of protein catabolic p
DRA_HUMAN	0.455423	0.942341	0.127038		HLA-DRA	2	Enables T cell receptor binding activity; peptide antigen binding activity; and polysaccharide binding activity. Involved in several processes, including antigen processing an
LEG3_HUMAN	0.172943	0.895057	0.126946		LGALS3	1	Enables several functions, including IgE binding activity; chemoattractant activity; and molecular condensate scaffold activity. Involved in several processes, including leuko
ANKH1_HUMAN	0.0156149	0.895057	0.126855		ANKHD1	9	Enables RNA binding activity. Predicted to be involved in innate immune response. Predicted to be active in cytoplasm.
COPE_HUMAN	0.139946	0.895057	0.126673		COPE	3	Predicted to enable structural molecule activity. Predicted to be involved in endoplasmic reticulum to Golgi vesicle-mediated transport and intra-Golgi vesicle-mediated transp
PPM1B_HUMAN	0.0510087	0.895057	0.126351		PPM1B	6	Enables protein serine/threonine phosphatase activity. Involved in negative regulation of defense response to virus; negative regulation of interferon-beta production; and neg
RUVB2_HUMAN	0.0601284	0.895057	0.126164		RUVBL2	4	Enables several functions, including ATP hydrolysis activity; DNA binding activity; and TBP-class protein binding activity. Involved in several processes, including cellular r
NGAL_HUMAN	0.344066	0.929533	0.12586		LCN2	7	Enables several functions, including enterobactin binding activity; identical protein binding activity; and iron ion sequestering activity. Involved in defense response to bac
PLVAP_HUMAN	0.347185	0.929533	0.125798		PLVAP	6	Predicted to enable identical protein binding activity. Involved in MAPK cascade; positive regulation of cellular extravasation; and tumor necrosis factor-mediated signaling p
K2C6A_HUMAN	0.62095	0.954928	0.125609		KRT6A	5	Predicted to be a structural constituent of skin epidermis. Involved in negative regulation of entry of bacterium into host cell. Located in extracellular exosome; membrane; a
SLAI2_HUMAN	0.155845	0.895057	0.125593		SLAIN2	9	Involved in cytoplasmic microtubule organization; microtubule nucleation; and positive regulation of microtubule polymerization. Located in centrosome and cytosol. Colocalizes
PIR_HUMAN	0.142478	0.895057	0.125589		PIR	7	Enables metal ion binding activity; quercetin 2,3-dioxygenase activity; and transcription coregulator activity. Acts upstream of or within monocyte differentiation. Located in
ITGBL_HUMAN	0.226351	0.895203	0.125186		ITGBL1	5	Predicted to enable integrin binding activity. Predicted to be involved in integrin-mediated signaling pathway. Predicted to be located in plasma membrane. Predicted to be par
CASP1_HUMAN	0.203358	0.895203	0.125143		CASP1	8	Enables several functions, including CARD domain binding activity; cysteine-type endopeptidase activity; and identical protein binding activity. Involved in several processes,
ITPR2_HUMAN	0.496833	0.943181	0.124976		ITPR2	2	Enables scaffold protein binding activity and transmembrane transporter binding activity. Involved in response to hypoxia. Located in nucleoplasm; plasma membrane; and sarcopl
MARE3_HUMAN	0.0904827	0.895057	0.124935		MAPRE3	8	Enables identical protein binding activity and protein kinase binding activity. Involved in regulation of microtubule polymerization. Located in mitotic spindle astral microtu
DJC10_HUMAN	0.159758	0.895057	0.124897		DNAJC10	7	Enables several functions, including ATPase binding activity; Hsp70 protein binding activity; and misfolded protein binding activity. Involved in several processes, including
NDKB_HUMAN	0.187623	0.895057	0.124874		NME2	4	Enables several functions, including G-quadruplex DNA binding activity; GDP binding activity; and nucleoside diphosphate kinase activity. Involved in several processes, includ
T22D2_HUMAN	0.079584	0.895057	0.124827		TSC22D2	8	Predicted to be involved in regulation of transcription by RNA polymerase II. Predicted to act upstream of or within response to osmotic stress.
ICAM3_HUMAN	0.420438	0.930957	0.124639		ICAM3	10	Enables integrin binding activity. Predicted to be involved in cell adhesion. Located in extracellular exosome.
PHLP_HUMAN	0.0481238	0.895057	0.124593		PDCL	9	Predicted to be involved in heterotrimeric G-protein complex assembly and positive regulation of smoothened signaling pathway. Predicted to act upstream of or within visual pe
KAP2_HUMAN	0.163612	0.895057	0.124584		PRKAR2A	2	Enables cAMP-dependent protein kinase inhibitor activity; enzyme binding activity; and protein domain specific binding activity. Predicted to be involved in modulation of chem
GLYM_HUMAN	0.289239	0.919421	0.124496		SHMT2	3	Enables chromatin binding activity; glycine hydroxymethyltransferase activity; and pyridoxal phosphate binding activity. Involved in several processes, including protein homot
PSDE_HUMAN	0.139545	0.895057	0.124316		PSMD14	5	Enables endopeptidase activator activity; metal-dependent deubiquitinase activity; and proteasome binding activity. Involved in double-strand break repair via homologous recom
SYDC_HUMAN	0.216931	0.895203	0.124283		DARS1	4	Enables RNA binding activity. Predicted to be involved in aspartyl-tRNA aminoacylation. Located in cytosol. Part of aminoacyl-tRNA synthetase multienzyme complex.
RHOA_HUMAN	0.125221	0.895057	0.124281		RHOA	1	Enables GTP binding activity; GTPase activity; and myosin binding activity. Involved in several processes, including cell surface receptor signaling pathway; cytoskeleton orga
MASP2_HUMAN	0.461122	0.942985	0.124157		MASP2	2	Enables several functions, including calcium-dependent protein binding activity; complement component C4b binding activity; and serine-type endopeptidase activity. Involved in
NUDC2_HUMAN	0.0750378	0.895057	0.123914		NUDCD2	5	Predicted to enable unfolded protein binding activity. Predicted to be involved in protein folding. Located in cytosol; intercellular bridge; and mitotic spindle.
CPT2_HUMAN	0.18326	0.895057	0.123596		CPT2	10	Enables carnitine O-palmitoyltransferase activity. Involved in carnitine metabolic process; fatty acid beta-oxidation; and long-chain fatty acid metabolic process. Located in
LV743_HUMAN	0.359741	0.929533	0.12335		IGLV7-43	3	Predicted to be involved in immune response. Predicted to be located in extracellular region and plasma membrane. Predicted to be part of immunoglobulin complex. Predicted to
SC16A_HUMAN	0.0938511	0.895057	0.123334		SEC16A	6	Involved in several processes, including Golgi vesicle transport; protein localization to endoplasmic reticulum exit site; and protein stabilization. Located in Golgi apparatu
TBB5_HUMAN	0.155603	0.895057	0.123227		TUBB	1	Enables MHC class I protein binding activity and ubiquitin protein ligase binding activity. Acts upstream of or within odontoblast differentiation. Located in several cellular
TNG2_HUMAN	0.272301	0.919015	0.123208		TANGO2	8	Predicted to be involved in Golgi organization and protein secretion. Located in Golgi apparatus; cytosol; and mitochondrion.
HV338_HUMAN	0.20576	0.895203	0.123144		IGHV3-38	9	Predicted to enable antigen binding activity. Predicted to be involved in immunoglobulin mediated immune response. Predicted to be located in extracellular region and plasma m
PGH1_HUMAN	0.338397	0.929533	0.122726		PTGS1	8	Enables prostaglandin-endoperoxide synthase activity. Involved in cyclooxygenase pathway. Located in Golgi apparatus. Biomarker of several diseases, including Creutzfeldt-Jako
CUL4A_HUMAN	0.123164	0.895057	0.122703		CUL4A	9	Enables ubiquitin ligase complex scaffold activity; ubiquitin protein ligase activity; and ubiquitin protein ligase binding activity. Involved in several processes, including
MAPK2_HUMAN	0.0689457	0.895057	0.1225		MAPKAPK2	6	Enables protein serine/threonine kinase activity. Involved in several processes, including cellular response to vascular endothelial growth factor stimulus; regulation of gene
PBDC1_HUMAN	0.110635	0.895057	0.122208		PBDC1	8	No description available
CLIC4_HUMAN	0.310063	0.921393	0.122151		CLIC4	1	Predicted to enable chloride channel activity. Involved in cellular response to calcium ion; keratinocyte differentiation; and negative regulation of cell migration. Located i
RAB35_HUMAN	0.0862695	0.895057	0.122094		RAB35	1	Enables GTPase activity; guanyl ribonucleotide binding activity; and phosphatidylinositol-4,5-bisphosphate binding activity. Involved in several processes, including endosomal
BIN1_HUMAN	0.112454	0.895057	0.122067		BIN1	6	Enables several functions, including aspartic-type endopeptidase inhibitor activity; cytoskeletal protein binding activity; and enzyme binding activity. Involved in several pr
RL15_HUMAN	0.0997348	0.895057	0.121909		RPL15	1	A structural constituent of ribosome. Predicted to be involved in cytoplasmic translation. Located in nucleus. Part of cytosolic large ribosomal subunit. Implicated in Diamond
NTF2_HUMAN	0.365651	0.929533	0.121484		NUTF2	3	Enables identical protein binding activity and small GTPase binding activity. A structural constituent of nuclear pore. Involved in protein export from nucleus and protein imp
MIC19_HUMAN	0.0557113	0.895057	0.121095		CHCHD3	2	Enables phosphatase binding activity. Involved in cristae formation and mitochondrial fusion. Located in mitochondrion. Part of MICOS complex.
ITA6_HUMAN	0.289084	0.919421	0.121026		ITGA6	4	Enables insulin-like growth factor I binding activity and neuregulin binding activity. Involved in several processes, including nail development; negative regulation of extrin
S27A1_HUMAN	0.210505	0.895203	0.120979		SLC27A1	9	Enables biotin transmembrane transporter activity; efflux transmembrane transporter activity; and long-chain fatty acid transporter activity. Involved in several processes, in
CHP1_HUMAN	0.143074	0.895057	0.120883		CHP1	4	Enables calcium ion binding activity and calcium-dependent protein binding activity. Involved in several processes, including negative regulation of calcineurin-NFAT signaling
CRK_HUMAN	0.275184	0.919421	0.120833		CRK	5	Enables several functions, including ephrin receptor binding activity; phosphotyrosine residue binding activity; and protein domain specific binding activity. Involved in seve
ATG5_HUMAN	0.156679	0.895057	0.120748		ATG5	10	Enables Atg8-family ligase activity. Involved in several processes, including macroautophagy; positive regulation of viral translation; and regulation of autophagosome maturat
HINT2_HUMAN	0.123431	0.895057	0.120461		HINT2	5	Enables adenosine 5'-monophosphoramidase activity. Predicted to be involved in apoptotic process and steroid biosynthetic process. Predicted to act upstream of or within lipid
LAMP2_HUMAN	0.24304	0.895203	0.120257		LAMP2	2	Enables enzyme binding activity and signaling adaptor activity. Involved in negative regulation of NLRP3 inflammasome complex assembly; protein catabolic process; and regulati
CFDP1_HUMAN	0.0874537	0.895057	0.120255		CFDP1	9	Predicted to be involved in chromatin remodeling. Predicted to act upstream of or within several processes, including cell adhesion; negative regulation of fibroblast apoptoti
HNMT_HUMAN	0.125915	0.895057	0.12022		HNMT	3	Enables histamine N-methyltransferase activity. Involved in histamine catabolic process and methylation. Located in centrosome; cytoplasm; and nucleoplasm. Is active in cytoso
LV39_HUMAN	0.412129	0.930957	0.120071		IGLV3-9	6	Predicted to be involved in immune response. Predicted to be located in extracellular region and plasma membrane. Predicted to be part of immunoglobulin complex. Predicted to
AHSP_HUMAN	0.336026	0.929533	0.120048		AHSP	9	Predicted to enable hemoglobin binding activity. Predicted to be involved in erythrocyte differentiation; protein folding; and protein stabilization. Predicted to be active in
NASP_HUMAN	0.190435	0.895057	0.119585		NASP	8	Enables histone binding activity. Involved in nucleosome assembly. Located in nucleoplasm. Part of chromatin. Biomarker of ovarian cancer.
EIF3K_HUMAN	0.11012	0.895057	0.119465		EIF3K	9	Contributes to translation initiation factor activity. Involved in translational initiation. Located in cytosol. Part of eukaryotic translation initiation factor 3 complex.
CRNL1_HUMAN	0.232188	0.895203	0.119441		CRNKL1	10	Enables RNA binding activity. Involved in spliceosomal complex assembly. Located in nucleus. Part of U2-type catalytic step 2 spliceosome. Implicated in basal cell carcinoma.
PI3R4_HUMAN	0.0971366	0.895057	0.119288		PIK3R4	10	Predicted to enable protein serine/threonine kinase activity. Involved in several processes, including early endosome to late endosome transport; phosphatidylinositol 3-kinase
PHLB1_HUMAN	0.0893839	0.895057	0.119258		PHLDB1	5	Involved in regulation of embryonic development; regulation of epithelial to mesenchymal transition; and regulation of microtubule cytoskeleton organization. Located in severa
MFF_HUMAN	0.217234	0.895203	0.119105		MFF	10	Enables protein homodimerization activity. Involved in several processes, including mitochondrion organization; peroxisome fission; and positive regulation of mitochondrion or
RS6_HUMAN	0.0941754	0.895057	0.119059		RPS6	1	Enables protein kinase binding activity. A structural constituent of ribosome. Involved in several processes, including TOR signaling; cytoplasmic translation; and ribosome bi
METRN_HUMAN	0.38295	0.929533	0.118848		METRN	7	Predicted to enable hormone activity. Predicted to be involved in glial cell differentiation and positive regulation of axonogenesis. Predicted to act upstream of or within ra
GSH1_HUMAN	0.198917	0.895203	0.118841		GCLC	8	Enables anion binding activity; glutamate-cysteine ligase activity; and magnesium ion binding activity. Involved in several processes, including alpha-amino acid metabolic pro
YTHD3_HUMAN	0.160192	0.895057	0.118774		YTHDF3	8	Enables N6-methyladenosine-containing RNA binding activity and ribosome binding activity. Involved in regulation of translation; regulation of trophoblast cell migration; and
RBM14_HUMAN	0.164244	0.895057	0.118673		RBM14	3	Enables nuclear receptor coactivator activity. Involved in several processes, including centriole assembly; negative regulation of centriole replication; and positive regulati
BUB3_HUMAN	0.113793	0.895057	0.118441		BUB3	5	Predicted to enable ubiquitin binding activity. Involved in attachment of spindle microtubules to kinetochore and protein localization to kinetochore. Located in kinetochore;
RL8_HUMAN	0.489237	0.943181	0.118397		RPL8	1	A structural constituent of ribosome. Involved in cytoplasmic translation. Located in polysomal ribosome. Part of cytosolic large ribosomal subunit. Is active in postsynaptic
NEB2_HUMAN	0.158503	0.895057	0.117898		PPP1R9B	5	Predicted to enable actin filament binding activity and nucleic acid binding activity. Involved in cell migration; filopodium assembly; and negative regulation of cell growth.
MTAP2_HUMAN	0.274505	0.919421	0.117728		MAP2	6	Enables dystroglycan binding activity. Involved in central nervous system neuron development and dendrite morphogenesis. Predicted to be located in several cellular components
NUP54_HUMAN	0.199874	0.895203	0.117712		NUP54	9	Predicted to be a structural constituent of nuclear pore. Predicted to be involved in NLS-bearing protein import into nucleus; nuclear pore organization; and protein localizat
HEBP1_HUMAN	0.200271	0.895203	0.117668		HEBP1	3	Predicted to enable heme binding activity. Predicted to be involved in circadian rhythm. Located in extracellular exosome.
THIL_HUMAN	0.367756	0.929533	0.117598		ACAT1	2	Enables acetyl-CoA C-acetyltransferase activity; cholesterol O-acyltransferase activity; and potassium ion binding activity. Involved in isoleucine catabolic process; ketone b
PIP_HUMAN	0.662393	0.960555	0.117138		PIP	9	Enables IgG binding activity; aspartic-type endopeptidase activity; and identical protein binding activity. Involved in several processes, including detection of chemical stim
SSH3_HUMAN	0.205966	0.895203	0.117099		SSH3	4	Predicted to enable actin binding activity and phosphoprotein phosphatase activity. Predicted to be involved in actin cytoskeleton organization and negative regulation of acti
VP35L_HUMAN	0.219125	0.895203	0.117074		VPS35L	10	Involved in Golgi to plasma membrane transport and endocytic recycling. Located in endosome. Implicated in Ritscher-Schinzel syndrome.
VKGC_HUMAN	0.077732	0.895057	0.117073		GGCX	9	Enables gamma-glutamyl carboxylase activity. Involved in vitamin K metabolic process. Is active in endoplasmic reticulum membrane. Implicated in combined deficiency of vitamin
DOCK2_HUMAN	0.194637	0.895057	0.11696		DOCK2	9	Enables T cell receptor binding activity and guanyl-nucleotide exchange factor activity. Predicted to be involved in several processes, including macropinocytosis; myeloid den
ABCF1_HUMAN	0.175876	0.895057	0.116798		ABCF1	7	Enables ATP binding activity; ribosome binding activity; and translation activator activity. Involved in positive regulation of translation and translational initiation. Locat
CD36_HUMAN	0.549549	0.943181	0.11659		CD36	6	Enables several functions, including amyloid-beta binding activity; fatty acid transmembrane transporter activity; and low-density lipoprotein particle binding activity. Invol
MMP28_HUMAN	0.489783	0.943181	0.116585		MMP28	8	Predicted to enable metalloendopeptidase activity. Predicted to be involved in collagen catabolic process and extracellular matrix organization. Predicted to act upstream of o
GIT1_HUMAN	0.126067	0.895057	0.1163		GIT1	4	Enables gamma-tubulin binding activity. Involved in positive regulation of microtubule nucleation and regulation of cytokinesis. Located in several cellular components, includ
NDUS1_HUMAN	0.167101	0.895057	0.115784		NDUFS1	6	Contributes to NADH dehydrogenase (ubiquinone) activity. Involved in several processes, including ATP metabolic process; mitochondrial electron transport, NADH to ubiquinone;
PLPL6_HUMAN	0.192325	0.895057	0.1157		PNPLA6	10	Enables lysophospholipase activity. Predicted to be involved in glycerophospholipid catabolic process. Predicted to act upstream of or within angiogenesis and animal organ mor
RAB4A_HUMAN	0.0835238	0.895057	0.11566		RAB4A	7	Enables GDP binding activity; GTP binding activity; and GTPase activity. Involved in antigen processing and presentation. Located in extracellular exosome and perinuclear regi
SPT5H_HUMAN	0.209658	0.895203	0.115545		SUPT5H	8	Enables enzyme binding activity and protein heterodimerization activity. Involved in positive regulation of macroautophagy; regulation of DNA-templated transcription; and tran
RL35_HUMAN	0.219438	0.895203	0.11553		RPL35	2	A structural constituent of ribosome. Predicted to be involved in maturation of LSU-rRNA from tricistronic rRNA transcript (SSU-rRNA, 5.8S rRNA, LSU-rRNA). Located in membrane
ASSY_HUMAN	0.372352	0.929533	0.115512		ASS1	2	Enables amino acid binding activity; argininosuccinate synthase activity; and identical protein binding activity. Involved in several processes, including alpha-amino acid met
EPB42_HUMAN	0.566514	0.946302	0.115276		EPB42	5	Predicted to enable protein-glutamine gamma-glutamyltransferase activity. Predicted to be involved in cytoskeleton organization; erythrocyte maturation; and regulation of cell
IAH1_HUMAN	0.181147	0.895057	0.115091		IAH1	4	Enables identical protein binding activity. Predicted to be involved in lipid catabolic process.
TMEDA_HUMAN	0.156945	0.895057	0.115001		TMED10	1	Enables protein transmembrane transporter activity and syntaxin binding activity. Involved in several processes, including positive regulation of interleukin-1 production; pro
CYTA_HUMAN	0.563089	0.944745	0.114696		CSTA	5	Enables cysteine-type endopeptidase inhibitor activity and protease binding activity. Involved in cell-cell adhesion; keratinocyte differentiation; and negative regulation of
SHOC2_HUMAN	0.15196	0.895057	0.114628		SHOC2	9	Enables protein phosphatase 1 binding activity. Involved in positive regulation of Ras protein signal transduction. Located in cytosol and nucleoplasm. Part of protein phospha
CAN5_HUMAN	0.332177	0.929533	0.114621		CAPN5	7	Predicted to enable calcium-dependent cysteine-type endopeptidase activity. Predicted to be involved in proteolysis. Located in cell surface. Implicated in neovascular inflamm
PLOD3_HUMAN	0.221962	0.895203	0.11431		PLOD3	5	Enables several functions, including hexosyltransferase activity; iron ion binding activity; and procollagen-lysine 5-dioxygenase activity. Involved in protein O-linked glycos
ADCY5_HUMAN	0.376268	0.929533	0.114288		ADCY5	6	Enables adenylate cyclase activity. Involved in several processes, including cAMP biosynthetic process; cellular response to forskolin; and regulation of insulin secretion inv
EXOC5_HUMAN	0.187607	0.895057	0.114156		EXOC5	8	Enables small GTPase binding activity. Predicted to be involved in Golgi to plasma membrane transport and exocytosis. Predicted to act upstream of or within with a negative ef
SGMR1_HUMAN	0.141833	0.895057	0.114011		SIGMAR1	9	Enables identical protein binding activity. Involved in protein homotrimerization and regulation of neuron apoptotic process. Located in several cellular components, including
TBB2A_HUMAN	0.199086	0.895203	0.113893		TUBB2A	2	Predicted to enable GTP binding activity. Predicted to be a structural constituent of cytoskeleton. Predicted to be involved in microtubule cytoskeleton organization and mitot
MP2K2_HUMAN	0.199758	0.895203	0.113801		MAP2K2	7	Enables several functions, including MAP-kinase scaffold activity; PDZ domain binding activity; and scaffold protein binding activity. Involved in ERK1 and ERK2 cascade; posit
SNX4_HUMAN	0.168849	0.895057	0.113769		SNX4	7	Enables phosphatidylinositol-3-phosphate binding activity and signaling receptor binding activity. Involved in several processes, including endocytic recycling; positive regul
WDR61_HUMAN	0.0738855	0.895057	0.113744		WDR61	3	None
AT131_HUMAN	0.232837	0.895203	0.113704		ATP13A1	8	Enables membrane protein dislocase activity. Involved in extraction of mislocalized protein from ER membrane. Located in membrane.
REG4_HUMAN	0.317224	0.926335	0.113655		REG4	8	Enables heparin binding activity and mannan binding activity. Predicted to act upstream of or within response to bacterium. Located in cytoplasm.
PTPA_HUMAN	0.233358	0.895203	0.113651		PTPA	4	Enables several functions, including ATP binding activity; protein homodimerization activity; and protein phosphatase 2A binding activity. Contributes to phosphoprotein phosph
ACAP2_HUMAN	0.0648469	0.895057	0.113561		ACAP2	10	Enables GTPase activator activity. Acts upstream of or within actin filament-based process. Located in ruffle.
F1142_HUMAN	0.186664	0.895057	0.113494		FAM114A2	10	No description available
VGFR1_HUMAN	0.247583	0.896937	0.113413		FLT1	4	Enables growth factor binding activity; placental growth factor receptor activity; and vascular endothelial growth factor receptor activity. Involved in several processes, inc
CD99_HUMAN	0.405405	0.929533	0.11333		CD99	2	Predicted to be involved in T cell extravasation; homotypic cell-cell adhesion; and positive regulation of neutrophil extravasation. Predicted to act upstream of or within mye
THIM_HUMAN	0.19206	0.895057	0.11322		ACAA2	4	Enables acetyl-CoA C-acetyltransferase activity and acyl-CoA hydrolase activity. Involved in cellular response to hypoxia; negative regulation of mitochondrial membrane permea
KCAB2_HUMAN	0.412012	0.930957	0.113183		KCNAB2	5	Enables potassium channel regulator activity. Involved in regulation of potassium ion transmembrane transport. Located in juxtaparanode region of axon and membrane. Part of vo
RMD3_HUMAN	0.129818	0.895057	0.113178		RMDN3	5	Enables microtubule binding activity. Involved in intracellular calcium ion homeostasis. Located in several cellular components, including intercellular bridge; mitochondrial
PEPD_HUMAN	0.263781	0.910006	0.113109		PEPD	7	Enables proline dipeptidase activity. Involved in negative regulation of programmed cell death and proteolysis. Located in extracellular exosome. Implicated in prolidase defic
RN213_HUMAN	0.358126	0.929533	0.112991		RNF213	9	Enables ATP hydrolysis activity and ubiquitin protein ligase activity. Involved in several processes, including defense response to other organism; lipid droplet formation; an
COASY_HUMAN	0.177928	0.895057	0.112961		COASY	7	Enables dephospho-CoA kinase activity and pantetheine-phosphate adenylyltransferase activity. Involved in coenzyme A biosynthetic process. Located in mitochondrial matrix. Imp
PALM2_HUMAN	0.165603	0.895057	0.112934		PALM2	8	None
THY1_HUMAN	0.518679	0.943181	0.112894		THY1	5	Enables integrin binding activity. Involved in several processes, including integrin-mediated signaling pathway; positive regulation of cellular extravasation; and positive re
MTMR9_HUMAN	0.171477	0.895057	0.112512		MTMR9	7	Enables protein phosphatase binding activity. Involved in negative regulation of autophagy; protein stabilization; and regulation of phosphatidylinositol dephosphorylation. Lo
TBC17_HUMAN	0.18893	0.895057	0.112378		TBC1D17	8	Predicted to enable GTPase activator activity. Involved in retrograde transport, endosome to Golgi. Located in cytosol.
GLYC_HUMAN	0.151573	0.895057	0.112151		SHMT1	9	Enables several functions, including anion binding activity; glycine hydroxymethyltransferase activity; and nucleic acid binding activity. Involved in several processes, inclu
GMPR1_HUMAN	0.136016	0.895057	0.112095		GMPR	7	Enables GMP reductase activity. Predicted to be involved in response to cold. Predicted to be located in cytosol. Predicted to be part of GMP reductase complex.
XRCC1_HUMAN	0.155338	0.895057	0.111951		XRCC1	10	Enables several functions, including ADP-D-ribose modification-dependent protein binding activity; oxidized DNA binding activity; and poly-ADP-D-ribose binding activity. Invol
STRN3_HUMAN	0.154391	0.895057	0.111937		STRN3	6	Enables armadillo repeat domain binding activity and enzyme binding activity. Involved in negative regulation of transcription by RNA polymerase II and positive regulation of
FBLN1_HUMAN	0.342406	0.929533	0.111857		FBLN1	1	Enables several functions, including fibrinogen binding activity; fibronectin binding activity; and integrin binding activity. An extracellular matrix structural constituent.
1433G_HUMAN	0.25799	0.906601	0.111783		YWHAG	2	Enables several functions, including insulin-like growth factor receptor binding activity; protein kinase C binding activity; and protein sequestering activity. Involved in se
PKD2_HUMAN	0.225487	0.895203	0.111614		PKD2	8	Enables several functions, including HLH domain binding activity; monoatomic cation channel activity; and protein homodimerization activity. Contributes to calcium channel act
CRIM1_HUMAN	0.164868	0.895057	0.111442		CRIM1	9	Enables PDZ domain binding activity. Acts upstream of or within negative regulation of BMP signaling pathway. Predicted to be located in membrane. Predicted to be active in pl
RBM25_HUMAN	0.190644	0.895057	0.111387		RBM25	5	Enables mRNA binding activity. Involved in regulation of alternative mRNA splicing, via spliceosome and regulation of apoptotic process. Located in nuclear speck.
TRI56_HUMAN	0.146916	0.895057	0.11137		TRIM56	7	Enables ubiquitin protein ligase activity. Involved in defense response to virus; positive regulation of signal transduction; and protein monoubiquitination. Predicted to be l
GEPH_HUMAN	0.135836	0.895057	0.111296		GPHN	7	Enables identical protein binding activity; molybdopterin cofactor binding activity; and nitrate reductase activity. Involved in gamma-aminobutyric acid receptor clustering; m
TCPD_HUMAN	0.293102	0.919421	0.111218		CCT4	3	Enables protein folding chaperone. Involved in several processes, including positive regulation of establishment of protein localization to telomere; positive regulation of te
ATG7_HUMAN	0.182658	0.895057	0.111183		ATG7	7	Enables Atg12 activating enzyme activity and protein homodimerization activity. Involved in several processes, including autophagosome assembly; autophagy of mitochondrion; an
TOM1_HUMAN	0.225863	0.895203	0.11104		TOM1	4	Enables several functions, including clathrin heavy chain binding activity; phosphatidylinositol-5-phosphate binding activity; and ubiquitin binding activity. Involved in endo
DERL1_HUMAN	0.142691	0.895057	0.110949		DERL1	9	Enables several functions, including enzyme binding activity; identical protein binding activity; and signal recognition particle binding activity. Involved in several process
STXB1_HUMAN	0.182266	0.895057	0.110861		STXBP1	4	Enables syntaxin-1 binding activity. Involved in several processes, including SNARE complex assembly; platelet aggregation; and regulation of acrosomal vesicle exocytosis. Loc
MET7A_HUMAN	0.216725	0.895203	0.11052		METTL7A	3	None
ALDR_HUMAN	0.302434	0.919421	0.11046		AKR1B1	2	Enables alditol:NADP+ 1-oxidoreductase activity; glyceraldehyde oxidoreductase activity; and retinal dehydrogenase activity. Involved in cellular hyperosmotic salinity respons
NDUA6_HUMAN	0.214597	0.895203	0.110308		NDUFA6	8	Predicted to enable NADH dehydrogenase (ubiquinone) activity. Involved in mitochondrial respiratory chain complex I assembly and response to oxidative stress. Located in mitoc
CHKB_HUMAN	0.150191	0.895057	0.110261		CHKB	10	Enables choline kinase activity and ethanolamine kinase activity. Involved in phosphatidylethanolamine biosynthetic process. Predicted to be located in cytosol. Predicted to b
ROA2_HUMAN	0.175433	0.895057	0.110223		HNRNPA2B1	1	Enables identical protein binding activity; molecular condensate scaffold activity; and nucleic acid binding activity. Involved in gene expression and miRNA transport. Located
AP1G1_HUMAN	0.13611	0.895057	0.110053		AP1G1	7	Enables GTP-dependent protein binding activity; kinesin binding activity; and small GTPase binding activity. Involved in Golgi to lysosome transport; endosome to melanosome tr
CSN7A_HUMAN	0.235175	0.895203	0.109997		COPS7A	5	Predicted to be involved in COP9 signalosome assembly. Located in cytosol and nucleoplasm. Part of COP9 signalosome.
LSM8_HUMAN	0.285885	0.919421	0.109968		LSM8	5	Enables RNA binding activity. Involved in mRNA splicing, via spliceosome. Located in nucleus. Part of Lsm2-8 complex; U2-type precatalytic spliceosome; and U4/U6 x U5 tri-snRN
CO2_HUMAN	0.41241	0.930957	0.109799		C2	4	Predicted to enable metal ion binding activity and serine-type endopeptidase activity. Involved in complement activation and positive regulation of apoptotic cell clearance. L
ECH1_HUMAN	0.232764	0.895203	0.109697		ECH1	6	Predicted to enable delta(3,5)-delta(2,4)-dienoyl-CoA isomerase activity. Predicted to be involved in fatty acid beta-oxidation. Located in extracellular exosome and membrane.
TMOD1_HUMAN	0.338528	0.929533	0.109677		TMOD1	5	Enables actin binding activity. Predicted to be involved in actin filament organization; muscle contraction; and myofibril assembly. Predicted to act upstream of or within adu
HDDC2_HUMAN	0.228786	0.895203	0.109612		HDDC2	10	Predicted to enable 5'-deoxynucleotidase activity.
DNJC7_HUMAN	0.093558	0.895057	0.109582		DNAJC7	7	Enables heat shock protein binding activity. Involved in chaperone cofactor-dependent protein refolding. Located in cytosol and nucleoplasm.
KAP3_HUMAN	0.151897	0.895057	0.10955		PRKAR2B	10	Enables cAMP-dependent protein kinase inhibitor activity; protein kinase A catalytic subunit binding activity; and ubiquitin protein ligase binding activity. Predicted to be i
MGN_HUMAN	0.0989568	0.895057	0.10952		MAGOH	8	Enables RNA binding activity. Involved in nuclear-transcribed mRNA catabolic process, nonsense-mediated decay; regulation of alternative mRNA splicing, via spliceosome; and re
SRXN1_HUMAN	0.182869	0.895057	0.109388		SRXN1	10	Enables oxidoreductase activity, acting on a sulfur group of donors. Involved in response to oxidative stress. Located in cytosol.
RS21_HUMAN	0.110919	0.895057	0.109162		RPS21	2	A structural constituent of ribosome. Involved in cytoplasmic translation. Located in polysomal ribosome. Part of cytosolic small ribosomal subunit.
AMRP_HUMAN	0.136244	0.895057	0.109042		LRPAP1	3	Enables signaling receptor binding activity. Involved in several processes, including amyloid-beta clearance by transcytosis; negative regulation of amyloid-beta clearance; an
VPS36_HUMAN	0.202873	0.895203	0.108999		VPS36	3	Enables ubiquitin binding activity. Predicted to be involved in protein transport to vacuole involved in ubiquitin-dependent protein catabolic process via the multivesicular b
KALM_HUMAN	0.391612	0.929533	0.108993		ANOS1	5	Predicted to be an extracellular matrix structural constituent. Predicted to be involved in neuron differentiation. Predicted to be located in extracellular matrix and extrace
CCD22_HUMAN	0.104187	0.895057	0.108958		CCDC22	5	Enables cullin family protein binding activity. Involved in several processes, including intracellular copper ion homeostasis; regulation of canonical NF-kappaB signal transdu
VPS4B_HUMAN	0.250206	0.901629	0.10886		VPS4B	6	Enables ATP hydrolysis activity and protein homodimerization activity. Involved in several processes, including proteolysis involved in protein catabolic process; regulation o
NEUL_HUMAN	0.293153	0.919421	0.108848		NLN	10	Predicted to enable metalloendopeptidase activity. Predicted to be involved in peptide catabolic process and proteolysis. Predicted to act upstream of or within regulation of
FA5_HUMAN	0.358508	0.929533	0.108778		F5	9	Predicted to enable copper ion binding activity. Predicted to be involved in blood circulation and blood coagulation. Located in extracellular vesicle and membrane. Implicated
UN45A_HUMAN	0.276621	0.919421	0.108719		UNC45A	8	Enables cadherin binding activity. Predicted to be involved in chaperone-mediated protein folding. Located in Golgi apparatus; cytosol; and nuclear speck.
ILKAP_HUMAN	0.15788	0.895057	0.108557		ILKAP	3	Predicted to enable kinase activity; metal ion binding activity; and myosin phosphatase activity. Predicted to be involved in integrin-mediated signaling pathway and phosphory
ARRB1_HUMAN	0.359835	0.929533	0.10849		ARRB1	9	Enables several functions, including GTPase activator activity; arrestin family protein binding activity; and signaling receptor binding activity. Involved in several processe
MTX2_HUMAN	0.217184	0.895203	0.10832		MTX2	6	Involved in mitochondrial transport. Located in SAM complex and nucleolus. Part of MIB complex.
TBA4A_HUMAN	0.108763	0.895057	0.108318		TUBA4A	1	Enables protein kinase binding activity. Predicted to be involved in microtubule cytoskeleton organization and mitotic cell cycle. Located in microtubule. Implicated in amyotr
C2CD2_HUMAN	0.58498	0.952218	0.108278		C2CD2	1	Located in cytosol and nucleus.
JAGN1_HUMAN	0.180857	0.895057	0.108242		JAGN1	10	Involved in granulocyte colony-stimulating factor signaling pathway; neutrophil differentiation; and vesicle-mediated transport. Located in endoplasmic reticulum. Implicated i
SSBP_HUMAN	0.109681	0.895057	0.108217		SSBP1	1	Enables chromatin binding activity; protein homodimerization activity; and single-stranded DNA binding activity. Involved in DNA unwinding involved in DNA replication; positiv
LMF2_HUMAN	0.14996	0.895057	0.108146		LMF2	4	Predicted to be involved in protein maturation. Located in membrane.
B2CL1_HUMAN	0.153734	0.895057	0.108111		BCL2L1	8	Enables BH3 domain binding activity; identical protein binding activity; and protein kinase binding activity. Involved in several processes, including negative regulation of a
RENT1_HUMAN	0.167446	0.895057	0.107868		UPF1	7	Enables several functions, including ATP hydrolysis activity; helicase activity; and nucleic acid binding activity. Involved in several processes, including DNA duplex unwindi
A1BG_HUMAN	0.523228	0.943181	0.10735		A1BG	2	Located in extracellular region.
PKHA5_HUMAN	0.0947604	0.895057	0.107315		PLEKHA5	9	Predicted to enable phosphatidylinositol phosphate binding activity. Predicted to act upstream of or within reproductive system development. Located in cytosol and nucleoplasm
NEMO_HUMAN	0.115244	0.895057	0.107244		IKBKG	10	Enables several functions, including K63-linked polyubiquitin modification-dependent protein binding activity; linear polyubiquitin binding activity; and protein dimerization
TTC1_HUMAN	0.102649	0.895057	0.107147		TTC1	8	Located in cytosol.
DPA1_HUMAN	0.55383	0.943181	0.107008		HLA-DPA1	3	Enables peptide antigen binding activity. Involved in several processes, including antigen processing and presentation of exogenous peptide antigen via MHC class II; cellular
SPTC1_HUMAN	0.245444	0.895747	0.106957		SPTLC1	10	Contributes to serine C-palmitoyltransferase activity. Involved in sphingosine biosynthetic process. Acts upstream of or within ceramide biosynthetic process and positive regu
PMVK_HUMAN	0.203666	0.895203	0.106868		PMVK	4	Enables ATP binding activity and phosphomevalonate kinase activity. Involved in cholesterol biosynthetic process and response to cholesterol. Located in cytosol and peroxisome
RO60_HUMAN	0.342541	0.929533	0.106853		RO60	7	Enables RNA binding activity. Involved in cellular response to interferon-alpha and regulation of gene expression. Located in cytosol and nuclear body. Part of ribonucleoprote
C1QT7_HUMAN	0.556541	0.943181	0.106845		C1QTNF7	3	Predicted to enable identical protein binding activity. Predicted to be located in extracellular space. Predicted to be part of collagen trimer.
CSN6_HUMAN	0.103168	0.895057	0.106766		COPS6	3	Predicted to enable metallopeptidase activity. Located in cytoplasm and nucleoplasm. Part of COP9 signalosome.
UFL1_HUMAN	0.190365	0.895057	0.106663		UFL1	7	Enables UFM1 ligase activity and protein kinase binding activity. Involved in several processes, including protein ufmylation; regulation of signal transduction; and reticulop
COPZ1_HUMAN	0.231457	0.895203	0.106662		COPZ1	7	Involved in intra-Golgi vesicle-mediated transport. Part of COPI vesicle coat.
HNRPK_HUMAN	0.164519	0.895057	0.106648		HNRNPK	1	Enables identical protein binding activity and protein domain specific binding activity. Involved in negative regulation of DNA-templated transcription. Acts upstream of or wi
WDR18_HUMAN	0.155604	0.895057	0.106577		WDR18	8	Predicted to be involved in DNA-templated DNA replication and rRNA processing. Located in nucleoplasm.
GAR1_HUMAN	0.104883	0.895057	0.106501		GAR1	8	Enables box H/ACA snoRNA binding activity and telomerase RNA binding activity. Involved in telomere maintenance via telomerase. Located in fibrillar center and nucleoplasm. Pa
NIBA2_HUMAN	0.245946	0.895747	0.106488		NIBAN2	3	Enables transcription coactivator activity. Involved in several processes, including gonadotropin secretion; negative regulation of apoptotic process; and regulation of nucleo
SCLY_HUMAN	0.26594	0.910006	0.106377		SCLY	10	Predicted to enable selenocysteine lyase activity. Predicted to be involved in amino acid metabolic process. Predicted to act upstream of or within several processes, includin
SYJ2B_HUMAN	0.0854141	0.895057	0.10633		SYNJ2BP	6	Predicted to enable type II activin receptor binding activity. Involved in several processes, including negative regulation of endothelial cell migration; negative regulation
RL7_HUMAN	0.1278	0.895057	0.106152		RPL7	2	Enables DNA binding activity; identical protein binding activity; and mRNA binding activity. A structural constituent of ribosome. Involved in rRNA processing and ribosomal la
CAVN2_HUMAN	0.391669	0.929533	0.10593		CAVIN2	5	Enables phosphatidylserine binding activity. Involved in plasma membrane tubulation. Located in caveola; cytosol; and nucleoplasm.
LANC2_HUMAN	0.11586	0.895057	0.105904		LANCL2	7	Enables phosphatidylinositol-3-phosphate binding activity; phosphatidylinositol-4-phosphate binding activity; and phosphatidylinositol-5-phosphate binding activity. Involved i
GHDC_HUMAN	0.171393	0.895057	0.10581		GHDC	6	Predicted to enable acid-amino acid ligase activity. Located in membrane.
ARAP1_HUMAN	0.278759	0.919421	0.105645		ARAP1	8	Enables GTPase activator activity and phosphatidylinositol-3,4,5-trisphosphate binding activity. Involved in negative regulation of stress fiber assembly; positive regulation
GALK1_HUMAN	0.303684	0.919421	0.105588		GALK1	3	Enables ATP binding activity; galactokinase activity; and galactose binding activity. Involved in galactose metabolic process. Located in cytoplasm. Implicated in cataract and
NELFE_HUMAN	0.1582	0.895057	0.10548		NELFE	10	Enables chromatin binding activity and mRNA binding activity. Involved in localization and negative regulation of transcription elongation by RNA polymerase II. Located in nuc
CAND2_HUMAN	0.172163	0.895057	0.105134		CAND2	8	Predicted to enable TBP-class protein binding activity. Predicted to be involved in SCF complex assembly; positive regulation of DNA-templated transcription; and protein ubiqu
KTAP2_HUMAN	0.306127	0.919421	0.104994		KRTCAP2	10	Enables enzyme activator activity. Involved in protein N-linked glycosylation via arginine. Is active in oligosaccharyltransferase complex.
ABCE1_HUMAN	0.156169	0.895057	0.104542		ABCE1	9	Enables endoribonuclease inhibitor activity and ribonucleoside triphosphate phosphatase activity. Involved in rescue of stalled ribosome; ribosome disassembly; and translation
2A5A_HUMAN	0.232143	0.895203	0.103935		PPP2R5A	10	Enables kinase binding activity and phosphoprotein phosphatase activity. Involved in negative regulation of protein localization to plasma membrane and positive regulation of
UGGG1_HUMAN	0.221933	0.895203	0.103841		UGGT1	7	Enables UDP-glucose:glycoprotein glucosyltransferase activity and unfolded protein binding activity. Predicted to be involved in ER-associated misfolded protein catabolic proc
I2BP2_HUMAN	0.147388	0.895057	0.103777		IRF2BP2	6	Enables transcription corepressor activity. Involved in immature B cell differentiation. Acts upstream of or within negative regulation of transcription by RNA polymerase II.
PSMD3_HUMAN	0.228542	0.895203	0.103476		PSMD3	4	Predicted to enable enzyme regulator activity. Predicted to be involved in ubiquitin-dependent protein catabolic process. Located in extracellular exosome; membrane; and nucle
ACL6A_HUMAN	0.327253	0.929533	0.103401		ACTL6A	9	Contributes to nucleosomal DNA binding activity. Involved in several processes, including chromatin remodeling; neural retina development; and regulation of nucleobase-contain
DJC13_HUMAN	0.14375	0.895057	0.103309		DNAJC13	9	Involved in endosome organization; regulation of early endosome to late endosome transport; and regulation of early endosome to recycling endosome transport. Located in cytoso
PRG2_HUMAN	0.448454	0.942341	0.103232		PRG2	5	An extracellular matrix structural constituent conferring compression resistance. Predicted to be involved in defense response to bacterium and immune response. Predicted to a
SQOR_HUMAN	0.241313	0.895203	0.103197		SQOR	3	Enables glutathione-dependent sulfide quinone oxidoreductase activity and sulfide:quinone oxidoreductase activity. Involved in sulfide oxidation, using sulfide:quinone oxidore
WNT2B_HUMAN	0.403743	0.929533	0.103172		WNT2B	5	Predicted to enable cytokine activity and frizzled binding activity. Involved in several processes, including chondrocyte differentiation; forebrain regionalization; and hemat
RL34_HUMAN	0.199831	0.895203	0.102993		RPL34	1	A structural constituent of ribosome. Predicted to be involved in cytoplasmic translation. Located in cytosol; endoplasmic reticulum; and nucleolus. Part of cytosolic large ri
CHSS1_HUMAN	0.260982	0.909083	0.102652		CHSY1	9	Enables N-acetylgalactosaminyl-proteoglycan 3-beta-glucuronosyltransferase activity and glucuronosyl-N-acetylgalactosaminyl-proteoglycan 4-beta-N-acetylgalactosaminyltransfera
TSTD1_HUMAN	0.302872	0.919421	0.102594		TSTD1	5	Predicted to enable thiosulfate-thiol sulfurtransferase activity. Predicted to be involved in sulfide oxidation, using sulfide:quinone oxidoreductase. Located in cytoplasmic r
YIPF5_HUMAN	0.202092	0.895203	0.102481		YIPF5	10	Involved in insulin processing and regulation of ER to Golgi vesicle-mediated transport. Located in Golgi apparatus; endoplasmic reticulum; and nucleoplasm.
HSPB6_HUMAN	0.574574	0.949538	0.102284		HSPB6	1	Enables protein folding chaperone; protein-folding chaperone binding activity; and unfolded protein binding activity. Involved in chaperone-mediated protein folding and positi
HABP2_HUMAN	0.407403	0.929533	0.102088		HABP2	5	Enables peptidase activity. Acts upstream of or within proteolysis. Predicted to be located in extracellular region. Predicted to be active in extracellular space. Implicated
RRP44_HUMAN	0.150568	0.895057	0.101983		DIS3	10	Enables 3'-5'-RNA exonuclease activity; endonuclease activity; and guanyl-nucleotide exchange factor activity. Involved in CUT catabolic process; RNA processing; and rRNA cata
LV460_HUMAN	0.365974	0.929533	0.101964		IGLV4-60	6	Predicted to be involved in immune response. Predicted to be located in extracellular region and plasma membrane. Predicted to be part of immunoglobulin complex. Predicted to
NUFP2_HUMAN	0.255604	0.905059	0.101921		NUFIP2	10	Enables RNA binding activity. Located in several cellular components, including cytoplasmic stress granule; nuclear body; and polysomal ribosome.
ECM1_HUMAN	0.357599	0.929533	0.101909		ECM1	2	Enables protease binding activity. Involved in negative regulation of bone mineralization; positive regulation of angiogenesis; and positive regulation of endothelial cell pro
S10AA_HUMAN	0.463932	0.943181	0.101883		S100A10	1	Enables protein homodimerization activity and transmembrane transporter binding activity. Involved in several processes, including positive regulation of cell-substrate adhesi
P3H3_HUMAN	0.136532	0.895057	0.10178		P3H3	10	Predicted to enable procollagen-proline 3-dioxygenase activity. Involved in negative regulation of cell population proliferation. Predicted to be part of catalytic complex. Pr
QKI_HUMAN	0.213533	0.895203	0.101709		QKI	4	Enables RNA binding activity. Predicted to be involved in regulation of mRNA splicing, via spliceosome. Predicted to act upstream of or within several processes, including lon
RDH13_HUMAN	0.167337	0.895057	0.101657		RDH13	9	Enables NADP-retinol dehydrogenase activity. Involved in retinal metabolic process. Located in mitochondrial inner membrane.
LZIC_HUMAN	0.314961	0.92534	0.101578		LZIC	6	Predicted to enable beta-catenin binding activity. Predicted to be involved in negative regulation of Wnt signaling pathway.
LEMD2_HUMAN	0.254241	0.905007	0.101575		LEMD2	4	Involved in nuclear envelope organization and protein localization to chromatin. Acts upstream of or within skeletal muscle cell differentiation. Located in nuclear inner memb
UBXN7_HUMAN	0.0682212	0.895057	0.101414		UBXN7	10	Enables RNA polymerase II-specific DNA-binding transcription factor binding activity; ubiquitin binding activity; and ubiquitin protein ligase binding activity. Predicted to b
SRSF2_HUMAN	0.280991	0.919421	0.101412		SRSF2	2	Enables RNA binding activity. Predicted to be involved in mRNA splicing, via spliceosome. Predicted to act upstream of or within regulation of alternative mRNA splicing, via s
LV319_HUMAN	0.544494	0.943181	0.101346		IGLV3-19	3	Predicted to be involved in immune response. Located in extracellular exosome.
CROCC_HUMAN	0.123721	0.895057	0.101316		CROCC	8	Predicted to enable kinesin binding activity and structural molecule activity. Involved in several processes, including centriole-centriole cohesion; positive regulation of ci
CNTP1_HUMAN	0.376714	0.929533	0.101246		CNTNAP1	5	Predicted to enable SH3 domain binding activity. Involved in myelination and neuron projection morphogenesis. Predicted to be located in membrane and paranode region of axon.
CCAR2_HUMAN	0.242716	0.895203	0.101239		CCAR2	5	Enables RNA polymerase II complex binding activity and enzyme inhibitor activity. Involved in several processes, including regulation of DNA-templated transcription; regulatio
BLM_HUMAN	0.247446	0.896937	0.101132		BLM	4	Enables several functions, including ATP binding activity; DNA binding activity; and DNA helicase activity. Involved in several processes, including DNA geometric change; DNA
RM17_HUMAN	0.303468	0.919421	0.101022		MRPL17	8	Enables protein domain specific binding activity. Predicted to be involved in translation. Located in mitochondrion. Part of mitochondrial large ribosomal subunit.
PTGR1_HUMAN	0.158009	0.895057	0.100877		PTGR1	5	Enables 13-prostaglandin reductase activity and 2-alkenal reductase (NADP+) activity. Involved in prostaglandin metabolic process. Located in extracellular exosome.
NDUS4_HUMAN	0.188197	0.895057	0.100793		NDUFS4	6	Contributes to NADH dehydrogenase (ubiquinone) activity. Involved in several processes, including mitochondrial respiratory chain complex I assembly; positive regulation of fi
VATA_HUMAN	0.290104	0.919421	0.100767		ATP6V1A	6	Predicted to enable proton-transporting ATPase activity, rotational mechanism. Involved in cellular response to increased oxygen levels and intracellular iron ion homeostasis.
RM38_HUMAN	0.0640403	0.895057	0.100657		MRPL38	10	Located in cytosol and mitochondrion. Part of mitochondrial large ribosomal subunit.
MEN1_HUMAN	0.476506	0.943181	0.100621		MEN1	5	Enables several functions, including DNA binding activity; R-SMAD binding activity; and phosphoprotein binding activity. Involved in several processes, including T-helper 2 ce
AIDA_HUMAN	0.241437	0.895203	0.100613		AIDA	3	Predicted to enable phosphatidylinositol binding activity. Predicted to be involved in determination of ventral identity; negative regulation of JNK cascade; and negative regu
PGRP2_HUMAN	0.574807	0.949538	0.100611		PGLYRP2	3	Enables N-acetylmuramoyl-L-alanine amidase activity; peptidoglycan binding activity; and peptidoglycan immune receptor activity. Involved in defense response to Gram-positive
AK1A1_HUMAN	0.323721	0.929533	0.100581		AKR1A1	2	Enables L-glucuronate reductase activity and glucuronolactone reductase activity. Involved in daunorubicin metabolic process and doxorubicin metabolic process. Located in extr
DPYD_HUMAN	0.31045	0.921393	0.100377		DPYD	7	Enables dihydropyrimidine dehydrogenase (NADP+) activity and protein homodimerization activity. Involved in nucleobase catabolic process and thymidine catabolic process. Locat
EIF3F_HUMAN	0.15398	0.895057	0.100229		EIF3F	5	Enables identical protein binding activity and metal-dependent deubiquitinase activity. Contributes to translation initiation factor activity. Involved in IRES-dependent viral
PRAF2_HUMAN	0.156449	0.895057	0.100195		PRAF2	2	Predicted to be involved in L-glutamate transmembrane transport. Predicted to be located in endosome membrane. Predicted to be active in membrane.
CB39L_HUMAN	0.264143	0.910006	0.100131		CAB39L	10	Predicted to enable protein serine/threonine kinase activator activity. Predicted to be involved in intracellular signal transduction. Predicted to be located in cytoplasm and
RAVR1_HUMAN	0.27536	0.919421	0.100084		RAVER1	8	Enables RNA binding activity. Predicted to be located in cytoplasm and nucleus.
DKC1_HUMAN	0.339516	0.929533	0.100071		DKC1	4	Enables box H/ACA snoRNA binding activity; pseudouridine synthase activity; and telomerase RNA binding activity. Contributes to telomerase activity. Involved in several proces
DOC11_HUMAN	0.153642	0.895057	0.100043		DOCK11	8	Predicted to enable guanyl-nucleotide exchange factor activity. Predicted to be involved in B cell homeostasis; marginal zone B cell differentiation; and positive regulation o
HGF_HUMAN	0.367997	0.929533	0.100034		HGF	5	Enables chemoattractant activity and identical protein binding activity. Involved in several processes, including cellular response to hepatocyte growth factor stimulus; negat
PRS8_HUMAN	0.280005	0.919421	0.0999252		PSMC5	6	Enables DNA-binding transcription factor binding activity; general transcription initiation factor binding activity; and thyrotropin-releasing hormone receptor binding activit
CRLF1_HUMAN	0.631176	0.955119	0.0998672		CRLF1	4	Enables cytokine binding activity. Contributes to ciliary neurotrophic factor receptor binding activity and cytokine activity. Involved in negative regulation of neuron apopto
GLU2B_HUMAN	0.258308	0.906601	0.0996452		PRKCSH	2	Enables phosphoprotein binding activity; protein kinase C binding activity; and transmembrane transporter binding activity. Involved in N-glycan processing. Located in endopla
STABP_HUMAN	0.30752	0.920219	0.0996099		STAMBP	5	Enables K63-linked deubiquitinase activity and protein domain specific binding activity. Involved in negative regulation of Ras protein signal transduction and negative regula
ARLY_HUMAN	0.153399	0.895057	0.0995433		ASL	6	Enables argininosuccinate lyase activity and identical protein binding activity. Involved in arginine biosynthetic process and positive regulation of nitric oxide biosynthetic
ARFP2_HUMAN	0.250946	0.902276	0.0994371		ARFIP2	5	Enables several functions, including GTP-dependent protein binding activity; membrane curvature sensor activity; and phosphatidylinositol-4-phosphate binding activity. Involve
IDH3B_HUMAN	0.321381	0.928788	0.0993665		IDH3B	9	Predicted to enable electron transfer activity and isocitrate dehydrogenase (NAD+) activity. Involved in tricarboxylic acid cycle. Located in mitochondrial isocitrate dehydrog
PSA5_HUMAN	0.273126	0.919147	0.0993367		PSMA5	5	Predicted to be involved in proteasomal protein catabolic process. Located in cytosol. Part of proteasome core complex, alpha-subunit complex. Is active in cytoplasm and nucle
EGLN_HUMAN	0.551417	0.943181	0.099331		ENG	6	Enables several functions, including coreceptor activity; galactose binding activity; and transforming growth factor beta receptor binding activity. Contributes to BMP binding
P85A_HUMAN	0.120478	0.895057	0.0991388		PIK3R1	7	Enables several functions, including insulin binding activity; phosphotyrosine residue binding activity; and signaling receptor binding activity. Involved in several processes
TCPZ_HUMAN	0.205646	0.895203	0.0990984		CCT6A	2	Enables WD40-repeat domain binding activity and protein folding chaperone. Involved in several processes, including positive regulation of establishment of protein localizatio
ELN_HUMAN	0.676296	0.960555	0.0989419		ELN	1	Predicted to be an extracellular matrix structural constituent. Involved in outflow tract morphogenesis. Located in elastic fiber. Implicated in several diseases, including Wi
PLBL2_HUMAN	0.381564	0.929533	0.0988461		PLBD2	7	Predicted to enable phospholipase activity. Predicted to be involved in phospholipid catabolic process. Located in extracellular exosome.
KAPCA_HUMAN	0.342493	0.929533	0.098672		PRKACA	2	Enables enzyme binding activity; protein kinase A regulatory subunit binding activity; and protein kinase activity. Involved in several processes, including cellular response
PLPHP_HUMAN	0.241076	0.895203	0.098599		PLPBP	3	Predicted to enable pyridoxal phosphate binding activity. Located in cytosol. Implicated in early-onset vitamin B6-dependent epilepsy.
HEMH_HUMAN	0.188389	0.895057	0.0985788		FECH	5	Enables ferrochelatase activity and protein homodimerization activity. Involved in heme biosynthetic process and protoporphyrinogen IX metabolic process. Predicted to be locat
BST2_HUMAN	0.458133	0.942341	0.0983747		BST2	2	Enables metalloendopeptidase inhibitor activity and protein homodimerization activity. Involved in several processes, including defense response to other organism; negative re
ABCF3_HUMAN	0.191616	0.895057	0.0983347		ABCF3	9	Enables cadherin binding activity. Predicted to be involved in defense response to virus. Located in membrane.
TM9S3_HUMAN	0.220933	0.895203	0.0982806		TM9SF3	7	Predicted to be involved in protein localization to membrane. Predicted to be active in membrane.
STR3N_HUMAN	0.238752	0.895203	0.0981225		STARD3NL	9	Enables cholesterol binding activity and protein homodimerization activity. Involved in vesicle tethering to endoplasmic reticulum. Located in endoplasmic reticulum-endosome m
UGDH_HUMAN	0.327898	0.929533	0.0980726		UGDH	5	Enables UDP-glucose 6-dehydrogenase activity and identical protein binding activity. Involved in UDP-glucuronate biosynthetic process; neuron development; and protein hexameri
ADRM1_HUMAN	0.234731	0.895203	0.0980062		ADRM1	7	Enables several functions, including endopeptidase activator activity; protease binding activity; and proteasome binding activity. Involved in proteasome assembly and transcri
RGS3_HUMAN	0.202707	0.895203	0.0979064		RGS3	10	Predicted to enable GTPase activator activity and GTPase activity. Predicted to be involved in G protein-coupled receptor signaling pathway and regulation of G protein-coupled
LYPA2_HUMAN	0.295577	0.919421	0.0977939		LYPLA2	3	Enables lysophospholipase activity and palmitoyl-(protein) hydrolase activity. Involved in acylglycerol catabolic process and prostaglandin catabolic process. Located in cytos
IFT27_HUMAN	0.164845	0.895057	0.0976565		IFT27	9	Predicted to enable GTP binding activity and GTPase activity. Involved in intracellular protein transport and intraciliary transport. Located in cilium. Part of intraciliary t
PSB3_HUMAN	0.188411	0.895057	0.0975549		PSMB3	4	Predicted to be involved in proteasomal protein catabolic process. Located in extracellular exosome. Part of proteasome core complex. Is active in cytoplasm and nucleus.
HUWE1_HUMAN	0.224962	0.895203	0.0975513		HUWE1	8	Enables histone ubiquitin ligase activity. Involved in several processes, including circadian regulation of gene expression; negative regulation of mitochondrial fusion; and p
SIPA1_HUMAN	0.37396	0.929533	0.0974883		SIPA1	7	Enables GTPase activator activity. Predicted to be involved in epithelial cell morphogenesis and establishment of epithelial cell polarity. Predicted to act upstream of or wit
RAPH1_HUMAN	0.368578	0.929533	0.0974095		RAPH1	6	Predicted to be involved in signal transduction. Predicted to act upstream of or within axon extension. Located in cytosol; nuclear body; and plasma membrane.
GALD1_HUMAN	0.235294	0.895203	0.0974089		GATD1	8	Predicted to enable glyoxalase III activity. Predicted to be involved in methylglyoxal catabolic process to D-lactate via S-lactoyl-glutathione. Located in extracellular exoso
SRRM2_HUMAN	0.133602	0.895057	0.0973961		SRRM2	4	Enables C2H2 zinc finger domain binding activity. Involved in mRNA splicing, via spliceosome. Located in Cajal body and nuclear speck. Part of U2-type catalytic step 2 spliceo
IPSP_HUMAN	0.421324	0.930957	0.0972381		SERPINA5	3	Enables several functions, including enzyme binding activity; phosphatidylcholine binding activity; and retinoic acid binding activity. Predicted to be involved in spermatogen
OLFL1_HUMAN	0.539041	0.943181	0.0972267		OLFML1	2	Predicted to be involved in signal transduction. Predicted to be located in extracellular region. Predicted to be active in extracellular space.
GARS_HUMAN	0.214876	0.895203	0.0969577		GARS1	6	Enables several functions, including bis(5'-nucleosyl)-tetraphosphatase (asymmetrical) activity; glycine-tRNA ligase activity; and identical protein binding activity. Involved
IBP5_HUMAN	0.507667	0.943181	0.0969005		IGFBP5	1	Enables insulin-like growth factor I binding activity. Involved in several processes, including cellular response to cAMP; regulation of smooth muscle cell migration; and regu
RTN1_HUMAN	0.367508	0.929533	0.0968958		RTN1	6	Involved in negative regulation of amyloid-beta formation and neuron differentiation. Located in Golgi membrane and endoplasmic reticulum membrane.
PK3C3_HUMAN	0.363525	0.929533	0.0967893		PIK3C3	8	Enables 1-phosphatidylinositol-3-kinase activity. Involved in several processes, including early endosome to late endosome transport; macroautophagy; and phosphatidylinositol-
SAFB1_HUMAN	0.188027	0.895057	0.0967733		SAFB	4	Enables RNA binding activity. Predicted to be involved in intracellular estrogen receptor signaling pathway; positive regulation of transcription by RNA polymerase II; and reg
DNJC8_HUMAN	0.251716	0.902276	0.0966606		DNAJC8	7	Enables Hsp70 protein binding activity. Located in cytosol; intercellular bridge; and nucleoplasm.
RHG04_HUMAN	0.336314	0.929533	0.0965443		ARHGAP4	8	Enables identical protein binding activity. Predicted to be involved in negative regulation of cell migration. Located in cytosol and nucleoplasm.
HBAT_HUMAN	0.432436	0.937137	0.0964929		HBQ1	9	Predicted to enable several functions, including heme binding activity; oxygen binding activity; and oxygen carrier activity. Predicted to contribute to haptoglobin binding ac
TR112_HUMAN	0.140817	0.895057	0.09641		TRMT112	8	Enables protein heterodimerization activity and protein methyltransferase activity. Involved in RNA methylation and regulation of gene expression. Located in nucleoplasm and p
RS26_HUMAN	0.167566	0.895057	0.096387		RPS26	1	Enables mRNA binding activity. A structural constituent of ribosome. Involved in cytoplasmic translation and negative regulation of RNA splicing. Located in polysomal ribosome
COPG1_HUMAN	0.230847	0.895203	0.0963038		COPG1	5	Predicted to enable structural molecule activity. Predicted to be involved in several processes, including Golgi vesicle transport; establishment of Golgi localization; and or
IDH3G_HUMAN	0.280305	0.919421	0.0962624		IDH3G	5	Enables magnesium ion binding activity. Involved in tricarboxylic acid cycle. Located in mitochondrial isocitrate dehydrogenase complex (NAD+) and nucleolus.
THOP1_HUMAN	0.206158	0.895203	0.0961838		THOP1	10	Predicted to enable metalloendopeptidase activity. Predicted to be involved in peptide catabolic process and proteolysis. Predicted to act upstream of or within intracellular
LCLT1_HUMAN	0.516345	0.943181	0.0961408		LCLAT1	7	Enables 1-acylglycerol-3-phosphate O-acyltransferase activity. Predicted to be involved in phosphatidylinositol acyl-chain remodeling. Located in cytosol and endoplasmic retic
JAM3_HUMAN	0.284724	0.919421	0.0960829		JAM3	2	Enables cell-cell adhesion mediator activity and integrin binding activity. Involved in several processes, including apical protein localization; hematopoietic stem cell migra
PHF5A_HUMAN	0.180877	0.895057	0.095987		PHF5A	5	Enables RNA binding activity and zinc ion binding activity. Involved in mRNA splicing, via spliceosome. Located in U2-type spliceosomal complex and nucleoplasm. Part of U12-ty
OAS3_HUMAN	0.465758	0.943181	0.0958509		OAS3	5	Enables 2'-5'-oligoadenylate synthetase activity; ATP binding activity; and double-stranded RNA binding activity. Involved in several processes, including negative regulation
RL32_HUMAN	0.255018	0.905059	0.095842		RPL32	3	A structural constituent of ribosome. Involved in cytoplasmic translation. Located in polysomal ribosome. Part of cytosolic large ribosomal subunit.
AGFG2_HUMAN	0.15207	0.895057	0.0958291		AGFG2	10	Predicted to enable GTPase activator activity and metal ion binding activity. Located in membrane.
NUCB2_HUMAN	0.183179	0.895057	0.095807		NUCB2	5	Predicted to enable G-protein alpha-subunit binding activity; calcium ion binding activity; and guanyl-nucleotide exchange factor activity. Predicted to be involved in small G
TNAP2_HUMAN	0.385805	0.929533	0.0955558		TNFAIP2	7	Predicted to enable SNARE binding activity. Predicted to be involved in exocyst localization and exocytosis. Predicted to be located in extracellular space. Predicted to be pa
ECHA_HUMAN	0.20028	0.895203	0.0954915		HADHA	4	Predicted to enable enoyl-CoA hydratase activity and long-chain-3-hydroxyacyl-CoA dehydrogenase activity. Involved in cardiolipin acyl-chain remodeling and fatty acid beta-oxi
C1QA_HUMAN	0.688147	0.960705	0.0954416		C1QA	1	Predicted to enable amyloid-beta binding activity. Involved in complement activation, classical pathway. Located in complement component C1q complex. Implicated in glomerulone
COX2_HUMAN	0.301741	0.919421	0.0953763		MT-CO2	1	Contributes to cytochrome-c oxidase activity. Predicted to be involved in mitochondrial electron transport, cytochrome c to oxygen and positive regulation of vasoconstriction.
CS025_HUMAN	0.296263	0.919421	0.0952794		C19orf25	10	No description available
PIFO_HUMAN	0.652461	0.959785	0.0952177		PIFO	4	None
NOL3_HUMAN	0.420316	0.930957	0.0951349		NOL3	5	Enables several functions, including caspase binding activity; cysteine-type endopeptidase inhibitor activity involved in apoptotic process; and identical protein binding acti
S10A8_HUMAN	0.712507	0.967723	0.094955		S100A8	2	Predicted to enable calcium ion binding activity and calcium-dependent protein binding activity. Involved in several processes, including leukocyte migration involved in infla
P5CS_HUMAN	0.312648	0.923149	0.0948906		ALDH18A1	10	Enables glutamate 5-kinase activity; glutamate-5-semialdehyde dehydrogenase activity; and identical protein binding activity. Involved in alpha-amino acid metabolic process. L
HEXA_HUMAN	0.218415	0.895203	0.0948372		HEXA	6	Enables acetylglucosaminyltransferase activity; beta-N-acetylhexosaminidase activity; and protein heterodimerization activity. Involved in ganglioside catabolic process and gl
ACTS_HUMAN	0.667397	0.960555	0.0946725		ACTA1	1	Predicted to enable ADP binding activity; ATP binding activity; and myosin binding activity. Predicted to be a structural constituent of cytoskeleton. Involved in skeletal mus
IF4H_HUMAN	0.343154	0.929533	0.0945681		EIF4H	1	Enables RNA binding activity and cadherin binding activity. Predicted to be involved in regulation of translational initiation. Predicted to act upstream of or within developm
RS24_HUMAN	0.360679	0.929533	0.0944598		RPS24	6	A structural constituent of ribosome. Involved in erythrocyte homeostasis; rRNA processing; and ribosomal small subunit biogenesis. Located in cytosol and endoplasmic reticulu
CXL16_HUMAN	0.577206	0.950254	0.0944145		CXCL16	4	Enables chemokine activity. Involved in several processes, including positive regulation of cell growth; response to tumor necrosis factor; and response to type II interferon.
AGM1_HUMAN	0.299714	0.919421	0.0943672		PGM3	6	Enables phosphoacetylglucosamine mutase activity. Involved in UDP-N-acetylglucosamine biosynthetic process; protein N-linked glycosylation; and protein O-linked glycosylation.
KS6A4_HUMAN	0.229445	0.895203	0.0943358		RPS6KA4	9	Enables ATP binding activity; histone H3S10 kinase activity; and histone H3S28 kinase activity. Involved in several processes, including interleukin-1-mediated signaling pathw
SPEG_HUMAN	0.23171	0.895203	0.0942739		SPEG	9	Predicted to enable protein kinase activity. Predicted to be involved in muscle cell differentiation. Predicted to act upstream of or within cardiac muscle cell development; i
PPM1A_HUMAN	0.311324	0.922697	0.0942452		PPM1A	5	Enables R-SMAD binding activity and calmodulin-dependent protein phosphatase activity. Involved in dephosphorylation; positive regulation of DNA-templated transcription; and r
SFXN3_HUMAN	0.272601	0.919015	0.0941691		SFXN3	2	Enables serine transmembrane transporter activity. Involved in serine import into mitochondrion. Located in mitochondrion.
CHID1_HUMAN	0.386697	0.929533	0.0941051		CHID1	6	Enables oligosaccharide binding activity. Involved in negative regulation of cytokine production involved in inflammatory response. Located in several cellular components, inc
DEK_HUMAN	0.28162	0.919421	0.0939988		DEK	6	Enables histone binding activity. Involved in positive regulation of transcription by RNA polymerase III. Acts upstream of or within regulation of double-strand break repair.
APOE_HUMAN	0.659371	0.959864	0.0939514		APOE	1	Enables several functions, including amyloid-beta binding activity; heparan sulfate proteoglycan binding activity; and lipoprotein particle receptor binding activity. Involved
TPPC1_HUMAN	0.390901	0.929533	0.0938749		TRAPPC1	4	Predicted to be involved in endoplasmic reticulum to Golgi vesicle-mediated transport. Predicted to be located in azurophil granule lumen; cytosol; and extracellular region. P
SCRN2_HUMAN	0.347938	0.929533	0.0938215		SCRN2	5	Predicted to enable cysteine-type exopeptidase activity and dipeptidase activity. Predicted to be involved in proteolysis. Located in extracellular exosome.
PGM1_HUMAN	0.437103	0.938929	0.0936786		PGM1	2	Enables magnesium ion binding activity and phosphoglucomutase activity. Involved in glucose metabolic process. Located in extracellular exosome. Implicated in congenital disor
RERG_HUMAN	0.418172	0.930957	0.0935904		RERG	9	Enables GTPase activity. Involved in negative regulation of cell growth; negative regulation of cell population proliferation; and response to hormone. Located in cytosol; fib
NCOA5_HUMAN	0.29477	0.919421	0.0935891		NCOA5	7	Enables RNA binding activity. Predicted to be involved in regulation of signal transduction. Predicted to act upstream of or within glucose homeostasis and negative regulation
PSA2_HUMAN	0.218427	0.895203	0.093477		PSMA2	3	Involved in response to virus. Located in extracellular exosome. Part of proteasome core complex. Is active in cytoplasm and nucleus.
RHG35_HUMAN	0.247024	0.896937	0.093457		ARHGAP35	10	Enables GTPase activator activity and phospholipid binding activity. Predicted to be involved in several processes, including axon development; establishment or maintenance of
SMHD1_HUMAN	0.165761	0.895057	0.0934314		SMCHD1	5	Predicted to enable ATP hydrolysis activity and protein homodimerization activity. Involved in dosage compensation by inactivation of X chromosome; nose development; and regul
RL10_HUMAN	0.233711	0.895203	0.0934273		RPL10	2	Enables translation regulator activity. A structural constituent of ribosome. Involved in embryonic brain development; negative regulation of apoptotic process; and regulation
Z354A_HUMAN	0.401215	0.929533	0.0933634		ZNF354A	7	Predicted to enable DNA-binding transcription factor activity, RNA polymerase II-specific and RNA polymerase II cis-regulatory region sequence-specific DNA binding activity. P
MATR3_HUMAN	0.186985	0.895057	0.0932973		MATR3	2	Enables identical protein binding activity and miRNA binding activity. Involved in activation of innate immune response and post-transcriptional regulation of gene expression.
U2AF1_HUMAN	0.308401	0.920219	0.0932657		U2AF1	3	Enables RNA binding activity. Predicted to be involved in mRNA splicing, via spliceosome. Located in nucleoplasm. Part of U2AF complex and catalytic step 2 spliceosome.
RIR2B_HUMAN	0.274557	0.919421	0.0932225		RRM2B	8	Enables identical protein binding activity. Involved in DNA metabolic process; nucleoside phosphate metabolic process; and positive regulation of cell cycle process. Located i
DYHC1_HUMAN	0.158489	0.895057	0.0931926		DYNC1H1	1	Enables dynein light intermediate chain binding activity. Contributes to minus-end-directed microtubule motor activity. Involved in several processes, including establishment
PREX1_HUMAN	0.265578	0.910006	0.0931552		PREX1	9	Enables phospholipid binding activity. Predicted to be involved in G protein-coupled receptor signaling pathway and regulation of signaling. Predicted to act upstream of or wi
GABPA_HUMAN	0.249808	0.901629	0.0931544		GABPA	10	Enables DNA-binding transcription activator activity, RNA polymerase II-specific and RNA polymerase II cis-regulatory region sequence-specific DNA binding activity. Acts upstr
ENPL_HUMAN	0.385065	0.929533	0.0930399		HSP90B1	1	Enables RNA binding activity; low-density lipoprotein particle receptor binding activity; and protein phosphatase binding activity. Involved in ERAD pathway; negative regulati
DDHD2_HUMAN	0.166251	0.895057	0.0930132		DDHD2	10	Predicted to enable triglyceride lipase activity. Predicted to be involved in lipid catabolic process. Predicted to act upstream of or within lipid droplet organization; posit
ORN_HUMAN	0.210013	0.895203	0.0930103		REXO2	6	Enables 3'-5'-DNA exonuclease activity; 3'-5'-RNA exonuclease activity; and magnesium ion binding activity. Acts upstream of or within nucleobase-containing compound metabolic
GDIR2_HUMAN	0.46759	0.943181	0.0929361		ARHGDIB	1	Enables GTPase activity; Rho GDP-dissociation inhibitor activity; and small GTPase binding activity. Involved in negative regulation of trophoblast cell migration and regulati
NQO2_HUMAN	0.356318	0.929533	0.0927879		NQO2	4	Enables several functions, including anion binding activity; dihydronicotinamide riboside quinone reductase activity; and melatonin binding activity. Involved in quinone catab
SRP54_HUMAN	0.240589	0.895203	0.092725		SRP54	10	Enables several functions, including 7S RNA binding activity; endoplasmic reticulum signal peptide binding activity; and guanyl ribonucleotide binding activity. Contributes to
EFL1_HUMAN	0.269575	0.916286	0.0926393		EFL1	10	Enables GTPase activity and ribosome binding activity. Involved in GTP metabolic process and cytosolic ribosome assembly. Predicted to be part of ribonucleoprotein complex. Pr
SAE2_HUMAN	0.282473	0.919421	0.09262		UBA2	3	Enables several functions, including ATP binding activity; enzyme binding activity; and magnesium ion binding activity. Contributes to SUMO activating enzyme activity. Involve
H2A2B_HUMAN	0.44951	0.942341	0.0923895		H2AC21	1	Predicted to enable DNA binding activity. Located in extracellular exosome and nucleus.
LIX1L_HUMAN	0.192875	0.895057	0.0923829		LIX1L	7	Predicted to be involved in autophagosome maturation. Predicted to be active in cytoplasm.
ECHD1_HUMAN	0.258488	0.906601	0.0923314		ECHDC1	7	Predicted to enable carboxy-lyase activity. Predicted to be involved in fatty acid beta-oxidation. Predicted to be located in cytoplasm and membrane. Predicted to be active in
SRC8_HUMAN	0.325805	0.929533	0.0921759		CTTN	1	Enables profilin binding activity. Involved in intracellular protein transport; positive regulation of actin filament polymerization; and positive regulation of smooth muscle
PAXX_HUMAN	0.340468	0.929533	0.0921586		PAXX	4	Enables DNA polymerase binding activity; molecular adaptor activity; and protein homodimerization activity. Involved in double-strand break repair via nonhomologous end joinin
AQR_HUMAN	0.192259	0.895057	0.0921041		AQR	5	Enables 3'-5' RNA helicase activity and single-stranded RNA binding activity. Involved in mRNA splicing, via spliceosome. Located in nucleoplasm. Part of U2-type catalytic ste
CLIC1_HUMAN	0.308562	0.920219	0.0920697		CLIC1	1	Enables chloride channel activity. Involved in platelet aggregation. Acts upstream of or within chloride transport. Located in extracellular exosome; nuclear envelope; and per
T126A_HUMAN	0.250106	0.901629	0.0920568		TMEM126A	6	Involved in optic nerve development. Located in mitochondrion. Implicated in optic atrophy 7.
KV621_HUMAN	0.380116	0.929533	0.0920304		IGKV6-21	8	Predicted to be involved in immune response. Predicted to be located in extracellular region and plasma membrane. Predicted to be part of immunoglobulin complex. Predicted to
VISTA_HUMAN	0.376401	0.929533	0.0919498		VSIR	9	Enables endopeptidase activator activity; enzyme binding activity; and identical protein binding activity. Involved in several processes, including negative regulation of cyto
AMPB_HUMAN	0.350824	0.929533	0.0919021		RNPEP	5	Predicted to enable metalloaminopeptidase activity. Predicted to be involved in proteolysis. Located in extracellular exosome.
CNTN1_HUMAN	0.359622	0.929533	0.0918511		CNTN1	6	Predicted to enable cell-cell adhesion mediator activity. Predicted to be involved in axon guidance; brain development; and cell-cell adhesion. Predicted to act upstream of or
TPMT_HUMAN	0.172639	0.895057	0.0918401		TPMT	10	Enables S-adenosyl-L-methionine binding activity and thiopurine S-methyltransferase activity. Involved in xenobiotic metabolic process. Predicted to be located in cytosol. Imp
TBCD1_HUMAN	0.308698	0.920219	0.0918191		TBC1D1	5	Predicted to enable GTPase activator activity. Predicted to be involved in negative regulation of insulin secretion involved in cellular response to glucose stimulus. Predicte
PDIA5_HUMAN	0.243369	0.895203	0.0917512		PDIA5	7	Enables protein disulfide isomerase activity and protein-disulfide reductase activity. Involved in protein folding. Predicted to be located in endoplasmic reticulum lumen and
SRSF9_HUMAN	0.287147	0.919421	0.0915623		SRSF9	9	Enables protein domain specific binding activity. Involved in negative regulation of mRNA splicing, via spliceosome. Located in nucleolus and nucleoplasm. Biomarker of urinary
CD248_HUMAN	0.278654	0.919421	0.0915483		CD248	10	Predicted to enable extracellular matrix binding activity and extracellular matrix protein binding activity. Predicted to be involved in cell migration. Predicted to act upstr
DAAM2_HUMAN	0.338101	0.929533	0.0912963		DAAM2	8	Predicted to enable actin binding activity and small GTPase binding activity. Involved in several processes, including podocyte cell migration; regulation of actin filament po
GTF2I_HUMAN	0.419811	0.930957	0.0912638		GTF2I	5	Enables DNA-binding transcription activator activity, RNA polymerase II-specific and RNA polymerase II-specific DNA-binding transcription factor binding activity. Involved in
S35U4_HUMAN	0.124541	0.895057	0.0912538		SLC35A4	5	Predicted to enable pyrimidine nucleotide-sugar transmembrane transporter activity. Involved in positive regulation of translation in response to stress. Located in Golgi memb
SYIC_HUMAN	0.194103	0.895057	0.0911777		IARS1	5	Enables GTPase binding activity and isoleucine-tRNA ligase activity. Involved in osteoblast differentiation. Acts upstream of or within isoleucyl-tRNA aminoacylation. Located
C1QT8_HUMAN	0.385606	0.929533	0.0909414		C1QTNF8	4	Involved in positive regulation of cell motility. Predicted to be located in extracellular region. Predicted to be part of collagen trimer. Predicted to be active in extracell
S12A9_HUMAN	0.2329	0.895203	0.090938		SLC12A9	7	Predicted to enable potassium:chloride symporter activity. Predicted to be involved in several processes, including chloride ion homeostasis; chloride transmembrane transport;
IDHC_HUMAN	0.292849	0.919421	0.0908358		IDH1	2	Enables isocitrate dehydrogenase (NADP+) activity; magnesium ion binding activity; and protein homodimerization activity. Involved in 2-oxoglutarate metabolic process and isoc
LACB2_HUMAN	0.208329	0.895203	0.0908228		LACTB2	10	Enables RNA endonuclease activity; single-stranded RNA binding activity; and zinc ion binding activity. Located in mitochondrial matrix.
MTPN_HUMAN	0.421896	0.931649	0.0908184		MTPN	3	Predicted to enable sequence-specific DNA binding activity. Involved in positive regulation of cardiac muscle hypertrophy; regulation of barbed-end actin filament capping; and
MTCH2_HUMAN	0.401417	0.929533	0.0907438		MTCH2	5	Enables membrane insertase activity. Involved in protein insertion into mitochondrial outer membrane. Acts upstream of or within protein localization to mitochondrion. Located
TM245_HUMAN	0.35798	0.929533	0.0907281		TMEM245	4	Predicted to be located in membrane.
GLNA_HUMAN	0.540446	0.943181	0.0905472		GLUL	7	Enables glutamine synthetase activity; identical protein binding activity; and protein-cysteine S-palmitoyltransferase activity. Involved in several processes, including regul
LAP2A_HUMAN	0.280057	0.919421	0.0903432		TMPO	9	Enables cadherin binding activity. Predicted to act upstream of or within regulation of DNA-templated transcription. Located in nuclear membrane. Part of chromatin.
TSN9_HUMAN	0.357581	0.929533	0.0903199		TSPAN9	10	Predicted to act upstream of or within several processes, including collagen-activated tyrosine kinase receptor signaling pathway; mitocytosis; and platelet aggregation. Locat
ECE1_HUMAN	0.255383	0.905059	0.090309		ECE1	10	Enables endopeptidase activity; protein homodimerization activity; and zinc ion binding activity. Involved in several processes, including endothelin maturation; peptide catab
MARC2_HUMAN	0.291787	0.919421	0.0902665		MTARC2	9	Enables molybdenum ion binding activity; molybdopterin cofactor binding activity; and oxidoreductase activity, acting on other nitrogenous compounds as donors. Involved in cel
PXDN_HUMAN	0.435585	0.938668	0.0902647		PXDN	5	Enables heme binding activity; laminin-1 binding activity; and peroxidase activity. An extracellular matrix structural constituent. Involved in collagen fibril organization; h
GUAA_HUMAN	0.237738	0.895203	0.090262		GMPS	7	Enables GMP synthase activity. Acts upstream of or within GMP biosynthetic process. Located in cytosol. Implicated in acute myelomonocytic leukemia.
PDK1_HUMAN	0.216248	0.895203	0.0901346		PDK1	10	Enables pyruvate dehydrogenase (acetyl-transferring) kinase activity. Involved in several processes, including hypoxia-inducible factor-1alpha signaling pathway; intrinsic apo
LMA2L_HUMAN	0.188857	0.895057	0.0900947		LMAN2L	9	Predicted to enable mannose binding activity. Involved in protein transport. Located in Golgi apparatus and endoplasmic reticulum membrane. Implicated in autosomal dominant in
GNL3_HUMAN	0.203708	0.895203	0.0899494		GNL3	10	Enables mRNA 5'-UTR binding activity. Involved in several processes, including positive regulation of nitrogen compound metabolic process; positive regulation of protein local
IGBP1_HUMAN	0.208391	0.895203	0.0899465		IGBP1	10	Enables protein phosphatase regulator activity. Involved in several processes, including negative regulation of stress-activated MAPK cascade; response to interleukin-1; and r
K1C16_HUMAN	0.724935	0.96855	0.089858		KRT16	7	Predicted to enable structural molecule activity. Predicted to be a structural constituent of cytoskeleton. Involved in hair cycle and negative regulation of cell migration. L
ANGT_HUMAN	0.547301	0.943181	0.089778		AGT	5	Enables angiotensin receptor binding activity; hormone activity; and sodium channel regulator activity. Involved in several processes, including positive regulation of branchi
SCIN_HUMAN	0.507773	0.943181	0.0897508		SCIN	6	Predicted to enable actin filament binding activity; calcium ion binding activity; and phospholipid binding activity. Involved in several processes, including actin filament s
FKB15_HUMAN	0.245145	0.895747	0.089691		FKBP15	5	Predicted to enable actin binding activity and peptidyl-prolyl cis-trans isomerase activity. Predicted to be involved in endocytosis. Located in membrane.
SPS1_HUMAN	0.240171	0.895203	0.0896814		SEPHS1	7	Enables protein heterodimerization activity and protein homodimerization activity. Predicted to be involved in selenocysteine biosynthetic process. Located in cytoplasm; nucle
RBBP4_HUMAN	0.171501	0.895057	0.0896524		RBBP4	4	Enables histone binding activity and histone deacetylase binding activity. Contributes to ATP-dependent activity, acting on DNA. Involved in DNA replication-dependent chromati
PRRC1_HUMAN	0.117236	0.895057	0.0895874		PRRC1	4	Predicted to enable identical protein binding activity and protein kinase A regulatory subunit binding activity. Predicted to be located in Golgi apparatus. Predicted to be ac
RAB6A_HUMAN	0.210382	0.895203	0.089329		RAB6A	2	Enables several functions, including GTP binding activity; GTPase activity; and myosin V binding activity. Involved in Golgi vesicle transport; antigen processing and presenta
RAB2A_HUMAN	0.190173	0.895057	0.0893251		RAB2A	2	Enables GDP binding activity; GTP binding activity; and GTPase activity. Involved in Golgi organization. Located in extracellular exosome; lysosomal membrane; and nucleus.
SF3B1_HUMAN	0.443871	0.941069	0.0889289		SF3B1	8	Enables RNA binding activity and splicing factor binding activity. Involved in positive regulation of transcription by RNA polymerase III. Acts upstream of or within mRNA spli
LFG3_HUMAN	0.359828	0.929533	0.0889092		TMBIM1	8	Enables death receptor binding activity. Involved in negative regulation of Fas signaling pathway; negative regulation of extrinsic apoptotic signaling pathway via death domai
AATC_HUMAN	0.319396	0.927001	0.0888482		GOT1	5	Enables L-aspartate:2-oxoglutarate aminotransferase activity. Involved in aspartate catabolic process; cellular response to insulin stimulus; and response to glucocorticoid. L
RL14_HUMAN	0.238739	0.895203	0.0888154		RPL14	3	A structural constituent of ribosome. Involved in rRNA processing and ribosomal large subunit biogenesis. Located in extracellular exosome and membrane. Part of cytosolic larg
CORO7_HUMAN	0.386122	0.929533	0.0886392		CORO7	5	Enables actin binding activity. Involved in Golgi to endosome transport; actin filament polymerization; and positive regulation of hippo signaling. Located in trans-Golgi netw
DDX1_HUMAN	0.440463	0.939112	0.0884819		DDX1	2	Enables several functions, including helicase activity; poly(A) binding activity; and transcription coregulator activity. Involved in DNA duplex unwinding; nucleic acid metabo
COMT_HUMAN	0.316605	0.925883	0.0884712		COMT	2	Enables catechol O-methyltransferase activity. Involved in catecholamine catabolic process and methylation. Located in cytosol and intracellular membrane-bounded organelle. Im
MTAP_HUMAN	0.30754	0.920219	0.0884017		MTAP	4	Predicted to enable S-methyl-5-thioadenosine phosphorylase activity. Predicted to be involved in L-methionine salvage from methylthioadenosine. Predicted to act upstream of or
IKKB_HUMAN	0.206925	0.895203	0.0883208		IKBKB	9	Enables several functions, including IkappaB kinase activity; protein dimerization activity; and scaffold protein binding activity. Involved in several processes, including cy
UBP15_HUMAN	0.236119	0.895203	0.0881306		USP15	7	Enables several functions, including identical protein binding activity; peptidase activity; and ubiquitin modification-dependent histone binding activity. Involved in several
EGLN3_HUMAN	0.749424	0.973103	0.0881254		EGLN3	1	Enables peptidyl-proline 4-dioxygenase activity. Involved in apoptotic process; regulation of cell population proliferation; and response to hypoxia. Located in cytosol and nu
DTD1_HUMAN	0.420938	0.930957	0.0880813		DTD1	10	Enables DNA binding activity. Involved in DNA duplex unwinding. Predicted to be located in nucleus. Predicted to be active in cytoplasm.
THEM6_HUMAN	0.33298	0.929533	0.0880762		THEM6	8	Predicted to be located in extracellular region.
CHIP_HUMAN	0.272635	0.919015	0.0879978		STUB1	8	Enables several functions, including R-SMAD binding activity; enzyme binding activity; and heat shock protein binding activity. Involved in several processes, including positi
NNRE_HUMAN	0.277449	0.919421	0.087734		NAXE	3	Predicted to enable NADHX epimerase activity. Involved in several processes, including membrane raft distribution; negative regulation of angiogenesis; and regulation of chole
WASL_HUMAN	0.403453	0.929533	0.0877004		WASL	3	Predicted to enable identical protein binding activity and microtubule binding activity. Involved in several processes, including actin filament polymerization; negative regul
SLTM_HUMAN	0.206448	0.895203	0.0876183		SLTM	7	Enables RNA binding activity. Predicted to be involved in regulation of mRNA processing and regulation of transcription by RNA polymerase II. Located in nuclear body.
DNJC3_HUMAN	0.388399	0.929533	0.0875844		DNAJC3	6	Predicted to enable several functions, including misfolded protein binding activity; protein kinase inhibitor activity; and protein-folding chaperone binding activity. Involve
MGMT_HUMAN	0.356817	0.929533	0.087566		MGMT	6	Predicted to enable methylated-DNA-[protein]-cysteine S-methyltransferase activity. Involved in negative regulation of apoptotic process and positive regulation of double-stra
MBB1A_HUMAN	0.307609	0.920219	0.0874205		MYBBP1A	7	Enables RNA binding activity. Involved in several processes, including intrinsic apoptotic signaling pathway by p53 class mediator; positive regulation of anoikis; and positiv
ACTY_HUMAN	0.259419	0.908047	0.0873884		ACTR1B	5	Predicted to enable ATP binding activity. Located in centrosome and cytoplasm.
PTER_HUMAN	0.383261	0.929533	0.0873686		PTER	6	Predicted to enable hydrolase activity, acting on ester bonds and zinc ion binding activity. Involved in epithelial cell differentiation. Located in extracellular exosome.
EPMIP_HUMAN	0.36044	0.929533	0.0872686		EPM2AIP1	5	Enables identical protein binding activity. Predicted to be involved in positive regulation of glycogen biosynthetic process. Predicted to act upstream of or within response t
ASPC1_HUMAN	0.241269	0.895203	0.087222		ASPSCR1	9	Involved in positive regulation of protein modification process. Located in nucleoplasm and plasma membrane. Implicated in alveolar soft part sarcoma.
SL9A6_HUMAN	0.371907	0.929533	0.0871963		SLC9A6	8	Enables identical protein binding activity. Involved in establishment of cell polarity and regulation of intracellular pH. Acts upstream of or within axon extension and dendri
RAP2C_HUMAN	0.260725	0.908964	0.087129		RAP2C	5	Enables GDP binding activity; GTP binding activity; and transcription coactivator activity. Involved in establishment of endothelial intestinal barrier. Located in several cel
VATB2_HUMAN	0.329091	0.929533	0.0869861		ATP6V1B2	4	Predicted to enable proton-transporting ATPase activity, rotational mechanism. Predicted to be involved in vacuolar acidification. Located in apical plasma membrane and intrac
ROA0_HUMAN	0.314583	0.92534	0.0869467		HNRNPA0	4	Enables mRNA 3'-UTR AU-rich region binding activity and protein kinase binding activity. Predicted to be involved in 3'-UTR-mediated mRNA stabilization; inflammatory response;
XPP3_HUMAN	0.539469	0.943181	0.0869192		XPNPEP3	1	Enables manganese ion binding activity; metalloaminopeptidase activity; and protein homodimerization activity. Involved in proteolysis. Acts upstream of or within glomerular f
TRA2A_HUMAN	0.352808	0.929533	0.0865941		TRA2A	9	Enables RNA binding activity. Involved in mRNA splicing, via spliceosome. Located in nucleolus and nucleoplasm.
IGSF8_HUMAN	0.312144	0.923149	0.0864275		IGSF8	6	Predicted to act upstream of or within regulation of cell motility. Located in intracellular membrane-bounded organelle and membrane.
SEPT6_HUMAN	0.440728	0.939112	0.0864106		SEPTIN6	9	Predicted to enable GTPase activity and molecular adaptor activity. Predicted to be involved in cilium assembly and cytoskeleton-dependent cytokinesis. Located in sperm annulu
GOGA2_HUMAN	0.2517	0.902276	0.0864076		GOLGA2	9	Enables several functions, including identical protein binding activity; microtubule binding activity; and syntaxin binding activity. Involved in several processes, including
KAPCB_HUMAN	0.304726	0.919421	0.0862187		PRKACB	8	Enables several functions, including ATP binding activity; cAMP-dependent protein kinase activity; and magnesium ion binding activity. Involved in negative regulation of TORC1
IMPCT_HUMAN	0.318559	0.927001	0.0861236		IMPACT	9	Predicted to enable protein sequestering activity. Predicted to be involved in several processes, including GCN2-mediated signaling; negative regulation of nitrogen compound m
PAR12_HUMAN	0.379481	0.929533	0.086087		PARP12	7	Enables NAD+-protein ADP-ribosyltransferase activity. Predicted to be active in nucleus.
MTMR6_HUMAN	0.203247	0.895203	0.0860547		MTMR6	8	Enables phosphatidylinositol-3,5-bisphosphate phosphatase activity and phosphatidylinositol-3-phosphate phosphatase activity. Involved in phosphatidylinositol dephosphorylatio
PEA15_HUMAN	0.472105	0.943181	0.0860546		PEA15	3	Involved in negative regulation of extrinsic apoptotic signaling pathway via death domain receptors and negative regulation of glucose import. Located in cytosol and nucleopla
GDIB_HUMAN	0.515666	0.943181	0.0859931		GDI2	3	Enables RNA binding activity. Involved in negative regulation of cilium assembly and negative regulation of protein localization to cilium. Located in extracellular exosome an
AT2A3_HUMAN	0.454614	0.942341	0.0859836		ATP2A3	6	Enables several functions, including calcium-dependent ATPase activity; cysteine-type endopeptidase activator activity involved in apoptotic process; and transmembrane transpo
CH3L1_HUMAN	0.506007	0.943181	0.0858654		CHI3L1	9	Enables chitin binding activity. Involved in several processes, including positive regulation of intracellular signal transduction; response to interleukin-1; and response to
VKOR1_HUMAN	0.377509	0.929533	0.0858505		VKORC1	5	Enables vitamin-K-epoxide reductase (warfarin-insensitive) activity and vitamin-K-epoxide reductase (warfarin-sensitive) activity. Involved in blood coagulation; vitamin K met
GRN_HUMAN	0.534615	0.943181	0.0858068		GRN	2	Enables protein-folding chaperone binding activity. Involved in several processes, including lysosomal lumen acidification; negative regulation of respiratory burst involved i
LIMC1_HUMAN	0.459954	0.94292	0.0857926		LIMCH1	6	Enables myosin II head/neck binding activity. Involved in several processes, including cytoplasmic actin-based contraction involved in cell motility; positive regulation of st
CFAI_HUMAN	0.500032	0.943181	0.0857625		CFI	7	Predicted to enable serine-type endopeptidase activity. Predicted to be involved in complement activation, classical pathway; innate immune response; and proteolysis. Located
SF3A3_HUMAN	0.341575	0.929533	0.0855773		SF3A3	5	Enables RNA binding activity. Involved in U2-type prespliceosome assembly. Located in U2-type spliceosomal complex and nuclear speck. Part of U2 snRNP; U2-type precatalytic sp
BCAR1_HUMAN	0.280475	0.919421	0.0855418		BCAR1	9	Enables protein kinase binding activity. Involved in several processes, including cell surface receptor signaling pathway; cellular response to hepatocyte growth factor stimul
RAB1B_HUMAN	0.358101	0.929533	0.0855173		RAB1B	4	Enables GTP binding activity. Involved in several processes, including endoplasmic reticulum to Golgi vesicle-mediated transport; positive regulation of glycoprotein metabolic
THTR_HUMAN	0.350996	0.929533	0.0854474		TST	9	Enables 5S rRNA binding activity. Involved in epithelial cell differentiation and rRNA import into mitochondrion. Located in mitochondrion.
AAAT_HUMAN	0.416828	0.930957	0.0854345		SLC1A5	10	Enables L-glutamine transmembrane transporter activity and antiporter activity. Involved in erythrocyte differentiation; glutamine transport; and protein homotrimerization. Lo
MIRO1_HUMAN	0.34748	0.929533	0.0853035		RHOT1	5	Predicted to enable GTP binding activity and GTPase activity. Involved in several processes, including mitochondrial outer membrane permeabilization; mitochondrion transport a
LRP8_HUMAN	0.605484	0.953415	0.0852343		LRP8	1	Enables very-low-density lipoprotein particle receptor activity. Involved in endocytosis. Located in caveola. Part of receptor complex. Implicated in Alzheimer's disease; coro
ANXA1_HUMAN	0.351459	0.929533	0.0849944		ANXA1	1	Enables several functions, including calcium-dependent phospholipid binding activity; calcium-dependent protein binding activity; and phospholipase A2 inhibitor activity. Invo
FLOT1_HUMAN	0.341655	0.929533	0.084929		FLOT1	2	Enables protease binding activity. Involved in several processes, including positive regulation of cell-cell adhesion; positive regulation of cellular component organization;
HSP7C_HUMAN	0.530798	0.943181	0.0849156		HSPA8	1	Enables several functions, including ATP binding activity; ATP-dependent protein disaggregase activity; and C3HC4-type RING finger domain binding activity. Involved in several
ACSS3_HUMAN	0.155174	0.895057	0.0847663		ACSS3	10	Enables propionate-CoA ligase activity. Predicted to be involved in ketone body biosynthetic process. Located in mitochondrial matrix.
RCC2_HUMAN	0.434097	0.938088	0.0845775		RCC2	6	Enables enzyme binding activity; microtubule binding activity; and protein domain specific binding activity. Involved in several processes, including chromosome passenger comp
1433T_HUMAN	0.340636	0.929533	0.0843458		YWHAQ	2	Enables identical protein binding activity. Involved in negative regulation of DNA-templated transcription. Located in cytoplasm. Part of protein-containing complex.
SPRC_HUMAN	0.371363	0.929533	0.0842043		SPARC	8	Enables calcium ion binding activity and collagen binding activity. Involved in several processes, including negative regulation of angiogenesis; negative regulation of endoth
ACAD8_HUMAN	0.209138	0.895203	0.0841065		ACAD8	9	Predicted to enable acyl-CoA dehydrogenase activity. Predicted to be involved in lipid metabolic process. Predicted to be located in mitochondrial matrix.
NSF1C_HUMAN	0.224362	0.895203	0.0840337		NSFL1C	3	Predicted to enable ubiquitin binding activity. Involved in establishment of mitotic spindle orientation; negative regulation of protein localization to centrosome; and positi
PP2BB_HUMAN	0.353629	0.929533	0.0839972		PPP3CB	9	Enables several functions, including calmodulin binding activity; calmodulin-dependent protein phosphatase activity; and protein phosphatase 2B binding activity. Involved in s
UBL4A_HUMAN	0.220993	0.895203	0.0839815		UBL4A	9	Enables protein-folding chaperone binding activity. Involved in establishment of protein localization to membrane; regulation of protein stability; and ubiquitin-dependent pro
PARP9_HUMAN	0.22611	0.895203	0.0838715		PARP9	5	Enables several functions, including ADP-D-ribose binding activity; STAT family protein binding activity; and pentosyltransferase activity. Involved in several processes, incl
DDX27_HUMAN	0.37864	0.929533	0.0837889		DDX27	8	Enables RNA binding activity. Involved in rRNA processing. Located in chromosome and nucleolus.
VAV_HUMAN	0.295127	0.919421	0.0837606		VAV1	8	Enables guanyl-nucleotide exchange factor activity and phosphotyrosine residue binding activity. Involved in regulation of cell size. Predicted to be located in cytosol and pl
CHM2A_HUMAN	0.397679	0.929533	0.083512		CHMP2A	2	Enables phosphatidylcholine binding activity and protein domain specific binding activity. Involved in several processes, including mitotic nuclear division; protein-containin
PUR2_HUMAN	0.370073	0.929533	0.0834473		GART	4	Enables phosphoribosylformylglycinamidine cyclo-ligase activity and phosphoribosylglycinamide formyltransferase activity. Involved in purine ribonucleoside monophosphate biosy
T22D4_HUMAN	0.226003	0.895203	0.0834094		TSC22D4	10	Predicted to be involved in several processes, including glucose homeostasis; negative regulation of transcription by RNA polymerase II; and neuron projection extension. Predi
NUBP2_HUMAN	0.298407	0.919421	0.0832436		NUBP2	9	Predicted to enable iron-sulfur cluster binding activity. Predicted to be involved in iron-sulfur cluster assembly. Predicted to be located in several cellular components, inc
CD2B2_HUMAN	0.10328	0.895057	0.0832339		CD2BP2	9	Enables ribonucleoprotein complex binding activity. Predicted to be involved in RNA splicing and mRNA processing. Located in cytosol; fibrillar center; and nucleoplasm. Part o
CYTL1_HUMAN	0.412875	0.930957	0.0832286		CYTL1	5	Predicted to enable signaling receptor binding activity. Predicted to be involved in positive regulation of transcription by RNA polymerase II. Predicted to act upstream of or
F234A_HUMAN	0.396403	0.929533	0.0832144		FAM234A	10	Located in cell surface.
P66A_HUMAN	0.303847	0.919421	0.0832025		GATAD2A	9	Enables protein-macromolecule adaptor activity. Involved in chromatin remodeling and negative regulation of DNA-templated transcription. Located in nucleoplasm. Part of NuRD c
CSN5_HUMAN	0.469566	0.943181	0.0831855		COPS5	10	Enables metal-dependent deubiquitinase activity. Involved in several processes, including exosomal secretion; positive regulation of transcription by RNA polymerase II; and re
SPHM_HUMAN	0.445318	0.9417	0.0831818		SGSH	9	Enables N-sulfoglucosamine sulfohydrolase activity. Involved in glycosaminoglycan catabolic process and heparan sulfate proteoglycan catabolic process. Located in lysosome. Im
TTC38_HUMAN	0.368637	0.929533	0.0831223		TTC38	10	Located in extracellular exosome.
ANM1_HUMAN	0.298063	0.919421	0.0829195		PRMT1	4	Enables several functions, including S-adenosyl-L-methionine binding activity; methyl-CpG binding activity; and protein-arginine N-methyltransferase activity. Involved in seve
HLAF_HUMAN	0.30348	0.919421	0.082823		HLA-F	8	Enables several functions, including 14-3-3 protein binding activity; TAP binding activity; and beta-2-microglobulin binding activity. Involved in antigen processing and prese
FAF1_HUMAN	0.379338	0.929533	0.0828229		FAF1	10	Enables several functions, including NF-kappaB binding activity; enzyme binding activity; and ubiquitin binding activity. Involved in positive regulation of DNA replication; p
FGD4_HUMAN	0.266746	0.911235	0.0826741		FGD4	9	Predicted to enable guanyl-nucleotide exchange factor activity and small GTPase binding activity. Predicted to be involved in actin cytoskeleton organization; filopodium assem
SSRG_HUMAN	0.169235	0.895057	0.0826343		SSR3	7	Predicted to be involved in SRP-dependent cotranslational protein targeting to membrane. Predicted to be located in endoplasmic reticulum membrane. Predicted to be active in e
K2C1B_HUMAN	0.627468	0.954928	0.082359		KRT77	5	Predicted to be a structural constituent of skin epidermis. Predicted to be involved in intermediate filament organization and keratinization. Located in cytoskeleton.
CAH3_HUMAN	0.607801	0.953744	0.0823544		CA3	3	Enables carbonate dehydratase activity. Predicted to be involved in one-carbon metabolic process. Predicted to act upstream of or within response to bacterium. Is active in cy
ALG2_HUMAN	0.414514	0.930957	0.0822775		ALG2	10	Enables alpha-1,3-mannosyltransferase activity; calcium-dependent protein binding activity; and protein heterodimerization activity. Involved in dolichol-linked oligosaccharid
LGUL_HUMAN	0.485077	0.943181	0.0822546		GLO1	2	Enables lactoylglutathione lyase activity and zinc ion binding activity. Involved in negative regulation of apoptotic process. Located in cytosol; nucleoplasm; and plasma memb
SNX3_HUMAN	0.302937	0.919421	0.0822327		SNX3	2	Enables phosphatidylinositol-3-phosphate binding activity; protein phosphatase binding activity; and retromer complex binding activity. Involved in several processes, includin
ARMC1_HUMAN	0.340732	0.929533	0.0822066		ARMC1	10	Predicted to enable metal ion binding activity. Involved in intracellular distribution of mitochondria. Located in cytosol and mitochondrion.
SPCS2_HUMAN	0.312015	0.923149	0.0821263		SPCS2	4	Predicted to enable peptidase activity. Involved in signal peptide processing. Located in signal peptidase complex.
ACY1_HUMAN	0.359109	0.929533	0.0821263		ACY1	10	Enables aminoacylase activity and identical protein binding activity. Predicted to be involved in amino acid metabolic process. Located in extracellular exosome.
RS9_HUMAN	0.254255	0.905007	0.0820154		RPS9	1	Enables translation regulator activity. A structural constituent of ribosome. Involved in positive regulation of cell population proliferation; ribosomal small subunit biogene
CRYL1_HUMAN	0.332303	0.929533	0.0818547		CRYL1	6	Enables L-gulonate 3-dehydrogenase activity; NAD+ binding activity; and protein homodimerization activity. Predicted to be involved in fatty acid metabolic process and glucuro
ARVC_HUMAN	0.341157	0.929533	0.0817575		ARVCF	7	Enables cadherin binding activity. Involved in RNA splicing. Located in adherens junction; cytoplasm; and nucleus. Part of messenger ribonucleoprotein complex. Implicated in D
LC7L3_HUMAN	0.375972	0.929533	0.0817057		LUC7L3	10	Enables mRNA binding activity. Involved in RNA splicing. Located in nuclear speck.
GAS6_HUMAN	0.737513	0.972752	0.0816794		GAS6	4	Enables several functions, including cysteine-type endopeptidase inhibitor activity involved in apoptotic process; phosphatidylserine binding activity; and signaling receptor
TPA_HUMAN	0.450112	0.942341	0.0816675		PLAT	9	Enables phosphoprotein binding activity; serine-type endopeptidase activity; and signaling receptor binding activity. Involved in negative regulation of proteolysis and plasmi
SUN2_HUMAN	0.310308	0.921393	0.081536		SUN2	2	Enables cytoskeleton-nuclear membrane anchor activity; identical protein binding activity; and lamin binding activity. Involved in nuclear matrix anchoring at nuclear membrane
SRS10_HUMAN	0.213249	0.895203	0.0815186		SRSF10	4	Enables RNA binding activity. Involved in mRNA splice site recognition and negative regulation of mRNA splicing, via spliceosome. Located in nuclear speck. Biomarker of macula
PPOX_HUMAN	0.140815	0.895057	0.0811234		PPOX	9	Enables oxygen-dependent protoporphyrinogen oxidase activity. Involved in heme biosynthetic process. Located in mitochondrial membrane. Implicated in variegate porphyria.
CLIP2_HUMAN	0.252369	0.90297	0.0810841		CLIP2	6	Predicted to enable microtubule plus-end binding activity. Predicted to be involved in cytoplasmic microtubule organization. Predicted to be located in cytoplasmic microtubule
TBCA_HUMAN	0.360285	0.929533	0.0810455		TBCA	5	Enables RNA binding activity. Predicted to be involved in protein folding and tubulin complex assembly. Located in microtubule cytoskeleton and nucleolus.
NECP2_HUMAN	0.402818	0.929533	0.0810334		NECAP2	4	Predicted to be involved in endocytosis. Predicted to be located in clathrin-coated pit. Predicted to be part of clathrin vesicle coat.
PSD11_HUMAN	0.295108	0.919421	0.0810268		PSMD11	4	Predicted to enable structural molecule activity. Involved in proteasome assembly; stem cell differentiation; and ubiquitin-dependent protein catabolic process. Located in mem
NEUA_HUMAN	0.188086	0.895057	0.0810052		CMAS	7	Predicted to enable N-acylneuraminate cytidylyltransferase activity. Predicted to be involved in N-acetylneuraminate metabolic process. Located in membrane and nucleus.
UBA6_HUMAN	0.317627	0.926487	0.0810007		UBA6	8	Enables FAT10 activating enzyme activity. Involved in protein ubiquitination and ubiquitin-dependent protein catabolic process. Located in cytoplasm.
RPAC1_HUMAN	0.392539	0.929533	0.0808885		POLR1C	8	Predicted to enable DNA-directed 5'-3' RNA polymerase activity. Predicted to contribute to RNA polymerase I activity and RNA polymerase III activity. Predicted to be involved
KGUA_HUMAN	0.299484	0.919421	0.0808067		GUK1	4	Enables guanylate kinase activity. Involved in dGDP biosynthetic process and xenobiotic metabolic process. Predicted to be located in photoreceptor inner segment. Predicted to
IFIT3_HUMAN	0.394944	0.929533	0.0807291		IFIT3	7	Enables identical protein binding activity. Involved in antiviral innate immune response; negative regulation of apoptotic process; and negative regulation of cell population
LSM6_HUMAN	0.365985	0.929533	0.0806784		LSM6	6	Enables protein heterodimerization activity. Involved in mRNA splicing, via spliceosome. Acts upstream of or within mRNA catabolic process. Located in cytoplasm and nucleus. P
PHC3_HUMAN	0.167457	0.895057	0.0806267		PHC3	10	Predicted to enable chromatin binding activity and histone binding activity. Predicted to be involved in negative regulation of DNA-templated transcription. Located in nucleop
GREM2_HUMAN	0.665033	0.960555	0.080551		GREM2	6	Predicted to enable BMP binding activity; heparin binding activity; and receptor ligand activity. Predicted to be involved in several processes, including cytokine-mediated si
IF5_HUMAN	0.343046	0.929533	0.0804666		EIF5	4	Enables RNA binding activity and cadherin binding activity. Involved in regulation of translational initiation and ribosome assembly. Located in cytosol and plasma membrane.
AKT3_HUMAN	0.400432	0.929533	0.0804274		AKT3	6	Enables ATP binding activity and protein serine/threonine kinase activity. Involved in several processes, including negative regulation of cellular senescence; positive regula
NAGK_HUMAN	0.389595	0.929533	0.0803996		NAGK	2	Enables N-acetylglucosamine kinase activity and muramyl dipeptide kinase activity. Involved in defense response to bacterium; positive regulation of nucleotide-binding activit
A4GAT_HUMAN	0.641265	0.957145	0.0803471		A4GALT	4	Enables galactosyltransferase activity. Acts upstream of or within plasma membrane organization. Located in membrane.
DTX3L_HUMAN	0.173708	0.895057	0.0802664		DTX3L	9	Enables several functions, including STAT family protein binding activity; protein ADP-ribosyltransferase-substrate adaptor activity; and ubiquitin-like protein ligase binding
EFR3A_HUMAN	0.231335	0.895203	0.0802188		EFR3A	6	Involved in protein localization to plasma membrane. Located in cytosol and plasma membrane.
AP2M1_HUMAN	0.264877	0.910006	0.0801516		AP2M1	4	Enables signal sequence binding activity and transmembrane transporter binding activity. Involved in several processes, including endocytosis; negative regulation of protein l
F13B_HUMAN	0.508875	0.943181	0.080065		F13B	9	Involved in blood coagulation, fibrin clot formation. Predicted to be located in extracellular region.
EPB41_HUMAN	0.65847	0.959785	0.0800111		EPB41	7	Enables 1-phosphatidylinositol binding activity and phosphoprotein binding activity. A structural constituent of cytoskeleton. Involved in positive regulation of protein local
UCHL5_HUMAN	0.162855	0.895057	0.0799985		UCHL5	9	Enables cysteine-type deubiquitinase activity; endopeptidase inhibitor activity; and proteasome binding activity. Involved in several processes, including negative regulation
CARL1_HUMAN	0.258128	0.906601	0.0797422		CARMIL1	8	Involved in several processes, including actin filament network formation; plasma membrane bounded cell projection organization; and positive regulation of cellular component
CX7A1_HUMAN	0.589269	0.952975	0.0795988		COX7A1	2	Predicted to enable cytochrome-c oxidase activity. Predicted to be involved in mitochondrial respirasome assembly and regulation of oxidative phosphorylation. Predicted to be
CQ058_HUMAN	0.621913	0.954928	0.0795603		C17orf58	5	Located in collagen-containing extracellular matrix.
GCP60_HUMAN	0.394302	0.929533	0.0794915		ACBD3	10	Enables protein kinase A regulatory subunit binding activity. Predicted to be involved in steroid biosynthetic process. Located in Golgi membrane.
ZFPL1_HUMAN	0.290905	0.919421	0.0794822		ZFPL1	7	Predicted to enable zinc ion binding activity. Predicted to be involved in vesicle-mediated transport. Located in Golgi apparatus.
HYI_HUMAN	0.599628	0.952975	0.0793104		HYI	3	Predicted to enable hydroxypyruvate isomerase activity. Predicted to be involved in glyoxylate metabolic process.
IL18_HUMAN	0.523688	0.943181	0.0792368		IL18	9	Enables cytokine activity and interleukin-18 receptor binding activity. Involved in several processes, including interleukin-18-mediated signaling pathway; positive regulation
SYNE2_HUMAN	0.402319	0.929533	0.0791869		SYNE2	10	Enables cytoskeleton-nuclear membrane anchor activity. Involved in centrosome localization and nuclear migration. Located in several cellular components, including cell projec
TMED4_HUMAN	0.389252	0.929533	0.0790885		TMED4	3	Involved in positive regulation of canonical NF-kappaB signal transduction. Predicted to be located in endoplasmic reticulum membrane. Predicted to be active in several cellul
SWP70_HUMAN	0.312779	0.923149	0.0789963		SWAP70	6	Enables cadherin binding activity. Predicted to be involved in regulation of small GTPase mediated signal transduction. Predicted to act upstream of or within isotype switchin
UN93B_HUMAN	0.369366	0.929533	0.0788152		UNC93B1	7	Enables Toll-like receptor binding activity. Involved in toll-like receptor 3 signaling pathway; toll-like receptor 7 signaling pathway; and toll-like receptor 9 signaling pat
CPT1A_HUMAN	0.325646	0.929533	0.0787514		CPT1A	8	Enables carnitine O-palmitoyltransferase activity. Involved in carnitine metabolic process; epithelial cell differentiation; and long-chain fatty acid metabolic process. Locat
DHSO_HUMAN	0.478823	0.943181	0.0787488		SORD	4	Enables several functions, including L-iditol 2-dehydrogenase activity; NAD binding activity; and zinc ion binding activity. Involved in L-xylitol catabolic process; fructose
RS18_HUMAN	0.24453	0.895437	0.0786491		RPS18	2	A structural constituent of ribosome. Predicted to be involved in cytoplasmic translation. Located in cytosol and nucleus. Part of cytosolic small ribosomal subunit. Is active
HNRH1_HUMAN	0.318173	0.927001	0.078567		HNRNPH1	1	Enables RNA binding activity and identical protein binding activity. Involved in regulation of RNA splicing. Located in cytosol and nucleoplasm. Part of catalytic step 2 splic
RS13_HUMAN	0.243879	0.895203	0.0784751		RPS13	1	Enables mRNA 5'-UTR binding activity. A structural constituent of ribosome. Involved in negative regulation of RNA splicing and ribosomal small subunit biogenesis. Located in
VPP1_HUMAN	0.288716	0.919421	0.0784361		ATP6V0A1	5	Enables ATPase binding activity. Involved in regulation of macroautophagy. Located in several cellular components, including Golgi apparatus; cytosol; and nuclear speck. Impli
CDC42_HUMAN	0.473086	0.943181	0.0784208		CDC42	2	Enables several functions, including GBD domain binding activity; GTP binding activity; and enzyme binding activity. Involved in several processes, including cell surface rece
PUS1_HUMAN	0.656087	0.959785	0.0782645		PUS1	6	Enables pseudouridine synthase activity; steroid receptor RNA activator RNA binding activity; and tRNA binding activity. Involved in mRNA pseudouridine synthesis and tRNA pseu
AKA12_HUMAN	0.41646	0.930957	0.0780652		AKAP12	6	Enables adenylate cyclase binding activity. Involved in adenylate cyclase-inhibiting G protein-coupled receptor signaling pathway and regulation of protein kinase A signaling.
DOCK5_HUMAN	0.273076	0.919147	0.0780638		DOCK5	5	Predicted to enable guanyl-nucleotide exchange factor activity and small GTPase binding activity. Involved in negative regulation of vascular associated smooth muscle contract
EZRI_HUMAN	0.323044	0.929533	0.0780541		EZR	2	Enables several functions, including ATPase binding activity; cytoskeletal protein binding activity; and protein kinase A binding activity. Involved in several processes, incl
CLCA_HUMAN	0.227545	0.895203	0.0780507		CLTA	1	Enables clathrin heavy chain binding activity. Involved in clathrin coat assembly. Located in membrane. Part of clathrin complex.
TCTP_HUMAN	0.481545	0.943181	0.0778071		TPT1	6	Enables calcium ion binding activity. Involved in response to virus. Acts upstream of or within negative regulation of intrinsic apoptotic signaling pathway in response to DNA
PRUN2_HUMAN	0.477287	0.943181	0.0778018		PRUNE2	8	Predicted to enable metal ion binding activity and pyrophosphatase activity. Predicted to be involved in apoptotic process. Located in cytosol.
MYO1E_HUMAN	0.391045	0.929533	0.0777392		MYO1E	8	Enables several functions, including ATP hydrolysis activity; actin filament binding activity; and calmodulin binding activity. Involved in endocytosis. Located in cytoskeleto
DYST_HUMAN	0.453005	0.942341	0.0777039		DST	9	Enables integrin binding activity; microtubule plus-end binding activity; and protein homodimerization activity. Involved in several processes, including cytoskeleton organiza
CYRIA_HUMAN	0.150905	0.895057	0.0776212		CYRIA	10	Predicted to enable small GTPase binding activity. Predicted to be involved in regulation of actin filament polymerization. Predicted to be located in membrane.
INP4B_HUMAN	0.30609	0.919421	0.077545		INPP4B	10	Predicted to enable lipid binding activity; phosphatidylinositol trisphosphate phosphatase activity; and phosphatidylinositol-3,4-bisphosphate 4-phosphatase activity. Predicte
RAN_HUMAN	0.348088	0.929533	0.0775094		RAN	2	Enables several functions, including G protein activity; guanyl ribonucleotide binding activity; and magnesium ion binding activity. Contributes to pre-miRNA binding activity.
AL3A2_HUMAN	0.33191	0.929533	0.0773934		ALDH3A2	4	Enables aldehyde dehydrogenase (NAD+) activity; long-chain-alcohol oxidase activity; and protein homodimerization activity. Involved in several processes, including hexadecana
PRKDC_HUMAN	0.325409	0.929533	0.0772089		PRKDC	4	Enables several functions, including DNA-dependent protein kinase activity; RNA polymerase II-specific DNA-binding transcription factor binding activity; and nucleic acid bind
S23IP_HUMAN	0.395668	0.929533	0.0771758		SEC23IP	5	Enables RNA binding activity. Predicted to be involved in Golgi organization and intracellular protein transport. Predicted to act upstream of or within acrosome assembly and
1433S_HUMAN	0.621621	0.954928	0.0771413		SFN	1	Enables identical protein binding activity. Involved in intrinsic apoptotic signaling pathway in response to DNA damage and release of cytochrome c from mitochondria. Located
PTGR2_HUMAN	0.439161	0.939112	0.0771391		PTGR2	10	Enables 15-oxoprostaglandin 13-oxidase activity. Involved in prostaglandin metabolic process. Predicted to be located in cytoplasm.
EXOC8_HUMAN	0.401515	0.929533	0.0770251		EXOC8	6	Enables phosphatidylinositol binding activity and small GTPase binding activity. Involved in endosome organization and extracellular matrix disassembly. Acts upstream of or wi
LAG3_HUMAN	0.435042	0.93829	0.0769881		LAG3	10	Enables MHC class II protein binding activity. Predicted to be involved in several processes, including cell surface receptor signaling pathway; negative regulation of regulat
NENF_HUMAN	0.219583	0.895203	0.0769794		NENF	4	Predicted to enable growth factor activity and metal ion binding activity. Predicted to be involved in negative regulation of appetite. Predicted to act upstream of or within
F16P1_HUMAN	0.586986	0.952888	0.0769626		FBP1	9	Enables several functions, including cation binding activity; fructose 1,6-bisphosphate 1-phosphatase activity; and identical protein binding activity. Involved in several pro
C102A_HUMAN	0.335036	0.929533	0.0769534		CCDC102A	7	Predicted to be part of myosin complex.
PA2G4_HUMAN	0.326258	0.929533	0.0767884		PA2G4	7	Enables nucleic acid binding activity; transcription corepressor activity; and ubiquitin protein ligase binding activity. Acts upstream of or within negative regulation of DNA
GALT1_HUMAN	0.467854	0.943181	0.0767012		GALNT1	9	Enables manganese ion binding activity and polypeptide N-acetylgalactosaminyltransferase activity. Involved in protein O-linked glycosylation via serine and protein O-linked g
RAB34_HUMAN	0.320168	0.928507	0.0766917		RAB34	9	Enables GTP-dependent protein binding activity and small GTPase binding activity. Involved in several processes, including Golgi to plasma membrane protein transport; lysosome
AL1L2_HUMAN	0.377273	0.929533	0.0766914		ALDH1L2	7	Enables formyltetrahydrofolate dehydrogenase activity. Involved in 10-formyltetrahydrofolate catabolic process and NADPH regeneration. Located in mitochondrion and nucleoplasm
TLN2_HUMAN	0.325454	0.929533	0.0766443		TLN2	4	Predicted to enable integrin binding activity. Predicted to be involved in cell-cell adhesion. Located in focal adhesion.
COPA_HUMAN	0.257912	0.906601	0.07635		COPA	2	Predicted to enable mRNA binding activity. Acts upstream of or within pancreatic juice secretion. Located in cytoplasm; extracellular space; and growth cone. Part of COPI vesi
PYRG1_HUMAN	0.42312	0.932395	0.0763381		CTPS1	6	Enables CTP synthase activity and identical protein binding activity. Involved in B cell proliferation; CTP biosynthetic process; and T cell proliferation. Located in cytoophi
HMHA1_HUMAN	0.465269	0.943181	0.0762163		ARHGAP45	5	Predicted to enable GTPase activator activity. Predicted to be involved in regulation of small GTPase mediated signal transduction. Located in cytosol and plasma membrane.
MYADM_HUMAN	0.53711	0.943181	0.0761695		MYADM	2	Involved in several processes, including negative regulation of macromolecule metabolic process; negative regulation of protein kinase C signaling; and positive regulation of
NUMA1_HUMAN	0.361781	0.929533	0.0761571		NUMA1	7	Enables several functions, including disordered domain specific binding activity; dynein complex binding activity; and microtubule binding activity. Involved in several proces
SELM_HUMAN	0.402141	0.929533	0.0757006		SELENOM	3	Predicted to enable oxidoreductase activity. Predicted to act upstream of or within several processes, including adipose tissue development; corticosterone secretion; and resp
CARM1_HUMAN	0.314447	0.92534	0.0756702		CARM1	8	Enables DNA-binding transcription factor binding activity; protein-arginine N-methyltransferase activity; and transcription coactivator activity. Involved in positive regulati
GOLI4_HUMAN	0.417866	0.930957	0.0755767		GOLIM4	7	Located in Golgi apparatus and membrane.
3HAO_HUMAN	0.554094	0.943181	0.0754692		HAAO	3	Enables 3-hydroxyanthranilate 3,4-dioxygenase activity and ferrous iron binding activity. Involved in several processes, including pyridine-containing compound biosynthetic pr
XPP1_HUMAN	0.460113	0.94292	0.0753745		XPNPEP1	8	Enables manganese ion binding activity; metalloaminopeptidase activity; and protein homodimerization activity. Involved in bradykinin catabolic process; negative regulation of
S12A4_HUMAN	0.309891	0.921393	0.0753395		SLC12A4	7	Enables ATP binding activity; potassium:chloride symporter activity; and protein kinase binding activity. Predicted to be involved in several processes, including chloride ion
PGFRB_HUMAN	0.312647	0.923149	0.0751818		PDGFRB	4	Enables several functions, including growth factor binding activity; platelet-derived growth factor beta-receptor activity; and platelet-derived growth factor receptor binding
GCN1_HUMAN	0.375542	0.929533	0.0749875		GCN1	8	Enables molecular adaptor activity and stalled ribosome sensor activity. Involved in rescue of stalled ribosome. Located in cytosol. Is active in cytosolic ribosome.
SEPT2_HUMAN	0.404257	0.929533	0.0748637		SEPTIN2	2	Enables identical protein binding activity. Predicted to be involved in several processes, including cilium assembly; regulation of exocytosis; and smoothened signaling pathwa
CLIC2_HUMAN	0.332906	0.929533	0.0747885		CLIC2	10	Enables glutathione peroxidase activity. Involved in regulation of release of sequestered calcium ion into cytosol by sarcoplasmic reticulum. Located in cytosol; nucleoplasm;
BAG6_HUMAN	0.353158	0.929533	0.0742744		BAG6	5	Enables several functions, including enzyme binding activity; identical protein binding activity; and misfolded protein binding activity. Involved in several processes, includ
PDXK_HUMAN	0.411639	0.930957	0.0742158		PDXK	4	Enables several functions, including anion binding activity; metal ion binding activity; and protein homodimerization activity. Involved in pyridoxal 5'-phosphate salvage. Loc
AFAD_HUMAN	0.166942	0.895057	0.0741784		AFDN	8	Enables actin filament binding activity and small GTPase binding activity. Involved in several processes, including bicellular tight junction assembly; establishment of endoth
WASC5_HUMAN	0.397263	0.929533	0.0741695		WASHC5	8	Predicted to be involved in several processes, including actin filament polymerization; endosome fission; and regulation of actin nucleation. Predicted to act upstream of or w
ACYP2_HUMAN	0.46857	0.943181	0.0741462		ACYP2	8	Enables identical protein binding activity. Predicted to be involved in phosphate-containing compound metabolic process.
TANC1_HUMAN	0.358158	0.929533	0.0740162		TANC1	7	Predicted to be involved in regulation of postsynapse organization. Predicted to act upstream of or within dendritic spine maintenance; myoblast fusion; and visual learning. P
CHRD_HUMAN	0.542453	0.943181	0.07394		CHRD	4	Predicted to enable BMP binding activity; heparin binding activity; and proteoglycan binding activity. Involved in several processes, including BMP signaling pathway; negative
UBAC1_HUMAN	0.381381	0.929533	0.0738275		UBAC1	6	Enables polyubiquitin modification-dependent protein binding activity and proteasome binding activity. Involved in protein maturation and protein ubiquitination. Located in Go
COMDA_HUMAN	0.341002	0.929533	0.0738171		COMMD10	9	Located in nucleoplasm.
HPBP1_HUMAN	0.400213	0.929533	0.0738108		HSPBP1	6	Enables molecular sequestering activity and ubiquitin protein ligase binding activity. Involved in positive regulation of proteasomal ubiquitin-dependent protein catabolic pro
ADA15_HUMAN	0.608511	0.954122	0.0737358		ADAM15	7	Enables SH3 domain binding activity; integrin binding activity; and metallopeptidase activity. Involved in several processes, including cellular response to phorbol 13-acetate
BAX_HUMAN	0.528489	0.943181	0.0737216		BAX	8	Enables several functions, including BH3 domain binding activity; channel activity; and protein dimerization activity. Involved in several processes, including apoptotic signa
SON_HUMAN	0.26039	0.908577	0.0736792		SON	7	Enables RNA binding activity. Involved in mRNA processing; negative regulation of apoptotic process; and regulation of mRNA splicing, via spliceosome. Located in nuclear speck
NPL4_HUMAN	0.308033	0.920219	0.0736508		NPLOC4	7	Predicted to enable ubiquitin binding activity and ubiquitin protein ligase binding activity. Predicted to contribute to K48-linked polyubiquitin modification-dependent protei
TRXR1_HUMAN	0.585831	0.952678	0.0735051		TXNRD1	2	Enables several functions, including FAD binding activity; NADPH peroxidase activity; and thioredoxin-disulfide reductase (NADP) activity. Predicted to be involved in cell red
CUL4B_HUMAN	0.379172	0.929533	0.0734733		CUL4B	9	Contributes to damaged DNA binding activity. Involved in UV-damage excision repair; protein ubiquitination; and ribosome biogenesis. Acts upstream of or within proteasomal pro
EMC3_HUMAN	0.49894	0.943181	0.0734638		EMC3	10	Contributes to membrane insertase activity. Involved in protein insertion into ER membrane by stop-transfer membrane-anchor sequence and tail-anchored membrane protein inserti
KTHY_HUMAN	0.3303	0.929533	0.0733926		DTYMK	6	Enables ATP binding activity and thymidylate kinase activity. Involved in dTDP biosynthetic process and thymidine biosynthetic process. Predicted to be located in cytosol. Pre
PPAC_HUMAN	0.345265	0.929533	0.0733024		ACP1	2	Enables acid phosphatase activity and protein tyrosine phosphatase activity. Located in cytoplasm and cytoplasmic side of plasma membrane. Implicated in several diseases, incl
SC24D_HUMAN	0.371038	0.929533	0.0732277		SEC24D	4	Enables SNARE binding activity and zinc ion binding activity. Involved in COPII-coated vesicle cargo loading. Located in intracellular membrane-bounded organelle. Part of COPI
AP2S1_HUMAN	0.216316	0.895203	0.0730936		AP2S1	2	Predicted to contribute to clathrin adaptor activity. Involved in synaptic vesicle endocytosis. Predicted to be located in cytoplasmic vesicle membrane; cytosol; and plasma me
PDIA6_HUMAN	0.452136	0.942341	0.0730264		PDIA6	2	Enables protein-disulfide reductase activity. Predicted to be involved in negative regulation of IRE1-mediated unfolded protein response and response to endoplasmic reticulum
TF2AA_HUMAN	0.448627	0.942341	0.0730176		GTF2A1	7	Enables several functions, including RNA polymerase II core promoter sequence-specific DNA binding activity; RNA polymerase II general transcription initiation factor activity
RAD21_HUMAN	0.324642	0.929533	0.0729996		RAD21	7	Predicted to enable chromatin binding activity. Involved in positive regulation of sister chromatid cohesion; protein localization to chromatin; and regulation of transcriptio
PI42C_HUMAN	0.316493	0.925883	0.0729249		PIP4K2C	5	Enables 1-phosphatidylinositol-4-phosphate 5-kinase activity and identical protein binding activity. Involved in 1-phosphatidyl-1D-myo-inositol 4,5-bisphosphate biosynthetic p
MIA2_HUMAN	0.43044	0.935799	0.0728519		MIA2	6	Enables cargo receptor activity. Involved in several processes, including endoplasmic reticulum to Golgi vesicle-mediated transport; protein localization to endoplasmic reticu
COMD2_HUMAN	0.560032	0.943181	0.0726159		COMMD2	5	Predicted to be located in cytoplasm.
NONO_HUMAN	0.417837	0.930957	0.0725951		NONO	2	Enables identical protein binding activity. Involved in activation of innate immune response and negative regulation of oxidative stress-induced neuron intrinsic apoptotic sig
CTBP2_HUMAN	0.400973	0.929533	0.0725691		CTBP2	10	Enables identical protein binding activity; protein kinase binding activity; and transcription corepressor binding activity. Acts upstream of or within positive regulation of
GIT2_HUMAN	0.28547	0.919421	0.0725508		GIT2	4	Predicted to enable GTPase activator activity and small GTPase binding activity. Predicted to be involved in several processes, including modulation of chemical synaptic trans
RBM39_HUMAN	0.393588	0.929533	0.0724865		RBM39	3	Enables RNA binding activity. Involved in regulation of mRNA splicing, via spliceosome. Located in centriolar satellite and nuclear speck. Part of protein-containing complex.
VP33B_HUMAN	0.271444	0.919015	0.0724292		VPS33B	8	Involved in several processes, including melanosome localization; skin morphogenesis; and vesicle organization. Acts upstream of or within collagen metabolic process and vesic
IF4G2_HUMAN	0.375421	0.929533	0.0723966		EIF4G2	6	Enables translation initiation factor activity. Involved in several processes, including negative regulation of autophagy; positive regulation of cell growth; and regulation o
SH3G1_HUMAN	0.490374	0.943181	0.0722777		SH3GL1	3	Enables identical protein binding activity. Predicted to be involved in synaptic vesicle uncoating. Located in cytosol. Implicated in acute myeloid leukemia and high grade gli
NIF3L_HUMAN	0.132837	0.895057	0.0722247		NIF3L1	10	Enables RNA polymerase II-specific DNA-binding transcription factor binding activity and identical protein binding activity. Involved in positive regulation of DNA-templated t
TADBP_HUMAN	0.419478	0.930957	0.0722037		TARDBP	6	Enables several functions, including identical protein binding activity; molecular condensate scaffold activity; and nucleic acid binding activity. Involved in several process
NHRF2_HUMAN	0.351661	0.929533	0.0722036		SLC9A3R2	6	None
SYCC_HUMAN	0.331214	0.929533	0.0721677		CARS1	5	Enables several functions, including ATP binding activity; cysteine-tRNA ligase activity; and protein homodimerization activity. Involved in cysteinyl-tRNA aminoacylation. Loc
RAB8B_HUMAN	0.36744	0.929533	0.0720658		RAB8B	2	Enables GDP binding activity and signaling receptor binding activity. Involved in antigen processing and presentation and protein import into peroxisome membrane. Located in p
EIF2A_HUMAN	0.451939	0.942341	0.0720522		EIF2A	10	Enables ribosome binding activity; tRNA binding activity; and translation initiation factor activity. Involved in regulation of translation; ribosome assembly; and translation
PRDX3_HUMAN	0.381599	0.929533	0.0720227		PRDX3	3	Enables several functions, including cysteine-type endopeptidase inhibitor activity involved in apoptotic process; identical protein binding activity; and thioredoxin peroxida
FIBP_HUMAN	0.249379	0.901629	0.0719737		FIBP	10	Enables fibroblast growth factor binding activity. Involved in platelet aggregation. Located in membrane and nuclear speck.
SNX2_HUMAN	0.345214	0.929533	0.0719573		SNX2	3	Enables protein dimerization activity and signaling receptor binding activity. Involved in lamellipodium morphogenesis and retrograde transport, endosome to Golgi. Located in
UBP14_HUMAN	0.363332	0.929533	0.0719384		USP14	3	Enables deubiquitinase activity; endopeptidase inhibitor activity; and proteasome binding activity. Involved in negative regulation of ER-associated ubiquitin-dependent protei
ACSF3_HUMAN	0.301666	0.919421	0.0719013		ACSF3	10	Enables malonyl-CoA synthetase activity and very long-chain fatty acid-CoA ligase activity. Involved in fatty acid biosynthetic process and malonate catabolic process. Located
SETMR_HUMAN	0.406127	0.929533	0.0718836		SETMAR	7	Enables several functions, including DNA binding activity; DNA topoisomerase binding activity; and histone H3 methyltransferase activity. Involved in several processes, includ
ARRD1_HUMAN	0.47987	0.943181	0.0714428		ARRDC1	8	Enables several functions, including arrestin family protein binding activity; ubiquitin ligase-substrate adaptor activity; and ubiquitin protein ligase binding activity. Invo
ANPRA_HUMAN	0.484424	0.943181	0.0714051		NPR1	8	Enables guanylate cyclase activity; natriuretic peptide receptor activity; and peptide hormone binding activity. Involved in cGMP biosynthetic process and receptor guanylyl cy
PRG4_HUMAN	0.621322	0.954928	0.0712962		PRG4	5	Predicted to enable polysaccharide binding activity and scavenger receptor activity. Predicted to be an extracellular matrix structural constituent conferring compression resi
LEAP2_HUMAN	0.420495	0.930957	0.0712415		LEAP2	6	Involved in antimicrobial humoral immune response mediated by antimicrobial peptide. Predicted to be located in extracellular region.
ICT1_HUMAN	0.32202	0.929322	0.0712306		MRPL58	10	Enables aminoacyl-tRNA hydrolase activity and translation release factor activity, codon nonspecific. Involved in mitochondrial translational termination and rescue of stalled
ZC3HF_HUMAN	0.276053	0.919421	0.0710965		ZC3H15	9	Enables RNA binding activity and cadherin binding activity. Predicted to be involved in cytoplasmic translation. Predicted to act upstream of or within cytokine-mediated signa
XRN2_HUMAN	0.459102	0.94259	0.0710722		XRN2	6	Enables exonuclease activity; identical protein binding activity; and transcription termination site sequence-specific DNA binding activity. Involved in spermatogenesis and te
CK068_HUMAN	0.330435	0.929533	0.0710268		C11orf68	4	Enables RNA binding activity.
PSA_HUMAN	0.366304	0.929533	0.0710115		NPEPPS	3	Enables aminopeptidase activity. Involved in cellular response to hypoxia. Located in cytosol.
NSD2_HUMAN	0.601037	0.952975	0.0709367		NSD2	4	Enables histone H3K36 methyltransferase activity. Predicted to be involved in regulation of DNA-templated transcription. Predicted to act upstream of or within several process
RL13A_HUMAN	0.388598	0.929533	0.0709071		RPL13A	2	A structural constituent of ribosome. Involved in cellular response to type II interferon and negative regulation of formation of translation preinitiation complex. Located in
PRAF3_HUMAN	0.34707	0.929533	0.0708513		ARL6IP5	1	Involved in several processes, including intrinsic apoptotic signaling pathway in response to oxidative stress; negative regulation of mitochondrial membrane potential; and po
PP4R1_HUMAN	0.422972	0.932395	0.0707659		PPP4R1	10	Predicted to enable protein phosphatase regulator activity. Predicted to contribute to phosphoprotein phosphatase activity. Predicted to be part of protein phosphatase 4 compl
WAC2A_HUMAN	0.286306	0.919421	0.0706163		WASHC2A	5	Predicted to enable phosphatidylinositol phosphate binding activity and retromer complex binding activity. Involved in protein localization to endosome. Located in cytosol and
STING_HUMAN	0.534622	0.943181	0.0706135		STING1	6	Enables several functions, including guanyl ribonucleotide binding activity; protein homodimerization activity; and signaling adaptor activity. Involved in several processes,
PLXA4_HUMAN	0.458332	0.942341	0.0705728		PLXNA4	10	Predicted to enable semaphorin receptor activity. Predicted to be involved in several processes, including positive regulation of axonogenesis; regulation of cell shape; and s
1433F_HUMAN	0.410854	0.930957	0.0705566		YWHAH	1	Enables several functions, including nuclear glucocorticoid receptor binding activity; protein heterodimerization activity; and transmembrane transporter binding activity. Inv
LGI1_HUMAN	0.523957	0.943181	0.0705248		LGI1	9	Enables signaling receptor binding activity. Involved in axon guidance and positive regulation of cell growth. Located in extracellular space. Implicated in familial temporal
LCN1_HUMAN	0.823266	0.990058	0.0703963		LCN1	3	Enables chloride ion binding activity; signaling receptor binding activity; and zinc ion binding activity. Involved in retina homeostasis. Located in extracellular space.
SMAD4_HUMAN	0.19321	0.895057	0.0703587		SMAD4	10	Enables several functions, including DNA-binding transcription activator activity, RNA polymerase II-specific; SMAD binding activity; and transcription coregulator binding act
HS90B_HUMAN	0.48521	0.943181	0.0703341		HSP90AB1	2	Enables several functions, including ATP binding activity; ATP-dependent protein binding activity; and enzyme binding activity. Involved in several processes, including positi
LIPA1_HUMAN	0.259867	0.908047	0.0703238		PPFIA1	9	Acts upstream of or within negative regulation of protein localization to plasma membrane and negative regulation of stress fiber assembly. Located in cytosol and focal adhesi
COR1A_HUMAN	0.747417	0.973103	0.070123		CORO1A	2	Enables cytoskeletal protein binding activity; phosphatidylinositol 3-kinase binding activity; and protein homodimerization activity. Involved in several processes, including
RENBP_HUMAN	0.420642	0.930957	0.0700059		RENBP	6	Enables N-acylglucosamine 2-epimerase activity; identical protein binding activity; and peptidase inhibitor activity. Predicted to be involved in N-acetylglucosamine metabolic
IBP2_HUMAN	0.544967	0.943181	0.0697027		IGFBP2	2	Enables insulin-like growth factor I binding activity. Involved in positive regulation of activated T cell proliferation. Located in extracellular space. Implicated in obesity
DHB12_HUMAN	0.419892	0.930957	0.0696792		HSD17B12	3	Enables long-chain-3-hydroxyacyl-CoA dehydrogenase activity; long-chain-fatty-acyl-CoA reductase activity; and very-long-chain 3-oxoacyl-CoA reductase activity. Predicted to b
DDB2_HUMAN	0.209344	0.895203	0.0696343		DDB2	6	Contributes to damaged DNA binding activity and ubiquitin-protein transferase activity. Involved in DNA repair and protein ubiquitination. Located in Cul4A-RING E3 ubiquitin l
PBIR1_HUMAN	0.36907	0.929533	0.0695387		PABIR1	10	Enables protein serine/threonine phosphatase inhibitor activity. Involved in mitotic G2/M transition checkpoint; positive regulation of cell growth; and positive regulation of
GMFB_HUMAN	0.414712	0.930957	0.0694333		GMFB	5	Predicted to enable Arp2/3 complex binding activity. Predicted to be involved in actin filament debranching and negative regulation of Arp2/3 complex-mediated actin nucleation
ARHGA_HUMAN	0.349042	0.929533	0.0694272		ARHGEF10	7	Enables guanyl-nucleotide exchange factor activity and kinesin binding activity. Involved in microtubule cytoskeleton organization; myelination in peripheral nervous system; a
CHSTC_HUMAN	0.544067	0.943181	0.0693863		CHST12	10	Enables chondroitin 4-sulfotransferase activity. Involved in chondroitin sulfate biosynthetic process and dermatan sulfate biosynthetic process. Located in membrane.
RAB21_HUMAN	0.340043	0.929533	0.0692428		RAB21	5	Enables GDP binding activity; GTP binding activity; and GTPase activity. Involved in anterograde axonal transport; protein stabilization; and regulation of vesicle-mediated tr
APEX1_HUMAN	0.497879	0.943181	0.0691774		APEX1	2	Enables several functions, including DNA binding activity; DNA nuclease activity; and phosphodiesterase activity, acting on 3'-phosphoglycolate-terminated DNA strands. Involve
BCL10_HUMAN	0.340311	0.929533	0.0691529		BCL10	10	Enables several functions, including NF-kappaB binding activity; enzyme binding activity; and identical protein binding activity. Contributes to kinase activator activity. Inv
CAB45_HUMAN	0.542354	0.943181	0.0691421		SDF4	8	Enables calcium ion binding activity. Involved in maintenance of synapse structure. Located in Golgi apparatus.
FARP1_HUMAN	0.571034	0.947149	0.0689462		FARP1	4	Predicted to enable guanyl-nucleotide exchange factor activity. Predicted to be involved in dendrite morphogenesis and synapse assembly. Predicted to be located in cytoplasmic
RAB1A_HUMAN	0.44197	0.940283	0.0688484		RAB1A	2	Enables GTPase activity. Involved in several processes, including COPII-coated vesicle cargo loading; growth hormone secretion; and positive regulation of macromolecule metabo
CEAM8_HUMAN	0.684181	0.960705	0.0688297		CEACAM8	9	Enables protein heterodimerization activity. Involved in heterophilic cell-cell adhesion via plasma membrane cell adhesion molecules. Located in cell surface and extracellular
RUSF1_HUMAN	0.358354	0.929533	0.0688107		RUSF1	7	Located in membrane.
PANK4_HUMAN	0.402147	0.929533	0.0687495		PANK4	7	Predicted to enable several functions, including ATP binding activity; metal ion binding activity; and pantothenate kinase activity. Predicted to be involved in coenzyme A bio
IDE_HUMAN	0.5363	0.943181	0.0686023		IDE	9	Enables several functions, including ATP binding activity; insulin binding activity; and protein homodimerization activity. Involved in several processes, including amyloid-be
BL1S2_HUMAN	0.302396	0.919421	0.0685783		BLOC1S2	9	Enables gamma-tubulin binding activity. Involved in several processes, including apoptotic signaling pathway; lysosome localization; and positive regulation of DNA-templated t
TM263_HUMAN	0.505786	0.943181	0.0685453		TMEM263	10	Predicted to be located in membrane.
SAFB2_HUMAN	0.298438	0.919421	0.0684648		SAFB2	7	Enables identical protein binding activity. Predicted to be involved in regulation of androgen receptor signaling pathway; regulation of mRNA processing; and regulation of tra
CSKI2_HUMAN	0.480444	0.943181	0.0684591		CASKIN2	9	Predicted to be located in cytoplasm.
MCRI1_HUMAN	0.320758	0.928507	0.0683593		MCRIP1	8	Involved in regulation of epithelial to mesenchymal transition. Located in cytoplasmic stress granule and nucleus.
CO3A1_HUMAN	0.727068	0.96855	0.0682692		COL3A1	1	Enables integrin binding activity; platelet-derived growth factor binding activity; and protease binding activity. An extracellular matrix structural constituent. Involved in
TXLNA_HUMAN	0.267972	0.913123	0.0681711		TXLNA	8	Predicted to enable syntaxin binding activity. Predicted to be involved in exocytosis. Predicted to act upstream of or within B cell activation. Located in cytoplasm.
TAP2_HUMAN	0.509563	0.943181	0.0681046		TAP2	4	Enables several functions, including ABC-type peptide antigen transporter activity; ATP binding activity; and TAP1 binding activity. Contributes to peptide transmembrane trans
SIAT2_HUMAN	0.5337	0.943181	0.0680916		ST6GAL2	6	Enables beta-galactoside alpha-2,6-sialyltransferase activity. Involved in oligosaccharide metabolic process. Predicted to be located in Golgi membrane. Predicted to be active
PLS4_HUMAN	0.513934	0.943181	0.0680285		PLSCR4	10	Enables CD4 receptor binding activity and enzyme binding activity. Predicted to be involved in plasma membrane phospholipid scrambling. Located in plasma membrane.
SNP23_HUMAN	0.564041	0.944997	0.068012		SNAP23	2	Enables syntaxin binding activity. Involved in histamine secretion by mast cell. Located in several cellular components, including adherens junction; nucleoplasm; and secretor
C1TC_HUMAN	0.400758	0.929533	0.0679767		MTHFD1	2	Enables formate-tetrahydrofolate ligase activity; methenyltetrahydrofolate cyclohydrolase activity; and methylenetetrahydrofolate dehydrogenase (NADP+) activity. Involved in c
STXB2_HUMAN	0.421354	0.930957	0.067962		STXBP2	9	Enables syntaxin-3 binding activity. Involved in leukocyte mediated cytotoxicity and neutrophil degranulation. Located in several cellular components, including cytolytic gran
HNRPR_HUMAN	0.295227	0.919421	0.0677758		HNRNPR	1	Enables RNA binding activity. Predicted to be involved in mRNA splicing, via spliceosome. Located in nucleoplasm. Part of catalytic step 2 spliceosome.
ANXA2_HUMAN	0.519821	0.943181	0.0677389		ANXA2	1	Enables several functions, including S100 protein binding activity; enzyme inhibitor activity; and phospholipid binding activity. Involved in several processes, including posi
RTL8C_HUMAN	0.424172	0.932992	0.0676356		RTL8C	10	Predicted to be located in plasma membrane.
BPNT1_HUMAN	0.360185	0.929533	0.067512		BPNT1	4	Predicted to enable 3'(2'),5'-bisphosphate nucleotidase activity. Predicted to be involved in 3'-phosphoadenosine 5'-phosphosulfate metabolic process and nervous system develo
CHM4A_HUMAN	0.352606	0.929533	0.0674076		CHMP4A	8	Enables ATPase binding activity and protein homodimerization activity. Involved in several processes, including midbody abscission; plasma membrane organization; and viral bud
KAD1_HUMAN	0.542102	0.943181	0.0672876		AK1	3	Enables adenylate kinase activity and nucleoside diphosphate kinase activity. Predicted to be involved in nucleobase-containing small molecule interconversion. Predicted to ac
NUP93_HUMAN	0.437076	0.938929	0.0672103		NUP93	8	A structural constituent of nuclear pore. Involved in SMAD protein signal transduction; nucleus organization; and positive regulation of SMAD protein signal transduction. Loca
NHRF1_HUMAN	0.484346	0.943181	0.0671678		SLC9A3R1	6	None
AGAP3_HUMAN	0.303281	0.919421	0.0671626		AGAP3	10	Predicted to enable GTPase activator activity; GTPase activity; and polyubiquitin modification-dependent protein binding activity. Predicted to act upstream of or within cellu
RAB5A_HUMAN	0.256732	0.905905	0.0671394		RAB5A	4	Enables GDP binding activity; GTP binding activity; and GTPase activity. Involved in several processes, including amyloid-beta clearance by transcytosis; early endosome to lat
CNPY2_HUMAN	0.372485	0.929533	0.0671368		CNPY2	6	Predicted to be active in endoplasmic reticulum.
EH1L1_HUMAN	0.400079	0.929533	0.0671075		EHBP1L1	3	Located in membrane.
STT3A_HUMAN	0.253094	0.90297	0.0670531		STT3A	2	Enables dolichyl-diphosphooligosaccharide-protein glycotransferase activity. Involved in co-translational protein modification and protein N-linked glycosylation via asparagin
PCNA_HUMAN	0.499011	0.943181	0.0668704		PCNA	5	Enables several functions, including DNA binding activity; MutLalpha complex binding activity; and enzyme binding activity. Involved in several processes, including DNA repair
RB22A_HUMAN	0.420097	0.930957	0.0668108		RAB22A	7	Enables GDP binding activity; GTP binding activity; and GTPase activity. Involved in endocytosis; endosome organization; and regulation of vesicle size. Located in early endos
ACSL1_HUMAN	0.546074	0.943181	0.0668108		ACSL1	8	Enables long-chain fatty acid-CoA ligase activity. Involved in lipid biosynthetic process; long-chain fatty acid import into cell; and long-chain fatty acid metabolic process.
FA9_HUMAN	0.702589	0.96523	0.0667096		F9	1	Enables calcium ion binding activity and endopeptidase activity. Involved in blood coagulation and zymogen activation. Located in extracellular space. Implicated in X-linked t
PESC_HUMAN	0.433613	0.938088	0.0666032		PES1	10	Enables RNA binding activity. Involved in maturation of 5.8S rRNA from tricistronic rRNA transcript (SSU-rRNA, 5.8S rRNA, LSU-rRNA); maturation of LSU-rRNA from tricistronic r
NCPR_HUMAN	0.499764	0.943181	0.0665792		POR	8	Enables NADPH-hemoprotein reductase activity. Involved in cellular organofluorine metabolic process and electron transport chain. Located in intracellular membrane-bounded org
PROS_HUMAN	0.684507	0.960705	0.0665706		PROS1	6	Predicted to enable endopeptidase inhibitor activity. Predicted to be involved in blood coagulation. Located in extracellular space. Implicated in autosomal dominant thromboph
DHX15_HUMAN	0.34738	0.929533	0.0665605		DHX15	3	Enables RNA helicase activity and double-stranded RNA binding activity. Involved in antiviral innate immune response and positive regulation of canonical NF-kappaB signal tran
ZRAB2_HUMAN	0.283441	0.919421	0.0665241		ZRANB2	5	Enables RNA binding activity. Predicted to be involved in RNA splicing and mRNA processing. Located in nucleoplasm.
ATG3_HUMAN	0.45535	0.942341	0.0665138		ATG3	10	Enables enzyme binding activity and ubiquitin-like protein conjugating enzyme activity. Involved in autophagosome assembly and protein ubiquitination. Located in cytosol. Part
SNP29_HUMAN	0.342482	0.929533	0.06651		SNAP29	7	Predicted to enable SNAP receptor activity and syntaxin binding activity. Involved in autophagosome membrane docking and cilium assembly. Located in centrosome; ciliary pocket
GNAI2_HUMAN	0.56126	0.943269	0.0664465		GNAI2	2	Predicted to enable several functions, including G-protein beta/gamma-subunit complex binding activity; GTP binding activity; and GTPase activity. Involved in cell division an
DLGP4_HUMAN	0.337481	0.929533	0.0662865		DLGAP4	6	Predicted to enable molecular adaptor activity. Predicted to be involved in signaling. Predicted to be located in plasma membrane. Predicted to be active in several cellular c
PPR21_HUMAN	0.499627	0.943181	0.0662624		PPP1R21	5	Located in early endosome.
PCOC2_HUMAN	0.681783	0.960705	0.0662187		PCOLCE2	4	Enables collagen binding activity; heparin binding activity; and peptidase activator activity. Predicted to act upstream of or within cellular response to leukemia inhibitory
RBMX_HUMAN	0.324115	0.929533	0.066117		RBMX	1	Enables several functions, including chromatin binding activity; identical protein binding activity; and nucleic acid binding activity. Involved in several processes, includin
VP26C_HUMAN	0.502817	0.943181	0.0660666		VPS26C	7	Involved in endocytic recycling. Located in nucleus.
THOC6_HUMAN	0.371648	0.929533	0.0660015		THOC6	10	Predicted to enable RNA binding activity. Involved in several processes, including mRNA export from nucleus; negative regulation of apoptotic process; and viral mRNA export fr
NMNA1_HUMAN	0.458443	0.942341	0.065802		NMNAT1	10	Enables identical protein binding activity; nicotinamide-nucleotide adenylyltransferase activity; and nicotinate-nucleotide adenylyltransferase activity. Involved in ATP gener
HDHD3_HUMAN	0.496179	0.943181	0.065751		HDHD3	10	Predicted to enable hydrolase activity. Located in nucleolus.
TACC2_HUMAN	0.294967	0.919421	0.0657485		TACC2	7	Enables nuclear receptor binding activity. Predicted to be involved in cell population proliferation; cerebral cortex development; and microtubule cytoskeleton organization. P
C1QB_HUMAN	0.786459	0.98235	0.0657038		C1QB	1	Predicted to enable identical protein binding activity. Involved in complement activation, classical pathway. Located in complement component C1q complex. Biomarker of Alzheim
VTI1B_HUMAN	0.356563	0.929533	0.0656482		VTI1B	6	Enables SNARE binding activity and chloride channel inhibitor activity. Involved in regulation of protein localization to plasma membrane. Located in several cellular componen
KC1A_HUMAN	0.395534	0.929533	0.0656406		CSNK1A1	8	Enables protein serine/threonine kinase activity. Involved in several processes, including intermediate filament cytoskeleton organization; positive regulation of proteasomal
PHYD1_HUMAN	0.524212	0.943181	0.065629		PHYHD1	7	Enables 2-oxoglutarate-dependent dioxygenase activity.
ADRO_HUMAN	0.459258	0.94259	0.0655885		FDXR	5	Predicted to enable NADPH-adrenodoxin reductase activity. Predicted to be involved in ubiquinone biosynthetic process. Located in mitochondrion.
TPP2_HUMAN	0.478446	0.943181	0.0655284		TPP2	7	Enables aminopeptidase activity and identical protein binding activity. Involved in intracellular amino acid homeostasis. Located in cytosol and nuclear body. Implicated in pr
DEFB1_HUMAN	0.527825	0.943181	0.0654557		DEFB1	4	Enables CCR6 chemokine receptor binding activity and identical protein binding activity. Involved in defense response to other organism; positive regulation of flagellated spe
HPRT_HUMAN	0.524967	0.943181	0.0653776		HPRT1	9	Enables identical protein binding activity; magnesium ion binding activity; and purine phosphoribosyltransferase activity. Involved in nucleobase-containing small molecule met
RRS1_HUMAN	0.544317	0.943181	0.0652912		RRS1	3	Enables 5S rRNA binding activity. Involved in several processes, including mitotic metaphase chromosome alignment; protein localization to nucleolus; and ribosomal large subun
GNAI3_HUMAN	0.331826	0.929533	0.0650935		GNAI3	4	Enables GDP binding activity and GTPase activity. Involved in several processes, including GTP metabolic process; dopamine receptor signaling pathway; and positive regulation
EMAL3_HUMAN	0.587231	0.952888	0.0650623		EML3	9	Enables protein self-association. Involved in mitotic metaphase chromosome alignment and regulation of mitotic spindle assembly. Located in several cellular components, includ
ARRB2_HUMAN	0.470634	0.943181	0.0648534		ARRB2	10	Enables G protein-coupled receptor binding activity; molecular adaptor activity; and ubiquitin protein ligase binding activity. Involved in several processes, including positi
SPTN1_HUMAN	0.484851	0.943181	0.0648308		SPTAN1	4	Enables cadherin binding activity. Predicted to be involved in actin cytoskeleton organization. Located in intracellular membrane-bounded organelle and microtubule cytoskeleto
NOLC1_HUMAN	0.343194	0.929533	0.0647673		NOLC1	7	Enables molecular function inhibitor activity; protein heterodimerization activity; and protein-macromolecule adaptor activity. Involved in neural crest cell development; neur
ADPRS_HUMAN	0.400971	0.929533	0.0647595		ADPRS	9	Enables O-acetyl-ADP-ribose deacetylase activity; hydrolase activity, acting on glycosyl bonds; and magnesium ion binding activity. Involved in DNA repair and cellular respons
RRP5_HUMAN	0.430895	0.936289	0.0647584		PDCD11	10	Enables NF-kappaB binding activity. Predicted to be involved in rRNA processing. Located in nucleus.
CAZA2_HUMAN	0.692732	0.962404	0.0647435		CAPZA2	3	Predicted to enable actin filament binding activity. Predicted to be involved in actin cytoskeleton organization and barbed-end actin filament capping. Located in extracellula
CK5P3_HUMAN	0.49386	0.943181	0.064714		CDK5RAP3	5	Enables several functions, including MDM2/MDM4 family protein binding activity; NF-kappaB binding activity; and enzyme binding activity. Involved in several processes, includi
CHSS3_HUMAN	0.550142	0.943181	0.0645161		CHSY3	10	Predicted to enable glucuronosyl-N-acetylgalactosaminyl-proteoglycan 4-beta-N-acetylgalactosaminyltransferase activity. Predicted to be involved in chondroitin sulfate biosynt
NCF4_HUMAN	0.506996	0.943181	0.0643124		NCF4	5	Enables phosphatidylinositol-3-phosphate binding activity and superoxide-generating NADPH oxidase activator activity. Involved in superoxide anion generation. Located in cytos
SC24C_HUMAN	0.453459	0.942341	0.0643025		SEC24C	6	Enables SNARE binding activity and zinc ion binding activity. Involved in COPII-coated vesicle cargo loading. Located in cytosol. Part of COPII vesicle coat.
AHSA1_HUMAN	0.354421	0.929533	0.0642881		AHSA1	4	Enables ATPase activator activity; Hsp90 protein binding activity; and protein-folding chaperone binding activity. Predicted to be involved in protein folding. Located in cyto
SIDT2_HUMAN	0.550986	0.943181	0.0642664		SIDT2	10	Predicted to enable several functions, including AP-1 adaptor complex binding activity; AP-2 adaptor complex binding activity; and RNA transmembrane transporter activity. Invo
HCFC1_HUMAN	0.302754	0.919421	0.064246		HCFC1	5	Enables several functions, including chromatin binding activity; identical protein binding activity; and transcription coactivator activity. Involved in positive regulation of
FND3A_HUMAN	0.541659	0.943181	0.0641236		FNDC3A	4	Enables RNA binding activity. Predicted to be involved in spermatid development. Predicted to act upstream of or within Sertoli cell development; cell-cell adhesion; and ferti
RBM22_HUMAN	0.25671	0.905905	0.0640077		RBM22	9	Enables U6 snRNA binding activity; calcium-dependent protein binding activity; and pre-mRNA binding activity. Involved in several processes, including mRNA cis splicing, via s
HEM3_HUMAN	0.439342	0.939112	0.0638227		HMBS	6	Enables hydroxymethylbilane synthase activity. Involved in heme biosynthetic process. Predicted to be located in cytosol. Predicted to be active in cytoplasm. Implicated in ac
IMA5_HUMAN	0.480871	0.943181	0.0637966		KPNA1	9	Predicted to enable nuclear import signal receptor activity and nuclear localization sequence binding activity. Predicted to be involved in NLS-bearing protein import into nuc
AMPD3_HUMAN	0.578492	0.950254	0.0637744		AMPD3	9	Predicted to enable AMP deaminase activity. Predicted to be involved in erythrocyte homeostasis and purine ribonucleotide metabolic process. Predicted to act upstream of or wi
TLS1_HUMAN	0.382541	0.929533	0.0636914		C9orf78	9	Enables U5 snRNA binding activity. Involved in mRNA cis splicing, via spliceosome and regulation of homologous chromosome segregation. Located in chromosome, centromeric regio
DLG1_HUMAN	0.353731	0.929533	0.0635717		DLG1	7	Enables several functions, including L27 domain binding activity; phosphatase binding activity; and transmembrane transporter binding activity. Involved in several processes,
PI42B_HUMAN	0.44319	0.940912	0.0635236		PIP4K2B	9	Enables 1-phosphatidylinositol-4-phosphate 5-kinase activity; protein homodimerization activity; and purine ribonucleoside triphosphate binding activity. Involved in 1-phospha
RRAGC_HUMAN	0.478462	0.943181	0.0634044		RRAGC	9	Enables several functions, including GTPase binding activity; guanyl ribonucleotide binding activity; and protein heterodimerization activity. Involved in several processes, i
KATL2_HUMAN	0.375967	0.929533	0.0633632		KATNAL2	1	Predicted to enable several functions, including ATP binding activity; ATP hydrolysis activity; and microtubule severing ATPase activity. Predicted to be involved in microtubu
RBGPR_HUMAN	0.387662	0.929533	0.0633164		RAB3GAP2	4	Enables small GTPase binding activity. Contributes to guanyl-nucleotide exchange factor activity. Involved in establishment of protein localization to endoplasmic reticulum me
SRRT_HUMAN	0.46826	0.943181	0.0632473		SRRT	4	Enables mRNA cap binding complex binding activity and protein-macromolecule adaptor activity. Involved in primary miRNA processing. Located in nucleoplasm. Part of ribonucleop
SLIT2_HUMAN	0.465747	0.943181	0.063135		SLIT2	10	Enables several functions, including GTPase inhibitor activity; Roundabout binding activity; and heparin binding activity. Involved in several processes, including negative re
WASP_HUMAN	0.558197	0.943181	0.0631007		WAS	6	Enables SH3 domain binding activity; enzyme binding activity; and identical protein binding activity. Involved in several processes, including Cdc42 protein signal transductio
HSP74_HUMAN	0.383849	0.929533	0.0630973		HSPA4	4	Predicted to enable adenyl-nucleotide exchange factor activity. Involved in chaperone-mediated protein complex assembly and protein insertion into mitochondrial outer membrane
UBP2L_HUMAN	0.42276	0.932395	0.0630827		UBAP2L	8	Enables RNA binding activity. Involved in binding activity of sperm to zona pellucida; positive regulation of stress granule assembly; and stress granule assembly. Acts upstre
HRG_HUMAN	0.646454	0.958965	0.0630436		HRG	1	Enables several functions, including heme binding activity; heparan sulfate proteoglycan binding activity; and heparin binding activity. Involved in several processes, includi
PKN2_HUMAN	0.34509	0.929533	0.0630338		PKN2	7	Enables RNA polymerase binding activity; histone deacetylase binding activity; and protein serine/threonine kinase activity. Involved in several processes, including apical ju
TIM44_HUMAN	0.514162	0.943181	0.0629735		TIMM44	9	Predicted to enable protein-folding chaperone binding activity. Predicted to be involved in protein import into mitochondrial matrix. Located in fibrillar center; mitochondria
SYT11_HUMAN	0.559976	0.943181	0.0628638		SYT11	8	Enables ubiquitin protein ligase binding activity. Involved in autophagy. Located in neuron projection.
ELMD2_HUMAN	0.416392	0.930957	0.0628369		ELMOD2	10	Enables GTPase activator activity. Involved in regulation of defense response to virus. Located in membrane.
ARHG1_HUMAN	0.498943	0.943181	0.0627205		ARHGEF1	6	Enables RNA binding activity. Predicted to be involved in G protein-coupled receptor signaling pathway. Located in cytosol and plasma membrane. Implicated in immunodeficiency
PPN_HUMAN	0.458418	0.942341	0.0624706		PAPLN	6	Predicted to enable serine-type endopeptidase inhibitor activity. Predicted to be involved in axon guidance; cell adhesion; and extracellular matrix organization. Predicted to
SERPH_HUMAN	0.470606	0.943181	0.0624646		SERPINH1	4	Enables RNA binding activity. Predicted to be involved in collagen fibril organization. Predicted to act upstream of or within chondrocyte development involved in endochondral
CGNL1_HUMAN	0.670527	0.960555	0.0624539		CGNL1	2	Involved in several processes, including negative regulation of small GTPase mediated signal transduction; negative regulation of stress fiber assembly; and protein localizati
ITM2B_HUMAN	0.602611	0.952975	0.0623669		ITM2B	8	Enables amyloid-beta binding activity. Involved in negative regulation of amyloid precursor protein biosynthetic process. Located in several cellular components, including Gol
CHMP6_HUMAN	0.364469	0.929533	0.0623481		CHMP6	4	Involved in several processes, including midbody abscission; plasma membrane repair; and viral budding from plasma membrane. Located in several cellular components, including
MEP50_HUMAN	0.384053	0.929533	0.062331		WDR77	6	Enables methyl-CpG binding activity and nuclear receptor coactivator activity. Predicted to be involved in oocyte axis specification. Predicted to act upstream of or within se
MOB3A_HUMAN	0.377473	0.929533	0.0623003		MOB3A	10	Predicted to enable protein kinase activator activity. Predicted to be involved in positive regulation of protein phosphorylation and signal transduction. Predicted to be acti
ARFP1_HUMAN	0.435909	0.938668	0.0621547		ARFIP1	4	Enables phosphatidylinositol-4-phosphate binding activity. Involved in negative regulation of retrograde transport, endosome to Golgi. Acts upstream of or within intracellular
DAD1_HUMAN	0.465558	0.943181	0.0621352		DAD1	5	Enables enzyme activator activity. Involved in protein N-linked glycosylation via asparagine and regulation of protein stability. Located in membrane. Is active in oligosaccha
RCN1_HUMAN	0.37775	0.929533	0.0619877		RCN1	3	Predicted to enable calcium ion binding activity. Predicted to act upstream of or within camera-type eye development and in utero embryonic development. Located in endoplasmic
SREK1_HUMAN	0.339068	0.929533	0.0619587		SREK1	9	Enables RNA binding activity. Predicted to be involved in RNA splicing and mRNA processing. Located in nuclear speck.
SEPT9_HUMAN	0.45822	0.942341	0.0619399		SEPTIN9	3	Enables cadherin binding activity. Involved in positive regulation of non-motile cilium assembly. Located in cytoskeleton; non-motile cilium; and perinuclear region of cytopla
PPCE_HUMAN	0.514989	0.943181	0.0618568		PREP	5	Predicted to enable oligopeptidase activity. Predicted to be involved in proteolysis. Located in cytosol.
TM205_HUMAN	0.528636	0.943181	0.0618277		TMEM205	7	Predicted to be located in membrane.
B3GN9_HUMAN	0.543189	0.943181	0.0618147		B3GNT9	9	Predicted to enable UDP-glycosyltransferase activity. Predicted to be involved in protein O-linked glycosylation. Predicted to be located in Golgi membrane. Predicted to be ac
PSMD6_HUMAN	0.530351	0.943181	0.0617789		PSMD6	9	Predicted to be involved in proteasome-mediated ubiquitin-dependent protein catabolic process. Part of proteasome complex.
LGI4_HUMAN	0.643368	0.957528	0.0617385		LGI4	6	Involved in regulation of myelination. Predicted to be located in extracellular region. Predicted to be active in extracellular space. Implicated in arthrogryposis multiplex c
MMP8_HUMAN	0.603587	0.952975	0.0616522		MMP8	10	Enables serine-type endopeptidase activity and tumor necrosis factor binding activity. Involved in endodermal cell differentiation; positive regulation of tumor necrosis facto
HYAS1_HUMAN	0.429612	0.935498	0.0616422		HAS1	4	Enables identical protein binding activity. Involved in cellular response to platelet-derived growth factor stimulus and negative regulation of fibroblast migration. Located i
STIM1_HUMAN	0.416296	0.930957	0.0616414		STIM1	6	Enables several functions, including calcium channel regulator activity; identical protein binding activity; and microtubule plus-end binding activity. Involved in several pro
CANB1_HUMAN	0.4679	0.943181	0.0616179		PPP3R1	8	Enables cyclosporin A binding activity; phosphatase binding activity; and protein domain specific binding activity. Involved in calcineurin-NFAT signaling cascade and positive
P4K2A_HUMAN	0.554197	0.943181	0.0615957		PI4K2A	8	Enables 1-phosphatidylinositol 4-kinase activity; AP-3 adaptor complex binding activity; and ATP binding activity. Involved in phosphatidylinositol phosphate biosynthetic proc
SAR1A_HUMAN	0.503316	0.943181	0.0615906		SAR1A	4	Predicted to enable GTPase activity. Involved in COPII-coated vesicle cargo loading. Part of COPII vesicle coat.
CSCL1_HUMAN	0.510539	0.943181	0.061587		TMEM63A	6	Enables mechanosensitive monoatomic ion channel activity. Predicted to be involved in monoatomic cation transmembrane transport. Located in centriolar satellite and lysosomal
DDAH1_HUMAN	0.487915	0.943181	0.0615559		DDAH1	8	Enables dimethylargininase activity. Involved in several processes, including alpha-amino acid metabolic process; negative regulation of cellular response to hypoxia; and nega
NEK9_HUMAN	0.520712	0.943181	0.0615545		NEK9	7	Enables protein kinase activator activity; protein kinase binding activity; and protein serine/threonine kinase activity. Involved in mitotic cell cycle and regulation of mito
LS14A_HUMAN	0.407754	0.929533	0.0615503		LSM14A	7	Enables RNA binding activity. Involved in P-body assembly; mitotic spindle assembly; and negative regulation of translation. Located in cytoplasmic ribonucleoprotein granule;
WDR26_HUMAN	0.437899	0.939112	0.0613296		WDR26	9	Predicted to be involved in proteasome-mediated ubiquitin-dependent protein catabolic process. Located in cytosol; mitochondrion; and nucleoplasm. Part of ubiquitin ligase com
P5I11_HUMAN	0.48749	0.943181	0.0612944		TP53I11	10	Predicted to be involved in negative regulation of cell population proliferation. Predicted to be located in membrane.
GRAK_HUMAN	0.721247	0.967865	0.0612089		GZMK	9	Enables serine-type endopeptidase activity. Predicted to be involved in proteolysis. Predicted to be located in extracellular region. Predicted to be active in secretory granu
ADHX_HUMAN	0.642276	0.957145	0.0609796		ADH5	3	Enables fatty acid binding activity; formaldehyde dehydrogenase activity; and zinc ion binding activity. Involved in fatty acid omega-oxidation and response to redox state. Lo
XPO7_HUMAN	0.468045	0.943181	0.0609336		XPO7	9	Enables nuclear export signal receptor activity. Involved in protein export from nucleus. Located in cytoplasm and nucleus. Part of nuclear pore.
TIF1B_HUMAN	0.401804	0.929533	0.0608466		TRIM28	3	Enables several functions, including promoter-specific chromatin binding activity; protein domain specific binding activity; and ubiquitin-like protein transferase activity. I
RPR1B_HUMAN	0.455912	0.942341	0.0608311		RPRD1B	6	Enables RNA polymerase II complex binding activity and identical protein binding activity. Involved in several processes, including RNA polymerase II promoter clearance; posit
HBS1L_HUMAN	0.490991	0.943181	0.060804		HBS1L	10	Predicted to enable GTPase activity. Involved in nuclear-transcribed mRNA catabolic process, no-go decay; rescue of stalled ribosome; and ribosome disassembly. Located in extr
KPB2_HUMAN	0.360393	0.929533	0.0607408		PHKA2	2	Predicted to enable phosphorylase kinase activity. Predicted to be involved in carbohydrate metabolic process; generation of precursor metabolites and energy; and protein modi
HDGR2_HUMAN	0.457054	0.942341	0.0606731		HDGFL2	7	Enables H3K27me3 modified histone binding activity; H3K9me3 modified histone binding activity; and histone reader activity. Involved in several processes, including DNA repair
MMP9_HUMAN	0.696845	0.963651	0.0605511		MMP9	6	Enables identical protein binding activity; metalloendopeptidase activity; and serine-type endopeptidase activity. Involved in several processes, including cellular response t
EMAL2_HUMAN	0.590874	0.952975	0.0605091		EML2	2	Enables microtubule binding activity and protein self-association. Involved in negative regulation of microtubule polymerization and regulation of microtubule nucleation. Colo
GOGB1_HUMAN	0.483481	0.943181	0.060505		GOLGB1	8	Enables RNA binding activity. Involved in protein localization to pericentriolar material. Located in Golgi apparatus and endoplasmic reticulum-Golgi intermediate compartment.
TBC9B_HUMAN	0.303331	0.919421	0.0604055		TBC1D9B	8	Predicted to enable GTPase activator activity. Predicted to be located in membrane.
S39AE_HUMAN	0.704592	0.966678	0.0603205		SLC39A14	10	Enables manganese ion transmembrane transporter activity; monoatomic cation:bicarbonate symporter activity; and zinc ion transmembrane transporter activity. Involved in intrac
EBP2_HUMAN	0.458347	0.942341	0.0602025		EBNA1BP2	7	Enables RNA binding activity. Predicted to be involved in rRNA processing and ribosomal large subunit biogenesis. Located in chromosome and nucleolus.
EF2_HUMAN	0.463251	0.943181	0.0600976		EEF2	2	Enables several functions, including GTPase activity; ribosome binding activity; and translation elongation factor activity. Involved in positive regulation of translation and
RB27A_HUMAN	0.514513	0.943181	0.0600912		RAB27A	7	Enables GDP binding activity and GTP binding activity. Involved in several processes, including complement-dependent cytotoxicity; positive regulation of biosynthetic process;
PITH1_HUMAN	0.441683	0.940165	0.0600149		PITHD1	6	Involved in positive regulation of DNA-templated transcription and positive regulation of megakaryocyte differentiation. Located in cytoplasm.
CO8B_HUMAN	0.725824	0.96855	0.0600068		C8B	1	Predicted to be involved in complement activation. Located in extracellular exosome. Part of membrane attack complex. Implicated in type II complement component 8 deficiency.
RHG06_HUMAN	0.461234	0.942985	0.0599372		ARHGAP6	9	Enables phospholipase activator activity and phospholipase binding activity. Involved in negative regulation of focal adhesion assembly and negative regulation of stress fiber
SDC4_HUMAN	0.330931	0.929533	0.0598257		SDC4	9	Enables identical protein binding activity and thrombospondin receptor activity. Involved in negative regulation of T cell proliferation; positive regulation of exosomal secre
PTRD1_HUMAN	0.596458	0.952975	0.0597613		PTRHD1	9	Predicted to enable aminoacyl-tRNA hydrolase activity.
GSH0_HUMAN	0.607801	0.953744	0.05968		GCLM	10	Enables glutamate-cysteine ligase catalytic subunit binding activity. Contributes to glutamate-cysteine ligase activity. Involved in several processes, including blood vessel
DACT3_HUMAN	0.396986	0.929533	0.0596409		DACT3	8	Predicted to enable delta-catenin binding activity; protein kinase A binding activity; and protein kinase C binding activity. Involved in negative regulation of canonical Wnt
LRP1B_HUMAN	0.513436	0.943181	0.0595299		LRP1B	8	Predicted to enable low-density lipoprotein particle receptor activity. Predicted to be involved in protein transport and receptor-mediated endocytosis. Predicted to act upstr
TRI25_HUMAN	0.450867	0.942341	0.0595214		TRIM25	6	Enables RIG-I binding activity; transcription coactivator activity; and ubiquitin protein ligase activity. Involved in several processes, including antiviral innate immune res
MTDC_HUMAN	0.193064	0.895057	0.059516		MTHFD2	9	Enables several functions, including magnesium ion binding activity; methenyltetrahydrofolate cyclohydrolase activity; and methylenetetrahydrofolate dehydrogenase [NAD(P)+] ac
LC7L2_HUMAN	0.406118	0.929533	0.0594781		LUC7L2	7	Enables enzyme binding activity. Predicted to be involved in mRNA splice site recognition. Predicted to be located in nuclear speck. Predicted to be part of U1 snRNP and U2-ty
2AAA_HUMAN	0.465095	0.943181	0.0593498		PPP2R1A	3	Enables protein antigen binding activity and protein heterodimerization activity. Involved in chromosome segregation. Located in several cellular components, including chromos
ARF5_HUMAN	0.493593	0.943181	0.0592768		ARF5	6	Predicted to enable GTPase activity. Involved in retrograde vesicle-mediated transport, Golgi to endoplasmic reticulum. Located in extracellular exosome.
AN32B_HUMAN	0.55399	0.943181	0.0591865		ANP32B	5	Enables RNA polymerase binding activity and histone binding activity. Involved in negative regulation of cell differentiation; nucleosome assembly; and positive regulation of
PQBP1_HUMAN	0.579803	0.950848	0.0591837		PQBP1	9	Enables double-stranded DNA binding activity and ribonucleoprotein complex binding activity. Involved in several processes, including alternative mRNA splicing, via spliceosom
PLAC9_HUMAN	0.597182	0.952975	0.0591664		PLAC9	3	Predicted to be located in extracellular region.
CSPG4_HUMAN	0.568897	0.946302	0.0591475		CSPG4	2	Enables protein kinase binding activity. Involved in intracellular signal transduction and positive regulation of peptidyl-tyrosine phosphorylation. Located in nucleoplasm and
KVD15_HUMAN	0.674109	0.960555	0.0590505		IGKV3D-15	4	Predicted to be involved in immune response. Predicted to be located in extracellular region and plasma membrane. Predicted to be part of immunoglobulin complex. Predicted to
AK17A_HUMAN	0.683814	0.960705	0.0590469		AKAP17A	1	Enables protein kinase A binding activity. Involved in regulation of RNA splicing. Located in cytosol and nuclear speck.
SYLC_HUMAN	0.463469	0.943181	0.0589738		LARS1	5	Enables GTPase activator activity and glutamine-tRNA ligase activity. Involved in several processes, including cellular response to leucine; cellular response to leucine starv
CALU_HUMAN	0.405354	0.929533	0.0589184		CALU	3	Enables calcium ion binding activity. Located in Golgi apparatus; endoplasmic reticulum membrane; and extracellular region. Biomarker of colorectal carcinoma.
PRDX4_HUMAN	0.55386	0.943181	0.0588692		PRDX4	5	Enables molecular adaptor activity and molecular sequestering activity. Predicted to be involved in cell redox homeostasis; hydrogen peroxide catabolic process; and response t
LYPA1_HUMAN	0.520635	0.943181	0.0588555		LYPLA1	7	Enables lysophospholipase activity and palmitoyl-(protein) hydrolase activity. Involved in fatty acid transport. Located in several cellular components, including cytosol; end
DSRAD_HUMAN	0.552969	0.943181	0.0588519		ADAR	6	Enables double-stranded RNA adenosine deaminase activity. Involved in several processes, including adenosine to inosine editing; nucleocytoplasmic transport; and positive regu
MTMR5_HUMAN	0.478166	0.943181	0.0588497		SBF1	8	Enables guanyl-nucleotide exchange factor activity. Predicted to be involved in spermatid development. Predicted to act upstream of or within spermatogenesis. Located in cytop
OSGEP_HUMAN	0.447699	0.942341	0.0586362		OSGEP	6	Enables N(6)-L-threonylcarbamoyladenine synthase activity and catalytic activity, acting on a tRNA. Involved in tRNA threonylcarbamoyladenosine modification. Located in cytoso
NID2_HUMAN	0.615893	0.954928	0.0586258		NID2	2	Predicted to be an extracellular matrix structural constituent. Predicted to be involved in cell-matrix adhesion. Located in basement membrane and plasma membrane. Colocalizes
AFG2H_HUMAN	0.520463	0.943181	0.0585473		SPATA5	7	None
ALDH2_HUMAN	0.513272	0.943181	0.0585432		ALDH2	2	Enables aldehyde dehydrogenase (NAD+) activity; carboxylesterase activity; and nitroglycerin reductase activity. Involved in aldehyde catabolic process. Located in extracellul
TMX3_HUMAN	0.451613	0.942341	0.0585117		TMX3	5	Enables protein-disulfide reductase activity. Located in cell surface and endoplasmic reticulum membrane.
IF2M_HUMAN	0.541208	0.943181	0.0585099		MTIF2	10	Enables RNA binding activity. Predicted to be involved in mitochondrial translational initiation and ribosome disassembly. Located in mitochondrion and nucleoplasm.
ENPP2_HUMAN	0.654942	0.959785	0.0584919		ENPP2	6	Enables calcium ion binding activity; lysophospholipase activity; and zinc ion binding activity. Involved in several processes, including cellular lipid catabolic process; pos
IQGA2_HUMAN	0.693876	0.962961	0.0584882		IQGAP2	9	Enables several functions, including Arp2/3 complex binding activity; calmodulin binding activity; and phosphatidylinositol-3,4,5-trisphosphate binding activity. Involved in A
SFXN1_HUMAN	0.455475	0.942341	0.0584295		SFXN1	10	Enables L-alanine transmembrane transporter activity and L-serine transmembrane transporter activity. Involved in L-alanine transport; L-serine transport; and serine import in
GRSF1_HUMAN	0.363719	0.929533	0.058419		GRSF1	10	Enables RNA binding activity. Involved in positive regulation of mitochondrial RNA catabolic process. Located in mitochondrial nucleoid and ribonucleoprotein granule.
SYIM_HUMAN	0.418529	0.930957	0.0584151		IARS2	5	Predicted to enable isoleucine-tRNA ligase activity. Predicted to be involved in isoleucyl-tRNA aminoacylation and mitochondrial translation. Predicted to be located in mitoch
VP37C_HUMAN	0.407067	0.929533	0.0583365		VPS37C	4	Enables calcium-dependent protein binding activity. Predicted to be involved in protein targeting to membrane; protein targeting to vacuole; and ubiquitin-dependent protein ca
RTCA_HUMAN	0.515563	0.943181	0.0583055		RTCA	9	Enables RNA-3'-phosphate cyclase activity. Predicted to be involved in RNA processing. Located in nucleoplasm.
ARH40_HUMAN	0.440665	0.939112	0.0583045		ARHGEF40	9	Predicted to enable guanyl-nucleotide exchange factor activity. Predicted to be involved in axon guidance. Located in cytosol and plasma membrane.
NFASC_HUMAN	0.414929	0.930957	0.0582607		NFASC	10	Predicted to enable protein binding activity involved in heterotypic cell-cell adhesion. Predicted to be involved in cell-cell adhesion; nervous system development; and protei
NUBP1_HUMAN	0.445643	0.9417	0.0581378		NUBP1	10	Enables iron-sulfur cluster binding activity. Involved in intracellular iron ion homeostasis; iron-sulfur cluster assembly; and regulation of cell growth. Located in cytosol a
CFA20_HUMAN	0.602029	0.952975	0.0579999		CFAP20	7	Enables RNA binding activity. Involved in several processes, including cilium assembly; positive regulation of feeding behavior; and regulation of cilium beat frequency involv
SF3B2_HUMAN	0.414249	0.930957	0.0579888		SF3B2	3	Enables RNA binding activity. Involved in mRNA splicing, via spliceosome. Located in U2-type spliceosomal complex and nuclear speck. Part of U12-type spliceosomal complex; U2-
COMP_HUMAN	0.749526	0.973103	0.057951		COMP	3	Enables several functions, including heparan sulfate proteoglycan binding activity; heparin binding activity; and protease binding activity. Involved in several processes, inc
RL27A_HUMAN	0.346713	0.929533	0.0578622		RPL27A	1	A structural constituent of ribosome. Predicted to be involved in cytoplasmic translation. Predicted to act upstream of or within translation. Located in cytosol and endoplasm
PEX5_HUMAN	0.464043	0.943181	0.0578232		PEX5	8	Enables peroxisome targeting sequence binding activity; protein carrier chaperone; and small GTPase binding activity. Involved in several processes, including pexophagy; prote
PBIP1_HUMAN	0.548207	0.943181	0.0577901		PBXIP1	4	Enables DNA-binding transcription factor binding activity and transcription corepressor activity. Involved in hemopoiesis and negative regulation of DNA-templated transcriptio
SPAT7_HUMAN	0.788134	0.982618	0.0577017		SPATA7	3	Predicted to be involved in microtubule cytoskeleton organization; photoreceptor cell maintenance; and protein localization to non-motile cilium. Located in axoneme; ciliary b
PGTA_HUMAN	0.553293	0.943181	0.0576078		RABGGTA	7	Predicted to enable small GTPase binding activity. Predicted to contribute to Rab geranylgeranyltransferase activity. Predicted to be involved in protein modification process
EMAL4_HUMAN	0.398356	0.929533	0.0575446		EML4	9	Enables alpha-tubulin binding activity; beta-tubulin binding activity; and protein self-association. Involved in attachment of spindle microtubules to kinetochore and mitotic
LUZP1_HUMAN	0.476883	0.943181	0.0575366		LUZP1	9	Predicted to be involved in neural fold bending. Predicted to act upstream of or within artery development and ventricular septum development. Located in centrosome.
PTPRE_HUMAN	0.645866	0.958442	0.0575066		PTPRE	8	Predicted to enable identical protein binding activity and protein tyrosine phosphatase activity. Predicted to be involved in negative regulation of insulin receptor signaling
LIRB2_HUMAN	0.655124	0.959785	0.0574991		LILRB2	9	Enables several functions, including MHC protein binding activity; amyloid-beta binding activity; and protein homodimerization activity. Involved in several processes, includi
PFD4_HUMAN	0.454848	0.942341	0.0574423		PFDN4	8	Enables amyloid-beta binding activity and unfolded protein binding activity. Involved in negative regulation of amyloid fibril formation and protein folding. Located in mitoch
HNRPM_HUMAN	0.68048	0.960705	0.0572975		HNRNPM	4	Enables protein domain specific binding activity. Involved in alternative mRNA splicing, via spliceosome. Located in nuclear matrix and paraspeckles. Part of catalytic step 2
NCEH1_HUMAN	0.617452	0.954928	0.0572551		NCEH1	9	Predicted to enable serine hydrolase activity. Predicted to be involved in ether lipid metabolic process. Predicted to act upstream of or within SMAD protein signal transducti
6PGL_HUMAN	0.585315	0.952218	0.0571769		PGLS	3	Enables 6-phosphogluconolactonase activity. Involved in pentose-phosphate shunt. Located in extracellular exosome.
CAPG_HUMAN	0.72378	0.96855	0.0570157		CAPG	3	Enables protein domain specific binding activity. Predicted to be involved in several processes, including actin filament severing; actin polymerization or depolymerization; a
ARGAL_HUMAN	0.444697	0.941658	0.0568979		ARHGEF10L	8	Enables GTPase activator activity. Involved in SREBP signaling pathway and positive regulation of stress fiber assembly. Located in cytosol. Implicated in ovarian endometrial
IGHG2_HUMAN	0.775286	0.977529	0.0567617		IGHG2	1	Predicted to enable antigen binding activity and immunoglobulin receptor binding activity. Predicted to be involved in antibacterial humoral response and complement activation
HTRA2_HUMAN	0.48778	0.943181	0.0567604		HTRA2	6	Enables identical protein binding activity and serine-type endopeptidase activity. Involved in several processes, including cellular response to interferon-beta; intrinsic apo
PNPT1_HUMAN	0.501994	0.943181	0.0567397		PNPT1	7	Enables several functions, including 3'-5'-RNA exonuclease activity; RNA binding activity; and polyribonucleotide nucleotidyltransferase activity. Involved in several processe
AK1BA_HUMAN	0.526348	0.943181	0.0567054		AKR1B10	10	Enables geranylgeranyl reductase activity; oxidoreductase activity, acting on the CH-OH group of donors, NAD or NADP as acceptor; and retinal dehydrogenase activity. Involved
GGPPS_HUMAN	0.514256	0.943181	0.0565264		GGPS1	10	Enables farnesyltranstransferase activity and identical protein binding activity. Involved in isoprenoid metabolic process. Located in several cellular components, including Z
NIPS2_HUMAN	0.387167	0.929533	0.0563017		NIPSNAP2	3	Involved in mitochondrion organization and oxidative phosphorylation. Located in mitochondrial outer membrane.
EI2BD_HUMAN	0.531564	0.943181	0.0560868		EIF2B4	8	Contributes to guanyl-nucleotide exchange factor activity and translation initiation factor activity. Involved in several processes, including T cell receptor signaling pathwa
FAHD1_HUMAN	0.561428	0.943269	0.0560312		FAHD1	7	Enables acetylpyruvate hydrolase activity; fumarylpyruvate hydrolase activity; and oxaloacetate decarboxylase activity. Predicted to be involved in pyruvate metabolic process.
CELF2_HUMAN	0.505957	0.943181	0.0560182		CELF2	9	Enables pre-mRNA binding activity. Involved in mRNA splice site recognition. Located in Flemming body and nucleoplasm. Implicated in developmental and epileptic encephalopathy
GRB2_HUMAN	0.455057	0.942341	0.055963		GRB2	2	Enables several functions, including SH3 domain binding activity; insulin receptor substrate binding activity; and signaling receptor binding activity. Involved in several pro
ITIH1_HUMAN	0.753037	0.973103	0.0558792		ITIH1	2	Enables carbohydrate binding activity and hyaluronic acid binding activity. Predicted to be involved in hyaluronan metabolic process. Predicted to act upstream of or within ex
DAB2_HUMAN	0.602532	0.952975	0.0558742		DAB2	7	Enables SMAD binding activity; cargo receptor activity; and clathrin adaptor activity. Involved in several processes, including positive regulation of nitrogen compound metabo
PLIN3_HUMAN	0.621534	0.954928	0.0558159		PLIN3	3	Enables cadherin binding activity. Involved in cellular response to glucose starvation; lipid droplet disassembly; and lipid storage. Located in cytosol and lipid droplet.
HV551_HUMAN	0.685403	0.960705	0.0557065		IGHV5-51	5	Predicted to enable antigen binding activity. Predicted to be involved in immunoglobulin mediated immune response. Predicted to be located in extracellular region and plasma m
ERF3A_HUMAN	0.598189	0.952975	0.055529		GSPT1	7	Enables GTPase activity and translation release factor activity. Involved in regulation of translational termination and translational termination. Part of translation release
NUCL_HUMAN	0.545139	0.943181	0.0554845		NCL	2	Enables DNA topoisomerase binding activity; identical protein binding activity; and nucleic acid binding activity. Involved in angiogenesis; negative regulation of translation
TKFC_HUMAN	0.578507	0.950254	0.0554719		TKFC	6	Enables FAD-AMP lyase (cyclizing) activity; glycerone kinase activity; and triokinase activity. Involved in carbohydrate phosphorylation and negative regulation of MDA-5 signa
TERA_HUMAN	0.708749	0.967604	0.0554258		VCP	4	Enables several functions, including ATP hydrolysis activity; enzyme binding activity; and modification-dependent protein binding activity. Involved in several processes, incl
UCHL3_HUMAN	0.53674	0.943181	0.05542		UCHL3	7	Enables cysteine-type deubiquitinase activity and ubiquitin binding activity. Involved in protein catabolic process. Located in cytosol and nucleoplasm.
HV5X1_HUMAN	0.593681	0.952975	0.0553697		IGHV5-10-1	6	Predicted to enable antigen binding activity. Predicted to be involved in immunoglobulin mediated immune response. Predicted to be located in extracellular region and plasma m
SCFD1_HUMAN	0.542928	0.943181	0.0553099		SCFD1	7	Predicted to enable syntaxin binding activity. Involved in negative regulation of autophagosome assembly; regulation of protein transport; and response to toxic substance. Loc
SCYL1_HUMAN	0.382274	0.929533	0.0552827		SCYL1	5	Enables cadherin binding activity. Involved in retrograde vesicle-mediated transport, Golgi to endoplasmic reticulum. Located in cis-Golgi network; cytosol; and endoplasmic re
CO8G_HUMAN	0.740384	0.973103	0.0552598		C8G	1	Predicted to enable complement binding activity. Predicted to be involved in complement activation, alternative pathway; complement activation, classical pathway; and killing
SPSY_HUMAN	0.440204	0.939112	0.0552314		SMS	4	Predicted to enable spermine synthase activity. Predicted to be involved in spermine biosynthetic process. Predicted to act upstream of or within spermine metabolic process. L
G3BP1_HUMAN	0.451355	0.942341	0.0551684		G3BP1	8	Enables helicase activity; molecular condensate scaffold activity; and ribosomal small subunit binding activity. Involved in several processes, including positive regulation o
CCD47_HUMAN	0.59744	0.952975	0.0551139		CCDC47	10	Enables protein folding chaperone and ribosome binding activity. Involved in ERAD pathway; endoplasmic reticulum calcium ion homeostasis; and multi-pass transmembrane protein
RBM15_HUMAN	0.453829	0.942341	0.0550216		RBM15	9	Enables mRNA binding activity. Involved in RNA methylation; regulation of gene expression; and regulation of megakaryocyte differentiation. Located in nuclear speck. Part of R
CBPN_HUMAN	0.620612	0.954928	0.0549808		CPN1	7	Predicted to enable metallocarboxypeptidase activity. Predicted to be involved in peptide metabolic process and protein processing. Predicted to be located in extracellular re
SPTN2_HUMAN	0.388946	0.929533	0.0549384		SPTBN2	1	Enables cadherin binding activity. Involved in vesicle-mediated transport. Located in cytosol; intracellular membrane-bounded organelle; and plasma membrane. Part of spectrin.
YBOX3_HUMAN	0.557985	0.943181	0.0548121		YBX3	4	Enables RNA binding activity. Involved in cellular hyperosmotic response; cellular response to tumor necrosis factor; and negative regulation of programmed cell death. Located
TPPC3_HUMAN	0.486913	0.943181	0.0547017		TRAPPC3	5	Predicted to be involved in endoplasmic reticulum to Golgi vesicle-mediated transport and intra-Golgi vesicle-mediated transport. Located in Golgi apparatus and cytosol. Part
KI13A_HUMAN	0.42617	0.932992	0.0546328		KIF13A	8	Predicted to enable ATP hydrolysis activity; microtubule binding activity; and microtubule motor activity. Involved in several processes, including endosome to lysosome transp
TGT_HUMAN	0.404652	0.929533	0.0544686		QTRT1	9	Enables protein heterodimerization activity; protein homodimerization activity; and tRNA-guanosine(34) queuine transglycosylase activity. Involved in tRNA-guanine transglycosy
MAP1A_HUMAN	0.51031	0.943181	0.0544574		MAP1A	9	Predicted to enable cytoskeletal anchor activity; cytoskeletal protein binding activity; and ionotropic glutamate receptor binding activity. Predicted to be involved in severa
SPCS3_HUMAN	0.583919	0.952218	0.0543903		SPCS3	8	Involved in signal peptide processing and viral protein processing. Located in signal peptidase complex.
SCRIB_HUMAN	0.526833	0.943181	0.0543542		SCRIB	9	Enables signaling adaptor activity. Involved in several processes, including morphogenesis of an epithelium; positive regulation of receptor recycling; and protein localizatio
K2C7_HUMAN	0.518405	0.943181	0.0543513		KRT7	9	Predicted to be a structural constituent of skin epidermis. Predicted to be involved in intermediate filament organization and keratinization. Located in cytosol and intermedi
PP12C_HUMAN	0.49246	0.943181	0.0542328		PPP1R12C	6	Predicted to enable enzyme inhibitor activity and phosphatase regulator activity. Predicted to be involved in signal transduction. Predicted to be located in cytoskeleton. Pre
HS90A_HUMAN	0.653464	0.959785	0.0541559		HSP90AA1	2	Enables several functions, including ATP binding activity; enzyme binding activity; and protein domain specific binding activity. Involved in several processes, including prot
SH3K1_HUMAN	0.53833	0.943181	0.0541177		SH3KBP1	9	Predicted to enable SH3 domain binding activity; kinase activity; and ubiquitin protein ligase binding activity. Involved in several processes, including cytoskeleton organiza
TMX1_HUMAN	0.425817	0.932992	0.0540327		TMX1	3	Enables disulfide oxidoreductase activity. Involved in response to endoplasmic reticulum stress. Located in endoplasmic reticulum membrane.
RL23A_HUMAN	0.537846	0.943181	0.0539518		RPL23A	1	A structural constituent of ribosome. Predicted to be involved in ribosomal large subunit assembly. Located in nucleus. Part of cytosolic large ribosomal subunit.
EPS15_HUMAN	0.512168	0.943181	0.0539399		EPS15	8	Enables polyubiquitin modification-dependent protein binding activity. Involved in Golgi to endosome transport; clathrin coat assembly; and receptor-mediated endocytosis of vi
KPYM_HUMAN	0.507757	0.943181	0.0538135		PKM	1	Enables phosphotransferase activity, alcohol group as acceptor; protein homodimerization activity; and transcription coactivator activity. Involved in several processes, inclu
ODPA_HUMAN	0.535097	0.943181	0.053789		PDHA1	4	Enables pyruvate dehydrogenase (acetyl-transferring) activity. Involved in acetyl-CoA biosynthetic process from pyruvate. Located in mitochondrial pyruvate dehydrogenase compl
QSOX1_HUMAN	0.699073	0.963651	0.0537317		QSOX1	2	Enables FAD binding activity; flavin-dependent sulfhydryl oxidase activity; and protein disulfide isomerase activity. Involved in extracellular matrix assembly and negative re
CCN2_HUMAN	0.581963	0.951306	0.0536582		CCN2	2	Predicted to enable heparin binding activity and integrin binding activity. Involved in positive regulation of MAPK cascade; positive regulation of cell differentiation; and p
PYRG2_HUMAN	0.63102	0.955119	0.0536437		CTPS2	10	Enables identical protein binding activity. Predicted to be involved in CTP biosynthetic process and pyrimidine nucleobase biosynthetic process. Predicted to be located in cyt
TMOD3_HUMAN	0.487092	0.943181	0.0536321		TMOD3	5	Enables cadherin binding activity involved in cell-cell adhesion. Predicted to be involved in actin filament organization; muscle contraction; and myofibril assembly. Predicte
MCU_HUMAN	0.546863	0.943181	0.0536139		MCU	6	Enables calcium channel activity; identical protein binding activity; and uniporter activity. Involved in several processes, including positive regulation of mitochondrial cal
RAMP1_HUMAN	0.333256	0.929533	0.0535504		RAMP1	10	Enables amylin receptor activity; calcitonin gene-related peptide binding activity; and calcitonin gene-related peptide receptor activity. Involved in several processes, inclu
LIRB1_HUMAN	0.703851	0.966124	0.0535141		LILRB1	9	Enables several functions, including MHC protein binding activity; SH2 domain binding activity; and immune receptor activity. Involved in several processes, including negative
MRCKA_HUMAN	0.561514	0.943269	0.0535093		CDC42BPA	9	Enables several functions, including ATP binding activity; identical protein binding activity; and magnesium ion binding activity. Involved in actomyosin structure organizatio
TALDO_HUMAN	0.634386	0.956149	0.0535059		TALDO1	3	Enables transaldolase activity. Predicted to be involved in pentose-phosphate shunt, non-oxidative branch. Located in extracellular exosome and nucleus. Implicated in carbohyd
DCTN3_HUMAN	0.438849	0.939112	0.053381		DCTN3	2	Predicted to enable structural molecule activity. Involved in cytoskeleton-dependent cytokinesis. Located in several cellular components, including centrosome; nucleolus; and
MAP2_HUMAN	0.533674	0.943181	0.0532021		METAP2	4	Enables aminopeptidase activity and metalloexopeptidase activity. Involved in protein processing. Located in cytosol and plasma membrane.
CGBP1_HUMAN	0.447807	0.942341	0.0530164		CGGBP1	9	Enables DNA-binding transcription factor binding activity; double-stranded DNA binding activity; and identical protein binding activity. Involved in epigenetic regulation of g
LYAG_HUMAN	0.586314	0.952853	0.0529624		GAA	3	Enables alpha-1,4-glucosidase activity. Involved in several processes, including glycogen catabolic process; striated muscle contraction; and vacuolar sequestering. Located in
PACN2_HUMAN	0.552327	0.943181	0.0528796		PACSIN2	2	Enables identical protein binding activity and phosphatidic acid binding activity. Involved in caveolin-mediated endocytosis; plasma membrane organization; and protein localiz
PRP8_HUMAN	0.443124	0.940912	0.0528227		PRPF8	6	Enables K63-linked polyubiquitin modification-dependent protein binding activity. Involved in spliceosomal tri-snRNP complex assembly. Located in nucleus. Part of U2-type spli
ARPC5_HUMAN	0.498356	0.943181	0.0528204		ARPC5	1	A structural constituent of cytoskeleton. Contributes to actin filament binding activity. Involved in Arp2/3 complex-mediated actin nucleation and cell migration. Located in e
EFHD2_HUMAN	0.66203	0.960555	0.0527907		EFHD2	5	Enables cadherin binding activity. Predicted to be located in membrane raft.
SMC3_HUMAN	0.522388	0.943181	0.0527711		SMC3	8	Enables beta-tubulin binding activity; dynein complex binding activity; and protein heterodimerization activity. Involved in chromosome organization; meiotic cell cycle; and r
HACE1_HUMAN	0.479098	0.943181	0.05253		HACE1	10	Enables small GTPase binding activity and ubiquitin-protein transferase activity. Involved in several processes, including Golgi organization; protein K48-linked ubiquitinatio
PPIB_HUMAN	0.602792	0.952975	0.0524514		PPIB	1	Enables RNA polymerase binding activity; cyclosporin A binding activity; and peptidyl-prolyl cis-trans isomerase activity. Involved in several processes, including neutrophil
RSMB_HUMAN	0.638931	0.956714	0.0524407		SNRPB	4	Enables telomerase RNA binding activity. Involved in spliceosomal snRNP assembly. Located in cytosol; nucleoplasm; and spliceosomal complex. Part of SMN-Sm protein complex; me
NAGA_HUMAN	0.575472	0.949583	0.0523141		AMDHD2	7	Enables N-acetylglucosamine-6-phosphate deacetylase activity. Predicted to be involved in N-acetylglucosamine catabolic process. Located in nucleus.
YLPM1_HUMAN	0.223054	0.895203	0.0522557		YLPM1	7	Enables RNA binding activity. Predicted to be involved in regulation of telomere maintenance. Predicted to act upstream of or within negative regulation of transcription by RN
PABP2_HUMAN	0.58523	0.952218	0.0521137		PABPN1	4	Enables RNA binding activity. Involved in poly(A)+ mRNA export from nucleus. Located in nuclear inclusion body. Part of ribonucleoprotein complex. Implicated in oculopharyngea
MPRI_HUMAN	0.479128	0.943181	0.0520797		IGF2R	7	Enables identical protein binding activity; phosphoprotein binding activity; and retromer complex binding activity. Predicted to be involved in lysosomal transport. Located in
PLRG1_HUMAN	0.574713	0.949538	0.0519391		PLRG1	7	Involved in mRNA splicing, via spliceosome. Located in Prp19 complex and nucleus. Part of U2-type catalytic step 2 spliceosome. Colocalizes with DNA replication factor A compl
VDAC3_HUMAN	0.687609	0.960705	0.0519244		VDAC3	8	Predicted to enable voltage-gated monoatomic anion channel activity. Predicted to be involved in sperm mitochondrial sheath assembly. Predicted to act upstream of or within be
MEF2D_HUMAN	0.495076	0.943181	0.0518679		MEF2D	10	Enables several functions, including DNA-binding transcription factor activity, RNA polymerase II-specific; RNA polymerase II transcription regulatory region sequence-specific
PRRX1_HUMAN	0.453202	0.942341	0.0518398		PRRX1	9	Enables DNA-binding transcription activator activity, RNA polymerase II-specific; RNA polymerase II cis-regulatory region sequence-specific DNA binding activity; and RNA polym
PTN1_HUMAN	0.577316	0.950254	0.0518373		PTPN1	10	Enables protein tyrosine phosphatase activity; signaling receptor binding activity; and zinc ion binding activity. Involved in several processes, including platelet-derived gr
CARF_HUMAN	0.548763	0.943181	0.0517516		CDKN2AIP	10	Enables p53 binding activity. Involved in several processes, including DNA damage response; regulation of cell growth; and regulation of protein stability. Located in granular
TENA_HUMAN	0.83538	0.993839	0.0515683		TNC	1	Enables syndecan binding activity. Involved in regulation of cell adhesion; regulation of cell growth; and response to wounding. Located in collagen-containing extracellular m
PUR8_HUMAN	0.603584	0.952975	0.0515176		ADSL	8	Enables (S)-2-(5-amino-1-(5-phospho-D-ribosyl)imidazole-4-carboxamido) succinate lyase (fumarate-forming) activity; N6-(1,2-dicarboxyethyl)AMP AMP-lyase (fumarate-forming) act
GPD1L_HUMAN	0.557814	0.943181	0.0513841		GPD1L	5	Enables sodium channel regulator activity and transmembrane transporter binding activity. Involved in several processes, including negative regulation of protein kinase C sign
PPM1G_HUMAN	0.392897	0.929533	0.0513573		PPM1G	7	Enables protein serine/threonine phosphatase activity. Predicted to act upstream of or within regulation of cell cycle. Located in nucleoplasm.
GXLT2_HUMAN	0.542711	0.943181	0.0513468		GXYLT2	10	Enables UDP-xylosyltransferase activity. Involved in O-glycan processing. Predicted to be located in membrane.
PTN11_HUMAN	0.511975	0.943181	0.0513185		PTPN11	3	Enables several functions, including insulin receptor binding activity; non-membrane spanning protein tyrosine phosphatase activity; and phosphotyrosine residue binding activi
REM1_HUMAN	0.554244	0.943181	0.0512584		REM1	10	Predicted to enable GTP binding activity and calcium channel regulator activity. Predicted to act upstream of or within negative regulation of calcium ion transmembrane transp
STAG1_HUMAN	0.484462	0.943181	0.0511955		STAG1	9	Predicted to enable chromatin binding activity. Involved in localization and mitotic spindle assembly. Located in mitotic spindle pole; nuclear body; and nuclear matrix. Part
CNDP2_HUMAN	0.630564	0.955119	0.051185		CNDP2	2	Predicted to enable dipeptidase activity. Predicted to be involved in proteolysis. Located in cytosol and nucleoplasm.
C1QC_HUMAN	0.822961	0.990058	0.0511269		C1QC	1	Involved in complement activation, classical pathway; negative regulation of granulocyte differentiation; and negative regulation of macrophage differentiation. Located in com
LV321_HUMAN	0.719392	0.967723	0.0509962		IGLV3-21	5	Predicted to be involved in immune response. Located in blood microparticle and extracellular exosome.
NUDT4_HUMAN	0.484232	0.943181	0.0509615		NUDT4	7	Enables diphosphoinositol-polyphosphate diphosphatase activity. Predicted to be involved in diphosphoinositol polyphosphate metabolic process and nucleotide catabolic process.
OS9_HUMAN	0.568467	0.946302	0.0509594		OS9	8	Predicted to enable carbohydrate binding activity and protease binding activity. Involved in several processes, including negative regulation of retrograde protein transport,
UBP5_HUMAN	0.506879	0.943181	0.050953		USP5	4	Enables cysteine-type deubiquitinase activity and ubiquitin binding activity. Involved in positive regulation of proteasomal ubiquitin-dependent protein catabolic process. Pre
PGAP1_HUMAN	0.526611	0.943181	0.0509024		PGAP1	9	Predicted to enable phosphatidylinositol deacylase activity. Predicted to be involved in GPI anchor metabolic process; endoplasmic reticulum to Golgi vesicle-mediated transpor
RS2_HUMAN	0.770378	0.975548	0.0508993		RPS2	2	Enables enzyme binding activity; fibroblast growth factor binding activity; and mRNA binding activity. A structural constituent of ribosome. Predicted to be involved in transl
PP1G_HUMAN	0.52462	0.943181	0.0508528		PPP1CC	7	Enables protein kinase binding activity and protein serine/threonine phosphatase activity. Involved in regulation of circadian rhythm. Located in mitochondrion and nucleolus.
PFD6_HUMAN	0.436808	0.938929	0.0508075		PFDN6	5	Enables amyloid-beta binding activity; protein-folding chaperone binding activity; and unfolded protein binding activity. Involved in chaperone-mediated protein complex assemb
E41L1_HUMAN	0.657405	0.959785	0.0507436		EPB41L1	4	Predicted to enable actin binding activity and structural molecule activity. Predicted to be involved in actomyosin structure organization. Located in plasma membrane. Implica
SCAM1_HUMAN	0.524742	0.943181	0.050702		SCAMP1	5	Predicted to enable protein domain specific binding activity. Involved in protein transport. Located in recycling endosome membrane and trans-Golgi network.
CCD93_HUMAN	0.547378	0.943181	0.0505718		CCDC93	8	Involved in Golgi to plasma membrane transport and endocytic recycling. Located in intracellular membrane-bounded organelle.
SYWC_HUMAN	0.523532	0.943181	0.0504369		WARS1	4	Enables several functions, including kinase inhibitor activity; protein homodimerization activity; and tryptophan-tRNA ligase activity. Involved in positive regulation of gene
MTCH1_HUMAN	0.627758	0.954928	0.0503418		MTCH1	3	Enables membrane insertase activity. Involved in positive regulation of apoptotic process and protein insertion into mitochondrial outer membrane. Located in mitochondrion.
SNR40_HUMAN	0.503038	0.943181	0.050279		SNRNP40	7	Enables RNA binding activity. Predicted to be involved in mRNA splicing, via spliceosome. Located in U4/U6 x U5 tri-snRNP complex; cytosol; and nuclear speck. Part of U2-type
PTN12_HUMAN	0.39772	0.929533	0.0502266		PTPN12	9	Enables SH3 domain binding activity and protein tyrosine phosphatase activity. Involved in cellular response to epidermal growth factor stimulus and regulation of epidermal gr
TB182_HUMAN	0.552835	0.943181	0.050209		TNKS1BP1	4	Enables ankyrin repeat binding activity and enzyme binding activity. Involved in cellular response to ionizing radiation; double-strand break repair; and positive regulation o
CHSTE_HUMAN	0.671947	0.960555	0.0501723		CHST14	1	Enables N-acetylgalactosamine 4-O-sulfotransferase activity. Involved in dermatan sulfate proteoglycan metabolic process. Acts upstream of or within dermatan sulfate biosynthe
NHS_HUMAN	0.594927	0.952975	0.0501179		NHS	4	Predicted to be involved in cell differentiation and lens development in camera-type eye. Located in Golgi apparatus; cell junction; and nuclear body. Implicated in Nance-Hora
ERBB2_HUMAN	0.532347	0.943181	0.0500126		ERBB2	8	Enables several functions, including ErbB-3 class receptor binding activity; RNA polymerase I core binding activity; and protein heterodimerization activity. Contributes to gr
FIBB_HUMAN	0.842733	0.993839	0.0499741		FGB	1	Enables protein-folding chaperone binding activity and structural molecule activity. Contributes to cell adhesion molecule binding activity and signaling receptor binding acti
MMP14_HUMAN	0.534213	0.943181	0.0499558		MMP14	6	Enables endopeptidase activity and metalloaminopeptidase activity. Involved in several processes, including endodermal cell differentiation; regulation of protein localization
CADH2_HUMAN	0.667643	0.960555	0.0499472		CDH2	7	Enables alpha-catenin binding activity; beta-catenin binding activity; and gamma-catenin binding activity. Involved in cell-cell adhesion. Located in several cellular componen
ACLY_HUMAN	0.585314	0.952218	0.0499449		ACLY	3	Enables ATP citrate synthase activity. Involved in acetyl-CoA biosynthetic process and carboxylic acid metabolic process. Located in cytosol and nucleoplasm.
RGS10_HUMAN	0.507673	0.943181	0.0499412		RGS10	9	Enables G-protein alpha-subunit binding activity and GTPase activator activity. Involved in G protein-coupled acetylcholine receptor signaling pathway. Located in cytosol and
4F2_HUMAN	0.687097	0.960705	0.0498735		SLC3A2	9	Enables several functions, including amino acid transmembrane transporter activity; double-stranded RNA binding activity; and protein heterodimerization activity. Involved in
VASN_HUMAN	0.588502	0.952975	0.0498685		VASN	9	Enables transforming growth factor beta binding activity. Involved in negative regulation of epithelial to mesenchymal transition and negative regulation of transforming growt
CRIP1_HUMAN	0.788604	0.982618	0.0497552		CRIP1	1	Enables peptide binding activity and zinc ion binding activity. Involved in several processes, including cellular response to UV-B; intrinsic apoptotic signaling pathway in re
SAE1_HUMAN	0.738559	0.972928	0.049721		SAE1	6	Enables ATP-dependent protein binding activity; protein heterodimerization activity; and small protein activating enzyme binding activity. Contributes to SUMO activating enzym
VATH_HUMAN	0.567642	0.946302	0.0495717		ATP6V1H	6	Predicted to enable proton-transporting ATPase activity, rotational mechanism. Involved in endocytosis. Located in membrane.
DCUP_HUMAN	0.59202	0.952975	0.0495689		UROD	8	Enables uroporphyrinogen decarboxylase activity. Involved in porphyrin-containing compound catabolic process. Located in cytosol and nucleoplasm. Implicated in porphyria cutan
VPS45_HUMAN	0.453915	0.942341	0.0495424		VPS45	6	Predicted to be involved in intracellular protein transport and vesicle-mediated transport. Predicted to be located in Golgi apparatus and membrane. Predicted to be active in
ANX11_HUMAN	0.590344	0.952975	0.0495276		ANXA11	1	Enables S100 protein binding activity and calcium-dependent protein binding activity. Involved in cytokinetic process; phagocytosis; and response to calcium ion. Located in se
ARP5L_HUMAN	0.596346	0.952975	0.0494819		ARPC5L	3	Predicted to enable actin filament binding activity. Predicted to be involved in Arp2/3 complex-mediated actin nucleation and cell migration. Located in extracellular exosome
FKBP8_HUMAN	0.419088	0.930957	0.0494028		FKBP8	5	Enables several functions, including calmodulin binding activity; disordered domain specific binding activity; and identical protein binding activity. Involved in negative reg
BL1S4_HUMAN	0.587772	0.952888	0.0493989		BLOC1S4	10	Predicted to be involved in anterograde synaptic vesicle transport and neuron projection development. Predicted to act upstream of or within melanosome organization; neuromusc
STRAP_HUMAN	0.534189	0.943181	0.0493221		STRAP	6	Enables RNA binding activity. Involved in maintenance of gastrointestinal epithelium; negative regulation of transforming growth factor beta receptor signaling pathway; and sp
GNAQ_HUMAN	0.461128	0.942985	0.049279		GNAQ	3	Enables GTPase activator activity. Involved in protein stabilization and regulation of canonical Wnt signaling pathway. Located in extracellular exosome and lysosomal membrane
CDC5L_HUMAN	0.775397	0.977529	0.0492335		CDC5L	2	Enables several functions, including DNA-binding transcription activator activity, RNA polymerase II-specific; WD40-repeat domain binding activity; and identical protein bindi
DPP2_HUMAN	0.655994	0.959785	0.0491798		DPP7	6	Predicted to enable dipeptidyl-peptidase activity. Predicted to be involved in proteolysis. Predicted to act upstream of or within lysosomal protein catabolic process. Located
MCTS1_HUMAN	0.528286	0.943181	0.0490806		MCTS1	5	Predicted to enable RNA binding activity and translation initiation factor activity. Involved in IRES-dependent viral translational initiation; formation of translation preini
TOLIP_HUMAN	0.488988	0.943181	0.0490376		TOLLIP	3	Enables Toll-like receptor binding activity; kinase binding activity; and molecular adaptor activity. Involved in several processes, including interleukin-1-mediated signaling
MTREX_HUMAN	0.531708	0.943181	0.0490323		MTREX	8	Enables ATP binding activity and RNA helicase activity. Involved in DNA damage response; RNA catabolic process; and maturation of 5.8S rRNA. Located in nucleoplasm. Part of TR
RECK_HUMAN	0.505999	0.943181	0.049011		RECK	10	Enables metalloendopeptidase inhibitor activity. Involved in negative regulation of cell migration. Located in plasma membrane.
ANTR2_HUMAN	0.676598	0.960555	0.0490026		ANTXR2	10	Predicted to enable transmembrane signaling receptor activity. Predicted to act upstream of or within reproductive process. Predicted to be located in external side of plasma
SRC_HUMAN	0.528722	0.943181	0.0489351		SRC	9	Enables several functions, including SH2 domain binding activity; heme binding activity; and signaling receptor binding activity. Involved in several processes, including cell
VAT1L_HUMAN	0.657054	0.959785	0.0489126		VAT1L	6	Predicted to enable oxidoreductase activity and zinc ion binding activity.
ODP2_HUMAN	0.722054	0.968128	0.0488744		DLAT	4	Enables dihydrolipoyllysine-residue acetyltransferase activity and identical protein binding activity. Contributes to pyruvate dehydrogenase (NAD+) activity. Involved in acety
MAP4_HUMAN	0.620204	0.954928	0.0488164		MAP4	2	Enables microtubule stabilizing activity. Involved in cilium disassembly; microtubule polymerization; and negative regulation of non-motile cilium assembly. Acts upstream of o
KANK1_HUMAN	0.625673	0.954928	0.0487724		KANK1	4	Enables beta-catenin binding activity. Involved in several processes, including negative regulation of cell projection organization; negative regulation of substrate adhesion-
RIC1_HUMAN	0.382853	0.929533	0.0486969		RIC1	7	Enables guanyl-nucleotide exchange factor activity and small GTPase binding activity. Involved in several processes, including negative regulation of protein catabolic process
LV861_HUMAN	0.652119	0.959785	0.048622		IGLV8-61	5	Predicted to be involved in immune response. Predicted to be located in extracellular region and plasma membrane. Predicted to be part of immunoglobulin complex. Predicted to
GSTP1_HUMAN	0.68274	0.960705	0.0486098		GSTP1	1	Enables several functions, including anion binding activity; dinitrosyl-iron complex binding activity; and glutathione peroxidase activity. Involved in several processes, incl
CILP2_HUMAN	0.845673	0.993839	0.0485823		CILP2	8	Located in extracellular exosome.
SRRM1_HUMAN	0.65753	0.959785	0.0485582		SRRM1	4	Enables RNA binding activity. Involved in localization. Located in nuclear speck. Part of catalytic step 2 spliceosome. Biomarker of gestational diabetes.
ARHGC_HUMAN	0.493542	0.943181	0.0485061		ARHGEF12	8	Enables G protein-coupled receptor binding activity. Acts upstream of or within G protein-coupled receptor signaling pathway. Located in cytoplasm.
WFS1_HUMAN	0.674999	0.960555	0.0484502		WFS1	4	Enables ATPase binding activity and ubiquitin protein ligase binding activity. Involved in several processes, including negative regulation of ATF6-mediated unfolded protein r
DDX60_HUMAN	0.711565	0.967723	0.0484194		DDX60	3	Enables double-stranded DNA binding activity; double-stranded RNA binding activity; and single-stranded RNA binding activity. Involved in positive regulation of MDA-5 signalin
RUFY1_HUMAN	0.490065	0.943181	0.048385		RUFY1	7	Enables SH2 domain binding activity; SH3 domain binding activity; and identical protein binding activity. Involved in regulation of endocytosis. Located in cytosol; endosome;
SH3L3_HUMAN	0.702342	0.965216	0.0483478		SH3BGRL3	1	Involved in cytoskeleton organization. Located in cytosol; nuclear body; and ruffle membrane.
CAND1_HUMAN	0.491499	0.943181	0.0483413		CAND1	3	Predicted to enable TBP-class protein binding activity. Involved in SCF complex assembly; cell differentiation; and protein ubiquitination. Located in Golgi apparatus; cytosol
HAP28_HUMAN	0.70727	0.967381	0.0481897		PDAP1	4	Enables RNA binding activity. Predicted to be involved in signal transduction. Located in cytosol and plasma membrane. Biomarker of high grade glioma.
3MG_HUMAN	0.504869	0.943181	0.0481533		MPG	9	Predicted to enable alkylbase DNA N-glycosylase activity. Predicted to be involved in base-excision repair. Located in cytosol and nucleoplasm.
CISD2_HUMAN	0.529013	0.943181	0.0481427		CISD2	9	Enables 2 iron, 2 sulfur cluster binding activity and protein homodimerization activity. Involved in regulation of autophagy. Located in endoplasmic reticulum membrane and per
CSN3_HUMAN	0.458211	0.942341	0.047853		COPS3	5	Involved in regulation of DNA damage response, signal transduction by p53 class mediator resulting in transcription of p21 class mediator. Located in cytosol; nucleoplasm; and
OAT_HUMAN	0.642156	0.957145	0.0478082		OAT	9	Enables identical protein binding activity and ornithine(lysine) transaminase activity. Predicted to be involved in arginine catabolic process to glutamate and arginine catabo
UCKL1_HUMAN	0.431719	0.936827	0.0477753		UCKL1	10	Predicted to enable uridine kinase activity. Predicted to be involved in pyrimidine nucleoside salvage. Predicted to be located in cytosol. Predicted to be active in cytoplasm
SYYC_HUMAN	0.501882	0.943181	0.0477666		YARS1	5	Enables resveratrol binding activity; small molecule binding activity; and tyrosine-tRNA ligase activity. Involved in response to starvation and tyrosyl-tRNA aminoacylation. L
PP6R1_HUMAN	0.438281	0.939112	0.0477451		PPP6R1	10	Enables small GTPase binding activity. Located in cytosol.
KSR1_HUMAN	0.812974	0.985834	0.047685		KSR1	8	Enables 14-3-3 protein binding activity and ATP binding activity. Involved in positive regulation of MAPK cascade. Located in cytosol; endoplasmic reticulum; and membrane. Par
PFD1_HUMAN	0.722512	0.968423	0.0476674		PFDN1	9	Enables amyloid-beta binding activity; protein folding chaperone; and unfolded protein binding activity. Involved in negative regulation of amyloid fibril formation and protei
PYR1_HUMAN	0.581463	0.951214	0.0476021		CAD	7	Enables several functions, including dihydroorotase activity; identical protein binding activity; and zinc ion binding activity. Involved in 'de novo' UMP biosynthetic process
PIMT_HUMAN	0.517717	0.943181	0.0475467		PCMT1	4	Enables protein-L-isoaspartate (D-aspartate) O-methyltransferase activity. Predicted to be involved in protein repair. Located in cytosol. Biomarker of Alzheimer's disease and
GSTM3_HUMAN	0.680942	0.960705	0.0475109		GSTM3	2	Enables several functions, including glutathione binding activity; glutathione transferase activity; and protein homodimerization activity. Involved in several processes, incl
KAP0_HUMAN	0.610704	0.954336	0.0474096		PRKAR1A	4	Enables cAMP-dependent protein kinase inhibitor activity; enzyme binding activity; and protein domain specific binding activity. Involved in negative regulation of activated T
S10A9_HUMAN	0.860632	0.993839	0.0473736		S100A9	3	Predicted to enable calcium ion binding activity and calcium-dependent protein binding activity. Involved in several processes, including leukocyte migration involved in infla
ASC_HUMAN	0.716706	0.967723	0.0473655		PYCARD	4	Enables several functions, including Pyrin domain binding activity; cytoskeletal protein binding activity; and signaling receptor binding activity. Involved in several process
GULP1_HUMAN	0.626977	0.954928	0.047331		GULP1	6	Acts upstream of or within phagocytosis, engulfment. Predicted to be located in cytoplasm.
AP1M1_HUMAN	0.58393	0.952218	0.0473251		AP1M1	8	Predicted to enable clathrin adaptor activity. Involved in endosome to melanosome transport and melanosome organization. Located in cytosol and intracellular membrane-bounded
MPP7_HUMAN	0.622511	0.954928	0.0473229		MPP7	7	Enables molecular adaptor activity and protein domain specific binding activity. Involved in bicellular tight junction assembly; positive regulation of protein-containing comp
T2FB_HUMAN	0.584688	0.952218	0.0472709		GTF2F2	10	Predicted to enable RNA polymerase II general transcription initiation factor activity. Involved in positive regulation of transcription by RNA polymerase II; transcription el
ATP5L_HUMAN	0.604386	0.952975	0.047176		ATP5MG	5	Contributes to proton-transporting ATP synthase activity, rotational mechanism. Involved in proton motive force-driven mitochondrial ATP synthesis. Located in mitochondrion. P
ERLN1_HUMAN	0.531442	0.943181	0.0470416		ERLIN1	10	Enables cholesterol binding activity. Involved in SREBP signaling pathway; negative regulation of lipid biosynthetic process; and ubiquitin-dependent ERAD pathway. Located in
CD276_HUMAN	0.52144	0.943181	0.0469535		CD276	10	Predicted to enable identical protein binding activity and signaling receptor binding activity. Involved in T cell activation; positive regulation of T cell proliferation; and
NCK2_HUMAN	0.576718	0.950254	0.0469336		NCK2	9	Enables phosphotyrosine residue binding activity. Involved in several processes, including negative regulation of protein phosphorylation; positive regulation of T cell prolif
CBX3_HUMAN	0.608371	0.954122	0.0469025		CBX3	7	Enables several functions, including histone methyltransferase binding activity; identical protein binding activity; and transcription coregulator binding activity. Involved i
CUL7_HUMAN	0.503334	0.943181	0.0468353		CUL7	10	Predicted to enable ubiquitin protein ligase binding activity. Involved in several processes, including epithelial to mesenchymal transition; positive regulation of dendrite m
LZTL1_HUMAN	0.512875	0.943181	0.0467801		LZTFL1	10	Enables identical protein binding activity. Involved in negative regulation of protein localization to ciliary membrane. Located in cytosol. Implicated in Bardet-Biedl syndrom
SPT4H_HUMAN	0.431833	0.936827	0.04671		SUPT4H1	7	Enables protein heterodimerization activity. Involved in regulation of DNA-templated transcription and transcription elongation by RNA polymerase II. Located in nucleoplasm. P
GSTT1_HUMAN	0.675698	0.960555	0.0465926		GSTT1	4	Enables glutathione peroxidase activity and glutathione transferase activity. Involved in glutathione metabolic process. Located in cytosol. Implicated in several diseases, in
IBP6_HUMAN	0.706095	0.967111	0.0465532		IGFBP6	3	Enables identical protein binding activity and insulin-like growth factor II binding activity. Involved in cell migration and positive regulation of stress-activated MAPK casc
LCMT1_HUMAN	0.621447	0.954928	0.0465274		LCMT1	8	Enables protein C-terminal carboxyl O-methyltransferase activity. Acts upstream of or within negative regulation of protein-containing complex assembly; regulation of apoptoti
ATPD_HUMAN	0.581661	0.951214	0.0464876		ATP5F1D	2	Contributes to proton-transporting ATP synthase activity, rotational mechanism. Involved in mitochondrial proton-transporting ATP synthase complex assembly and proton motive f
TCAL4_HUMAN	0.370758	0.929533	0.0464733		TCEAL4	9	Predicted to enable translation elongation factor activity. Predicted to be involved in translational elongation. Predicted to be located in nucleus.
RS15_HUMAN	0.779578	0.979463	0.0463423		RPS15	4	Enables MDM2/MDM4 family protein binding activity and ubiquitin ligase inhibitor activity. A structural constituent of ribosome. Involved in positive regulation of signal tran
RAB15_HUMAN	0.581177	0.951187	0.0463106		RAB15	2	Predicted to enable GTP binding activity and GTPase activity. Involved in positive regulation of regulated secretory pathway. Located in cilium; endosome membrane; and perinuc
DPP9_HUMAN	0.523714	0.943181	0.0461665		DPP9	9	Enables dipeptidyl-peptidase activity and identical protein binding activity. Involved in negative regulation of programmed cell death. Acts upstream of with a negative effect
SPT6H_HUMAN	0.410965	0.930957	0.0461568		SUPT6H	9	Enables histone binding activity. Involved in positive regulation of transcription elongation by RNA polymerase II and transcription elongation-coupled chromatin remodeling. P
MXRA7_HUMAN	0.679442	0.960705	0.0461432		MXRA7	3	Located in endoplasmic reticulum.
S10AG_HUMAN	0.619139	0.954928	0.0461299		S100A16	8	Enables calcium ion binding activity and protein homodimerization activity. Predicted to act upstream of or within response to calcium ion. Located in several cellular compone
FKB1A_HUMAN	0.687812	0.960705	0.0461182		FKBP1A	3	Enables several functions, including FK506 binding activity; I-SMAD binding activity; and signaling receptor binding activity. Involved in several processes, including amyloid
SSRA_HUMAN	0.752548	0.973103	0.0461059		SSR1	3	Predicted to be involved in cotranslational protein targeting to membrane and positive regulation of cell population proliferation. Located in endoplasmic reticulum.
EIF3L_HUMAN	0.471943	0.943181	0.0460344		EIF3L	4	Enables RNA binding activity. Contributes to translation initiation factor activity. Involved in translational initiation and viral translational termination-reinitiation. Loc
UBR4_HUMAN	0.5289	0.943181	0.045978		UBR4	7	Enables ubiquitin protein ligase activity. Involved in negative regulation of fatty acid biosynthetic process and ubiquitin-dependent protein catabolic process. Located in cen
PELO_HUMAN	0.509125	0.943181	0.0459144		PELO	10	Enables stalled ribosome sensor activity. Involved in nuclear-transcribed mRNA catabolic process, no-go decay; rescue of stalled ribosome; and ribosome disassembly. Part of Do
DDRGK_HUMAN	0.505586	0.943181	0.0458997		DDRGK1	5	Enables RNA polymerase II-specific DNA-binding transcription factor binding activity and ubiquitin-like protein ligase binding activity. Involved in several processes, includi
PSMD1_HUMAN	0.576	0.949583	0.045674		PSMD1	6	Enables ubiquitin protein ligase binding activity. Predicted to be involved in proteasome-mediated ubiquitin-dependent protein catabolic process. Located in membrane. Part of
BIN2_HUMAN	0.697758	0.963651	0.04566		BIN2	7	Enables phospholipid binding activity. Involved in several processes, including phagocytosis, engulfment; plasma membrane tubulation; and podosome assembly. Located in plasma
FHR1_HUMAN	0.804743	0.984712	0.0456287		CFHR1	2	Enables identical protein binding activity. Involved in cytolysis by host of symbiont cells. Located in blood microparticle. Part of protein-containing complex. Implicated in
SMU1_HUMAN	0.556495	0.943181	0.0456081		SMU1	4	Involved in mRNA splicing, via spliceosome. Located in nucleus. Part of U2-type precatalytic spliceosome.
SMC1A_HUMAN	0.535849	0.943181	0.0455625		SMC1A	5	Enables chromatin binding activity and protein heterodimerization activity. Involved in chromosome organization; response to DNA damage checkpoint signaling; and response to r
AAAS_HUMAN	0.538331	0.943181	0.0454482		AAAS	10	Involved in microtubule bundle formation and mitotic spindle assembly. Acts upstream of or within nucleocytoplasmic transport. Located in cytosol; microtubule cytoskeleton; an
PTPRC_HUMAN	0.828841	0.993097	0.0454328		PTPRC	3	Enables cytoskeletal protein binding activity; protein kinase binding activity; and protein tyrosine phosphatase activity. Involved in several processes, including bone marrow
TTC37_HUMAN	0.420867	0.930957	0.0452882		TTC37	6	None
SART3_HUMAN	0.57359	0.949504	0.0450693		SART3	9	Enables histone binding activity; snRNA binding activity; and ubiquitin-specific protease binding activity. Involved in nucleosome assembly; spliceosomal tri-snRNP complex ass
MAGT1_HUMAN	0.537975	0.943181	0.0450396		MAGT1	3	Enables magnesium ion transmembrane transporter activity. Involved in cognition; magnesium ion transport; and protein N-linked glycosylation via asparagine. Located in endopla
ANM5_HUMAN	0.595932	0.952975	0.0449569		PRMT5	4	Enables several functions, including methyl-CpG binding activity; p53 binding activity; and protein-arginine N-methyltransferase activity. Involved in several processes, inclu
ARK72_HUMAN	0.618581	0.954928	0.0449385		AKR7A2	6	Enables phenanthrene-9,10-epoxide hydrolase activity. Involved in daunorubicin metabolic process and doxorubicin metabolic process. Located in Golgi apparatus and cytosol. Bio
CDK4_HUMAN	0.592561	0.952975	0.0448989		CDK4	5	Enables cyclin binding activity and cyclin-dependent protein serine/threonine kinase activity. Involved in several processes, including G1/S transition of mitotic cell cycle;
PEAK1_HUMAN	0.510286	0.943181	0.0447884		PEAK1	8	Enables identical protein binding activity and non-membrane spanning protein tyrosine kinase activity. Involved in several processes, including focal adhesion assembly; regula
PLCG1_HUMAN	0.534404	0.943181	0.0444917		PLCG1	8	Enables neurotrophin TRKA receptor binding activity; phosphatidylinositol phospholipase C activity; and protein kinase binding activity. Involved in several processes, includi
PP2AB_HUMAN	0.549429	0.943181	0.0443396		PPP2CB	8	Predicted to enable protein serine/threonine phosphatase activity. Acts upstream of or within negative regulation of gene expression. Predicted to be located in several cellul
GNL1_HUMAN	0.67151	0.960555	0.0443167		GNL1	5	Predicted to enable GTPase activity. Involved in DNA damage response. Located in nucleus.
DEN4C_HUMAN	0.554462	0.943181	0.0440227		DENND4C	8	Enables guanyl-nucleotide exchange factor activity. Predicted to be involved in cellular response to insulin stimulus; protein localization to plasma membrane; and regulation
VWA1_HUMAN	0.753738	0.973103	0.0440217		VWA1	3	Predicted to enable identical protein binding activity. Predicted to be an extracellular matrix structural constituent. Predicted to act upstream of or within behavioral respo
SYDM_HUMAN	0.510987	0.943181	0.0440099		DARS2	10	Enables aspartate-tRNA ligase activity; aspartate-tRNA(Asn) ligase activity; and protein homodimerization activity. Involved in mitochondrial asparaginyl-tRNA aminoacylation.
RLA0_HUMAN	0.557165	0.943181	0.0439695		RPLP0	2	A structural constituent of ribosome. Predicted to be involved in cytoplasmic translation and ribosomal large subunit assembly. Predicted to act upstream of or within cellular
STAU1_HUMAN	0.591174	0.952975	0.0439181		STAU1	6	Enables RNA binding activity. Involved in positive regulation by virus of viral protein levels in host cell and positive regulation of viral genome replication. Located in sev
DPYL2_HUMAN	0.452523	0.942341	0.0438911		DPYSL2	1	Enables identical protein binding activity. Involved in endocytosis. Located in cytosol and plasma membrane. Colocalizes with membrane and microtubule.
CYTC_HUMAN	0.715837	0.967723	0.0438788		CST3	4	Enables several functions, including amyloid-beta binding activity; cysteine-type endopeptidase inhibitor activity; and identical protein binding activity. Involved in several
HYES_HUMAN	0.719463	0.967723	0.0437452		EPHX2	7	Enables several functions, including magnesium ion binding activity; phosphatase activity; and protein homodimerization activity. Involved in several processes, including chol
CCD18_HUMAN	0.872946	0.994288	0.0436521		CCDC18	2	Located in centriolar satellite.
DEFI6_HUMAN	0.709852	0.967723	0.043641		DEF6	9	Predicted to enable guanyl-nucleotide exchange factor activity. Involved in vesicle-mediated transport to the plasma membrane. Located in cytosol and nucleoplasm. Implicated i
UBXN1_HUMAN	0.495013	0.943181	0.0435858		UBXN1	1	Enables several functions, including enzyme binding activity; polyubiquitin modification-dependent protein binding activity; and proteasome regulatory particle binding activit
P4HA2_HUMAN	0.672892	0.960555	0.0435428		P4HA2	7	Enables procollagen-proline 4-dioxygenase activity. Predicted to be involved in electron transport chain. Located in cytosol; endoplasmic reticulum; and nucleoplasm. Implicate
SAMH1_HUMAN	0.764328	0.973825	0.0435235		SAMHD1	6	Enables several functions, including dGTP binding activity; dGTPase activity; and nucleic acid binding activity. Involved in several processes, including DNA metabolic process
F162A_HUMAN	0.611017	0.954368	0.0434887		FAM162A	5	Involved in cellular response to hypoxia; positive regulation of apoptotic process; and positive regulation of release of cytochrome c from mitochondria. Located in cytosol an
RNH2C_HUMAN	0.441647	0.940165	0.0434629		RNASEH2C	7	Involved in RNA catabolic process. Part of ribonuclease H2 complex. Implicated in Aicardi-Goutieres syndrome.
CPNE2_HUMAN	0.662199	0.960555	0.0434252		CPNE2	3	Predicted to enable calcium-dependent phospholipid binding activity. Predicted to be involved in cellular response to calcium ion. Located in extracellular exosome.
DCTN4_HUMAN	0.527042	0.943181	0.0434019		DCTN4	7	Located in centrosome.
FBRL_HUMAN	0.627493	0.954928	0.0431927		FBL	5	Enables ATPase binding activity; TFIID-class transcription factor complex binding activity; and histone H2AQ104 methyltransferase activity. Involved in rRNA methylation; ribos
RL21_HUMAN	0.601728	0.952975	0.0431577		RPL21	2	A structural constituent of ribosome. Predicted to be involved in cytoplasmic translation. Located in membrane. Part of cytosolic large ribosomal subunit. Implicated in hypotr
THIK_HUMAN	0.675813	0.960555	0.0431301		ACAA1	8	Enables acetate CoA-transferase activity and palmitoyl-CoA oxidase activity. Involved in bile acid metabolic process; fatty acid beta-oxidation; and very long-chain fatty acid
FAH2A_HUMAN	0.592697	0.952975	0.0429103		FAHD2A	8	Predicted to enable hydrolase activity and metal ion binding activity.
MK14_HUMAN	0.674982	0.960555	0.0428215		MAPK14	9	Enables MAP kinase activity; mitogen-activated protein kinase p38 binding activity; and protein phosphatase binding activity. Involved in several processes, including cellular
MON2_HUMAN	0.583291	0.952218	0.0428022		MON2	9	Predicted to enable proton transmembrane transporter activity. Predicted to be involved in Golgi to endosome transport. Located in early endosome membrane.
SPIN1_HUMAN	0.600977	0.952975	0.0427987		SPIN1	9	Enables methylated histone binding activity. Involved in positive regulation of DNA-templated transcription; positive regulation of Wnt signaling pathway; and rRNA transcripti
CHAP1_HUMAN	0.462572	0.943181	0.0427888		CHAMP1	10	Predicted to enable metal ion binding activity. Involved in attachment of spindle microtubules to kinetochore and protein localization to organelle. Located in kinetochore; nu
GPX1_HUMAN	0.710301	0.967723	0.0426515		GPX1	3	Enables SH3 domain binding activity; glutathione peroxidase activity; and phospholipid-hydroperoxide glutathione peroxidase activity. Involved in several processes, including
CHD4_HUMAN	0.54208	0.943181	0.0425143		CHD4	5	Enables several functions, including ATP hydrolysis activity; histone deacetylase binding activity; and transcription coregulator binding activity. Contributes to nucleosomal
DCAF8_HUMAN	0.469053	0.943181	0.0424913		DCAF8	10	Predicted to be involved in protein ubiquitination. Located in cytosol; mitochondrion; and nucleoplasm. Part of Cul4-RING E3 ubiquitin ligase complex. Implicated in giant axon
RB6I2_HUMAN	0.560041	0.943181	0.0424383		ERC1	7	Enables cadherin binding activity. Involved in regulation of DNA-templated transcription. Located in centrosome; ciliary basal body; and cytoplasm. Part of IkappaB kinase comp
P20D2_HUMAN	0.68098	0.960705	0.0424258		PM20D2	4	Enables dipeptidase activity and identical protein binding activity. Acts upstream of or within proteolysis and regulation of protein metabolic process. Located in nucleoplasm
PPME1_HUMAN	0.591432	0.952975	0.0424016		PPME1	5	Enables protein C-terminal methylesterase activity and protein phosphatase 2A binding activity. Predicted to be involved in G2/M transition of mitotic cell cycle. Predicted to
SF3B5_HUMAN	0.509463	0.943181	0.0423657		SF3B5	10	Enables RNA binding activity and splicing factor binding activity. Involved in mRNA splicing, via spliceosome. Located in U2-type spliceosomal complex and nucleoplasm. Part of
INF2_HUMAN	0.605781	0.953514	0.0423143		INF2	8	Predicted to enable actin binding activity and small GTPase binding activity. Acts upstream of or within regulation of mitochondrial fission. Located in perinuclear region of
RS16_HUMAN	0.757288	0.973103	0.0421796		RPS16	2	Enables RNA binding activity. A structural constituent of ribosome. Involved in rRNA processing and ribosomal small subunit biogenesis. Located in extracellular exosome; focal
CHM2B_HUMAN	0.639122	0.956714	0.0421535		CHMP2B	5	Enables protein domain specific binding activity. Involved in several processes, including midbody abscission; plasma membrane repair; and regulation of cell cycle process. Lo
TPK1_HUMAN	0.480096	0.943181	0.0421234		TPK1	8	Enables identical protein binding activity and thiamine diphosphokinase activity. Involved in thiamine diphosphate biosynthetic process. Predicted to be active in cytosol. Imp
DERM_HUMAN	0.863943	0.993839	0.0420866		DPT	1	Predicted to be an extracellular matrix structural constituent. Predicted to be involved in collagen fibril organization. Predicted to act upstream of or within negative regul
ISOC2_HUMAN	0.589556	0.952975	0.042053		ISOC2	10	Involved in protein destabilization. Located in cytoplasm and nucleus.
PPP5_HUMAN	0.612706	0.954691	0.0419947		PPP5C	9	Enables several functions, including Hsp90 protein binding activity; adenyl ribonucleotide binding activity; and identical protein binding activity. Involved in positive regul
CERT_HUMAN	0.709203	0.967604	0.0419641		CERT1	10	Enables several functions, including ceramide transfer activity; identical protein binding activity; and phosphatidylinositol-4-phosphate binding activity. Involved in ER to G
CPSF1_HUMAN	0.629468	0.955119	0.0419618		CPSF1	9	Enables enzyme binding activity and mRNA 3'-UTR AU-rich region binding activity. Involved in mRNA polyadenylation. Located in nucleoplasm. Part of mRNA cleavage and polyadenyl
ITSN1_HUMAN	0.564465	0.944997	0.0418815		ITSN1	9	Enables molecular adaptor activity and proline-rich region binding activity. Involved in protein localization. Located in cytoplasm; nuclear envelope; and plasma membrane. Col
SBP1_HUMAN	0.745087	0.973103	0.0418713		SELENBP1	2	Enables methanethiol oxidase activity. Predicted to be involved in protein transport. Predicted to act upstream of or within brown fat cell differentiation. Located in fibrill
PMM2_HUMAN	0.637463	0.956714	0.041861		PMM2	6	Predicted to enable phosphomannomutase activity. Predicted to be involved in mannose metabolic process and protein N-linked glycosylation. Located in cytosol and nucleoplasm.
NAT10_HUMAN	0.642345	0.957145	0.0418258		NAT10	8	Enables DNA polymerase binding activity and mRNA N-acetyltransferase activity. Involved in regulation of centrosome duplication; regulation of macromolecule biosynthetic proce
PPIL3_HUMAN	0.442821	0.940912	0.0417906		PPIL3	7	Predicted to enable peptidyl-prolyl cis-trans isomerase activity. Predicted to be involved in mRNA splicing, via spliceosome. Part of catalytic step 2 spliceosome.
NUP62_HUMAN	0.657663	0.959785	0.0416252		NUP62	10	Enables SH2 domain binding activity; signaling receptor complex adaptor activity; and ubiquitin binding activity. Involved in several processes, including microtubule organizi
2A5E_HUMAN	0.724547	0.96855	0.0416232		PPP2R5E	9	Predicted to enable protein phosphatase activator activity. Predicted to be involved in signal transduction. Located in cytosol.
RL3_HUMAN	0.604737	0.952975	0.0416088		RPL3	3	A structural constituent of ribosome. Predicted to be involved in translation. Predicted to act upstream of or within cellular response to interleukin-4. Located in cytosol an
PLCB3_HUMAN	0.656316	0.959785	0.0415785		PLCB3	7	Enables several functions, including calmodulin binding activity; molecular function activator activity; and phosphatidylinositol phospholipase C activity. Involved in phospha
RASA3_HUMAN	0.569818	0.94706	0.0415549		RASA3	9	Enables calcium-release channel activity. Predicted to be involved in signal transduction. Predicted to act upstream of or within cellular response to heat. Located in cytopla
TP4A1_HUMAN	0.603435	0.952975	0.041491		PTP4A1	8	Predicted to enable protein tyrosine phosphatase activity. Predicted to be involved in positive regulation of cell migration. Located in cytoplasm and cytoplasmic side of plas
MERL_HUMAN	0.814964	0.987659	0.0413551		NF2	2	Predicted to enable actin binding activity and integrin binding activity. Involved in several processes, including Schwann cell proliferation; positive regulation of stress fi
GDAP2_HUMAN	0.514982	0.943181	0.0412798		GDAP2	10	Predicted to act upstream of or within response to retinoic acid. Located in lysosomal membrane. Implicated in autosomal recessive spinocerebellar ataxia 27.
FIP1_HUMAN	0.597655	0.952975	0.0412765		FIP1L1	10	Enables RNA binding activity. Predicted to be involved in mRNA processing. Located in nucleoplasm.
ETHE1_HUMAN	0.662184	0.960555	0.0412056		ETHE1	3	Enables identical protein binding activity; iron ion binding activity; and sulfur dioxygenase activity. Involved in glutathione metabolic process and hydrogen sulfide metaboli
A2AP_HUMAN	0.760038	0.973125	0.0411845		SERPINF2	1	Enables protease binding activity; protein homodimerization activity; and serine-type endopeptidase inhibitor activity. Involved in several processes, including negative regul
SMUF1_HUMAN	0.602174	0.952975	0.0411352		SMURF1	6	Enables SMAD binding activity; signaling receptor binding activity; and ubiquitin protein ligase activity. Involved in several processes, including autophagosome assembly; int
SYEP_HUMAN	0.547127	0.943181	0.0410143		EPRS1	4	Enables several functions, including RNA stem-loop binding activity; proline-tRNA ligase activity; and protein homodimerization activity. Involved in several processes, includ
KV401_HUMAN	0.790152	0.983644	0.0409975		IGKV4-1	2	Predicted to be involved in immune response. Located in blood microparticle.
MXRA5_HUMAN	0.818716	0.989479	0.0409671		MXRA5	4	An extracellular matrix structural constituent. Involved in response to transforming growth factor beta. Located in collagen-containing extracellular matrix and extracellular
AFG32_HUMAN	0.689858	0.960705	0.040953		AFG3L2	9	Enables metalloendopeptidase activity. Involved in several processes, including calcium import into the mitochondrion; membrane protein proteolysis; and mitochondrial calcium
SEC13_HUMAN	0.662785	0.960555	0.040912		SEC13	3	Enables identical protein binding activity. Involved in COPII-coated vesicle cargo loading; cellular response to nutrient levels; and positive regulation of TORC1 signaling. L
SUOX_HUMAN	0.598374	0.952975	0.0408988		SUOX	7	Predicted to enable heme binding activity; molybdopterin cofactor binding activity; and sulfite oxidase activity. Predicted to be involved in sulfur compound metabolic process
ATX10_HUMAN	0.507404	0.943181	0.0408295		ATXN10	8	Involved in neuron projection development. Located in several cellular components, including dendrite; neuronal cell body; and perinuclear region of cytoplasm. Implicated in s
CASP3_HUMAN	0.685725	0.960705	0.0407118		CASP3	8	Enables cysteine-type endopeptidase activity involved in apoptotic signaling pathway and cysteine-type endopeptidase activity involved in execution phase of apoptosis. Involve
RENR_HUMAN	0.610322	0.954336	0.0406931		ATP6AP2	6	Predicted to enable signaling receptor activity. Involved in several processes, including angiotensin maturation; nervous system development; and regulation of signal transduc
MYLK3_HUMAN	0.791665	0.984324	0.0406664		MYLK3	1	Predicted to enable calmodulin-dependent protein kinase activity and myosin light chain kinase activity. Involved in cellular response to interleukin-1 and regulation of vascu
CO4A_HUMAN	0.798007	0.984712	0.0405018		C4A	2	Enables complement component C1q complex binding activity. Involved in complement activation and positive regulation of apoptotic cell clearance. Located in several cellular c
EF1B_HUMAN	0.692017	0.962067	0.0404952		EEF1B2	3	Predicted to enable guanyl-nucleotide exchange factor activity. Predicted to be involved in translational elongation. Located in cytoplasm. Colocalizes with endoplasmic reticu
APOL1_HUMAN	0.796765	0.984712	0.0404782		APOL1	3	Enables chloride channel activity and lipid binding activity. Involved in chloride transmembrane transport; cytolysis by host of symbiont cells; and innate immune response. Lo
I2BPL_HUMAN	0.713952	0.967723	0.0403625		IRF2BPL	9	Enables ubiquitin protein ligase activity. Involved in negative regulation of transcription by RNA polymerase II; nervous system development; and positive regulation of transc
ADT1_HUMAN	0.788278	0.982618	0.0403451		SLC25A4	1	Enables ATP:ADP antiporter activity. Involved in mitochondrial ADP transmembrane transport; mitochondrial ATP transmembrane transport; and negative regulation of necroptotic p
KCD21_HUMAN	0.43412	0.938088	0.0402072		KCTD21	10	Enables cullin family protein binding activity; histone deacetylase binding activity; and identical protein binding activity. Involved in negative regulation of smoothened sig
ANXA5_HUMAN	0.805042	0.984712	0.040085		ANXA5	1	Enables calcium-dependent phospholipid binding activity. Predicted to be involved in negative regulation of apoptotic process and signal transduction. Predicted to act upstrea
HSPB2_HUMAN	0.600238	0.952975	0.0399798		HSPB2	8	Predicted to enable unfolded protein binding activity. Predicted to be involved in negative regulation of apoptotic process; protein refolding; and response to heat. Predicted
DDX6_HUMAN	0.651949	0.959785	0.0398686		DDX6	4	Enables protein domain specific binding activity. Involved in negative regulation of translation and viral RNA genome packaging. Acts upstream of with a positive effect on miR
GDE_HUMAN	0.623272	0.954928	0.0397207		AGL	5	Enables 4-alpha-glucanotransferase activity and amylo-alpha-1,6-glucosidase activity. Predicted to be involved in glycogen catabolic process. Predicted to act upstream of or w
ATAD1_HUMAN	0.612702	0.954691	0.0396237		ATAD1	9	Predicted to enable ATP hydrolysis activity. Involved in extraction of mislocalized protein from mitochondrial outer membrane. Located in mitochondrial outer membrane and pero
PDPR_HUMAN	0.464408	0.943181	0.0396096		PDPR	8	Predicted to enable oxidoreductase activity. Predicted to be active in mitochondrial matrix.
5NTC_HUMAN	0.606884	0.953722	0.0395742		NT5C2	7	Enables several functions, including ATP binding activity; IMP 5'-nucleotidase activity; and nucleoside phosphotransferase activity. Involved in allantoin metabolic process; n
DDX24_HUMAN	0.585133	0.952218	0.0395497		DDX24	10	Enables RNA binding activity. Located in nucleolus.
HNRLL_HUMAN	0.579326	0.950848	0.0395487		HNRNPLL	7	Enables mRNA binding activity. Involved in positive regulation of RNA splicing. Located in membrane.
OTUB1_HUMAN	0.627173	0.954928	0.0395191		OTUB1	4	Enables several functions, including ubiquitin protein ligase binding activity; ubiquitin-like protein peptidase activity; and ubiquitin-protein transferase inhibitor activity
SAHH_HUMAN	0.635292	0.956149	0.0394777		AHCY	3	Enables adenosylhomocysteinase activity. Predicted to be involved in S-adenosylmethionine cycle. Predicted to act upstream of or within S-adenosylhomocysteine catabolic proces
RAP2B_HUMAN	0.698642	0.963651	0.0393037		RAP2B	9	Enables GDP binding activity and GTP binding activity. Involved in platelet aggregation. Located in several cellular components, including bicellular tight junction; cell-cell
HLAH_HUMAN	0.710223	0.967723	0.0392462		HLA-H	7	Enables beta-2-microglobulin binding activity. Predicted to be involved in several processes, including antigen processing and presentation of endogenous peptide antigen via M
PSD13_HUMAN	0.547469	0.943181	0.0392304		PSMD13	5	Predicted to enable structural molecule activity. Predicted to be involved in ubiquitin-dependent protein catabolic process. Predicted to act upstream of or within meiosis I.
CUTA_HUMAN	0.768855	0.975548	0.0392083		CUTA	3	Enables enzyme binding activity. Involved in protein localization. Located in membrane.
VTA1_HUMAN	0.681778	0.960705	0.039178		VTA1	3	Involved in multivesicular body sorting pathway. Located in cytosol and nucleoplasm.
CLIP1_HUMAN	0.698076	0.963651	0.0390653		CLIP1	7	Enables identical protein binding activity; microtubule plus-end binding activity; and zinc ion binding activity. Involved in microtubule bundle formation and positive regulat
SPB6_HUMAN	0.639119	0.956714	0.03896		SERPINB6	2	Enables protease binding activity and serine-type endopeptidase inhibitor activity. Involved in cellular response to osmotic stress and sensory perception of sound. Located in
ELAV1_HUMAN	0.619775	0.954928	0.0388974		ELAVL1	4	Enables RNA binding activity; protein homodimerization activity; and protein kinase binding activity. Involved in 3'-UTR-mediated mRNA stabilization; negative regulation of mi
VP26A_HUMAN	0.50132	0.943181	0.0388927		VPS26A	3	Involved in endocytic recycling and retrograde transport, endosome to Golgi. Located in endosome and lysosome. Part of retromer, cargo-selective complex.
RAGP1_HUMAN	0.603898	0.952975	0.0388553		RANGAP1	6	Enables GTPase activator activity; RNA binding activity; and small GTPase binding activity. Involved in negative regulation of protein export from nucleus; nuclear export; and
PGAM5_HUMAN	0.603438	0.952975	0.0387286		PGAM5	6	Enables GTPase activator activity and protein serine/threonine phosphatase activity. Involved in necroptotic process. Located in mitochondrial inner membrane.
HV428_HUMAN	0.790004	0.983644	0.0386258		IGHV4-28	6	Predicted to enable antigen binding activity. Predicted to be involved in immunoglobulin mediated immune response. Predicted to be located in extracellular region and plasma m
KGP1_HUMAN	0.756687	0.973103	0.0385936		PRKG1	1	Enables cGMP-dependent protein kinase activity; calcium channel regulator activity; and identical protein binding activity. Involved in negative regulation of platelet aggrega
CALRL_HUMAN	0.623028	0.954928	0.0385577		CALCRL	10	Enables adrenomedullin binding activity; adrenomedullin receptor activity; and calcitonin gene-related peptide receptor activity. Involved in several processes, including G pr
PROP_HUMAN	0.810961	0.985448	0.0383285		CFP	3	Predicted to be involved in defense response to bacterium and immune response. Located in cytoplasmic side of Golgi membrane. Colocalizes with collagen-containing extracellula
PSIP1_HUMAN	0.68855	0.960705	0.0382873		PSIP1	4	Enables DNA-binding transcription factor binding activity; chromatin binding activity; and transcription coactivator activity. Involved in mRNA 5'-splice site recognition and
TRI26_HUMAN	0.63757	0.956714	0.0382848		TRIM26	10	Predicted to enable ubiquitin protein ligase activity. Involved in innate immune response; negative regulation of viral entry into host cell; and suppression of viral release
EHD2_HUMAN	0.734048	0.97029	0.038252		EHD2	1	Predicted to enable nucleic acid binding activity. Involved in endocytic recycling. Located in several cellular components, including caveola; intercellular bridge; and recycl
STRN4_HUMAN	0.595744	0.952975	0.0382225		STRN4	9	Enables armadillo repeat domain binding activity and protein phosphatase 2A binding activity. Part of FAR/SIN/STRIPAK complex.
ERAP1_HUMAN	0.705321	0.967027	0.0380349		ERAP1	5	Enables interleukin-6 receptor binding activity and peptidase activity. Involved in membrane protein ectodomain proteolysis. Located in extracellular region. Implicated in cer
LMNB2_HUMAN	0.687464	0.960705	0.0380016		LMNB2	1	Enables identical protein binding activity. Predicted to be involved in several processes, including heterochromatin formation; nucleus organization; and protein localization
DCK_HUMAN	0.702148	0.965216	0.0379727		DCK	9	Enables nucleoside kinase activity and protein homodimerization activity. Involved in nucleoside phosphate biosynthetic process and pyrimidine nucleotide metabolic process. Lo
NEMP1_HUMAN	0.511687	0.943181	0.0378721		NEMP1	9	Involved in nuclear membrane organization. Predicted to be located in nuclear inner membrane. Predicted to be active in nuclear envelope.
HLAC_HUMAN	0.756733	0.973103	0.0376617		HLA-C	4	Enables TAP binding activity and peptide antigen binding activity. Involved in antigen processing and presentation of endogenous peptide antigen via MHC class I via ER pathway
VP26B_HUMAN	0.645557	0.958334	0.0375646		VPS26B	7	Predicted to be involved in intracellular protein transport and retrograde transport, endosome to Golgi. Predicted to act upstream of or within cellular response to type II in
MA2C1_HUMAN	0.689728	0.960705	0.0375311		MAN2C1	9	Predicted to enable alpha-mannosidase activity. Predicted to be involved in oligosaccharide catabolic process. Located in nucleoplasm.
NRIP2_HUMAN	0.606569	0.953722	0.03726		NRIP2	10	Predicted to enable aspartic-type endopeptidase activity. Predicted to be involved in proteolysis. Predicted to act upstream of or within Notch signaling pathway and negative
DPM1_HUMAN	0.622877	0.954928	0.0372069		DPM1	6	Enables dolichyl-phosphate beta-D-mannosyltransferase activity and dolichyl-phosphate-mannose-protein mannosyltransferase activity. Involved in protein O-linked mannosylation.
GLRX5_HUMAN	0.52444	0.943181	0.037191		GLRX5	8	Predicted to enable 2 iron, 2 sulfur cluster binding activity and metal ion binding activity. Involved in [2Fe-2S] cluster assembly; protein maturation by [2Fe-2S] cluster tra
WDR13_HUMAN	0.655676	0.959785	0.0371315		WDR13	7	Predicted to enable promoter-specific chromatin binding activity. Predicted to act upstream of or within negative regulation of type B pancreatic cell proliferation. Located i
MYO1C_HUMAN	0.645099	0.958334	0.0370877		MYO1C	1	Enables signaling receptor binding activity and small GTPase binding activity. Involved in several processes, including positive regulation of protein targeting to membrane; p
TGFA1_HUMAN	0.645287	0.958334	0.0370525		TGFBRAP1	9	Enables SMAD binding activity and transforming growth factor beta receptor binding activity. Involved in several processes, including endosomal vesicle fusion; endosome to lys
CNPY4_HUMAN	0.6271	0.954928	0.0369395		CNPY4	6	Predicted to enable signaling receptor binding activity. Involved in positive regulation of protein localization to plasma membrane. Predicted to be located in extracellular r
MPRIP_HUMAN	0.669205	0.960555	0.0369369		MPRIP	2	Enables cadherin binding activity. Located in actin cytoskeleton and cytosol.
PSMD2_HUMAN	0.63783	0.956714	0.0369303		PSMD2	4	Predicted to enable enzyme regulator activity. Predicted to be involved in proteasome-mediated ubiquitin-dependent protein catabolic process. Located in extracellular exosome
NBN_HUMAN	0.58783	0.952888	0.036924		NBN	10	Enables DNA-binding transcription factor binding activity. Involved in several processes, including DNA metabolic process; mitotic G2 DNA damage checkpoint signaling; and regu
OPA1_HUMAN	0.613047	0.954691	0.0369179		OPA1	8	Enables GTPase activity; cardiolipin binding activity; and phosphatidic acid binding activity. Involved in several processes, including GTP metabolic process; mitochondrion or
DLDH_HUMAN	0.657188	0.959785	0.0368257		DLD	4	Enables dihydrolipoyl dehydrogenase activity. Contributes to pyruvate dehydrogenase (NAD+) activity. Involved in acetyl-CoA biosynthetic process from pyruvate and branched-cha
TM1L2_HUMAN	0.780102	0.979517	0.0368135		TOM1L2	2	Enables clathrin binding activity and protein kinase binding activity. Involved in negative regulation of mitotic nuclear division and signal transduction. Located in extracel
TBB4B_HUMAN	0.831517	0.993097	0.0367569		TUBB4B	1	Enables double-stranded RNA binding activity. Predicted to be involved in microtubule cytoskeleton organization and mitotic cell cycle. Located in axonemal microtubule; interc
OXSR1_HUMAN	0.626086	0.954928	0.0367082		OXSR1	3	Enables several functions, including ATP binding activity; identical protein binding activity; and magnesium ion binding activity. Involved in several processes, including cel
HECD3_HUMAN	0.62136	0.954928	0.0367034		HECTD3	10	Enables ubiquitin-protein transferase activity. Involved in proteasome-mediated ubiquitin-dependent protein catabolic process. Predicted to be located in perinuclear region of
MICA2_HUMAN	0.641492	0.957145	0.0366759		MICAL2	8	Enables actin binding activity and monooxygenase activity. Involved in actin filament depolymerization and positive regulation of transcription by RNA polymerase II. Located i
PCP_HUMAN	0.675793	0.960555	0.0366424		PRCP	7	Predicted to enable dipeptidyl-peptidase activity. Predicted to be involved in angiogenesis involved in wound healing; negative regulation of systemic arterial blood pressure;
VPS18_HUMAN	0.57078	0.947113	0.0366046		VPS18	5	Enables syntaxin binding activity and ubiquitin protein ligase activity. Involved in several processes, including endosome to lysosome transport; negative regulation of intrac
GSTM1_HUMAN	0.778457	0.979058	0.0365713		GSTM1	3	Enables several functions, including glutathione binding activity; glutathione transferase activity; and protein homodimerization activity. Involved in several processes, incl
UBXN4_HUMAN	0.573792	0.949504	0.0365588		UBXN4	8	Involved in ubiquitin-dependent ERAD pathway. Located in cytosol and endoplasmic reticulum.
XRCC6_HUMAN	0.644467	0.958334	0.0365528		XRCC6	2	Enables several functions, including ATP hydrolysis activity; catalytic activity, acting on DNA; and cyclin binding activity. Contributes to DNA end binding activity and doubl
FSCN1_HUMAN	0.753672	0.973103	0.0363786		FSCN1	2	Enables actin filament binding activity. Involved in several processes, including microspike assembly; positive regulation of cellular component organization; and regulation o
GRWD1_HUMAN	0.607085	0.953722	0.0363249		GRWD1	10	Enables DNA replication origin binding activity; chromatin binding activity; and histone binding activity. Involved in DNA replication; nucleosome assembly; and nucleosome dis
PAPOA_HUMAN	0.714042	0.967723	0.0362657		PAPOLA	10	Enables poly(A) RNA polymerase activity. Involved in mRNA polyadenylation and regulation of mRNA 3'-end processing. Located in nucleoplasm.
IPO5_HUMAN	0.617437	0.954928	0.036239		IPO5	6	Enables nuclear import signal receptor activity. Involved in cytosolic pattern recognition receptor signaling pathway and ribosomal protein import into nucleus. Located in Gol
ITCH_HUMAN	0.650777	0.959785	0.0361707		ITCH	8	Enables several functions, including CXCR chemokine receptor binding activity; arrestin family protein binding activity; and ubiquitin-like protein ligase binding activity. In
OSTF1_HUMAN	0.729498	0.96855	0.036145		OSTF1	3	Predicted to enable SH3 domain binding activity. Predicted to be involved in signal transduction. Located in extracellular region.
SP100_HUMAN	0.656687	0.959785	0.0360825		SP100	9	Enables several functions, including DNA-binding transcription factor activity, RNA polymerase II-specific; chromo shadow domain binding activity; and protein homodimerization
MAP1B_HUMAN	0.743677	0.973103	0.0360336		MAP1B	3	Predicted to enable actin binding activity and microtubule binding activity. Involved in neuron projection development. Acts upstream of or within odontoblast differentiation.
PHIP_HUMAN	0.637534	0.956714	0.0360312		PHIP	8	Enables lysine-acetylated histone binding activity. Involved in cytoskeleton organization and regulation of cell morphogenesis. Acts upstream of or within negative regulation
QCR2_HUMAN	0.680345	0.960705	0.035818		UQCRC2	9	Predicted to enable metal ion binding activity and metalloendopeptidase activity. Predicted to be involved in oxidative phosphorylation. Located in mitochondrial inner membran
COPG2_HUMAN	0.676027	0.960555	0.0357496		COPG2	5	Predicted to enable structural molecule activity. Involved in intra-Golgi vesicle-mediated transport. Part of COPI vesicle coat.
PDIA1_HUMAN	0.716351	0.967723	0.0356211		P4HB	2	Enables several functions, including disulfide oxidoreductase activity; protein disulfide isomerase activity; and protein heterodimerization activity. Contributes to procollag
MASP1_HUMAN	0.661693	0.960555	0.035598		MASP1	7	Enables several functions, including calcium-dependent protein binding activity; protein homodimerization activity; and serine-type endopeptidase activity. Involved in complem
GDIR1_HUMAN	0.689467	0.960705	0.0352611		ARHGDIA	1	Predicted to enable Rho GDP-dissociation inhibitor activity. Involved in regulation of Rho protein signal transduction. Located in extracellular exosome. Implicated in nephrot
PCMD1_HUMAN	0.528565	0.943181	0.0352405		PCMTD1	9	Enables ubiquitin ligase-substrate adaptor activity. Involved in protein ubiquitination. Part of Cul5-RING ubiquitin ligase complex.
TXND5_HUMAN	0.673529	0.960555	0.0351509		TXNDC5	4	Predicted to enable protein disulfide isomerase activity and protein-disulfide reductase activity. Predicted to be involved in protein folding. Located in extracellular exosom
IF4A2_HUMAN	0.719155	0.967723	0.0350861		EIF4A2	9	Enables ATP hydrolysis activity. Predicted to be involved in cytoplasmic translational initiation. Predicted to act upstream of or within cellular response to leukemia inhibit
AP2A1_HUMAN	0.676349	0.960555	0.0350706		AP2A1	3	Enables low-density lipoprotein particle receptor binding activity. Involved in clathrin-dependent endocytosis and negative regulation of hyaluronan biosynthetic process. Loca
SULF2_HUMAN	0.822028	0.989762	0.0350269		SULF2	3	Enables N-acetylglucosamine-6-sulfatase activity and arylsulfatase activity. Involved in heparan sulfate proteoglycan metabolic process and positive regulation of Wnt signalin
GSLG1_HUMAN	0.648472	0.959513	0.0349566		GLG1	7	Predicted to enable fibroblast growth factor binding activity. Predicted to act upstream of or within several processes, including negative regulation of protein processing; n
ATOX1_HUMAN	0.675282	0.960555	0.034778		ATOX1	6	Enables copper chaperone activity; copper-dependent protein binding activity; and cuprous ion binding activity. Predicted to be involved in copper ion transport. Predicted to
PRG3_HUMAN	0.763541	0.97362	0.0347518		PRG3	7	An extracellular matrix structural constituent conferring compression resistance. Involved in several processes, including granulocyte activation; histamine biosynthetic proce
TXNL1_HUMAN	0.65115	0.959785	0.0346817		TXNL1	3	Enables disulfide oxidoreductase activity. Located in cytosol.
PTPRA_HUMAN	0.658264	0.959785	0.0346045		PTPRA	6	Predicted to enable protein tyrosine phosphatase activity. Predicted to be involved in integrin-mediated signaling pathway and regulation of focal adhesion assembly. Predicted
PRKRA_HUMAN	0.572057	0.948459	0.0345723		PRKRA	3	Enables RNA binding activity; enzyme binding activity; and protein homodimerization activity. Involved in protein stabilization and regulatory ncRNA-mediated gene silencing. L
G3ST4_HUMAN	0.796193	0.984712	0.0345446		GAL3ST4	3	Enables galactose 3-O-sulfotransferase activity. Acts upstream of or within glycoprotein biosynthetic process. Located in membrane.
LICH_HUMAN	0.808959	0.98535	0.034424		LIPA	10	Enables sterol esterase activity. Predicted to be involved in sterol metabolic process. Predicted to act upstream of or within several processes, including hematopoietic or ly
STA5B_HUMAN	0.669132	0.960555	0.0343943		STAT5B	7	Enables DNA-binding transcription activator activity, RNA polymerase II-specific; nuclear glucocorticoid receptor binding activity; and protein homodimerization activity. Invo
WNT6_HUMAN	0.783421	0.981091	0.0343553		WNT6	2	Predicted to enable cytokine activity and frizzled binding activity. Involved in odontogenesis of dentin-containing tooth; positive regulation of gene expression; and positive
MYOF_HUMAN	0.658874	0.959785	0.0343422		MYOF	2	Enables phospholipid binding activity. Predicted to be involved in plasma membrane repair; regulation of neurotransmitter secretion; and regulation of vascular endothelial gro
ANS1A_HUMAN	0.547096	0.943181	0.0343253		ANKS1A	9	Predicted to enable ephrin receptor binding activity. Predicted to be involved in ephrin receptor signaling pathway; neuron remodeling; and substrate-dependent cell migration.
M3K20_HUMAN	0.738393	0.972928	0.0341283		MAP3K20	8	Enables several functions, including ATP binding activity; JUN kinase kinase kinase activity; and magnesium ion binding activity. Involved in several processes, including cell
PAIP1_HUMAN	0.672871	0.960555	0.033998		PAIP1	4	Enables translation activator activity. Involved in CRD-mediated mRNA stabilization; negative regulation of nuclear-transcribed mRNA catabolic process, deadenylation-dependent
MAP11_HUMAN	0.739928	0.973103	0.0339813		METAP1	9	Enables aminopeptidase activity. Involved in protein maturation. Predicted to be located in cytoplasm. Predicted to be active in cytosol.
SYFB_HUMAN	0.634262	0.956149	0.0339716		FARSB	6	Enables phenylalanine-tRNA ligase activity. Involved in phenylalanyl-tRNA aminoacylation and protein heterotetramerization. Located in membrane. Part of phenylalanine-tRNA lig
EMC2_HUMAN	0.677107	0.960555	0.0339528		EMC2	6	Contributes to membrane insertase activity. Involved in protein insertion into ER membrane by stop-transfer membrane-anchor sequence and tail-anchored membrane protein inserti
COL12_HUMAN	0.688591	0.960705	0.0337824		COLEC12	9	Enables low-density lipoprotein particle binding activity; pattern recognition receptor activity; and scavenger receptor activity. Involved in several processes, including cel
DDX3X_HUMAN	0.732484	0.969968	0.0336676		DDX3X	2	Enables several functions, including helicase activity; nucleic acid binding activity; and ribonucleoside triphosphate phosphatase activity. Involved in several processes, inc
DPM3_HUMAN	0.712878	0.967723	0.0336445		DPM3	10	Enables enzyme activator activity. Involved in dolichol metabolic process and regulation of protein stability. Located in endoplasmic reticulum membrane. Part of dolichol-phos
PRS7_HUMAN	0.676896	0.960555	0.0335357		PSMC2	4	Enables proteasome-activating activity. Involved in ubiquitin-dependent protein catabolic process. Located in cytoplasmic ribonucleoprotein granule and cytosol. Part of protea
RGN_HUMAN	0.639755	0.957042	0.0334501		RGN	9	Enables calcium ion binding activity; gluconolactonase activity; and zinc ion binding activity. Predicted to be involved in L-ascorbic acid biosynthetic process; intracellular
SMD3_HUMAN	0.687903	0.960705	0.0333999		SNRPD3	4	Enables U7 snRNA binding activity; enzyme binding activity; and telomerase RNA binding activity. Involved in spliceosomal snRNP assembly. Located in cytosol; nuclear body; and
MIRO2_HUMAN	0.673231	0.960555	0.0333782		RHOT2	9	Predicted to enable GTP binding activity and GTPase activity. Involved in cellular homeostasis; mitochondrial outer membrane permeabilization; and mitochondrion transport alon
HNRL2_HUMAN	0.626143	0.954928	0.0333084		HNRNPUL2	3	Enables RNA binding activity. Located in nucleoplasm.
RNPS1_HUMAN	0.676072	0.960555	0.0333005		RNPS1	6	Enables mRNA 3'-UTR binding activity. Involved in nuclear-transcribed mRNA catabolic process, nonsense-mediated decay; positive regulation of apoptotic process; and regulation
CRKL_HUMAN	0.613562	0.954691	0.0332436		CRKL	3	Enables RNA polymerase II-specific DNA-binding transcription factor binding activity; identical protein binding activity; and phosphotyrosine residue binding activity. Involve
PLEK_HUMAN	0.788373	0.982618	0.0332318		PLEK	10	Enables phosphatidylinositol-3,4-bisphosphate binding activity; protein homodimerization activity; and protein kinase C binding activity. Involved in several processes, includ
COX5B_HUMAN	0.628142	0.954928	0.0332274		COX5B	2	Predicted to enable cytochrome-c oxidase activity. Predicted to be involved in mitochondrial electron transport, cytochrome c to oxygen. Located in mitochondrial respiratory c
MCEE_HUMAN	0.611948	0.954368	0.0332237		MCEE	10	Enables methylmalonyl-CoA epimerase activity. Involved in L-methylmalonyl-CoA metabolic process. Predicted to be located in mitochondrial matrix.
TE2IP_HUMAN	0.665162	0.960555	0.0331255		TERF2IP	6	Enables G-rich strand telomeric DNA binding activity and phosphatase binding activity. Involved in several processes, including positive regulation of non-canonical NF-kappaB
RGS22_HUMAN	0.603075	0.952975	0.0331209		RGS22	5	Enables G-protein alpha-subunit binding activity. Predicted to be involved in negative regulation of signal transduction. Located in actin cytoskeleton; cytosol; and fibrillar
NDRG3_HUMAN	0.675201	0.960555	0.0330365		NDRG3	9	Predicted to be involved in decidualization and signal transduction. Located in cytoplasm.
RL9_HUMAN	0.857616	0.993839	0.0330077		RPL9P9	3	None
TWF2_HUMAN	0.707686	0.967381	0.0328263		TWF2	5	Enables ATP binding activity and protein kinase C binding activity. Involved in several processes, including cellular response to retinoic acid; positive regulation of cell pr
UBP47_HUMAN	0.658752	0.959785	0.032785		USP47	8	Enables WD40-repeat domain binding activity and cysteine-type deubiquitinase activity. Involved in several processes, including base-excision repair; negative regulation of G2
DHB8_HUMAN	0.600123	0.952975	0.0327331		HSD17B8	10	Enables (3R)-hydroxyacyl-CoA dehydrogenase (NAD) activity; NADH binding activity; and estradiol 17-beta-dehydrogenase [NAD(P)] activity. Involved in estrogen biosynthetic proc
SPG21_HUMAN	0.695138	0.963252	0.0327069		SPG21	10	Enables CD4 receptor binding activity. Predicted to be involved in antigen receptor-mediated signaling pathway. Located in cytosol and trans-Golgi network transport vesicle. I
SHLB2_HUMAN	0.699867	0.963782	0.032547		SH3GLB2	8	Enables identical protein binding activity. Predicted to be involved in membrane organization and postsynaptic neurotransmitter receptor internalization. Located in cytosol an
NDUA3_HUMAN	0.694291	0.962961	0.0325267		NDUFA3	8	Involved in mitochondrial respiratory chain complex I assembly. Located in mitochondrial inner membrane. Part of mitochondrial respiratory chain complex I.
TFPI1_HUMAN	0.80795	0.985021	0.0321853		TFPI	9	Predicted to enable serine-type endopeptidase inhibitor activity. Involved in cellular response to steroid hormone stimulus and negative regulation of blood coagulation. Locat
COFA1_HUMAN	0.841543	0.993839	0.0321161		COL15A1	1	Predicted to be an extracellular matrix structural constituent conferring tensile strength. Predicted to be involved in extracellular matrix organization. Located in extracell
NU133_HUMAN	0.739455	0.973103	0.0321143		NUP133	6	A structural constituent of nuclear pore. Involved in mRNA export from nucleus; nephron development; and nuclear pore organization. Located in nuclear membrane. Part of nuclea
TRI47_HUMAN	0.782202	0.980814	0.0319477		TRIM47	3	Enables ubiquitin protein ligase activity. Involved in protein ubiquitination. Located in cytosol.
RHG09_HUMAN	0.750103	0.973103	0.0317878		ARHGAP9	8	Enables GTPase activator activity and phosphatidylinositol-3,4,5-trisphosphate binding activity. Predicted to be involved in regulation of small GTPase mediated signal transdu
STK24_HUMAN	0.713364	0.967723	0.0316921		STK24	7	Enables protein serine/threonine kinase activity. Involved in several processes, including intrinsic apoptotic signaling pathway in response to oxidative stress; regulation of
DNJA2_HUMAN	0.554664	0.943181	0.0316914		DNAJA2	4	Enables ATPase activator activity; protein-folding chaperone binding activity; and unfolded protein binding activity. Involved in protein refolding. Located in cytosol.
[truncated: 2,208 more rows]

## Sheet: Ncore
	pval	qval	metric	Selected	gene	decile	description
[truncated: 4,377 more rows]

[truncated: 1 more sheets: Fcap]
