# Supplementary material for: Proteomics reveals spatial and molecular heterogeneities in advanced atherosclerotic carotid artery plaques
Source: Nat Cardiovasc Res. 2026 Jun 22;5(7):605–23. doi: 10.1038/s44161-026-00827-1 (PMC13368601; doi:10.1038/s44161-026-00827-1)
Supplement: Supplementary file 8 — Statistical source data. [file 44161_2026_827_MOESM8_ESM.xlsx]

## Sheet: povpc
	ID	logFC	AveExpr	t	P.Value	adj.P.Val	B	manual_log2fc	ihw_pval	comparison	gene	proteome
FABP3$Fatty acid-binding protein, heart$1284	FABP3$Fatty acid-binding protein, heart$1284	3.37349	13.3975	36.8087	2.43592e-08	0.00019044	8.54139	3.37349	0.000242622	oxPL_siNeg - etOH_siNeg	FABP3	cellular
KRT4$Keratin, type II cytoskeletal 4$1687	KRT4$Keratin, type II cytoskeletal 4$1687	1.52034	9.10167	28.0123	1.2577e-07	0.000491634	7.71338	1.52034	0.000283171	oxPL_siNeg - etOH_siNeg	KRT4	cellular
TAGLN$Transgelin$2970	TAGLN$Transgelin$2970	-1.49896	15.2059	-24.4927	2.81323e-07	0.000733129	7.2135	-1.49896	0.000934011	oxPL_siNeg - etOH_siNeg	TAGLN	cellular
MKI67$Proliferation marker protein Ki-67$2231	MKI67$Proliferation marker protein Ki-67$2231	1.81164	10.474	20.6197	7.8737e-07	0.00153892	6.48614	1.81164	0.00191728	oxPL_siNeg - etOH_siNeg	MKI67	cellular
LSAMP$Limbic system-associated membrane protein$3281	LSAMP$Limbic system-associated membrane protein$3281	-1.8566	12.1668	-19.6342	1.05446e-06	0.00162775	6.2625	-1.8566	0.00191728	oxPL_siNeg - etOH_siNeg	LSAMP	cellular
LMCD1$LIM and cysteine-rich domains protein 1$7129	LMCD1$LIM and cysteine-rich domains protein 1$7129	-1.81988	11.7786	-19.0835	1.24923e-06	0.00162775	6.12939	-1.81988	0.00212706	oxPL_siNeg - etOH_siNeg	LMCD1	cellular
FDFT1$Squalene synthase$2110	FDFT1$Squalene synthase$2110	1.573	13.965	17.1302	2.37401e-06	0.00240769	5.60404	1.573	0.0030477	oxPL_siNeg - etOH_siNeg	FDFT1	cellular
ACOX1$Isoform of Q15067, Isoform 2 of Peroxisomal acyl-coenzyme A oxidase 1$3548	ACOX1$Isoform of Q15067, Isoform 2 of Peroxisomal acyl-coenzyme A oxidase 1$3548	1.14505	14.0657	16.3343	3.14782e-06	0.00240769	5.36315	1.14505	0.0030477	oxPL_siNeg - etOH_siNeg	ACOX1	cellular
RICTOR$Isoform of Q6R327, Isoform 2 of Rapamycin-insensitive companion of mTOR$4264	RICTOR$Isoform of Q6R327, Isoform 2 of Rapamycin-insensitive companion of mTOR$4264	1.07247	10.6285	16.171	3.34094e-06	0.00240769	5.31156	1.07247	0.0030477	oxPL_siNeg - etOH_siNeg	RICTOR	cellular
CENPF$Centromere protein F$2331	CENPF$Centromere protein F$2331	1.1188	7.66221	16.0312	3.51719e-06	0.00240769	5.26681	1.1188	0.0030477	oxPL_siNeg - etOH_siNeg	CENPF	cellular
UNC79$Protein unc-79 homolog$7195	UNC79$Protein unc-79 homolog$7195	0.864715	9.86838	15.9324	3.64827e-06	0.00240769	5.23486	0.864715	0.0030477	oxPL_siNeg - etOH_siNeg	UNC79	cellular
TGFBI$Transforming growth factor-beta-induced protein ig-h3$3630	TGFBI$Transforming growth factor-beta-induced protein ig-h3$3630	1.03476	13.9883	15.8285	3.79232e-06	0.00240769	5.20093	1.03476	0.0030477	oxPL_siNeg - etOH_siNeg	TGFBI	cellular
L3MBTL4$Lethal(3)malignant brain tumor-like protein 4$4955	L3MBTL4$Lethal(3)malignant brain tumor-like protein 4$4955	1.53537	10.616	15.6841	4.00359e-06	0.00240769	5.15325	1.53537	0.0030477	oxPL_siNeg - etOH_siNeg	L3MBTL4	cellular
SESN2$Sestrin-2$2640	SESN2$Sestrin-2$2640	-1.33143	12.0584	-15.3741	4.50516e-06	0.00251581	5.04876	-1.33143	0.0030477	oxPL_siNeg - etOH_siNeg	SESN2	cellular
RAB27B$Ras-related protein Rab-27B$259	RAB27B$Ras-related protein Rab-27B$259	1.33525	15.3994	14.9498	5.31493e-06	0.00268355	4.90083	1.33525	0.00319913	oxPL_siNeg - etOH_siNeg	RAB27B	cellular
CCDC183$Coiled-coil domain-containing protein 183$4001	CCDC183$Coiled-coil domain-containing protein 183$4001	-0.809401	7.66605	-14.867	5.49204e-06	0.00268355	4.87128	-0.809401	0.00319913	oxPL_siNeg - etOH_siNeg	CCDC183	cellular
MYH10$Myosin-10$2066	MYH10$Myosin-10$2066	-1.05634	15.2121	-14.6487	5.99298e-06	0.00269574	4.79225	-1.05634	0.00319913	oxPL_siNeg - etOH_siNeg	MYH10	cellular
E2F3$Transcription factor E2F3$327	E2F3$Transcription factor E2F3$327	1.79585	7.34498	14.5619	6.20661e-06	0.00269574	4.7604	1.79585	0.00335651	oxPL_siNeg - etOH_siNeg	E2F3	cellular
TOP2A$DNA topoisomerase 2-alpha$1491	TOP2A$DNA topoisomerase 2-alpha$1491	1.58544	11.0659	14.3655	6.72386e-06	0.00276669	4.68731	1.58544	0.0030477	oxPL_siNeg - etOH_siNeg	TOP2A	cellular
COL12A1$Collagen alpha-1(XII) chain$5998	COL12A1$Collagen alpha-1(XII) chain$5998	-0.970867	12.673	-14.1028	7.49564e-06	0.00293005	4.58747	-0.970867	0.00362019	oxPL_siNeg - etOH_siNeg	COL12A1	cellular
PTX3$Pentraxin-related protein PTX3$1853	PTX3$Pentraxin-related protein PTX3$1853	-1.09244	12.4982	-13.9569	7.96892e-06	0.00296671	4.53088	-1.09244	0.00367383	oxPL_siNeg - etOH_siNeg	PTX3	cellular
RAPGEF5$Rap guanine nucleotide exchange factor 5$5349	RAPGEF5$Rap guanine nucleotide exchange factor 5$5349	0.916348	9.21211	13.7331	8.76348e-06	0.00311422	4.4426	0.916348	0.00388544	oxPL_siNeg - etOH_siNeg	RAPGEF5	cellular
CAVIN2$Caveolae-associated protein 2$1107	CAVIN2$Caveolae-associated protein 2$1107	-1.04949	12.9575	-13.2446	1.08401e-05	0.00368471	4.24314	-1.04949	0.0030477	oxPL_siNeg - etOH_siNeg	CAVIN2	cellular
NSDHL$Sterol-4-alpha-carboxylate 3-dehydrogenase, decarboxylating$3655	NSDHL$Sterol-4-alpha-carboxylate 3-dehydrogenase, decarboxylating$3655	0.821743	15.0744	12.9605	1.23097e-05	0.00387856	4.12267	0.821743	0.00465129	oxPL_siNeg - etOH_siNeg	NSDHL	cellular
MSL2$E3 ubiquitin-protein ligase MSL2$6717	MSL2$E3 ubiquitin-protein ligase MSL2$6717	0.700214	8.81446	12.9015	1.26431e-05	0.00387856	4.09723	0.700214	0.00465129	oxPL_siNeg - etOH_siNeg	MSL2	cellular
ITGA11$Integrin alpha-11$7441	ITGA11$Integrin alpha-11$7441	-0.946384	11.1347	-12.8574	1.28988e-05	0.00387856	4.07814	-0.946384	0.00465129	oxPL_siNeg - etOH_siNeg	ITGA11	cellular
ACSS2$Acetyl-coenzyme A synthetase, cytoplasmic$6825	ACSS2$Acetyl-coenzyme A synthetase, cytoplasmic$6825	0.934251	12.6498	12.7515	1.35391e-05	0.00392032	4.03187	0.934251	0.00465129	oxPL_siNeg - etOH_siNeg	ACSS2	cellular
C1orf198$Uncharacterized protein C1orf198$6515	C1orf198$Uncharacterized protein C1orf198$6515	-1.11798	13.4122	-12.6116	1.44417e-05	0.00403234	3.97004	-1.11798	0.00475932	oxPL_siNeg - etOH_siNeg	C1orf198	cellular
RRM2$Ribonucleoside-diphosphate reductase subunit M2$1982	RRM2$Ribonucleoside-diphosphate reductase subunit M2$1982	1.62276	11.7225	12.4166	1.58189e-05	0.00426456	3.8824	1.62276	0.00523713	oxPL_siNeg - etOH_siNeg	RRM2	cellular
CBS$Cystathionine beta-synthase$2059	CBS$Cystathionine beta-synthase$2059	-1.6249	10.7646	-12.2168	1.739e-05	0.00453184	3.79083	-1.6249	0.00544242	oxPL_siNeg - etOH_siNeg	CBS	cellular
KYNU$Kynureninase$3728	KYNU$Kynureninase$3728	0.940816	11.6374	12.1384	1.80563e-05	0.00455369	3.75434	0.940816	0.00544242	oxPL_siNeg - etOH_siNeg	KYNU	cellular
ASNS$Asparagine synthetase [glutamine-hydrolyzing]$1363	ASNS$Asparagine synthetase [glutamine-hydrolyzing]$1363	-1.25471	13.7529	-11.988	1.94181e-05	0.00462568	3.68358	-1.25471	0.00544242	oxPL_siNeg - etOH_siNeg	ASNS	cellular
COL4A2$Collagen alpha-2(IV) chain$1370	COL4A2$Collagen alpha-2(IV) chain$1370	0.728714	10.8992	11.9156	2.01151e-05	0.00462568	3.64918	0.728714	0.00544242	oxPL_siNeg - etOH_siNeg	COL4A2	cellular
SETD5$Histone-lysine N-methyltransferase SETD5$6340	SETD5$Histone-lysine N-methyltransferase SETD5$6340	1.82774	8.63384	11.8822	2.04472e-05	0.00462568	3.63317	1.82774	0.00568857	oxPL_siNeg - etOH_siNeg	SETD5	cellular
MCM3$DNA replication licensing factor MCM3$1833	MCM3$DNA replication licensing factor MCM3$1833	0.840031	12.5823	11.8563	2.07085e-05	0.00462568	3.62076	0.840031	0.00388544	oxPL_siNeg - etOH_siNeg	MCM3	cellular
PLS1$Plastin-1$3459	PLS1$Plastin-1$3459	-0.956803	11.0422	-11.7384	2.19493e-05	0.00476666	3.56376	-0.956803	0.00568857	oxPL_siNeg - etOH_siNeg	PLS1	cellular
TM7SF2$Delta(14)-sterol reductase TM7SF2$929	TM7SF2$Delta(14)-sterol reductase TM7SF2$929	1.37231	11.8083	11.5419	2.42133e-05	0.00509986	3.46724	1.37231	0.00452824	oxPL_siNeg - etOH_siNeg	TM7SF2	cellular
PRORP$Mitochondrial ribonuclease P catalytic subunit$443	PRORP$Mitochondrial ribonuclease P catalytic subunit$443	0.635015	11.0686	11.3811	2.62694e-05	0.00509986	3.38676	0.635015	0.0064168	oxPL_siNeg - etOH_siNeg	PRORP	cellular
HSD11B1$11-beta-hydroxysteroid dehydrogenase 1$1913	HSD11B1$11-beta-hydroxysteroid dehydrogenase 1$1913	1.41303	12.7867	11.2789	2.76819e-05	0.00509986	3.33488	1.41303	0.0064168	oxPL_siNeg - etOH_siNeg	HSD11B1	cellular
CYB5A$Cytochrome b5$1145	CYB5A$Cytochrome b5$1145	-0.934025	13.8262	-11.2699	2.78108e-05	0.00509986	3.33027	-0.934025	0.0064168	oxPL_siNeg - etOH_siNeg	CYB5A	cellular
EIF1$Eukaryotic translation initiation factor 1$2171	EIF1$Eukaryotic translation initiation factor 1$2171	-0.682355	15.0543	-11.2593	2.79623e-05	0.00509986	3.32488	-0.682355	0.00644703	oxPL_siNeg - etOH_siNeg	EIF1	cellular
SLC25A20$Mitochondrial carnitine/acylcarnitine carrier protein$623	SLC25A20$Mitochondrial carnitine/acylcarnitine carrier protein$623	0.732837	13.0749	11.2316	2.83651e-05	0.00509986	3.31069	0.732837	0.0064168	oxPL_siNeg - etOH_siNeg	SLC25A20	cellular
PLTP$Phospholipid transfer protein$2564	PLTP$Phospholipid transfer protein$2564	1.13743	11.9904	11.2101	2.86815e-05	0.00509986	3.29967	1.13743	0.0064168	oxPL_siNeg - etOH_siNeg	PLTP	cellular
STK17A$Serine/threonine-protein kinase 17A$7286	STK17A$Serine/threonine-protein kinase 17A$7286	1.10168	9.00456	11.2087	2.87022e-05	0.00509986	3.29895	1.10168	0.0064168	oxPL_siNeg - etOH_siNeg	STK17A	cellular
PLIN2$Perilipin-2$5961	PLIN2$Perilipin-2$5961	0.834247	13.246	11.1035	3.03155e-05	0.00513409	3.24457	0.834247	0.00465129	oxPL_siNeg - etOH_siNeg	PLIN2	cellular
MSMO1$Methylsterol monooxygenase 1$3668	MSMO1$Methylsterol monooxygenase 1$3668	1.37628	12.4187	11.0655	3.09238e-05	0.00513409	3.22478	1.37628	0.0064168	oxPL_siNeg - etOH_siNeg	MSMO1	cellular
HSPB1$Heat shock protein beta-1$1254	HSPB1$Heat shock protein beta-1$1254	0.732926	17.6822	11.0498	3.11783e-05	0.00513409	3.21661	0.732926	0.00644703	oxPL_siNeg - etOH_siNeg	HSPB1	cellular
CAPN5$Calpain-5$503	CAPN5$Calpain-5$503	-0.634955	13.4033	-10.9982	3.20361e-05	0.00513409	3.18953	-0.634955	0.00662042	oxPL_siNeg - etOH_siNeg	CAPN5	cellular
LSS$Lanosterol synthase$2286	LSS$Lanosterol synthase$2286	0.727128	15.1681	10.941	3.3018e-05	0.00513409	3.15938	0.727128	0.00644703	oxPL_siNeg - etOH_siNeg	LSS	cellular
HAX1$Isoform of O00165, HCLS1 associated protein X-1$81	HAX1$Isoform of O00165, HCLS1 associated protein X-1$81	-0.59282	8.82844	-10.9227	3.33379e-05	0.00513409	3.14974	-0.59282	0.00662042	oxPL_siNeg - etOH_siNeg	HAX1	cellular
BACE2$Beta-secretase 2$7842	BACE2$Beta-secretase 2$7842	0.743252	9.98793	10.9025	3.36984e-05	0.00513409	3.13898	0.743252	0.00644703	oxPL_siNeg - etOH_siNeg	BACE2	cellular
PNKD$Isoform of Q8N490, Isoform 2 of Probable hydrolase PNKD$4863	PNKD$Isoform of Q8N490, Isoform 2 of Probable hydrolase PNKD$4863	0.768101	11.2142	10.8775	3.41485e-05	0.00513409	3.12571	0.768101	0.00644703	oxPL_siNeg - etOH_siNeg	PNKD	cellular
DHCR7$7-dehydrocholesterol reductase$7247	DHCR7$7-dehydrocholesterol reductase$7247	1.07626	15.572	10.7367	3.68196e-05	0.00514792	3.05021	1.07626	0.00644703	oxPL_siNeg - etOH_siNeg	DHCR7	cellular
GANC$Neutral alpha-glucosidase C$5200	GANC$Neutral alpha-glucosidase C$5200	-0.956358	9.49205	-10.7127	3.72998e-05	0.00514792	3.03719	-0.956358	0.00644703	oxPL_siNeg - etOH_siNeg	GANC	cellular
PBK$Lymphokine-activated killer T-cell-originated protein kinase$5771	PBK$Lymphokine-activated killer T-cell-originated protein kinase$5771	1.52991	9.63371	10.6935	3.76878e-05	0.00514792	3.0268	1.52991	0.00644703	oxPL_siNeg - etOH_siNeg	PBK	cellular
FGF2$Fibroblast growth factor 2$1389	FGF2$Fibroblast growth factor 2$1389	-0.736394	13.4995	-10.6577	3.84245e-05	0.00514792	3.00733	-0.736394	0.00644703	oxPL_siNeg - etOH_siNeg	FGF2	cellular
HMGCS1$Hydroxymethylglutaryl-CoA synthase, cytoplasmic$2955	HMGCS1$Hydroxymethylglutaryl-CoA synthase, cytoplasmic$2955	0.793262	13.3288	10.6411	3.87711e-05	0.00514792	2.9983	0.793262	0.00644703	oxPL_siNeg - etOH_siNeg	HMGCS1	cellular
CTSS$Cathepsin S$1845	CTSS$Cathepsin S$1845	0.864965	11.8946	10.6199	3.92198e-05	0.00514792	2.98672	0.864965	0.00644703	oxPL_siNeg - etOH_siNeg	CTSS	cellular
KDELR3$ER lumen protein-retaining receptor 3$614	KDELR3$ER lumen protein-retaining receptor 3$614	0.945496	11.3735	10.5871	3.99282e-05	0.00514792	2.96869	0.945496	0.00644703	oxPL_siNeg - etOH_siNeg	KDELR3	cellular
TPD52L1$Tumor protein D53$3752	TPD52L1$Tumor protein D53$3752	-1.3466	9.83671	-10.5766	4.01562e-05	0.00514792	2.96295	-1.3466	0.00662042	oxPL_siNeg - etOH_siNeg	TPD52L1	cellular
DLGAP5$Disks large-associated protein 5$3605	DLGAP5$Disks large-associated protein 5$3605	2.68159	8.80719	10.5761	4.01667e-05	0.00514792	2.96269	2.68159	0.00646832	oxPL_siNeg - etOH_siNeg	DLGAP5	cellular
ACSL3$Fatty acid CoA ligase Acsl3$1076	ACSL3$Fatty acid CoA ligase Acsl3$1076	0.724845	15.1988	10.4077	4.40621e-05	0.00526366	2.86925	0.724845	0.00544242	oxPL_siNeg - etOH_siNeg	ACSL3	cellular
NIBAN1$Protein Niban 1$6330	NIBAN1$Protein Niban 1$6330	-0.783114	12.6737	-10.3923	4.44401e-05	0.00526366	2.8606	-0.783114	0.00662042	oxPL_siNeg - etOH_siNeg	NIBAN1	cellular
SQOR$Sulfide:quinone oxidoreductase, mitochondrial$7903	SQOR$Sulfide:quinone oxidoreductase, mitochondrial$7903	0.720773	14.9818	10.3788	4.4774e-05	0.00526366	2.85303	0.720773	0.00662042	oxPL_siNeg - etOH_siNeg	SQOR	cellular
CASP14$Caspase-14$1996	CASP14$Caspase-14$1996	0.919382	11.8177	10.3599	4.52468e-05	0.00526366	2.8424	0.919382	0.00646832	oxPL_siNeg - etOH_siNeg	CASP14	cellular
SLC16A1$Monocarboxylate transporter 1$2525	SLC16A1$Monocarboxylate transporter 1$2525	-0.845215	13.5446	-10.3527	4.54291e-05	0.00526366	2.83833	-0.845215	0.00662042	oxPL_siNeg - etOH_siNeg	SLC16A1	cellular
CERS2$Ceramide synthase 2$5674	CERS2$Ceramide synthase 2$5674	0.600931	14.0212	10.3416	4.57098e-05	0.00526366	2.83209	0.600931	0.00662042	oxPL_siNeg - etOH_siNeg	CERS2	cellular
ECH1$Delta(3,5)-Delta(2,4)-dienoyl-CoA isomerase, mitochondrial$3185	ECH1$Delta(3,5)-Delta(2,4)-dienoyl-CoA isomerase, mitochondrial$3185	0.727607	13.2056	10.3388	4.57827e-05	0.00526366	2.83047	0.727607	0.0072827	oxPL_siNeg - etOH_siNeg	ECH1	cellular
UBAP2$Ubiquitin-associated protein 2$4005	UBAP2$Ubiquitin-associated protein 2$4005	0.734378	11.3828	10.294	4.69412e-05	0.00531864	2.80515	0.734378	0.00662042	oxPL_siNeg - etOH_siNeg	UBAP2	cellular
MTHFD2$Bifunctional methylenetetrahydrofolate dehydrogenase/cyclohydrolase, mitochondrial$1559	MTHFD2$Bifunctional methylenetetrahydrofolate dehydrogenase/cyclohydrolase, mitochondrial$1559	-0.853312	12.8568	-10.2653	4.77017e-05	0.0053276	2.78885	-0.853312	0.00662042	oxPL_siNeg - etOH_siNeg	MTHFD2	cellular
PHGDH$D-3-phosphoglycerate dehydrogenase$528	PHGDH$D-3-phosphoglycerate dehydrogenase$528	-0.907842	15.9514	-10.2091	4.92304e-05	0.00535105	2.75683	-0.907842	0.00662042	oxPL_siNeg - etOH_siNeg	PHGDH	cellular
OGDH$2-oxoglutarate dehydrogenase complex component E1$2976	OGDH$2-oxoglutarate dehydrogenase complex component E1$2976	0.688869	15.2471	10.2073	4.92806e-05	0.00535105	2.7558	0.688869	0.00662042	oxPL_siNeg - etOH_siNeg	OGDH	cellular
RIMS1$Regulating synaptic membrane exocytosis protein 1$4570	RIMS1$Regulating synaptic membrane exocytosis protein 1$4570	1.318	9.51902	10.1357	5.13162e-05	0.00542304	2.71465	1.318	0.00662042	oxPL_siNeg - etOH_siNeg	RIMS1	cellular
FADS2$Acyl-CoA 6-desaturase$1120	FADS2$Acyl-CoA 6-desaturase$1120	0.721889	13.1645	10.1339	5.13687e-05	0.00542304	2.71361	0.721889	0.00748202	oxPL_siNeg - etOH_siNeg	FADS2	cellular
RCC2$Protein RCC2$7178	RCC2$Protein RCC2$7178	-0.891257	12.3543	-10.105	5.22196e-05	0.00542304	2.69689	-0.891257	0.00662042	oxPL_siNeg - etOH_siNeg	RCC2	cellular
PDLIM5$Isoform of Q96HC4, Isoform 6 of PDZ and LIM domain protein 5$5705	PDLIM5$Isoform of Q96HC4, Isoform 6 of PDZ and LIM domain protein 5$5705	0.660285	11.0671	10.0883	5.27182e-05	0.00542304	2.68722	0.660285	0.00689513	oxPL_siNeg - etOH_siNeg	PDLIM5	cellular
SET$Protein SET$2943	SET$Protein SET$2943	-0.946436	15.0617	-9.95175	5.70088e-05	0.005765	2.60743	-0.946436	0.00707069	oxPL_siNeg - etOH_siNeg	SET	cellular
SLC25A1$Tricarboxylate transport protein, mitochondrial$2498	SLC25A1$Tricarboxylate transport protein, mitochondrial$2498	0.600117	15.4338	9.92122	5.80225e-05	0.005765	2.58942	0.600117	0.00707069	oxPL_siNeg - etOH_siNeg	SLC25A1	cellular
ALDH1A1$Aldehyde dehydrogenase 1A1$1148	ALDH1A1$Aldehyde dehydrogenase 1A1$1148	-1.74877	11.0332	-9.91432	5.82546e-05	0.005765	2.58534	-1.74877	0.00707069	oxPL_siNeg - etOH_siNeg	ALDH1A1	cellular
ARG1$Arginase-1$1264	ARG1$Arginase-1$1264	1.23528	9.18143	9.8242	6.13851e-05	0.00596919	2.5318	1.23528	0.00803028	oxPL_siNeg - etOH_siNeg	ARG1	cellular
LAMTOR4$Ragulator complex protein LAMTOR4$3120	LAMTOR4$Ragulator complex protein LAMTOR4$3120	1.36684	12.484	9.77897	6.30298e-05	0.00596919	2.50472	1.36684	0.00730604	oxPL_siNeg - etOH_siNeg	LAMTOR4	cellular
HELLS$Lymphoid-specific helicase$6871	HELLS$Lymphoid-specific helicase$6871	1.31626	9.37328	9.75802	6.38086e-05	0.00596919	2.49213	1.31626	0.00730604	oxPL_siNeg - etOH_siNeg	HELLS	cellular
EIF2S2$Eukaryotic translation initiation factor 2 subunit 2$1710	EIF2S2$Eukaryotic translation initiation factor 2 subunit 2$1710	-0.60032	14.6259	-9.75542	6.39058e-05	0.00596919	2.49057	-0.60032	0.0072827	oxPL_siNeg - etOH_siNeg	EIF2S2	cellular
PRSS23$Serine protease 23$999	PRSS23$Serine protease 23$999	0.811085	12.5726	9.74931	6.41355e-05	0.00596919	2.48689	0.811085	0.00730604	oxPL_siNeg - etOH_siNeg	PRSS23	cellular
KIFC1$Kinesin-like protein KIFC1$6222	KIFC1$Kinesin-like protein KIFC1$6222	1.45905	10.0689	9.71052	6.5616e-05	0.00597662	2.46348	1.45905	0.00707069	oxPL_siNeg - etOH_siNeg	KIFC1	cellular
GTPBP2$GTP-binding protein 2$6246	GTPBP2$GTP-binding protein 2$6246	-0.754457	9.86609	-9.7072	6.57444e-05	0.00597662	2.46147	-0.754457	0.00730604	oxPL_siNeg - etOH_siNeg	GTPBP2	cellular
SCO2$Protein SCO2 homolog, mitochondrial$633	SCO2$Protein SCO2 homolog, mitochondrial$633	0.58801	12.2067	9.67805	6.68857e-05	0.00601048	2.4438	0.58801	0.00707069	oxPL_siNeg - etOH_siNeg	SCO2	cellular
SNX18$Sorting nexin-18$5877	SNX18$Sorting nexin-18$5877	-0.954022	12.4069	-9.6322	6.87274e-05	0.006067	2.41589	-0.954022	0.00731937	oxPL_siNeg - etOH_siNeg	SNX18	cellular
FLNA$Isoform of P21333, Filamin A (Fragment)$210	FLNA$Isoform of P21333, Filamin A (Fragment)$210	-1.09257	8.58052	-9.62391	6.90667e-05	0.006067	2.41083	-1.09257	0.00762264	oxPL_siNeg - etOH_siNeg	FLNA	cellular
DGCR8$Microprocessor complex subunit DGCR8$5315	DGCR8$Microprocessor complex subunit DGCR8$5315	0.706708	10.0334	9.59647	7.02031e-05	0.00609831	2.39405	0.706708	0.00747089	oxPL_siNeg - etOH_siNeg	DGCR8	cellular
ACADVL$Isoform of P49748, Isoform 3 of Very long-chain specific acyl-CoA dehydrogenase, mitochondrial$2349	ACADVL$Isoform of P49748, Isoform 3 of Very long-chain specific acyl-CoA dehydrogenase, mitochondrial$2349	0.645491	15.2954	9.49433	7.46284e-05	0.00638238	2.33111	0.645491	0.00777324	oxPL_siNeg - etOH_siNeg	ACADVL	cellular
NDUFA4L2$NADH dehydrogenase [ubiquinone] 1 alpha subcomplex subunit 4-like 2$6862	NDUFA4L2$NADH dehydrogenase [ubiquinone] 1 alpha subcomplex subunit 4-like 2$6862	-0.603704	14.4064	-9.47452	7.55236e-05	0.00638238	2.31882	-0.603704	0.00777324	oxPL_siNeg - etOH_siNeg	NDUFA4L2	cellular
NFU1$NFU1 iron-sulfur cluster scaffold homolog, mitochondrial$7504	NFU1$NFU1 iron-sulfur cluster scaffold homolog, mitochondrial$7504	0.728467	12.7357	9.46578	7.59225e-05	0.00638238	2.31338	0.728467	0.0064168	oxPL_siNeg - etOH_siNeg	NFU1	cellular
PAWR$PRKC apoptosis WT1 regulator protein$5738	PAWR$PRKC apoptosis WT1 regulator protein$5738	-0.641172	11.6375	-9.44674	7.67996e-05	0.00638744	2.30154	-0.641172	0.00644703	oxPL_siNeg - etOH_siNeg	PAWR	cellular
ACTA2$Actin, aortic smooth muscle$2766	ACTA2$Actin, aortic smooth muscle$2766	-0.587089	17.994	-9.42835	7.76584e-05	0.00639088	2.29006	-0.587089	0.00777324	oxPL_siNeg - etOH_siNeg	ACTA2	cellular
CCDC92$Coiled-coil domain-containing protein 92$3873	CCDC92$Coiled-coil domain-containing protein 92$3873	0.863974	12.0205	9.39589	7.9201e-05	0.00641918	2.26976	0.863974	0.00777324	oxPL_siNeg - etOH_siNeg	CCDC92	cellular
GBA1$Lysosomal acid glucosylceramidase$1230	GBA1$Lysosomal acid glucosylceramidase$1230	0.56026	15.0992	9.37312	8.03044e-05	0.00641918	2.25546	0.56026	0.00788235	oxPL_siNeg - etOH_siNeg	GBA1	cellular
LPIN1$Phosphatidate phosphatase LPIN1$3475	LPIN1$Phosphatidate phosphatase LPIN1$3475	0.675368	12.8027	9.36983	8.04655e-05	0.00641918	2.25339	0.675368	0.00785644	oxPL_siNeg - etOH_siNeg	LPIN1	cellular
GPC1$Glypican-1$2037	GPC1$Glypican-1$2037	0.722706	13.9021	9.30987	8.34638e-05	0.00648274	2.21557	0.722706	0.0079861	oxPL_siNeg - etOH_siNeg	GPC1	cellular
CIT$Citron Rho-interacting kinase$351	CIT$Citron Rho-interacting kinase$351	0.849605	12.6216	9.30746	8.35867e-05	0.00648274	2.21405	0.849605	0.00826084	oxPL_siNeg - etOH_siNeg	CIT	cellular
SYNJ2BP$Synaptojanin-2-binding protein$2630	SYNJ2BP$Synaptojanin-2-binding protein$2630	0.605752	12.1683	9.30428	8.37499e-05	0.00648274	2.21203	0.605752	0.00644703	oxPL_siNeg - etOH_siNeg	SYNJ2BP	cellular
MEST$Mesoderm-specific transcript homolog protein$3907	MEST$Mesoderm-specific transcript homolog protein$3907	-1.31081	12.3568	-9.28527	8.47309e-05	0.00649437	2.19998	-1.31081	0.00803028	oxPL_siNeg - etOH_siNeg	MEST	cellular
CAPS$Calcyphosin$3367	CAPS$Calcyphosin$3367	0.677952	12.8677	9.25448	8.6349e-05	0.00655414	2.1804	0.677952	0.0064168	oxPL_siNeg - etOH_siNeg	CAPS	cellular
COL8A1$Collagen alpha-1(VIII) chain$1879	COL8A1$Collagen alpha-1(VIII) chain$1879	0.956082	11.1084	9.21632	8.84034e-05	0.00664555	2.15605	0.956082	0.00826084	oxPL_siNeg - etOH_siNeg	COL8A1	cellular
CALD1$Isoform of Q05682, Isoform 5 of Caldesmon$3040	CALD1$Isoform of Q05682, Isoform 5 of Caldesmon$3040	-0.518302	15.5244	-9.19804	8.9408e-05	0.00665706	2.14433	-0.518302	0.00826084	oxPL_siNeg - etOH_siNeg	CALD1	cellular
GNG5;GNG5B$Guanine nucleotide-binding protein G(I)/G(S)/G(O) subunit gamma-5B$73	GNG5;GNG5B$Guanine nucleotide-binding protein G(I)/G(S)/G(O) subunit gamma-5B$73	0.941656	11.8437	9.13855	9.27687e-05	0.00683811	2.10606	0.941656	0.00843745	oxPL_siNeg - etOH_siNeg	GNG5;GNG5B	cellular
COX15$Cytochrome c oxidase assembly protein COX15 homolog$4391	COX15$Cytochrome c oxidase assembly protein COX15 homolog$4391	-0.700024	7.73684	-9.12441	9.35889e-05	0.00683811	2.09693	-0.700024	0.00843745	oxPL_siNeg - etOH_siNeg	COX15	cellular
BLMH$Bleomycin hydrolase$3356	BLMH$Bleomycin hydrolase$3356	-0.872488	14.4975	-9.09523	9.53077e-05	0.00685419	2.07803	-0.872488	0.00843745	oxPL_siNeg - etOH_siNeg	BLMH	cellular
SLC7A5$Large neutral amino acids transporter small subunit 1$2958	SLC7A5$Large neutral amino acids transporter small subunit 1$2958	-1.07329	13.5594	-9.06833	9.69252e-05	0.00685419	2.06055	-1.07329	0.00843745	oxPL_siNeg - etOH_siNeg	SLC7A5	cellular
CAP2$Adenylyl cyclase-associated protein 2$2135	CAP2$Adenylyl cyclase-associated protein 2$2135	-1.01358	12.4935	-9.05618	9.76658e-05	0.00685419	2.05263	-1.01358	0.00852496	oxPL_siNeg - etOH_siNeg	CAP2	cellular
COL16A1$Collagen alpha-1(XVI) chain$3065	COL16A1$Collagen alpha-1(XVI) chain$3065	-1.03894	12.7212	-9.05131	9.79643e-05	0.00685419	2.04946	-1.03894	0.00846308	oxPL_siNeg - etOH_siNeg	COL16A1	cellular
ANKRD50$Ankyrin repeat domain-containing protein 50$7474	ANKRD50$Ankyrin repeat domain-containing protein 50$7474	0.672536	8.94291	9.04028	9.86453e-05	0.00685419	2.04226	0.672536	0.00852496	oxPL_siNeg - etOH_siNeg	ANKRD50	cellular
SARS1$Serine--tRNA ligase, cytoplasmic$2338	SARS1$Serine--tRNA ligase, cytoplasmic$2338	-0.755695	15.2078	-9.02138	9.98242e-05	0.00685419	2.02991	-0.755695	0.00854759	oxPL_siNeg - etOH_siNeg	SARS1	cellular
PRNP$Major prion protein$1237	PRNP$Major prion protein$1237	-0.861213	13.6287	-9.01944	9.9946e-05	0.00685419	2.02864	-0.861213	0.00662042	oxPL_siNeg - etOH_siNeg	PRNP	cellular
ALDH1L2$Mitochondrial 10-formyltetrahydrofolate dehydrogenase$3810	ALDH1L2$Mitochondrial 10-formyltetrahydrofolate dehydrogenase$3810	-0.515183	14.5983	-8.98665	0.000102033	0.00693646	2.00714	-0.515183	0.00662042	oxPL_siNeg - etOH_siNeg	ALDH1L2	cellular
NR2C1$Nuclear receptor subfamily 2 group C member 1$1530	NR2C1$Nuclear receptor subfamily 2 group C member 1$1530	1.29996	8.82246	8.9663	0.000103354	0.00696092	1.99375	1.29996	0.00857128	oxPL_siNeg - etOH_siNeg	NR2C1	cellular
ERG28$Ergosterol biosynthetic protein 28 homolog$7432	ERG28$Ergosterol biosynthetic protein 28 homolog$7432	1.04268	12.8875	8.92636	0.000106003	0.00696092	1.96739	1.04268	0.00852496	oxPL_siNeg - etOH_siNeg	ERG28	cellular
MCM5$DNA replication licensing factor MCM5$2024	MCM5$DNA replication licensing factor MCM5$2024	0.748026	12.7774	8.91425	0.000106822	0.00696092	1.95937	0.748026	0.00852496	oxPL_siNeg - etOH_siNeg	MCM5	cellular
AGRN$Isoform of O00468, Isoform 6 of Agrin$297	AGRN$Isoform of O00468, Isoform 6 of Agrin$297	0.63141	10.356	8.86569	0.00011018	0.00696092	1.92711	0.63141	0.00852496	oxPL_siNeg - etOH_siNeg	AGRN	cellular
ACOT13$Acyl-coenzyme A thioesterase 13$6780	ACOT13$Acyl-coenzyme A thioesterase 13$6780	0.571811	13.5993	8.84917	0.00011135	0.00696092	1.91608	0.571811	0.00852496	oxPL_siNeg - etOH_siNeg	ACOT13	cellular
DLAT$Dihydrolipoyllysine-residue acetyltransferase component of pyruvate dehydrogenase complex, mitochondrial$1456	DLAT$Dihydrolipoyllysine-residue acetyltransferase component of pyruvate dehydrogenase complex, mitochondrial$1456	0.615715	14.4655	8.83138	0.000112625	0.00696092	1.9042	0.615715	0.00852496	oxPL_siNeg - etOH_siNeg	DLAT	cellular
ADAMTSL4$ADAMTS-like protein 4$4306	ADAMTSL4$ADAMTS-like protein 4$4306	0.705884	10.607	8.82148	0.000113343	0.00696092	1.89757	0.705884	0.00852496	oxPL_siNeg - etOH_siNeg	ADAMTSL4	cellular
RDX$Radixin$2047	RDX$Radixin$2047	-0.588751	14.3671	-8.82054	0.000113411	0.00696092	1.89694	-0.588751	0.00852496	oxPL_siNeg - etOH_siNeg	RDX	cellular
SLC1A5$Neutral amino acid transporter B(0)$3661	SLC1A5$Neutral amino acid transporter B(0)$3661	-0.642908	14.178	-8.80541	0.000114518	0.00696092	1.8868	-0.642908	0.00852496	oxPL_siNeg - etOH_siNeg	SLC1A5	cellular
APOL3$Apolipoprotein L3$1022	APOL3$Apolipoprotein L3$1022	1.12219	9.75945	8.79283	0.000115448	0.00696092	1.87835	1.12219	0.00852496	oxPL_siNeg - etOH_siNeg	APOL3	cellular
CP$Ceruloplasmin$1155	CP$Ceruloplasmin$1155	-0.857116	9.8125	-8.78002	0.000116405	0.00696092	1.86973	-0.857116	0.00852496	oxPL_siNeg - etOH_siNeg	CP	cellular
ABHD11$Protein ABHD11$5071	ABHD11$Protein ABHD11$5071	0.603531	12.0843	8.77811	0.000116548	0.00696092	1.86845	0.603531	0.00852496	oxPL_siNeg - etOH_siNeg	ABHD11	cellular
TST$Thiosulfate sulfurtransferase$3730	TST$Thiosulfate sulfurtransferase$3730	0.498419	13.7951	8.77679	0.000116647	0.00696092	1.86756	0.498419	0.00852496	oxPL_siNeg - etOH_siNeg	TST	cellular
MGST3$Glutathione S-transferase 3, mitochondrial$402	MGST3$Glutathione S-transferase 3, mitochondrial$402	0.675742	13.134	8.76393	0.000117619	0.00696092	1.85889	0.675742	0.00852496	oxPL_siNeg - etOH_siNeg	MGST3	cellular
IFT56$Intraflagellar transport protein 56$95	IFT56$Intraflagellar transport protein 56$95	-1.27387	9.27666	-8.74554	0.000119024	0.00696092	1.84648	-1.27387	0.00852496	oxPL_siNeg - etOH_siNeg	IFT56	cellular
ECM1$Extracellular matrix protein 1$3711	ECM1$Extracellular matrix protein 1$3711	0.677617	13.2468	8.73422	0.000119899	0.00696092	1.83883	0.677617	0.00852496	oxPL_siNeg - etOH_siNeg	ECM1	cellular
FSTL1$Follistatin-related protein 1$3149	FSTL1$Follistatin-related protein 1$3149	-0.732842	13.1731	-8.73409	0.000119909	0.00696092	1.83874	-0.732842	0.00852496	oxPL_siNeg - etOH_siNeg	FSTL1	cellular
CNN2$Calponin-2$5946	CNN2$Calponin-2$5946	-0.68581	14.1608	-8.73016	0.000120214	0.00696092	1.83608	-0.68581	0.00852496	oxPL_siNeg - etOH_siNeg	CNN2	cellular
MCM7$DNA replication licensing factor MCM7$2025	MCM7$DNA replication licensing factor MCM7$2025	0.671405	11.9463	8.72803	0.00012038	0.00696092	1.83463	0.671405	0.00890306	oxPL_siNeg - etOH_siNeg	MCM7	cellular
CIRBP$Cold-inducible RNA-binding protein$3375	CIRBP$Cold-inducible RNA-binding protein$3375	-0.811829	14.4695	-8.71974	0.000121029	0.00696092	1.82901	-0.811829	0.00852496	oxPL_siNeg - etOH_siNeg	CIRBP	cellular
CRELD1$Protein disulfide isomerase CRELD1$5706	CRELD1$Protein disulfide isomerase CRELD1$5706	0.486935	12.8764	8.71364	0.000121508	0.00696092	1.82488	0.486935	0.00890306	oxPL_siNeg - etOH_siNeg	CRELD1	cellular
XPOT$Exportin-T$587	XPOT$Exportin-T$587	-0.9661	13.29	-8.70766	0.000121981	0.00696092	1.82082	-0.9661	0.00852496	oxPL_siNeg - etOH_siNeg	XPOT	cellular
PCYOX1L$Prenylcysteine oxidase-like$4982	PCYOX1L$Prenylcysteine oxidase-like$4982	0.685105	12.1363	8.69635	0.00012288	0.00696143	1.81314	0.685105	0.00890306	oxPL_siNeg - etOH_siNeg	PCYOX1L	cellular
TRIM68$E3 ubiquitin-protein ligase TRIM68$4129	TRIM68$E3 ubiquitin-protein ligase TRIM68$4129	-0.544068	6.71285	-8.66958	0.000125038	0.00703273	1.79492	-0.544068	0.00852496	oxPL_siNeg - etOH_siNeg	TRIM68	cellular
COL1A1$Collagen alpha-1(I) chain$1195	COL1A1$Collagen alpha-1(I) chain$1195	-0.741606	17.2709	-8.64863	0.000126759	0.00704559	1.78061	-0.741606	0.00854059	oxPL_siNeg - etOH_siNeg	COL1A1	cellular
FERMT2$Fermitin family homolog 2$5500	FERMT2$Fermitin family homolog 2$5500	-0.533883	14.5179	-8.64488	0.000127069	0.00704559	1.77805	-0.533883	0.00852496	oxPL_siNeg - etOH_siNeg	FERMT2	cellular
BPNT2$Golgi-resident adenosine 3',5'-bisphosphate 3'-phosphatase$7028	BPNT2$Golgi-resident adenosine 3',5'-bisphosphate 3'-phosphatase$7028	0.511935	13.5266	8.6262	0.00012863	0.00708191	1.76526	0.511935	0.00854059	oxPL_siNeg - etOH_siNeg	BPNT2	cellular
PCK2$Phosphoenolpyruvate carboxykinase [GTP], mitochondrial$3738	PCK2$Phosphoenolpyruvate carboxykinase [GTP], mitochondrial$3738	-0.571143	13.6804	-8.60708	0.000130252	0.00711991	1.75214	-0.571143	0.00854059	oxPL_siNeg - etOH_siNeg	PCK2	cellular
FHL1$Isoform of Q13642, Isoform 1 of Four and a half LIM domains protein 1$3339	FHL1$Isoform of Q13642, Isoform 1 of Four and a half LIM domains protein 1$3339	-1.05231	13.6428	-8.59669	0.000131142	0.00711991	1.745	-1.05231	0.00852496	oxPL_siNeg - etOH_siNeg	FHL1	cellular
AADAC$Arylacetamide deacetylase$1780	AADAC$Arylacetamide deacetylase$1780	0.721118	10.8336	8.58449	0.000132197	0.00712769	1.7366	0.721118	0.00718006	oxPL_siNeg - etOH_siNeg	AADAC	cellular
APPL1$DCC-interacting protein 13-alpha$7421	APPL1$DCC-interacting protein 13-alpha$7421	-0.676687	12.7899	-8.56233	0.000134138	0.00715246	1.72132	-0.676687	0.00857128	oxPL_siNeg - etOH_siNeg	APPL1	cellular
MAP2K5$Dual specificity mitogen-activated protein kinase kinase 5$3219	MAP2K5$Dual specificity mitogen-activated protein kinase kinase 5$3219	-1.89263	8.77868	-8.54434	0.000135738	0.00715246	1.70888	-1.89263	0.00852496	oxPL_siNeg - etOH_siNeg	MAP2K5	cellular
DPH1$2-(3-amino-3-carboxypropyl)histidine synthase subunit 1$6318	DPH1$2-(3-amino-3-carboxypropyl)histidine synthase subunit 1$6318	-0.947054	9.92422	-8.54116	0.000136023	0.00715246	1.70668	-0.947054	0.00857128	oxPL_siNeg - etOH_siNeg	DPH1	cellular
KANSL3$KAT8 regulatory NSL complex subunit 3$7214	KANSL3$KAT8 regulatory NSL complex subunit 3$7214	0.4732	9.24049	8.53328	0.000136733	0.00715246	1.70122	0.4732	0.00857128	oxPL_siNeg - etOH_siNeg	KANSL3	cellular
HSPB8$Heat shock protein beta-8$7400	HSPB8$Heat shock protein beta-8$7400	0.743604	12.3707	8.51762	0.000138156	0.00715246	1.69036	0.743604	0.00854059	oxPL_siNeg - etOH_siNeg	HSPB8	cellular
SDCBP$Syntenin-1$315	SDCBP$Syntenin-1$315	0.745609	13.9201	8.5093	0.000138918	0.00715246	1.68458	0.745609	0.00854059	oxPL_siNeg - etOH_siNeg	SDCBP	cellular
CTH$Cystathionine gamma-lyase$2012	CTH$Cystathionine gamma-lyase$2012	-1.10594	10.5961	-8.50775	0.00013906	0.00715246	1.68351	-1.10594	0.00854059	oxPL_siNeg - etOH_siNeg	CTH	cellular
MCM4$DNA replication licensing factor MCM4$2023	MCM4$DNA replication licensing factor MCM4$2023	0.540007	11.5819	8.45041	0.000144458	0.00736246	1.64352	0.540007	0.00869553	oxPL_siNeg - etOH_siNeg	MCM4	cellular
CHEK2$Serine/threonine-protein kinase Chk2$1141	CHEK2$Serine/threonine-protein kinase Chk2$1141	0.473598	8.5652	8.44452	0.000145027	0.00736246	1.63939	0.473598	0.00857128	oxPL_siNeg - etOH_siNeg	CHEK2	cellular
P4HA1$Prolyl 4-hydroxylase subunit alpha-1$1545	P4HA1$Prolyl 4-hydroxylase subunit alpha-1$1545	-0.487969	15.9347	-8.4231	0.000147114	0.00742022	1.62437	-0.487969	0.00662042	oxPL_siNeg - etOH_siNeg	P4HA1	cellular
COL14A1$Collagen alpha-1(XIV) chain$3041	COL14A1$Collagen alpha-1(XIV) chain$3041	-1.10799	15.0012	-8.41076	0.000148332	0.00743373	1.6157	-1.10799	0.00857128	oxPL_siNeg - etOH_siNeg	COL14A1	cellular
CARS2$Probable cysteine--tRNA ligase, mitochondrial$6656	CARS2$Probable cysteine--tRNA ligase, mitochondrial$6656	0.660666	12.6295	8.39675	0.000149729	0.00745594	1.60584	0.660666	0.00736883	oxPL_siNeg - etOH_siNeg	CARS2	cellular
RAB11FIP5$Isoform of Q9BXF6, RAB11 family interacting protein 5$31	RAB11FIP5$Isoform of Q9BXF6, RAB11 family interacting protein 5$31	0.519235	12.4769	8.38247	0.000151169	0.00748	1.59578	0.519235	0.00880228	oxPL_siNeg - etOH_siNeg	RAB11FIP5	cellular
RACGAP1$Rac GTPase-activating protein 1$6416	RACGAP1$Rac GTPase-activating protein 1$6416	1.09854	10.4383	8.34447	0.00015508	0.00762524	1.5689	1.09854	0.00890306	oxPL_siNeg - etOH_siNeg	RACGAP1	cellular
MAST2$Microtubule-associated serine/threonine-protein kinase 2$4199	MAST2$Microtubule-associated serine/threonine-protein kinase 2$4199	0.520398	9.55493	8.32919	0.000156685	0.00762798	1.55806	0.520398	0.00890306	oxPL_siNeg - etOH_siNeg	MAST2	cellular
IFRD2$Interferon-related developmental regulator 2$3161	IFRD2$Interferon-related developmental regulator 2$3161	-1.15769	10.8895	-8.32172	0.000157477	0.00762798	1.55276	-1.15769	0.00966762	oxPL_siNeg - etOH_siNeg	IFRD2	cellular
CCDC33$Coiled-coil domain-containing protein 33$4902	CCDC33$Coiled-coil domain-containing protein 33$4902	0.618162	13.6155	8.31622	0.000158063	0.00762798	1.54885	0.618162	0.00885621	oxPL_siNeg - etOH_siNeg	CCDC33	cellular
XPC$DNA repair protein complementing XP-C cells$2964	XPC$DNA repair protein complementing XP-C cells$2964	-0.698229	11.892	-8.29982	0.000159825	0.00766571	1.53717	-0.698229	0.008858	oxPL_siNeg - etOH_siNeg	XPC	cellular
PSAT1$Phosphoserine aminotransferase$7852	PSAT1$Phosphoserine aminotransferase$7852	-1.68724	14.5125	-8.2821	0.000161753	0.00771089	1.52453	-1.68724	0.008858	oxPL_siNeg - etOH_siNeg	PSAT1	cellular
GLUD1$Glutamate dehydrogenase 1, mitochondrial$1149	GLUD1$Glutamate dehydrogenase 1, mitochondrial$1149	0.480352	15.8973	8.27026	0.000163057	0.00772593	1.51607	0.480352	0.00886079	oxPL_siNeg - etOH_siNeg	GLUD1	cellular
SURF2$Surfeit locus protein 2$3622	SURF2$Surfeit locus protein 2$3622	-0.737772	10.9309	-8.20148	0.000170876	0.00804765	1.46668	-0.737772	0.00923876	oxPL_siNeg - etOH_siNeg	SURF2	cellular
MRPL28$Large ribosomal subunit protein bL28m$3198	MRPL28$Large ribosomal subunit protein bL28m$3198	0.507507	12.0723	8.18862	0.000172386	0.00807016	1.4574	0.507507	0.00923876	oxPL_siNeg - etOH_siNeg	MRPL28	cellular
COL3A1$Collagen alpha-1(III) chain$1197	COL3A1$Collagen alpha-1(III) chain$1197	-0.829251	15.4748	-8.17943	0.000173474	0.00807275	1.45076	-0.829251	0.0089768	oxPL_siNeg - etOH_siNeg	COL3A1	cellular
ATP2B1$Plasma membrane calcium-transporting ATPase 1$1709	ATP2B1$Plasma membrane calcium-transporting ATPase 1$1709	-0.48832	12.9353	-8.1446	0.00017767	0.00817963	1.42553	-0.48832	0.00923876	oxPL_siNeg - etOH_siNeg	ATP2B1	cellular
PSPH$Phosphoserine phosphatase$2839	PSPH$Phosphoserine phosphatase$2839	-0.580117	12.342	-8.14302	0.000177864	0.00817963	1.42438	-0.580117	0.00911191	oxPL_siNeg - etOH_siNeg	PSPH	cellular
DCBLD2$Discoidin, CUB and LCCL domain-containing protein 2$5840	DCBLD2$Discoidin, CUB and LCCL domain-containing protein 2$5840	0.631498	12.5888	8.12083	0.000180601	0.00819045	1.40824	0.631498	0.00923876	oxPL_siNeg - etOH_siNeg	DCBLD2	cellular
HS2ST1$Heparan sulfate 2-O-sulfotransferase 1$4427	HS2ST1$Heparan sulfate 2-O-sulfotransferase 1$4427	0.539575	12.9291	8.11663	0.000181125	0.00819045	1.40518	0.539575	0.00923876	oxPL_siNeg - etOH_siNeg	HS2ST1	cellular
DYNLT1$Dynein light chain Tctex-type 1$2811	DYNLT1$Dynein light chain Tctex-type 1$2811	-0.60208	11.3698	-8.11255	0.000181636	0.00819045	1.40221	-0.60208	0.00785644	oxPL_siNeg - etOH_siNeg	DYNLT1	cellular
TMEM11$Transmembrane protein 11, mitochondrial$1641	TMEM11$Transmembrane protein 11, mitochondrial$1641	0.715029	12.4546	8.10734	0.000182289	0.00819045	1.39841	0.715029	0.00923876	oxPL_siNeg - etOH_siNeg	TMEM11	cellular
ZHX3$Zinc fingers and homeoboxes protein 3$6533	ZHX3$Zinc fingers and homeoboxes protein 3$6533	0.643053	9.09892	8.09186	0.00018425	0.00823122	1.38711	0.643053	0.00952813	oxPL_siNeg - etOH_siNeg	ZHX3	cellular
COL5A2$Collagen alpha-2(V) chain$1290	COL5A2$Collagen alpha-2(V) chain$1290	-0.640428	13.2123	-8.07093	0.000186938	0.00830389	1.37179	-0.640428	0.00890306	oxPL_siNeg - etOH_siNeg	COL5A2	cellular
MRC2$C-type mannose receptor 2$7236	MRC2$C-type mannose receptor 2$7236	-0.575059	15.3473	-8.03279	0.000191953	0.00845032	1.34379	-0.575059	0.00952813	oxPL_siNeg - etOH_siNeg	MRC2	cellular
KIF23$Kinesin-like protein KIF23$2977	KIF23$Kinesin-like protein KIF23$2977	0.805829	10.232	8.02948	0.000192397	0.00845032	1.34135	0.805829	0.00952813	oxPL_siNeg - etOH_siNeg	KIF23	cellular
EPB41L2$Band 4.1-like protein 2$572	EPB41L2$Band 4.1-like protein 2$572	-0.52327	15.4707	-8.01096	0.000194894	0.00851219	1.32771	-0.52327	0.00952813	oxPL_siNeg - etOH_siNeg	EPB41L2	cellular
BBS1$Bardet-Biedl syndrome 1 protein$5067	BBS1$Bardet-Biedl syndrome 1 protein$5067	-0.989586	9.92064	-7.94697	0.000203818	0.00869562	1.2803	-0.989586	0.00952813	oxPL_siNeg - etOH_siNeg	BBS1	cellular
FRA10AC1$Protein FRA10AC1$4371	FRA10AC1$Protein FRA10AC1$4371	-0.589378	10.2841	-7.92679	0.00020673	0.00869562	1.26527	-0.589378	0.00966762	oxPL_siNeg - etOH_siNeg	FRA10AC1	cellular
POLD1$DNA polymerase delta catalytic subunit$1903	POLD1$DNA polymerase delta catalytic subunit$1903	0.587583	15.1885	7.91662	0.000208214	0.00869562	1.25769	0.587583	0.00923876	oxPL_siNeg - etOH_siNeg	POLD1	cellular
OAT$Ornithine aminotransferase, mitochondrial$1240	OAT$Ornithine aminotransferase, mitochondrial$1240	0.630219	15.1416	7.91602	0.000208303	0.00869562	1.25724	0.630219	0.00966762	oxPL_siNeg - etOH_siNeg	OAT	cellular
XRCC1$DNA repair protein XRCC1$1686	XRCC1$DNA repair protein XRCC1$1686	-0.504599	12.0444	-7.91331	0.000208701	0.00869562	1.25521	-0.504599	0.00960246	oxPL_siNeg - etOH_siNeg	XRCC1	cellular
PIK3IP1$Phosphoinositide-3-kinase-interacting protein 1$5654	PIK3IP1$Phosphoinositide-3-kinase-interacting protein 1$5654	0.688346	9.98062	7.90862	0.000209393	0.00869562	1.25171	0.688346	0.00952813	oxPL_siNeg - etOH_siNeg	PIK3IP1	cellular
SOD3$Extracellular superoxide dismutase [Cu-Zn]$1365	SOD3$Extracellular superoxide dismutase [Cu-Zn]$1365	-0.648863	12.3018	-7.9054	0.000209868	0.00869562	1.2493	-0.648863	0.00952813	oxPL_siNeg - etOH_siNeg	SOD3	cellular
TRO$Trophinin$3146	TRO$Trophinin$3146	-1.59433	8.44694	-7.90484	0.000209951	0.00869562	1.24889	-1.59433	0.00966762	oxPL_siNeg - etOH_siNeg	TRO	cellular
STEAP1$STEAP1 protein$7334	STEAP1$STEAP1 protein$7334	-1.0843	11.293	-7.90349	0.000210151	0.00869562	1.24788	-1.0843	0.00952813	oxPL_siNeg - etOH_siNeg	STEAP1	cellular
LZTFL1$Leucine zipper transcription factor-like protein 1$6790	LZTFL1$Leucine zipper transcription factor-like protein 1$6790	-0.55797	12.3818	-7.90305	0.000210216	0.00869562	1.24754	-0.55797	0.00952813	oxPL_siNeg - etOH_siNeg	LZTFL1	cellular
PPL$Periplakin$686	PPL$Periplakin$686	-0.931103	13.5081	-7.89339	0.000211655	0.00870903	1.24032	-0.931103	0.00966762	oxPL_siNeg - etOH_siNeg	PPL	cellular
SP110$Isoform of Q9HB58, Isoform 2 of Sp110 nuclear body protein$6678	SP110$Isoform of Q9HB58, Isoform 2 of Sp110 nuclear body protein$6678	-1.29557	8.18887	-7.86859	0.000215397	0.00876995	1.22173	-1.29557	0.0109076	oxPL_siNeg - etOH_siNeg	SP110	cellular
CARS1$Isoform of P49589, Isoform 3 of Cysteine--tRNA ligase, cytoplasmic$2336	CARS1$Isoform of P49589, Isoform 3 of Cysteine--tRNA ligase, cytoplasmic$2336	-0.642393	14.8283	-7.86465	0.000216	0.00876995	1.21877	-0.642393	0.00966762	oxPL_siNeg - etOH_siNeg	CARS1	cellular
SQLE$Squalene monooxygenase$3444	SQLE$Squalene monooxygenase$3444	0.67116	12.9142	7.855	0.000217482	0.00876995	1.21151	0.67116	0.00966762	oxPL_siNeg - etOH_siNeg	SQLE	cellular
TBCEL$Tubulin-specific chaperone cofactor E-like protein$3956	TBCEL$Tubulin-specific chaperone cofactor E-like protein$3956	-0.576955	11.1281	-7.85409	0.000217622	0.00876995	1.21083	-0.576955	0.00966762	oxPL_siNeg - etOH_siNeg	TBCEL	cellular
CDK11A$Isoform of Q9UQ88, Isoform 4 of Cyclin-dependent kinase 11A$7576	CDK11A$Isoform of Q9UQ88, Isoform 4 of Cyclin-dependent kinase 11A$7576	-0.429605	9.8305	-7.8434	0.000219278	0.00879138	1.20278	-0.429605	0.0109927	oxPL_siNeg - etOH_siNeg	CDK11A	cellular
BST1$ADP-ribosyl cyclase/cyclic ADP-ribose hydrolase 2$3129	BST1$ADP-ribosyl cyclase/cyclic ADP-ribose hydrolase 2$3129	-0.564252	13.5725	-7.83347	0.00022083	0.00880843	1.1953	-0.564252	0.00966762	oxPL_siNeg - etOH_siNeg	BST1	cellular
CYP2U1$Cytochrome P450 2U1$4465	CYP2U1$Cytochrome P450 2U1$4465	-0.730125	11.1891	-7.81662	0.000223493	0.00886939	1.18258	-0.730125	0.00966762	oxPL_siNeg - etOH_siNeg	CYP2U1	cellular
FKBP8$Isoform of Q14318, Isoform 2 of Peptidyl-prolyl cis-trans isomerase FKBP8$3423	FKBP8$Isoform of Q14318, Isoform 2 of Peptidyl-prolyl cis-trans isomerase FKBP8$3423	0.469082	14.0004	7.80757	0.00022494	0.0088729	1.17573	0.469082	0.0101327	oxPL_siNeg - etOH_siNeg	FKBP8	cellular
CYP1B1$Cytochrome P450 1B1$3724	CYP1B1$Cytochrome P450 1B1$3724	-0.676699	13.1253	-7.80189	0.000225852	0.0088729	1.17143	-0.676699	0.00966762	oxPL_siNeg - etOH_siNeg	CYP1B1	cellular
IFT74$Intraflagellar transport protein 74 homolog$5788	IFT74$Intraflagellar transport protein 74 homolog$5788	-0.546943	10.6149	-7.77791	0.000229752	0.0089693	1.15325	-0.546943	0.00975231	oxPL_siNeg - etOH_siNeg	IFT74	cellular
ANO10$Anoctamin-10$6981	ANO10$Anoctamin-10$6981	0.538972	13.5511	7.77276	0.0002306	0.0089693	1.14934	0.538972	0.00975231	oxPL_siNeg - etOH_siNeg	ANO10	cellular
MRPL40$Large ribosomal subunit protein mL40$6791	MRPL40$Large ribosomal subunit protein mL40$6791	0.47782	13.4504	7.75579	0.000233419	0.00903401	1.13643	0.47782	0.00952813	oxPL_siNeg - etOH_siNeg	MRPL40	cellular
COL11A2$Collagen alpha-2(XI) chain$1556	COL11A2$Collagen alpha-2(XI) chain$1556	-0.975508	9.03398	-7.73805	0.000236407	0.00909677	1.12291	-0.975508	0.009861	oxPL_siNeg - etOH_siNeg	COL11A2	cellular
FAM3C$Protein FAM3C$5328	FAM3C$Protein FAM3C$5328	0.708554	13.8502	7.72533	0.000238578	0.00909677	1.1132	0.708554	0.00991027	oxPL_siNeg - etOH_siNeg	FAM3C	cellular
GALNT6$Polypeptide N-acetylgalactosaminyltransferase 6$5010	GALNT6$Polypeptide N-acetylgalactosaminyltransferase 6$5010	0.667041	12.2324	7.72303	0.000238973	0.00909677	1.11144	0.667041	0.00852496	oxPL_siNeg - etOH_siNeg	GALNT6	cellular
WDR91$WD repeat-containing protein 91$118	WDR91$WD repeat-containing protein 91$118	-0.465615	10.5885	-7.71884	0.000239695	0.00909677	1.10823	-0.465615	0.0101327	oxPL_siNeg - etOH_siNeg	WDR91	cellular
IGFBP4$Insulin-like growth factor-binding protein 4$1777	IGFBP4$Insulin-like growth factor-binding protein 4$1777	0.792325	13.3311	7.68969	0.000244783	0.00917801	1.0859	0.792325	0.00966762	oxPL_siNeg - etOH_siNeg	IGFBP4	cellular
TNFAIP2$Tumor necrosis factor alpha-induced protein 2$3003	TNFAIP2$Tumor necrosis factor alpha-induced protein 2$3003	-0.525862	12.1822	-7.67911	0.000246661	0.00917801	1.07777	-0.525862	0.0102691	oxPL_siNeg - etOH_siNeg	TNFAIP2	cellular
HDDC2$5'-deoxynucleotidase HDDC2$4472	HDDC2$5'-deoxynucleotidase HDDC2$4472	-0.48795	11.8043	-7.66999	0.000248292	0.00917801	1.07076	-0.48795	0.0101454	oxPL_siNeg - etOH_siNeg	HDDC2	cellular
ARHGEF2$Rho guanine nucleotide exchange factor 2$5431	ARHGEF2$Rho guanine nucleotide exchange factor 2$5431	-0.569909	13.1825	-7.65635	0.000250756	0.00917801	1.06025	-0.569909	0.0101825	oxPL_siNeg - etOH_siNeg	ARHGEF2	cellular
PTMA$Prothymosin alpha$1297	PTMA$Prothymosin alpha$1297	-0.903783	14.2971	-7.656	0.00025082	0.00917801	1.05998	-0.903783	0.0102581	oxPL_siNeg - etOH_siNeg	PTMA	cellular
SCARB1$Scavenger receptor class B member 1$5216	SCARB1$Scavenger receptor class B member 1$5216	1.00824	12.0295	7.6554	0.000250929	0.00917801	1.05952	1.00824	0.0101825	oxPL_siNeg - etOH_siNeg	SCARB1	cellular
CS$Citrate synthase, mitochondrial$822	CS$Citrate synthase, mitochondrial$822	0.537684	16.783	7.65291	0.000251382	0.00917801	1.0576	0.537684	0.0101825	oxPL_siNeg - etOH_siNeg	CS	cellular
PITRM1$Presequence protease, mitochondrial$3928	PITRM1$Presequence protease, mitochondrial$3928	0.484954	14.4469	7.64795	0.000252287	0.00917801	1.05377	0.484954	0.0102691	oxPL_siNeg - etOH_siNeg	PITRM1	cellular
RAB18$Ras-related protein Rab-18$6750	RAB18$Ras-related protein Rab-18$6750	0.526865	14.2528	7.64733	0.000252401	0.00917801	1.05329	0.526865	0.0102691	oxPL_siNeg - etOH_siNeg	RAB18	cellular
NNMT$Nicotinamide N-methyltransferase$2139	NNMT$Nicotinamide N-methyltransferase$2139	-0.706456	15.5982	-7.62284	0.000256929	0.00929942	1.03437	-0.706456	0.0102691	oxPL_siNeg - etOH_siNeg	NNMT	cellular
GGT7$Glutathione hydrolase 7$7378	GGT7$Glutathione hydrolase 7$7378	0.464396	12.4824	7.59749	0.000261717	0.00939661	1.01471	0.464396	0.0102691	oxPL_siNeg - etOH_siNeg	GGT7	cellular
CCDC124$Coiled-coil domain-containing protein 124$5577	CCDC124$Coiled-coil domain-containing protein 124$5577	-0.490519	13.4441	-7.59591	0.000262019	0.00939661	1.01348	-0.490519	0.00852496	oxPL_siNeg - etOH_siNeg	CCDC124	cellular
EPHA2$Ephrin type-A receptor 2$1920	EPHA2$Ephrin type-A receptor 2$1920	-0.681354	11.7913	-7.56234	0.000268523	0.00943133	0.987361	-0.681354	0.00852496	oxPL_siNeg - etOH_siNeg	EPHA2	cellular
CPT1A$Carnitine O-palmitoyltransferase 1, liver isoform$2383	CPT1A$Carnitine O-palmitoyltransferase 1, liver isoform$2383	0.524528	14.6241	7.5619	0.00026861	0.00943133	0.987016	0.524528	0.0102691	oxPL_siNeg - etOH_siNeg	CPT1A	cellular
PCDH9$Protocadherin-9$6703	PCDH9$Protocadherin-9$6703	0.666176	10.7254	7.56162	0.000268664	0.00943133	0.986801	0.666176	0.0102691	oxPL_siNeg - etOH_siNeg	PCDH9	cellular
MTMR9$Myotubularin-related protein 9$5869	MTMR9$Myotubularin-related protein 9$5869	-0.629883	11.5527	-7.55483	0.000270005	0.00943133	0.981497	-0.629883	0.0102691	oxPL_siNeg - etOH_siNeg	MTMR9	cellular
KCNRG$Potassium channel regulatory protein$4893	KCNRG$Potassium channel regulatory protein$4893	0.866823	9.63397	7.54846	0.000271268	0.00943133	0.976524	0.866823	0.0102691	oxPL_siNeg - etOH_siNeg	KCNRG	cellular
HEPH$Hephaestin$6070	HEPH$Hephaestin$6070	-0.469781	11.0171	-7.54638	0.000271681	0.00943133	0.974899	-0.469781	0.00852496	oxPL_siNeg - etOH_siNeg	HEPH	cellular
P4HA2$Isoform of O15460, Isoform IIa of Prolyl 4-hydroxylase subunit alpha-2$502	P4HA2$Isoform of O15460, Isoform IIa of Prolyl 4-hydroxylase subunit alpha-2$502	-0.576758	15.7661	-7.54095	0.000272766	0.00943133	0.970654	-0.576758	0.0108275	oxPL_siNeg - etOH_siNeg	P4HA2	cellular
CCDC80$Coiled-coil domain-containing protein 80$4386	CCDC80$Coiled-coil domain-containing protein 80$4386	-0.545883	12.2097	-7.53627	0.000273704	0.00943133	0.966994	-0.545883	0.0102691	oxPL_siNeg - etOH_siNeg	CCDC80	cellular
FDPS$Farnesyl pyrophosphate synthase$1566	FDPS$Farnesyl pyrophosphate synthase$1566	0.629426	16.0186	7.53557	0.000273844	0.00943133	0.966449	0.629426	0.00852496	oxPL_siNeg - etOH_siNeg	FDPS	cellular
CC2D1B$Isoform of Q5T0F9, Isoform 2 of Coiled-coil and C2 domain-containing protein 1B$3979	CC2D1B$Isoform of Q5T0F9, Isoform 2 of Coiled-coil and C2 domain-containing protein 1B$3979	0.490127	11.7437	7.52679	0.000275617	0.009438	0.959568	0.490127	0.0107747	oxPL_siNeg - etOH_siNeg	CC2D1B	cellular
LARS1$Leucine--tRNA ligase, cytoplasmic$7206	LARS1$Leucine--tRNA ligase, cytoplasmic$7206	-0.492475	14.8891	-7.52064	0.000276865	0.009438	0.954754	-0.492475	0.0102691	oxPL_siNeg - etOH_siNeg	LARS1	cellular
SYNE1$Nesprin-1$5055	SYNE1$Nesprin-1$5055	-0.517233	12.8446	-7.50915	0.000279216	0.009438	0.945739	-0.517233	0.0101825	oxPL_siNeg - etOH_siNeg	SYNE1	cellular
NDUFAF4$NADH dehydrogenase [ubiquinone] 1 alpha subcomplex assembly factor 4$7140	NDUFAF4$NADH dehydrogenase [ubiquinone] 1 alpha subcomplex assembly factor 4$7140	0.525274	12.6482	7.50614	0.000279836	0.009438	0.943373	0.525274	0.0108198	oxPL_siNeg - etOH_siNeg	NDUFAF4	cellular
CLIP4$CAP-Gly domain-containing linker protein 4$4847	CLIP4$CAP-Gly domain-containing linker protein 4$4847	1.12851	8.12096	7.49189	0.00028279	0.009438	0.932174	1.12851	0.0128056	oxPL_siNeg - etOH_siNeg	CLIP4	cellular
EIF2S3$Eukaryotic translation initiation factor 2 subunit 3$2156	EIF2S3$Eukaryotic translation initiation factor 2 subunit 3$2156	-0.592678	14.1065	-7.49073	0.000283032	0.009438	0.931262	-0.592678	0.00846308	oxPL_siNeg - etOH_siNeg	EIF2S3	cellular
MMAB$Corrinoid adenosyltransferase MMAB$5644	MMAB$Corrinoid adenosyltransferase MMAB$5644	0.839015	13.9198	7.48767	0.000283673	0.009438	0.92885	0.839015	0.00852496	oxPL_siNeg - etOH_siNeg	MMAB	cellular
APOL2$Apolipoprotein L2$6061	APOL2$Apolipoprotein L2$6061	0.442322	13.5768	7.48201	0.00028486	0.009438	0.924394	0.442322	0.00854059	oxPL_siNeg - etOH_siNeg	APOL2	cellular
MYO1D$Unconventional myosin-Id$952	MYO1D$Unconventional myosin-Id$952	-0.545911	13.5789	-7.47715	0.000285884	0.009438	0.920566	-0.545911	0.0107928	oxPL_siNeg - etOH_siNeg	MYO1D	cellular
C19orf12$Protein C19orf12$6884	C19orf12$Protein C19orf12$6884	0.714043	10.9905	7.47608	0.00028611	0.009438	0.919724	0.714043	0.0109032	oxPL_siNeg - etOH_siNeg	C19orf12	cellular
DLST$Dihydrolipoyllysine-residue succinyltransferase component of 2-oxoglutarate dehydrogenase complex, mitochondrial$2103	DLST$Dihydrolipoyllysine-residue succinyltransferase component of 2-oxoglutarate dehydrogenase complex, mitochondrial$2103	0.678529	16.3056	7.46198	0.00028911	0.00945132	0.908596	0.678529	0.00854059	oxPL_siNeg - etOH_siNeg	DLST	cellular
PRC1$Protein regulator of cytokinesis 1$596	PRC1$Protein regulator of cytokinesis 1$596	1.74352	9.80077	7.46169	0.000289173	0.00945132	0.908363	1.74352	0.0102691	oxPL_siNeg - etOH_siNeg	PRC1	cellular
FAP$Prolyl endopeptidase FAP$3158	FAP$Prolyl endopeptidase FAP$3158	-0.540799	14.0207	-7.45504	0.000290598	0.00945132	0.903115	-0.540799	0.00852496	oxPL_siNeg - etOH_siNeg	FAP	cellular
WARS1$Tryptophan--tRNA ligase, cytoplasmic$1791	WARS1$Tryptophan--tRNA ligase, cytoplasmic$1791	-0.887143	13.902	-7.44843	0.000292027	0.00945132	0.897881	-0.887143	0.0109927	oxPL_siNeg - etOH_siNeg	WARS1	cellular
P2RX4$P2X purinoceptor 4$5968	P2RX4$P2X purinoceptor 4$5968	0.774819	10.9427	7.44432	0.000292917	0.00945132	0.894634	0.774819	0.0107807	oxPL_siNeg - etOH_siNeg	P2RX4	cellular
SYTL4$Synaptotagmin-like protein 4$5555	SYTL4$Synaptotagmin-like protein 4$5555	0.651896	11.2107	7.44041	0.000293767	0.00945132	0.89154	0.651896	0.0131514	oxPL_siNeg - etOH_siNeg	SYTL4	cellular
PDLIM1$PDZ and LIM domain protein 1$248	PDLIM1$PDZ and LIM domain protein 1$248	-0.582045	16.0544	-7.43001	0.000296044	0.00948556	0.883298	-0.582045	0.00852496	oxPL_siNeg - etOH_siNeg	PDLIM1	cellular
BRD3$Bromodomain-containing protein 3$3545	BRD3$Bromodomain-containing protein 3$3545	-0.684419	11.4459	-7.40859	0.000300798	0.00953104	0.866289	-0.684419	0.00854759	oxPL_siNeg - etOH_siNeg	BRD3	cellular
NARS1$Asparagine--tRNA ligase, cytoplasmic$624	NARS1$Asparagine--tRNA ligase, cytoplasmic$624	-0.777283	14.9033	-7.4061	0.000301357	0.00953104	0.864308	-0.777283	0.0109927	oxPL_siNeg - etOH_siNeg	NARS1	cellular
MRPL15$Large ribosomal subunit protein uL15m$7136	MRPL15$Large ribosomal subunit protein uL15m$7136	0.51133	12.981	7.40555	0.00030148	0.00953104	0.863873	0.51133	0.0102691	oxPL_siNeg - etOH_siNeg	MRPL15	cellular
NT5C3A$Cytosolic 5'-nucleotidase 3A$6422	NT5C3A$Cytosolic 5'-nucleotidase 3A$6422	0.440252	10.6907	7.40173	0.00030234	0.00953104	0.860829	0.440252	0.00854059	oxPL_siNeg - etOH_siNeg	NT5C3A	cellular
COL1A2$Collagen alpha-2(I) chain$1354	COL1A2$Collagen alpha-2(I) chain$1354	-0.583485	16.519	-7.38242	0.000306725	0.00963043	0.84545	-0.583485	0.0109927	oxPL_siNeg - etOH_siNeg	COL1A2	cellular
GXYLT2$Glucoside xylosyltransferase 2$102	GXYLT2$Glucoside xylosyltransferase 2$102	0.78414	8.239	7.354	0.000313316	0.009769	0.822734	0.78414	0.0112085	oxPL_siNeg - etOH_siNeg	GXYLT2	cellular
ADH1B$All-trans-retinol dehydrogenase [NAD(+)] ADH1B$1146	ADH1B$All-trans-retinol dehydrogenase [NAD(+)] ADH1B$1146	-2.06765	13.4616	-7.35263	0.000313638	0.009769	0.821638	-2.06765	0.00852496	oxPL_siNeg - etOH_siNeg	ADH1B	cellular
FBXO2$F-box only protein 2$7404	FBXO2$F-box only protein 2$7404	-1.03947	9.98071	-7.34655	0.00031507	0.00977048	0.816768	-1.03947	0.00857128	oxPL_siNeg - etOH_siNeg	FBXO2	cellular
CA2$Carbonic anhydrase 2$1170	CA2$Carbonic anhydrase 2$1170	0.844953	11.4726	7.34184	0.000316185	0.00977048	0.812995	0.844953	0.00857128	oxPL_siNeg - etOH_siNeg	CA2	cellular
IKBIP$Inhibitor of nuclear factor kappa-B kinase-interacting protein$4369	IKBIP$Inhibitor of nuclear factor kappa-B kinase-interacting protein$4369	0.415172	15.5391	7.33027	0.000318943	0.00981693	0.803709	0.415172	0.00857128	oxPL_siNeg - etOH_siNeg	IKBIP	cellular
CYB5R1$NADH-cytochrome b5 reductase 1$7347	CYB5R1$NADH-cytochrome b5 reductase 1$7347	0.419967	14.3728	7.32249	0.000320813	0.00983575	0.797461	0.419967	0.0119154	oxPL_siNeg - etOH_siNeg	CYB5R1	cellular
SLC35B2$Adenosine 3'-phospho 5'-phosphosulfate transporter 1$5115	SLC35B2$Adenosine 3'-phospho 5'-phosphosulfate transporter 1$5115	0.44867	12.9122	7.30081	0.000326091	0.00994605	0.780012	0.44867	0.0119154	oxPL_siNeg - etOH_siNeg	SLC35B2	cellular
LRRK1$Leucine-rich repeat serine/threonine-protein kinase 1$3794	LRRK1$Leucine-rich repeat serine/threonine-protein kinase 1$3794	-0.414541	14.5332	-7.2973	0.000326955	0.00994605	0.777183	-0.414541	0.00852496	oxPL_siNeg - etOH_siNeg	LRRK1	cellular
ANP32A$Acidic leucine-rich nuclear phosphoprotein 32 family member A$2131	ANP32A$Acidic leucine-rich nuclear phosphoprotein 32 family member A$2131	-0.941017	14.8421	-7.27693	0.00033202	0.0100333	0.76074	-0.941017	0.0119154	oxPL_siNeg - etOH_siNeg	ANP32A	cellular
HADHB$Trifunctional enzyme subunit beta, mitochondrial$2571	HADHB$Trifunctional enzyme subunit beta, mitochondrial$2571	0.426481	16.8644	7.26908	0.000333997	0.0100333	0.754389	0.426481	0.0115297	oxPL_siNeg - etOH_siNeg	HADHB	cellular
S100A4$Protein S100-A4$1861	S100A4$Protein S100-A4$1861	0.646543	15.0558	7.26547	0.00033491	0.0100333	0.751469	0.646543	0.0115297	oxPL_siNeg - etOH_siNeg	S100A4	cellular
LGMN$Legumain$5960	LGMN$Legumain$5960	0.65046	12.5185	7.26529	0.000334956	0.0100333	0.751321	0.65046	0.0140043	oxPL_siNeg - etOH_siNeg	LGMN	cellular
MRPL19$Large ribosomal subunit protein bL19m$2325	MRPL19$Large ribosomal subunit protein bL19m$2325	0.461895	13.1888	7.24396	0.000340411	0.0101578	0.734036	0.461895	0.00885621	oxPL_siNeg - etOH_siNeg	MRPL19	cellular
ANK3$Isoform of Q12955, Isoform 2 of Ankyrin-3$3172	ANK3$Isoform of Q12955, Isoform 2 of Ankyrin-3$3172	-0.586983	13.0731	-7.23846	0.000341835	0.0101615	0.729567	-0.586983	0.008858	oxPL_siNeg - etOH_siNeg	ANK3	cellular
AARS1$Alanine--tRNA ligase, cytoplasmic$2335	AARS1$Alanine--tRNA ligase, cytoplasmic$2335	-0.805138	14.8571	-7.22164	0.00034623	0.0102531	0.715893	-0.805138	0.0118701	oxPL_siNeg - etOH_siNeg	AARS1	cellular
SEMA3C$Semaphorin-3C$6027	SEMA3C$Semaphorin-3C$6027	-0.533293	11.0495	-7.20459	0.000350753	0.0103479	0.701998	-0.533293	0.0122166	oxPL_siNeg - etOH_siNeg	SEMA3C	cellular
CYB561A3$Lysosomal membrane ascorbate-dependent ferrireductase CYB561A3$4972	CYB561A3$Lysosomal membrane ascorbate-dependent ferrireductase CYB561A3$4972	-0.710912	10.9844	-7.19393	0.000353615	0.0103607	0.693296	-0.710912	0.0112085	oxPL_siNeg - etOH_siNeg	CYB561A3	cellular
CTHRC1$Collagen triple helix repeat-containing protein 1$5566	CTHRC1$Collagen triple helix repeat-containing protein 1$5566	-0.693295	12.5265	-7.19311	0.000353837	0.0103607	0.692621	-0.693295	0.0112085	oxPL_siNeg - etOH_siNeg	CTHRC1	cellular
ITGA7$Isoform of Q13683, Isoform Alpha-7X1B of Integrin alpha-7$3342	ITGA7$Isoform of Q13683, Isoform Alpha-7X1B of Integrin alpha-7$3342	0.470126	13.4972	7.17005	0.000360126	0.0105055	0.673753	0.470126	0.0143161	oxPL_siNeg - etOH_siNeg	ITGA7	cellular
TSPAN10$Tetraspanin-10$6463	TSPAN10$Tetraspanin-10$6463	0.96116	8.98162	7.15844	0.00036334	0.0105594	0.664234	0.96116	0.00886079	oxPL_siNeg - etOH_siNeg	TSPAN10	cellular
SELENOT$Thioredoxin reductase-like selenoprotein T$2756	SELENOT$Thioredoxin reductase-like selenoprotein T$2756	0.428871	11.7286	7.15365	0.000364676	0.0105594	0.660303	0.428871	0.00886079	oxPL_siNeg - etOH_siNeg	SELENOT	cellular
ARHGAP6$Rho GTPase-activating protein 6$530	ARHGAP6$Rho GTPase-activating protein 6$530	0.629463	12.0682	7.13203	0.000370776	0.0106043	0.642524	0.629463	0.0122166	oxPL_siNeg - etOH_siNeg	ARHGAP6	cellular
GPC6$Glypican-6$7855	GPC6$Glypican-6$7855	-0.643637	13.1431	-7.13042	0.000371235	0.0106043	0.641199	-0.643637	0.00890306	oxPL_siNeg - etOH_siNeg	GPC6	cellular
YBX3$Y-box-binding protein 3$1635	YBX3$Y-box-binding protein 3$1635	-0.647499	14.4954	-7.12464	0.000372887	0.0106043	0.636438	-0.647499	0.0122166	oxPL_siNeg - etOH_siNeg	YBX3	cellular
IL1RAP$Interleukin-1 receptor accessory protein$6776	IL1RAP$Interleukin-1 receptor accessory protein$6776	-0.963104	10.8484	-7.12448	0.000372931	0.0106043	0.636312	-0.963104	0.00852496	oxPL_siNeg - etOH_siNeg	IL1RAP	cellular
SEPHS1$Selenide, water dikinase 1$2370	SEPHS1$Selenide, water dikinase 1$2370	-0.645614	12.2468	-7.12422	0.000373007	0.0106043	0.636093	-0.645614	0.00852496	oxPL_siNeg - etOH_siNeg	SEPHS1	cellular
AZGP1$Zinc-alpha-2-glycoprotein$1835	AZGP1$Zinc-alpha-2-glycoprotein$1835	1.53117	10.0674	7.11734	0.000374986	0.0106219	0.630422	1.53117	0.0117152	oxPL_siNeg - etOH_siNeg	AZGP1	cellular
AARSD1$Alanyl-tRNA editing protein Aarsd1$6140	AARSD1$Alanyl-tRNA editing protein Aarsd1$6140	-0.632741	11.7447	-7.09915	0.000380279	0.0106935	0.615396	-0.632741	0.0128713	oxPL_siNeg - etOH_siNeg	AARSD1	cellular
HSD17B7$3-keto-steroid reductase/17-beta-hydroxysteroid dehydrogenase 7$2621	HSD17B7$3-keto-steroid reductase/17-beta-hydroxysteroid dehydrogenase 7$2621	0.857713	12.2462	7.09585	0.000381245	0.0106935	0.612674	0.857713	0.0129885	oxPL_siNeg - etOH_siNeg	HSD17B7	cellular
CMC2$COX assembly mitochondrial protein 2 homolog$6852	CMC2$COX assembly mitochondrial protein 2 homolog$6852	0.551333	12.4981	7.09458	0.000381619	0.0106935	0.611622	0.551333	0.0127148	oxPL_siNeg - etOH_siNeg	CMC2	cellular
TPX2$Targeting protein for Xklp2$7490	TPX2$Targeting protein for Xklp2$7490	1.82814	10.2211	7.07819	0.000386481	0.0107911	0.598046	1.82814	0.0128962	oxPL_siNeg - etOH_siNeg	TPX2	cellular
CD248$Endosialin$6731	CD248$Endosialin$6731	0.454344	14.842	7.05949	0.000392114	0.0109094	0.582525	0.454344	0.0129412	oxPL_siNeg - etOH_siNeg	CD248	cellular
UQCC3$Ubiquinol-cytochrome-c reductase complex assembly factor 3$4286	UQCC3$Ubiquinol-cytochrome-c reductase complex assembly factor 3$4286	1.11799	11.3513	7.03039	0.000401067	0.0110978	0.558301	1.11799	0.00911191	oxPL_siNeg - etOH_siNeg	UQCC3	cellular
PPP1R2$Protein phosphatase inhibitor 2$2167	PPP1R2$Protein phosphatase inhibitor 2$2167	-0.722225	12.1836	-7.02828	0.000401726	0.0110978	0.556541	-0.722225	0.0129385	oxPL_siNeg - etOH_siNeg	PPP1R2	cellular
GALNT7$N-acetylgalactosaminyltransferase 7$4532	GALNT7$N-acetylgalactosaminyltransferase 7$4532	0.540354	12.8969	7.00999	0.000407486	0.0111666	0.54126	0.540354	0.0128962	oxPL_siNeg - etOH_siNeg	GALNT7	cellular
TCEA1$Transcription elongation factor A protein 1$1784	TCEA1$Transcription elongation factor A protein 1$1784	-1.00517	13.0559	-7.0031	0.00040968	0.0111666	0.535494	-1.00517	0.0128962	oxPL_siNeg - etOH_siNeg	TCEA1	cellular
RASA3$Ras GTPase-activating protein 3$3458	RASA3$Ras GTPase-activating protein 3$3458	-0.702807	11.1527	-7.00236	0.000409916	0.0111666	0.534878	-0.702807	0.00923876	oxPL_siNeg - etOH_siNeg	RASA3	cellular
LAMB1$Laminin subunit beta-1$1346	LAMB1$Laminin subunit beta-1$1346	0.418035	14.1596	6.99791	0.000411342	0.0111666	0.531149	0.418035	0.00925571	oxPL_siNeg - etOH_siNeg	LAMB1	cellular
DMKN$Dermokine$4137	DMKN$Dermokine$4137	0.696059	9.56278	6.99264	0.000413037	0.0111666	0.526735	0.696059	0.0134559	oxPL_siNeg - etOH_siNeg	DMKN	cellular
CLPP$ATP-dependent Clp protease proteolytic subunit, mitochondrial$3729	CLPP$ATP-dependent Clp protease proteolytic subunit, mitochondrial$3729	0.601673	13.458	6.99117	0.000413511	0.0111666	0.525501	0.601673	0.015348	oxPL_siNeg - etOH_siNeg	CLPP	cellular
NT5DC2$Isoform of Q9H857, Isoform 2 of 5'-nucleotidase domain-containing protein 2$6607	NT5DC2$Isoform of Q9H857, Isoform 2 of 5'-nucleotidase domain-containing protein 2$6607	0.547898	13.0735	6.9849	0.000415541	0.0111666	0.520244	0.547898	0.00857128	oxPL_siNeg - etOH_siNeg	NT5DC2	cellular
IQGAP3$Ras GTPase-activating-like protein IQGAP3$4588	IQGAP3$Ras GTPase-activating-like protein IQGAP3$4588	0.893528	9.84295	6.98459	0.000415641	0.0111666	0.519985	0.893528	0.0153488	oxPL_siNeg - etOH_siNeg	IQGAP3	cellular
TSC22D1$Isoform of Q15714, Isoform 2 of TSC22 domain family protein 1$3652	TSC22D1$Isoform of Q15714, Isoform 2 of TSC22 domain family protein 1$3652	-0.802704	10.2366	-6.97789	0.000417824	0.0111868	0.514359	-0.802704	0.0153903	oxPL_siNeg - etOH_siNeg	TSC22D1	cellular
RGS12$Isoform of O14924, Isoform 5 of Regulator of G-protein signaling 12$408	RGS12$Isoform of O14924, Isoform 5 of Regulator of G-protein signaling 12$408	-0.59223	7.86401	-6.96708	0.000421372	0.0112433	0.505279	-0.59223	0.0136138	oxPL_siNeg - etOH_siNeg	RGS12	cellular
EFEMP1$EGF-containing fibulin-like extracellular matrix protein 1$3145	EFEMP1$EGF-containing fibulin-like extracellular matrix protein 1$3145	-0.54974	13.0404	-6.95989	0.000423752	0.0112683	0.499231	-0.54974	0.0131944	oxPL_siNeg - etOH_siNeg	EFEMP1	cellular
ZG16B$Zymogen granule protein 16 homolog B$5587	ZG16B$Zymogen granule protein 16 homolog B$5587	-0.78068	8.94938	-6.95239	0.000426251	0.0112964	0.492913	-0.78068	0.00923876	oxPL_siNeg - etOH_siNeg	ZG16B	cellular
CPD$Carboxypeptidase D$921	CPD$Carboxypeptidase D$921	0.410351	13.3726	6.93075	0.000433555	0.0114511	0.47466	0.410351	0.0127148	oxPL_siNeg - etOH_siNeg	CPD	cellular
MME$Neprilysin$1367	MME$Neprilysin$1367	-0.76786	10.5578	-6.92302	0.000436201	0.0114822	0.468121	-0.76786	0.0131944	oxPL_siNeg - etOH_siNeg	MME	cellular
SMIM12$Small integral membrane protein 12$5638	SMIM12$Small integral membrane protein 12$5638	0.62051	11.169	6.91289	0.000439695	0.0115354	0.459548	0.62051	0.0139081	oxPL_siNeg - etOH_siNeg	SMIM12	cellular
LRRC8C$Volume-regulated anion channel subunit LRRC8C$5178	LRRC8C$Volume-regulated anion channel subunit LRRC8C$5178	0.475452	12.2499	6.90212	0.000443444	0.0115948	0.450423	0.475452	0.00952813	oxPL_siNeg - etOH_siNeg	LRRC8C	cellular
PLXNA4$Plexin-A4$6723	PLXNA4$Plexin-A4$6723	0.592309	11.155	6.87215	0.000454071	0.0117974	0.424963	0.592309	0.0141357	oxPL_siNeg - etOH_siNeg	PLXNA4	cellular
GOT2$Aspartate aminotransferase, mitochondrial$1158	GOT2$Aspartate aminotransferase, mitochondrial$1158	0.429509	15.6369	6.86423	0.000456929	0.0117974	0.418218	0.429509	0.0139587	oxPL_siNeg - etOH_siNeg	GOT2	cellular
CDH13$Cadherin-13$2587	CDH13$Cadherin-13$2587	-0.501031	13.0464	-6.86354	0.000457177	0.0117974	0.417634	-0.501031	0.00952813	oxPL_siNeg - etOH_siNeg	CDH13	cellular
MRPL23$Large ribosomal subunit protein uL23m$3703	MRPL23$Large ribosomal subunit protein uL23m$3703	0.453108	12.5354	6.86291	0.000457405	0.0117974	0.417097	0.453108	0.00885621	oxPL_siNeg - etOH_siNeg	MRPL23	cellular
ZDHHC20$Palmitoyltransferase ZDHHC20$4084	ZDHHC20$Palmitoyltransferase ZDHHC20$4084	1.04704	10.9382	6.85924	0.000458737	0.0117974	0.41397	1.04704	0.0137588	oxPL_siNeg - etOH_siNeg	ZDHHC20	cellular
UBLCP1$Ubiquitin-like domain-containing CTD phosphatase 1$5273	UBLCP1$Ubiquitin-like domain-containing CTD phosphatase 1$5273	-0.59026	12.7381	-6.84933	0.000462358	0.0118515	0.405515	-0.59026	0.0142709	oxPL_siNeg - etOH_siNeg	UBLCP1	cellular
SMAGP$Small cell adhesion glycoprotein$3117	SMAGP$Small cell adhesion glycoprotein$3117	-0.856803	9.22623	-6.84157	0.000465216	0.0118708	0.398886	-0.856803	0.0142765	oxPL_siNeg - etOH_siNeg	SMAGP	cellular
THEM4$Acyl-coenzyme A thioesterase THEM4$3983	THEM4$Acyl-coenzyme A thioesterase THEM4$3983	1.71544	8.65478	6.83905	0.000466148	0.0118708	0.396732	1.71544	0.0139081	oxPL_siNeg - etOH_siNeg	THEM4	cellular
ABI3BP$Target of Nesh-SH3$4519	ABI3BP$Target of Nesh-SH3$4519	0.760823	11.3292	6.82451	0.000471573	0.0119185	0.384286	0.760823	0.00952813	oxPL_siNeg - etOH_siNeg	ABI3BP	cellular
RTL8C$Isoform of O15255, Retrotransposon Gag-like protein 8C$146	RTL8C$Isoform of O15255, Retrotransposon Gag-like protein 8C$146	0.743608	13.2857	6.82406	0.000471743	0.0119185	0.383899	0.743608	0.0139081	oxPL_siNeg - etOH_siNeg	RTL8C	cellular
CACNA2D1$Voltage-dependent calcium channel subunit alpha-2/delta-1$2539	CACNA2D1$Voltage-dependent calcium channel subunit alpha-2/delta-1$2539	-0.469803	14.5308	-6.81923	0.000473559	0.0119185	0.379765	-0.469803	0.0159744	oxPL_siNeg - etOH_siNeg	CACNA2D1	cellular
SEPTIN4$Isoform of O43236, Isoform 3 of Septin-4$535	SEPTIN4$Isoform of O43236, Isoform 3 of Septin-4$535	1.09364	10.6209	6.81775	0.000474119	0.0119185	0.378494	1.09364	0.0139587	oxPL_siNeg - etOH_siNeg	SEPTIN4	cellular
FKBP7$Peptidyl-prolyl cis-trans isomerase FKBP7$7867	FKBP7$Peptidyl-prolyl cis-trans isomerase FKBP7$7867	-0.427923	15.0157	-6.80564	0.000478718	0.0119956	0.368107	-0.427923	0.0140967	oxPL_siNeg - etOH_siNeg	FKBP7	cellular
TSNAX$Translin-associated protein X$5975	TSNAX$Translin-associated protein X$5975	-0.43936	11.4188	-6.7967	0.000482146	0.0120429	0.360427	-0.43936	0.0143005	oxPL_siNeg - etOH_siNeg	TSNAX	cellular
NPC1$NPC intracellular cholesterol transporter 1$446	NPC1$NPC intracellular cholesterol transporter 1$446	0.585075	14.1793	6.78395	0.000487083	0.0120815	0.349463	0.585075	0.0143549	oxPL_siNeg - etOH_siNeg	NPC1	cellular
SLC2A1$Solute carrier family 2, facilitated glucose transporter member 1$1476	SLC2A1$Solute carrier family 2, facilitated glucose transporter member 1$1476	-0.724537	12.8455	-6.78187	0.000487895	0.0120815	0.347671	-0.724537	0.00890306	oxPL_siNeg - etOH_siNeg	SLC2A1	cellular
ARMCX2$Armadillo repeat-containing X-linked protein 2$4404	ARMCX2$Armadillo repeat-containing X-linked protein 2$4404	0.43676	13.0124	6.77979	0.000488708	0.0120815	0.345878	0.43676	0.0140183	oxPL_siNeg - etOH_siNeg	ARMCX2	cellular
SSX2IP$Afadin- and alpha-actinin-binding protein$7620	SSX2IP$Afadin- and alpha-actinin-binding protein$7620	1.22112	8.25021	6.76996	0.00049257	0.0120815	0.337404	1.22112	0.0143005	oxPL_siNeg - etOH_siNeg	SSX2IP	cellular
TP53RK$EKC/KEOPS complex subunit TP53RK$5902	TP53RK$EKC/KEOPS complex subunit TP53RK$5902	-0.928721	10.8819	-6.76901	0.000492943	0.0120815	0.336589	-0.928721	0.0142709	oxPL_siNeg - etOH_siNeg	TP53RK	cellular
SLC14A1$Urea transporter 1$3253	SLC14A1$Urea transporter 1$3253	-0.592665	14.2269	-6.76896	0.000492965	0.0120815	0.336541	-0.592665	0.0134586	oxPL_siNeg - etOH_siNeg	SLC14A1	cellular
FOXC2$Forkhead box protein C2$6024	FOXC2$Forkhead box protein C2$6024	0.468685	10.9238	6.75846	0.000497131	0.0121116	0.327481	0.468685	0.00890306	oxPL_siNeg - etOH_siNeg	FOXC2	cellular
DUSP22$Dual specificity protein phosphatase 22$6858	DUSP22$Dual specificity protein phosphatase 22$6858	0.967676	10.3127	6.75806	0.00049729	0.0121116	0.327137	0.967676	0.0142765	oxPL_siNeg - etOH_siNeg	DUSP22	cellular
GNAQ$Guanine nucleotide-binding protein G(q) subunit alpha$2377	GNAQ$Guanine nucleotide-binding protein G(q) subunit alpha$2377	-0.434803	13.3404	-6.73998	0.000504566	0.0122506	0.311496	-0.434803	0.0165309	oxPL_siNeg - etOH_siNeg	GNAQ	cellular
NUDT11$Diphosphoinositol polyphosphate phosphohydrolase 3-beta$5678	NUDT11$Diphosphoinositol polyphosphate phosphohydrolase 3-beta$5678	0.561614	10.8895	6.7355	0.000506388	0.0122568	0.307615	0.561614	0.0142478	oxPL_siNeg - etOH_siNeg	NUDT11	cellular
CFB$Complement factor B$1167	CFB$Complement factor B$1167	-0.790139	11.1965	-6.72876	0.000509141	0.0122794	0.301774	-0.790139	0.014878	oxPL_siNeg - etOH_siNeg	CFB	cellular
SLC3A2$Amino acid transporter heavy chain SLC3A2$1358	SLC3A2$Amino acid transporter heavy chain SLC3A2$1358	-0.502173	15.1758	-6.7252	0.000510604	0.0122794	0.298684	-0.502173	0.0143005	oxPL_siNeg - etOH_siNeg	SLC3A2	cellular
CDK1$Cyclin-dependent kinase 1$1298	CDK1$Cyclin-dependent kinase 1$1298	1.15293	11.1003	6.71491	0.000514855	0.0122794	0.289755	1.15293	0.014913	oxPL_siNeg - etOH_siNeg	CDK1	cellular
NDUFV2$NADH dehydrogenase [ubiquinone] flavoprotein 2, mitochondrial$1696	NDUFV2$NADH dehydrogenase [ubiquinone] flavoprotein 2, mitochondrial$1696	0.421735	15.6744	6.7118	0.000516148	0.0122794	0.287051	0.421735	0.0144163	oxPL_siNeg - etOH_siNeg	NDUFV2	cellular
MRPL44$Large ribosomal subunit protein mL44$6640	MRPL44$Large ribosomal subunit protein mL44$6640	0.442199	12.9085	6.71116	0.000516413	0.0122794	0.2865	0.442199	0.0143005	oxPL_siNeg - etOH_siNeg	MRPL44	cellular
CYBRD1$Plasma membrane ascorbate-dependent reductase CYBRD1$3882	CYBRD1$Plasma membrane ascorbate-dependent reductase CYBRD1$3882	-0.746538	15.0668	-6.70965	0.000517046	0.0122794	0.28518	-0.746538	0.014878	oxPL_siNeg - etOH_siNeg	CYBRD1	cellular
PBXIP1$Pre-B-cell leukemia transcription factor-interacting protein 1$5510	PBXIP1$Pre-B-cell leukemia transcription factor-interacting protein 1$5510	0.401944	13.9895	6.7066	0.000518316	0.0122794	0.282536	0.401944	0.0139081	oxPL_siNeg - etOH_siNeg	PBXIP1	cellular
GSN$Isoform of P06396, Isoform 3 of Gelsolin$1295	GSN$Isoform of P06396, Isoform 3 of Gelsolin$1295	-0.743375	10.2457	-6.69493	0.000523226	0.0123583	0.272379	-0.743375	0.0101327	oxPL_siNeg - etOH_siNeg	GSN	cellular
ZNF512$Zinc finger protein 512$5804	ZNF512$Zinc finger protein 512$5804	-0.430168	11.9908	-6.66365	0.000536652	0.0126372	0.245076	-0.430168	0.00923876	oxPL_siNeg - etOH_siNeg	ZNF512	cellular
PLCD3$1-phosphatidylinositol 4,5-bisphosphate phosphodiesterase delta-3$4849	PLCD3$1-phosphatidylinositol 4,5-bisphosphate phosphodiesterase delta-3$4849	-0.612586	11.8216	-6.64965	0.000542785	0.0127091	0.232827	-0.612586	0.014878	oxPL_siNeg - etOH_siNeg	PLCD3	cellular
PALMD$Palmdelphin$6752	PALMD$Palmdelphin$6752	0.724647	11.6207	6.64926	0.000542959	0.0127091	0.23248	0.724647	0.0148263	oxPL_siNeg - etOH_siNeg	PALMD	cellular
CAMKK1$Calcium/calmodulin-dependent protein kinase kinase 1$4903	CAMKK1$Calcium/calmodulin-dependent protein kinase kinase 1$4903	0.644778	10.3462	6.6265	0.000553111	0.0128897	0.212509	0.644778	0.0174064	oxPL_siNeg - etOH_siNeg	CAMKK1	cellular
LANCL1$Glutathione S-transferase LANCL1$630	LANCL1$Glutathione S-transferase LANCL1$630	-0.630966	13.7039	-6.61902	0.000556492	0.0128897	0.205937	-0.630966	0.00925571	oxPL_siNeg - etOH_siNeg	LANCL1	cellular
GPR108$Protein GPR108$6785	GPR108$Protein GPR108$6785	0.804478	11.2043	6.61741	0.000557222	0.0128897	0.204524	0.804478	0.0152359	oxPL_siNeg - etOH_siNeg	GPR108	cellular
GNB2$Guanine nucleotide-binding protein G(I)/G(S)/G(T) subunit beta-2$2785	GNB2$Guanine nucleotide-binding protein G(I)/G(S)/G(T) subunit beta-2$2785	-0.399273	14.4377	-6.61732	0.000557266	0.0128897	0.204438	-0.399273	0.014913	oxPL_siNeg - etOH_siNeg	GNB2	cellular
LACTB$Serine beta-lactamase-like protein LACTB, mitochondrial$2885	LACTB$Serine beta-lactamase-like protein LACTB, mitochondrial$2885	0.47859	13.0647	6.61039	0.000560424	0.0129245	0.198344	0.47859	0.0152628	oxPL_siNeg - etOH_siNeg	LACTB	cellular
DDAH2$N(G),N(G)-dimethylarginine dimethylaminohydrolase 2$1121	DDAH2$N(G),N(G)-dimethylarginine dimethylaminohydrolase 2$1121	-0.567951	14.3377	-6.60271	0.000563954	0.0129676	0.191572	-0.567951	0.0101825	oxPL_siNeg - etOH_siNeg	DDAH2	cellular
MPV17$Isoform of P39210, Mitochondrial inner membrane protein MPV17 (Fragment)$168	MPV17$Isoform of P39210, Mitochondrial inner membrane protein MPV17 (Fragment)$168	0.75697	10.9025	6.59361	0.000568162	0.0130261	0.183554	0.75697	0.0101825	oxPL_siNeg - etOH_siNeg	MPV17	cellular
MDH2$Malate dehydrogenase, mitochondrial$2152	MDH2$Malate dehydrogenase, mitochondrial$2152	0.462148	17.5819	6.58548	0.000571959	0.0130509	0.17637	0.462148	0.0155266	oxPL_siNeg - etOH_siNeg	MDH2	cellular
SOD2$Superoxide dismutase [Mn], mitochondrial$1238	SOD2$Superoxide dismutase [Mn], mitochondrial$1238	0.670148	18.473	6.58197	0.000573604	0.0130509	0.173271	0.670148	0.0151631	oxPL_siNeg - etOH_siNeg	SOD2	cellular
ANPEP$Aminopeptidase N$1589	ANPEP$Aminopeptidase N$1589	-0.402411	17.8637	-6.58059	0.000574255	0.0130509	0.172049	-0.402411	0.0102691	oxPL_siNeg - etOH_siNeg	ANPEP	cellular
BORCS6$BLOC-1-related complex subunit 6$5693	BORCS6$BLOC-1-related complex subunit 6$5693	0.546627	11.4311	6.57564	0.00057659	0.013066	0.16767	0.546627	0.0155299	oxPL_siNeg - etOH_siNeg	BORCS6	cellular
CHPF2$Chondroitin sulfate glucuronyltransferase$7197	CHPF2$Chondroitin sulfate glucuronyltransferase$7197	0.576921	12.0786	6.56884	0.000579815	0.01308	0.161652	0.576921	0.0155299	oxPL_siNeg - etOH_siNeg	CHPF2	cellular
HSD17B12$Very-long-chain 3-oxoacyl-CoA reductase$3865	HSD17B12$Very-long-chain 3-oxoacyl-CoA reductase$3865	0.448299	15.219	6.55813	0.000584937	0.01308	0.152163	0.448299	0.0144163	oxPL_siNeg - etOH_siNeg	HSD17B12	cellular
TLN2$Talin-2$7765	TLN2$Talin-2$7765	-0.426014	13.1136	-6.55646	0.000585739	0.01308	0.150684	-0.426014	0.0155199	oxPL_siNeg - etOH_siNeg	TLN2	cellular
SSB$Lupus La protein$1287	SSB$Lupus La protein$1287	-0.528185	15.709	-6.55596	0.000585978	0.01308	0.150244	-0.528185	0.0155199	oxPL_siNeg - etOH_siNeg	SSB	cellular
LIAT1$Protein LIAT1$4337	LIAT1$Protein LIAT1$4337	-0.69025	11.2498	-6.55591	0.000586001	0.01308	0.150201	-0.69025	0.0151997	oxPL_siNeg - etOH_siNeg	LIAT1	cellular
ANK2$Isoform of Q01484, Isoform 2 of Ankyrin-2$2953	ANK2$Isoform of Q01484, Isoform 2 of Ankyrin-2$2953	-0.539483	11.6766	-6.55333	0.000587245	0.01308	0.147913	-0.539483	0.0155299	oxPL_siNeg - etOH_siNeg	ANK2	cellular
DNLZ$DNL-type zinc finger protein$3973	DNLZ$DNL-type zinc finger protein$3973	0.518215	10.2837	6.54848	0.000589593	0.013095	0.143606	0.518215	0.0152359	oxPL_siNeg - etOH_siNeg	DNLZ	cellular
SIL1$Nucleotide exchange factor SIL1$6441	SIL1$Nucleotide exchange factor SIL1$6441	0.622395	14.1819	6.53194	0.000597678	0.013237	0.128907	0.622395	0.0153417	oxPL_siNeg - etOH_siNeg	SIL1	cellular
KPNA2$Importin subunit alpha-1$2466	KPNA2$Importin subunit alpha-1$2466	0.545368	12.8278	6.52703	0.000600102	0.0132531	0.12454	0.545368	0.0102691	oxPL_siNeg - etOH_siNeg	KPNA2	cellular
CRABP2$Cellular retinoic acid-binding protein 2$1924	CRABP2$Cellular retinoic acid-binding protein 2$1924	0.388716	12.4637	6.51922	0.00060398	0.0133012	0.117586	0.388716	0.0155233	oxPL_siNeg - etOH_siNeg	CRABP2	cellular
OXR1$Isoform of Q8N573, Isoform 2 of Oxidation resistance protein 1$4878	OXR1$Isoform of Q8N573, Isoform 2 of Oxidation resistance protein 1$4878	1.17799	10.8276	6.51385	0.000606667	0.0133228	0.112794	1.17799	0.0148263	oxPL_siNeg - etOH_siNeg	OXR1	cellular
CNTROB$Centrobin$4814	CNTROB$Centrobin$4814	0.639993	8.86976	6.50814	0.000609535	0.0133241	0.107702	0.639993	0.0155968	oxPL_siNeg - etOH_siNeg	CNTROB	cellular
ALAS1$5-aminolevulinate synthase, non-specific, mitochondrial$1532	ALAS1$5-aminolevulinate synthase, non-specific, mitochondrial$1532	1.66366	11.7018	6.50695	0.000610136	0.0133241	0.106639	1.66366	0.0155266	oxPL_siNeg - etOH_siNeg	ALAS1	cellular
COL18A1$Collagen alpha-1(XVIII) chain$2128	COL18A1$Collagen alpha-1(XVIII) chain$2128	-0.447466	13.0039	-6.50261	0.000612326	0.0133347	0.102769	-0.447466	0.0155299	oxPL_siNeg - etOH_siNeg	COL18A1	cellular
MGME1$Mitochondrial genome maintenance exonuclease 1$6067	MGME1$Mitochondrial genome maintenance exonuclease 1$6067	0.69583	10.3663	6.49509	0.000616151	0.0133396	0.0960464	0.69583	0.0155266	oxPL_siNeg - etOH_siNeg	MGME1	cellular
ZNF41$Isoform of P51814, Isoform 4 of Zinc finger protein 41$2452	ZNF41$Isoform of P51814, Isoform 4 of Zinc finger protein 41$2452	1.46858	8.53987	6.49312	0.000617158	0.0133396	0.0942831	1.46858	0.0156793	oxPL_siNeg - etOH_siNeg	ZNF41	cellular
MRPL17$Large ribosomal subunit protein bL17m$6861	MRPL17$Large ribosomal subunit protein bL17m$6861	0.468104	12.9133	6.49212	0.00061767	0.0133396	0.0933876	0.468104	0.0154575	oxPL_siNeg - etOH_siNeg	MRPL17	cellular
MRPL58$Large ribosomal subunit protein mL62$3409	MRPL58$Large ribosomal subunit protein mL62$3409	0.376913	13.5183	6.47	0.000629101	0.0135491	0.073584	0.376913	0.0155968	oxPL_siNeg - etOH_siNeg	MRPL58	cellular
PDLIM5$PDZ and LIM domain protein 5$5704	PDLIM5$PDZ and LIM domain protein 5$5704	0.516154	15.1624	6.46461	0.000631926	0.0135725	0.0687442	0.516154	0.0108275	oxPL_siNeg - etOH_siNeg	PDLIM5	cellular
LMNA$Isoform of P02545, Isoform C of Prelamin-A/C$1203	LMNA$Isoform of P02545, Isoform C of Prelamin-A/C$1203	-0.834501	14.861	-6.45873	0.000635019	0.0135846	0.0634706	-0.834501	0.0158667	oxPL_siNeg - etOH_siNeg	LMNA	cellular
SERPINH1$Serpin H1$2386	SERPINH1$Serpin H1$2386	-0.491336	17.7065	-6.45423	0.000637402	0.0135846	0.0594252	-0.491336	0.0155968	oxPL_siNeg - etOH_siNeg	SERPINH1	cellular
GPCPD1$Glycerophosphocholine phosphodiesterase GPCPD1$6764	GPCPD1$Glycerophosphocholine phosphodiesterase GPCPD1$6764	-0.569144	10.2559	-6.45161	0.000638793	0.0135846	0.0570693	-0.569144	0.0151631	oxPL_siNeg - etOH_siNeg	GPCPD1	cellular
PACSIN3$Protein kinase C and casein kinase substrate in neurons protein 3$7433	PACSIN3$Protein kinase C and casein kinase substrate in neurons protein 3$7433	-0.690172	11.8076	-6.4504	0.000639437	0.0135846	0.0559813	-0.690172	0.0160518	oxPL_siNeg - etOH_siNeg	PACSIN3	cellular
GOLM2$Protein GOLM2$4223	GOLM2$Protein GOLM2$4223	0.473697	12.5095	6.44654	0.000641496	0.0135914	0.0525093	0.473697	0.0108275	oxPL_siNeg - etOH_siNeg	GOLM2	cellular
CEMIP$Cell migration-inducing and hyaluronan-binding protein$5238	CEMIP$Cell migration-inducing and hyaluronan-binding protein$5238	-0.42579	12.9087	-6.44148	0.000644204	0.0136119	0.0479581	-0.42579	0.0158451	oxPL_siNeg - etOH_siNeg	CEMIP	cellular
RAP2B$Ras-related protein Rap-2b$2692	RAP2B$Ras-related protein Rap-2b$2692	-0.431419	13.4525	-6.43035	0.000650211	0.013653	0.0379305	-0.431419	0.0159744	oxPL_siNeg - etOH_siNeg	RAP2B	cellular
MRPL41$Large ribosomal subunit protein mL41$4750	MRPL41$Large ribosomal subunit protein mL41$4750	0.428966	13.4569	6.42905	0.000650919	0.013653	0.0367538	0.428966	0.00966762	oxPL_siNeg - etOH_siNeg	MRPL41	cellular
DMAC2$Distal membrane-arm assembly complex protein 2$6985	DMAC2$Distal membrane-arm assembly complex protein 2$6985	0.559461	11.1089	6.42818	0.000651389	0.013653	0.0359736	0.559461	0.0159744	oxPL_siNeg - etOH_siNeg	DMAC2	cellular
DAZAP1$DAZ-associated protein 1$5627	DAZAP1$DAZ-associated protein 1$5627	-0.449205	14.5198	-6.40218	0.000665704	0.0139157	0.012482	-0.449205	0.0158867	oxPL_siNeg - etOH_siNeg	DAZAP1	cellular
LTBP2$Latent-transforming growth factor beta-binding protein 2$3488	LTBP2$Latent-transforming growth factor beta-binding protein 2$3488	-0.399198	13.3258	-6.39586	0.000669234	0.0139522	0.00676622	-0.399198	0.0159744	oxPL_siNeg - etOH_siNeg	LTBP2	cellular
NSMCE1$Non-structural maintenance of chromosomes element 1 homolog$5253	NSMCE1$Non-structural maintenance of chromosomes element 1 homolog$5253	1.38893	8.16979	6.36675	0.000685791	0.0142593	-0.0196521	1.38893	0.0165938	oxPL_siNeg - etOH_siNeg	NSMCE1	cellular
NDUFS3$NADH dehydrogenase [ubiquinone] iron-sulfur protein 3, mitochondrial$842	NDUFS3$NADH dehydrogenase [ubiquinone] iron-sulfur protein 3, mitochondrial$842	0.382948	14.7517	6.35808	0.00069081	0.0143256	-0.0275369	0.382948	0.0155266	oxPL_siNeg - etOH_siNeg	NDUFS3	cellular
FURIN$Furin$1421	FURIN$Furin$1421	0.782669	10.4217	6.34337	0.00069942	0.0144645	-0.0409304	0.782669	0.0113543	oxPL_siNeg - etOH_siNeg	FURIN	cellular
MINDY2$Ubiquitin carboxyl-terminal hydrolase MINDY-2$4987	MINDY2$Ubiquitin carboxyl-terminal hydrolase MINDY-2$4987	-0.472271	9.82664	-6.34035	0.000701208	0.0144645	-0.0436922	-0.472271	0.0192368	oxPL_siNeg - etOH_siNeg	MINDY2	cellular
RPL9P9$Large ribosomal subunit protein uL6$2013	RPL9P9$Large ribosomal subunit protein uL6$2013	-0.382539	15.7829	-6.33295	0.000705597	0.0145167	-0.0504388	-0.382539	0.0111877	oxPL_siNeg - etOH_siNeg	RPL9P9	cellular
PDGFRB$Platelet-derived growth factor receptor beta$1411	PDGFRB$Platelet-derived growth factor receptor beta$1411	-0.6039	12.5353	-6.3284	0.000708316	0.0145253	-0.0545988	-0.6039	0.0169119	oxPL_siNeg - etOH_siNeg	PDGFRB	cellular
EEF1B2$Elongation factor 1-beta$1818	EEF1B2$Elongation factor 1-beta$1818	-0.436375	16.1831	-6.32604	0.000709728	0.0145253	-0.056753	-0.436375	0.0164043	oxPL_siNeg - etOH_siNeg	EEF1B2	cellular
APEX1$DNA-(apurinic or apyrimidinic site) endonuclease$1881	APEX1$DNA-(apurinic or apyrimidinic site) endonuclease$1881	-1.01572	14.8654	-6.32061	0.000712996	0.01453	-0.0617218	-1.01572	0.0164426	oxPL_siNeg - etOH_siNeg	APEX1	cellular
ACAD9$Complex I assembly factor ACAD9, mitochondrial$6606	ACAD9$Complex I assembly factor ACAD9, mitochondrial$6606	0.392658	13.5338	6.31948	0.000713678	0.01453	-0.0627559	0.392658	0.0155968	oxPL_siNeg - etOH_siNeg	ACAD9	cellular
SRPX2$Sushi repeat-containing protein SRPX2$722	SRPX2$Sushi repeat-containing protein SRPX2$722	1.03922	12.0443	6.31219	0.000718092	0.0145819	-0.0694262	1.03922	0.0165938	oxPL_siNeg - etOH_siNeg	SRPX2	cellular
TANC2$Protein TANC2$6708	TANC2$Protein TANC2$6708	0.704324	9.56539	6.29008	0.000731678	0.0148093	-0.089703	0.704324	0.0199239	oxPL_siNeg - etOH_siNeg	TANC2	cellular
WDR45$WD repeat domain phosphoinositide-interacting protein 4$7740	WDR45$WD repeat domain phosphoinositide-interacting protein 4$7740	0.421773	11.1592	6.2853	0.000734649	0.0148093	-0.0940871	0.421773	0.0174064	oxPL_siNeg - etOH_siNeg	WDR45	cellular
IARS1$Isoleucine--tRNA ligase, cytoplasmic$2170	IARS1$Isoleucine--tRNA ligase, cytoplasmic$2170	-0.419314	15.145	-6.28479	0.000734973	0.0148093	-0.0945639	-0.419314	0.017113	oxPL_siNeg - etOH_siNeg	IARS1	cellular
SCD$Stearoyl-CoA desaturase$334	SCD$Stearoyl-CoA desaturase$334	0.780669	12.675	6.27872	0.00073877	0.0148162	-0.10014	0.780669	0.0158667	oxPL_siNeg - etOH_siNeg	SCD	cellular
STX6$Syntaxin-6$618	STX6$Syntaxin-6$618	-0.464075	11.9346	-6.2768	0.000739975	0.0148162	-0.101904	-0.464075	0.0158667	oxPL_siNeg - etOH_siNeg	STX6	cellular
OGFR$Opioid growth factor receptor$7128	OGFR$Opioid growth factor receptor$7128	-0.368772	12.0008	-6.27518	0.000740999	0.0148162	-0.1034	-0.368772	0.0169119	oxPL_siNeg - etOH_siNeg	OGFR	cellular
PKIG$cAMP-dependent protein kinase inhibitor gamma$7612	PKIG$cAMP-dependent protein kinase inhibitor gamma$7612	-0.572425	10.8432	-6.26752	0.000745843	0.0148476	-0.110451	-0.572425	0.0169119	oxPL_siNeg - etOH_siNeg	PKIG	cellular
HK1$Hexokinase-1$1693	HK1$Hexokinase-1$1693	0.396308	15.9023	6.26669	0.000746369	0.0148476	-0.111213	0.396308	0.0173023	oxPL_siNeg - etOH_siNeg	HK1	cellular
SET$Isoform of Q01105, Isoform 2 of Protein SET$2944	SET$Isoform of Q01105, Isoform 2 of Protein SET$2944	1.20133	6.81765	6.25773	0.000752085	0.0149234	-0.119471	1.20133	0.0173968	oxPL_siNeg - etOH_siNeg	SET	cellular
SLIRP$SRA stem-loop-interacting RNA-binding protein, mitochondrial$6375	SLIRP$SRA stem-loop-interacting RNA-binding protein, mitochondrial$6375	0.448563	14.2196	6.25107	0.000756368	0.0149425	-0.125617	0.448563	0.0159744	oxPL_siNeg - etOH_siNeg	SLIRP	cellular
KCTD3$BTB/POZ domain-containing protein KCTD3$7796	KCTD3$BTB/POZ domain-containing protein KCTD3$7796	-0.961481	9.18718	-6.25029	0.000756873	0.0149425	-0.126339	-0.961481	0.0174064	oxPL_siNeg - etOH_siNeg	KCTD3	cellular
DDX28$Probable ATP-dependent RNA helicase DDX28$6911	DDX28$Probable ATP-dependent RNA helicase DDX28$6911	0.70245	10.5529	6.2452	0.000760167	0.0149697	-0.131039	0.70245	0.0174064	oxPL_siNeg - etOH_siNeg	DDX28	cellular
TRIM2$Tripartite motif-containing protein 2$6339	TRIM2$Tripartite motif-containing protein 2$6339	-0.470663	11.139	-6.21996	0.000776743	0.0152536	-0.154391	-0.470663	0.0122166	oxPL_siNeg - etOH_siNeg	TRIM2	cellular
OGFOD1$Prolyl 3-hydroxylase OGFOD1$4876	OGFOD1$Prolyl 3-hydroxylase OGFOD1$4876	-0.772058	10.2818	-6.21735	0.000778484	0.0152536	-0.156815	-0.772058	0.0102691	oxPL_siNeg - etOH_siNeg	OGFOD1	cellular
CLPTM1$Putative lipid scramblase CLPTM1$1136	CLPTM1$Putative lipid scramblase CLPTM1$1136	0.495435	12.9156	6.20986	0.000783491	0.0152845	-0.163757	0.495435	0.0179671	oxPL_siNeg - etOH_siNeg	CLPTM1	cellular
THBD$Thrombomodulin$1321	THBD$Thrombomodulin$1321	-0.762495	13.8935	-6.2032	0.000787979	0.0152845	-0.169942	-0.762495	0.0102691	oxPL_siNeg - etOH_siNeg	THBD	cellular
C11orf68$UPF0696 protein C11orf68$6498	C11orf68$UPF0696 protein C11orf68$6498	-0.447611	14.2215	-6.20185	0.00078889	0.0152845	-0.171193	-0.447611	0.0172313	oxPL_siNeg - etOH_siNeg	C11orf68	cellular
PLA2G15$Phospholipase A2 group XV$5003	PLA2G15$Phospholipase A2 group XV$5003	0.637285	12.8296	6.19856	0.000791126	0.0152845	-0.174257	0.637285	0.0122166	oxPL_siNeg - etOH_siNeg	PLA2G15	cellular
DCLK1$Serine/threonine-protein kinase DCLK1$440	DCLK1$Serine/threonine-protein kinase DCLK1$440	-0.548497	12.0444	-6.19736	0.000791938	0.0152845	-0.175368	-0.548497	0.0205676	oxPL_siNeg - etOH_siNeg	DCLK1	cellular
ACSL4$Long-chain-fatty-acid--CoA ligase 4$692	ACSL4$Long-chain-fatty-acid--CoA ligase 4$692	0.62367	13.1813	6.19634	0.000792633	0.0152845	-0.176318	0.62367	0.0102691	oxPL_siNeg - etOH_siNeg	ACSL4	cellular
ABHD16A$Phosphatidylserine lipase ABHD16A$1122	ABHD16A$Phosphatidylserine lipase ABHD16A$1122	0.370351	12.5253	6.1926	0.000795184	0.0152845	-0.179797	0.370351	0.0175868	oxPL_siNeg - etOH_siNeg	ABHD16A	cellular
PLAT$Tissue-type plasminogen activator$1166	PLAT$Tissue-type plasminogen activator$1166	0.636999	11.6229	6.19025	0.000796786	0.0152845	-0.181978	0.636999	0.0120682	oxPL_siNeg - etOH_siNeg	PLAT	cellular
ITPA$Inosine triphosphate pyrophosphatase$6278	ITPA$Inosine triphosphate pyrophosphatase$6278	-0.422395	13.562	-6.18898	0.000797657	0.0152845	-0.183161	-0.422395	0.0122166	oxPL_siNeg - etOH_siNeg	ITPA	cellular
FHL2$Four and a half LIM domains protein 2$3407	FHL2$Four and a half LIM domains protein 2$3407	-0.426516	15.5064	-6.18355	0.000801395	0.0153186	-0.188224	-0.426516	0.0180956	oxPL_siNeg - etOH_siNeg	FHL2	cellular
MVD$Diphosphomevalonate decarboxylase$2508	MVD$Diphosphomevalonate decarboxylase$2508	0.602991	14.244	6.1787	0.000804742	0.0153451	-0.192738	0.602991	0.0176962	oxPL_siNeg - etOH_siNeg	MVD	cellular
RETSAT$All-trans-retinol 13,14-reductase$4180	RETSAT$All-trans-retinol 13,14-reductase$4180	0.358441	12.7269	6.17531	0.000807092	0.0153524	-0.195896	0.358441	0.018331	oxPL_siNeg - etOH_siNeg	RETSAT	cellular
HLA-DRA$HLA class II histocompatibility antigen, DR alpha chain$1193	HLA-DRA$HLA class II histocompatibility antigen, DR alpha chain$1193	-0.449992	8.22952	-6.16294	0.000815744	0.0154793	-0.207445	-0.449992	0.0122166	oxPL_siNeg - etOH_siNeg	HLA-DRA	cellular
GULP1$PTB domain-containing engulfment adapter protein 1$7254	GULP1$PTB domain-containing engulfment adapter protein 1$7254	-0.729305	11.7313	-6.15735	0.000819682	0.015497	-0.212662	-0.729305	0.0122166	oxPL_siNeg - etOH_siNeg	GULP1	cellular
CDK4$Cyclin-dependent kinase 4$1499	CDK4$Cyclin-dependent kinase 4$1499	-0.409663	13.3483	-6.156	0.000820639	0.015497	-0.213926	-0.409663	0.0175917	oxPL_siNeg - etOH_siNeg	CDK4	cellular
PGRMC1$Membrane-associated progesterone receptor component 1$272	PGRMC1$Membrane-associated progesterone receptor component 1$272	0.473127	16.9176	6.1529	0.00082284	0.0155011	-0.216827	0.473127	0.0179671	oxPL_siNeg - etOH_siNeg	PGRMC1	cellular
C1QBP$Complement component 1 Q subcomponent-binding protein, mitochondrial$3063	C1QBP$Complement component 1 Q subcomponent-binding protein, mitochondrial$3063	0.479205	16.2317	6.14433	0.000828947	0.0155786	-0.224838	0.479205	0.0127148	oxPL_siNeg - etOH_siNeg	C1QBP	cellular
DHCR24$Delta(24)-sterol reductase$3602	DHCR24$Delta(24)-sterol reductase$3602	0.605399	14.3798	6.1386	0.000833069	0.0156185	-0.230212	0.605399	0.0179931	oxPL_siNeg - etOH_siNeg	DHCR24	cellular
CDH6$Cadherin-6$2585	CDH6$Cadherin-6$2585	0.769887	12.2265	6.13538	0.000835387	0.0156245	-0.233223	0.769887	0.018081	oxPL_siNeg - etOH_siNeg	CDH6	cellular
IMPACT$Protein IMPACT$7224	IMPACT$Protein IMPACT$7224	-0.453569	11.5134	-6.12874	0.000840201	0.0156771	-0.239449	-0.453569	0.0180956	oxPL_siNeg - etOH_siNeg	IMPACT	cellular
SAE1$SUMO-activating enzyme subunit 1$7232	SAE1$SUMO-activating enzyme subunit 1$7232	-0.71754	12.9416	-6.12342	0.000844079	0.0156914	-0.244439	-0.71754	0.0179671	oxPL_siNeg - etOH_siNeg	SAE1	cellular
GLT8D1$Glycosyltransferase 8 domain-containing protein 1$4109	GLT8D1$Glycosyltransferase 8 domain-containing protein 1$4109	0.554113	11.4645	6.12219	0.000844982	0.0156914	-0.245597	0.554113	0.0181381	oxPL_siNeg - etOH_siNeg	GLT8D1	cellular
FXN$Frataxin, mitochondrial$3709	FXN$Frataxin, mitochondrial$3709	0.483577	11.7507	6.11476	0.000850446	0.0157554	-0.252581	0.483577	0.0211154	oxPL_siNeg - etOH_siNeg	FXN	cellular
ABCE1$ATP-binding cassette sub-family E member 1$2690	ABCE1$ATP-binding cassette sub-family E member 1$2690	-0.4055	13.8548	-6.1011	0.000860587	0.0159056	-0.265428	-0.4055	0.018081	oxPL_siNeg - etOH_siNeg	ABCE1	cellular
PLA2G4A$Cytosolic phospholipase A2$2261	PLA2G4A$Cytosolic phospholipase A2$2261	0.422895	14.6588	6.09537	0.000864887	0.0159474	-0.270829	0.422895	0.0187761	oxPL_siNeg - etOH_siNeg	PLA2G4A	cellular
DIS3$Exosome complex exonuclease RRP44$7640	DIS3$Exosome complex exonuclease RRP44$7640	-0.600091	12.245	-6.08983	0.000869058	0.0159866	-0.276044	-0.600091	0.0189489	oxPL_siNeg - etOH_siNeg	DIS3	cellular
RDH10$Retinol dehydrogenase 10$4801	RDH10$Retinol dehydrogenase 10$4801	-0.530508	12.1401	-6.07791	0.000878127	0.0161155	-0.287296	-0.530508	0.0211354	oxPL_siNeg - etOH_siNeg	RDH10	cellular
GM2A$Ganglioside GM2 activator$1662	GM2A$Ganglioside GM2 activator$1662	0.506713	14.3422	6.07425	0.000880933	0.0161291	-0.290756	0.506713	0.0189489	oxPL_siNeg - etOH_siNeg	GM2A	cellular
FAHD1$Acylpyruvase FAHD1, mitochondrial$4227	FAHD1$Acylpyruvase FAHD1, mitochondrial$4227	0.600496	14.1196	6.06764	0.000886025	0.0161609	-0.297004	0.600496	0.0189065	oxPL_siNeg - etOH_siNeg	FAHD1	cellular
SMAP2$Stromal membrane-associated protein 2$5222	SMAP2$Stromal membrane-associated protein 2$5222	0.513966	13.5424	6.06663	0.000886805	0.0161609	-0.297958	0.513966	0.0215764	oxPL_siNeg - etOH_siNeg	SMAP2	cellular
TMEM259$Membralin$3845	TMEM259$Membralin$3845	0.391275	11.5415	6.05323	0.000897241	0.0163131	-0.310641	0.391275	0.0131202	oxPL_siNeg - etOH_siNeg	TMEM259	cellular
GNPDA1$Glucosamine-6-phosphate isomerase 1$2253	GNPDA1$Glucosamine-6-phosphate isomerase 1$2253	-0.547252	13.6293	-6.04117	0.000906756	0.0163775	-0.322079	-0.547252	0.0189065	oxPL_siNeg - etOH_siNeg	GNPDA1	cellular
KCTD12$BTB/POZ domain-containing protein KCTD12$5582	KCTD12$BTB/POZ domain-containing protein KCTD12$5582	-0.462371	16.9641	-6.03958	0.000908019	0.0163775	-0.323589	-0.462371	0.0128962	oxPL_siNeg - etOH_siNeg	KCTD12	cellular
ACADS$Short-chain specific acyl-CoA dehydrogenase, mitochondrial$1619	ACADS$Short-chain specific acyl-CoA dehydrogenase, mitochondrial$1619	0.614056	12.1991	6.03502	0.000911656	0.0163775	-0.327923	0.614056	0.0128962	oxPL_siNeg - etOH_siNeg	ACADS	cellular
ATG2A$Autophagy-related protein 2 homolog A$3780	ATG2A$Autophagy-related protein 2 homolog A$3780	0.917176	9.55065	6.03345	0.000912908	0.0163775	-0.329412	0.917176	0.0176962	oxPL_siNeg - etOH_siNeg	ATG2A	cellular
HSPD1$60 kDa heat shock protein, mitochondrial$1467	HSPD1$60 kDa heat shock protein, mitochondrial$1467	0.430663	17.065	6.03262	0.00091357	0.0163775	-0.330197	0.430663	0.0188713	oxPL_siNeg - etOH_siNeg	HSPD1	cellular
GALNT2$Polypeptide N-acetylgalactosaminyltransferase 2$3124	GALNT2$Polypeptide N-acetylgalactosaminyltransferase 2$3124	0.42608	14.6134	6.03072	0.000915097	0.0163775	-0.332009	0.42608	0.0129043	oxPL_siNeg - etOH_siNeg	GALNT2	cellular
UBA3$NEDD8-activating enzyme E1 catalytic subunit$5120	UBA3$NEDD8-activating enzyme E1 catalytic subunit$5120	-0.541823	12.0449	-6.02877	0.000916658	0.0163775	-0.333857	-0.541823	0.0131944	oxPL_siNeg - etOH_siNeg	UBA3	cellular
NDUFS8$NADH dehydrogenase [ubiquinone] iron-sulfur protein 8, mitochondrial$263	NDUFS8$NADH dehydrogenase [ubiquinone] iron-sulfur protein 8, mitochondrial$263	0.406035	14.2698	6.02767	0.000917543	0.0163775	-0.334904	0.406035	0.0131944	oxPL_siNeg - etOH_siNeg	NDUFS8	cellular
EFEMP2$EGF-containing fibulin-like extracellular matrix protein 2$1129	EFEMP2$EGF-containing fibulin-like extracellular matrix protein 2$1129	-0.445438	11.6428	-6.0187	0.000924792	0.0164693	-0.343438	-0.445438	0.0189489	oxPL_siNeg - etOH_siNeg	EFEMP2	cellular
KATNA1$Katanin p60 ATPase-containing subunit A1$837	KATNA1$Katanin p60 ATPase-containing subunit A1$837	0.366069	14.2589	6.01459	0.000928134	0.0164913	-0.34735	0.366069	0.01913	oxPL_siNeg - etOH_siNeg	KATNA1	cellular
IGFBP7$Insulin-like growth factor-binding protein 7$3690	IGFBP7$Insulin-like growth factor-binding protein 7$3690	-0.350868	15.426	-6.00949	0.000932307	0.0165278	-0.352215	-0.350868	0.0189489	oxPL_siNeg - etOH_siNeg	IGFBP7	cellular
PDE5A$cGMP-specific 3',5'-cyclic phosphodiesterase$932	PDE5A$cGMP-specific 3',5'-cyclic phosphodiesterase$932	-0.671364	11.0406	-6.00061	0.000939615	0.0166197	-0.360685	-0.671364	0.0189065	oxPL_siNeg - etOH_siNeg	PDE5A	cellular
MRPL37$Large ribosomal subunit protein mL37$6311	MRPL37$Large ribosomal subunit protein mL37$6311	0.404063	13.14	5.99571	0.000943672	0.0166225	-0.365358	0.404063	0.0189489	oxPL_siNeg - etOH_siNeg	MRPL37	cellular
RAD54L2$Helicase ARIP4$7747	RAD54L2$Helicase ARIP4$7747	0.479211	8.53106	5.99529	0.000944025	0.0166225	-0.365764	0.479211	0.0131202	oxPL_siNeg - etOH_siNeg	RAD54L2	cellular
MRPL45$Large ribosomal subunit protein mL45$6080	MRPL45$Large ribosomal subunit protein mL45$6080	0.33875	12.6056	5.97545	0.000960672	0.0168486	-0.384727	0.33875	0.0189489	oxPL_siNeg - etOH_siNeg	MRPL45	cellular
ACOT9$Isoform of Q9Y305, Isoform 4 of Acyl-coenzyme A thioesterase 9, mitochondrial$7672	ACOT9$Isoform of Q9Y305, Isoform 4 of Acyl-coenzyme A thioesterase 9, mitochondrial$7672	0.381457	14.1944	5.97486	0.000961179	0.0168486	-0.385298	0.381457	0.0194763	oxPL_siNeg - etOH_siNeg	ACOT9	cellular
CLPX$ATP-dependent Clp protease ATP-binding subunit clpX-like, mitochondrial$926	CLPX$ATP-dependent Clp protease ATP-binding subunit clpX-like, mitochondrial$926	0.473735	12.7006	5.96551	0.000969141	0.0169502	-0.394249	0.473735	0.0131944	oxPL_siNeg - etOH_siNeg	CLPX	cellular
RAB3D$Ras-related protein Rab-3D$1089	RAB3D$Ras-related protein Rab-3D$1089	0.703059	12.6301	5.96203	0.000972128	0.0169645	-0.397588	0.703059	0.0199239	oxPL_siNeg - etOH_siNeg	RAB3D	cellular
DIAPH1$Protein diaphanous homolog 1$711	DIAPH1$Protein diaphanous homolog 1$711	0.327912	13.1653	5.95915	0.000974612	0.0169693	-0.400357	0.327912	0.0198361	oxPL_siNeg - etOH_siNeg	DIAPH1	cellular
SERPINE1$Plasminogen activator inhibitor 1$1270	SERPINE1$Plasminogen activator inhibitor 1$1270	0.72688	14.5375	5.95667	0.000976745	0.0169693	-0.402729	0.72688	0.0199239	oxPL_siNeg - etOH_siNeg	SERPINE1	cellular
CYB561D2$Transmembrane reductase CYB561D2$350	CYB561D2$Transmembrane reductase CYB561D2$350	-1.21034	10.0075	-5.95141	0.000981308	0.0170108	-0.407786	-1.21034	0.0192497	oxPL_siNeg - etOH_siNeg	CYB561D2	cellular
BMPR2$Bone morphogenetic protein receptor type-2$3358	BMPR2$Bone morphogenetic protein receptor type-2$3358	0.936236	7.98487	5.94248	0.0009891	0.0171019	-0.416369	0.936236	0.0137588	oxPL_siNeg - etOH_siNeg	BMPR2	cellular
UBA2$SUMO-activating enzyme subunit 2$7266	UBA2$SUMO-activating enzyme subunit 2$7266	-0.646122	13.5143	-5.94038	0.000990938	0.0171019	-0.418383	-0.646122	0.0224005	oxPL_siNeg - etOH_siNeg	UBA2	cellular
EFCAB5$EF-hand calcium-binding domain-containing protein 5$121	EFCAB5$EF-hand calcium-binding domain-containing protein 5$121	-0.407883	14.5435	-5.93287	0.000997561	0.01711	-0.425612	-0.407883	0.0226429	oxPL_siNeg - etOH_siNeg	EFCAB5	cellular
ATAD3A$Isoform of Q9NVI7, Isoform 2 of ATPase family AAA domain-containing protein 3A$6953	ATAD3A$Isoform of Q9NVI7, Isoform 2 of ATPase family AAA domain-containing protein 3A$6953	0.388964	14.9498	5.93269	0.000997719	0.01711	-0.425784	0.388964	0.0198361	oxPL_siNeg - etOH_siNeg	ATAD3A	cellular
BAP18$Chromatin complexes subunit BAP18$4749	BAP18$Chromatin complexes subunit BAP18$4749	-0.661924	12.149	-5.93241	0.000997973	0.01711	-0.42606	-0.661924	0.0192497	oxPL_siNeg - etOH_siNeg	BAP18	cellular
FASTKD2$FAST kinase domain-containing protein 2, mitochondrial$7089	FASTKD2$FAST kinase domain-containing protein 2, mitochondrial$7089	0.513547	10.8273	5.92558	0.00100404	0.0171763	-0.432633	0.513547	0.0196729	oxPL_siNeg - etOH_siNeg	FASTKD2	cellular
MRPL47$Large ribosomal subunit protein uL29m$6736	MRPL47$Large ribosomal subunit protein uL29m$6736	0.456597	13.2517	5.92079	0.00100832	0.0172119	-0.437254	0.456597	0.0119154	oxPL_siNeg - etOH_siNeg	MRPL47	cellular
NDUFA6$NADH dehydrogenase [ubiquinone] 1 alpha subcomplex subunit 6$2617	NDUFA6$NADH dehydrogenase [ubiquinone] 1 alpha subcomplex subunit 6$2617	0.378544	12.7559	5.91581	0.00101279	0.0172505	-0.442056	0.378544	0.0136138	oxPL_siNeg - etOH_siNeg	NDUFA6	cellular
RFTN1$Raftlin$3480	RFTN1$Raftlin$3480	-0.433205	12.3077	-5.90746	0.00102034	0.0173288	-0.450121	-0.433205	0.0139081	oxPL_siNeg - etOH_siNeg	RFTN1	cellular
CAVIN1$Caveolae-associated protein 1$4196	CAVIN1$Caveolae-associated protein 1$4196	-0.413884	16.6752	-5.90584	0.00102182	0.0173288	-0.451691	-0.413884	0.0198361	oxPL_siNeg - etOH_siNeg	CAVIN1	cellular
TTYH3$Protein tweety homolog 3$6356	TTYH3$Protein tweety homolog 3$6356	0.539448	14.0022	5.89352	0.00103309	0.0174821	-0.463602	0.539448	0.019637	oxPL_siNeg - etOH_siNeg	TTYH3	cellular
SPARC$SPARC$1399	SPARC$SPARC$1399	-0.501947	15.3614	-5.88593	0.00104012	0.0175629	-0.470955	-0.501947	0.0231325	oxPL_siNeg - etOH_siNeg	SPARC	cellular
LMOD1$Leiomodin-1$1929	LMOD1$Leiomodin-1$1929	-1.24722	11.5779	-5.87864	0.0010469	0.0176394	-0.478018	-1.24722	0.0231325	oxPL_siNeg - etOH_siNeg	LMOD1	cellular
SEPTIN8$Septin-8$5358	SEPTIN8$Septin-8$5358	-0.42083	14.0466	-5.86878	0.00105617	0.017709	-0.487588	-0.42083	0.0189489	oxPL_siNeg - etOH_siNeg	SEPTIN8	cellular
ITIH3$Inter-alpha-trypsin inhibitor heavy chain H3$3046	ITIH3$Inter-alpha-trypsin inhibitor heavy chain H3$3046	-0.732146	9.10027	-5.86837	0.00105656	0.017709	-0.487987	-0.732146	0.0199239	oxPL_siNeg - etOH_siNeg	ITIH3	cellular
BASP1$Brain acid soluble protein 1$2867	BASP1$Brain acid soluble protein 1$2867	-0.527133	15.1326	-5.86703	0.00105783	0.017709	-0.48929	-0.527133	0.0198361	oxPL_siNeg - etOH_siNeg	BASP1	cellular
TBC1D17$TBC1 domain family member 17$6654	TBC1D17$TBC1 domain family member 17$6654	0.546036	12.0811	5.86317	0.00106149	0.0177282	-0.493041	0.546036	0.0198361	oxPL_siNeg - etOH_siNeg	TBC1D17	cellular
KNG1$Kininogen-1$1180	KNG1$Kininogen-1$1180	-0.422177	10.3301	-5.85857	0.00106587	0.0177282	-0.497514	-0.422177	0.0139381	oxPL_siNeg - etOH_siNeg	KNG1	cellular
FOXRED1$FAD-dependent oxidoreductase domain-containing protein 1$5578	FOXRED1$FAD-dependent oxidoreductase domain-containing protein 1$5578	0.490698	11.3584	5.85834	0.00106609	0.0177282	-0.497732	0.490698	0.0122166	oxPL_siNeg - etOH_siNeg	FOXRED1	cellular
IGHA1;IGHA2$Immunoglobulin heavy constant alpha 1$1191	IGHA1;IGHA2$Immunoglobulin heavy constant alpha 1$1191	0.965421	10.0422	5.85629	0.00106804	0.0177282	-0.499724	0.965421	0.0139403	oxPL_siNeg - etOH_siNeg	IGHA1;IGHA2	cellular
THUMPD1$THUMP domain-containing protein 1$7038	THUMPD1$THUMP domain-containing protein 1$7038	-0.465124	12.0363	-5.8515	0.00107264	0.0177565	-0.504386	-0.465124	0.0200402	oxPL_siNeg - etOH_siNeg	THUMPD1	cellular
THBS3$Thrombospondin-3$2348	THBS3$Thrombospondin-3$2348	0.486672	10.5716	5.8488	0.00107525	0.0177565	-0.507022	0.486672	0.0202673	oxPL_siNeg - etOH_siNeg	THBS3	cellular
CLPB$Isoform of Q9H078, Isoform 2 of Mitochondrial disaggregase$6397	CLPB$Isoform of Q9H078, Isoform 2 of Mitochondrial disaggregase$6397	0.387451	12.5398	5.84459	0.00107931	0.0177565	-0.51112	0.387451	0.0122526	oxPL_siNeg - etOH_siNeg	CLPB	cellular
TMEM97$Sigma intracellular receptor 2$3897	TMEM97$Sigma intracellular receptor 2$3897	0.645961	13.3096	5.84276	0.00108109	0.0177565	-0.512904	0.645961	0.0208047	oxPL_siNeg - etOH_siNeg	TMEM97	cellular
WDHD1$WD repeat and HMG-box DNA-binding protein 1$878	WDHD1$WD repeat and HMG-box DNA-binding protein 1$878	1.36592	8.96964	5.84274	0.00108111	0.0177565	-0.512926	1.36592	0.020892	oxPL_siNeg - etOH_siNeg	WDHD1	cellular
BDH2$Dehydrogenase/reductase SDR family member 6$6181	BDH2$Dehydrogenase/reductase SDR family member 6$6181	-0.703539	12.4544	-5.83133	0.00109224	0.0179017	-0.52405	-0.703539	0.020892	oxPL_siNeg - etOH_siNeg	BDH2	cellular
TMT1A$N6-adenosine-methyltransferase TMT1A$6612	TMT1A$N6-adenosine-methyltransferase TMT1A$6612	-0.539464	12.8488	-5.81553	0.00110787	0.0181048	-0.539488	-0.539464	0.0141357	oxPL_siNeg - etOH_siNeg	TMT1A	cellular
GOLM1$Golgi membrane protein 1$4975	GOLM1$Golgi membrane protein 1$4975	0.500149	11.4898	5.81414	0.00110926	0.0181048	-0.540846	0.500149	0.0141357	oxPL_siNeg - etOH_siNeg	GOLM1	cellular
CANT1$Soluble calcium-activated nucleotidase 1$5268	CANT1$Soluble calcium-activated nucleotidase 1$5268	0.408573	11.3385	5.81171	0.00111169	0.0181067	-0.543227	0.408573	0.020892	oxPL_siNeg - etOH_siNeg	CANT1	cellular
PCYOX1$Isoform of Q9UHG3, Isoform 2 of Prenylcysteine oxidase 1$7337	PCYOX1$Isoform of Q9UHG3, Isoform 2 of Prenylcysteine oxidase 1$7337	-0.405482	7.95958	-5.80106	0.00112242	0.0182434	-0.553655	-0.405482	0.0208047	oxPL_siNeg - etOH_siNeg	PCYOX1	cellular
GLS$Glutaminase kidney isoform, mitochondrial$979	GLS$Glutaminase kidney isoform, mitochondrial$979	0.368707	14.4875	5.7928	0.00113082	0.018288	-0.561759	0.368707	0.0232069	oxPL_siNeg - etOH_siNeg	GLS	cellular
SEC62$Translocation protein SEC62$5947	SEC62$Translocation protein SEC62$5947	0.364407	14.4337	5.7919	0.00113174	0.018288	-0.562635	0.364407	0.0232069	oxPL_siNeg - etOH_siNeg	SEC62	cellular
NDUFAF7$Protein arginine methyltransferase NDUFAF7, mitochondrial$4410	NDUFAF7$Protein arginine methyltransferase NDUFAF7, mitochondrial$4410	0.428847	11.6871	5.78903	0.00113467	0.018288	-0.56545	0.428847	0.0208047	oxPL_siNeg - etOH_siNeg	NDUFAF7	cellular
ACAT2$Acetyl-CoA acetyltransferase, cytosolic$6232	ACAT2$Acetyl-CoA acetyltransferase, cytosolic$6232	0.530903	14.9873	5.78853	0.00113519	0.018288	-0.565946	0.530903	0.0127212	oxPL_siNeg - etOH_siNeg	ACAT2	cellular
ERAP2$Endoplasmic reticulum aminopeptidase 2$4202	ERAP2$Endoplasmic reticulum aminopeptidase 2$4202	0.345313	14.1168	5.7869	0.00113686	0.018288	-0.567545	0.345313	0.0142765	oxPL_siNeg - etOH_siNeg	ERAP2	cellular
TGM2$Protein-glutamine gamma-glutamyltransferase 2$1757	TGM2$Protein-glutamine gamma-glutamyltransferase 2$1757	-0.513347	16.5496	-5.78279	0.00114109	0.0183184	-0.57158	-0.513347	0.014419	oxPL_siNeg - etOH_siNeg	TGM2	cellular
HDGF$Hepatoma-derived growth factor$2455	HDGF$Hepatoma-derived growth factor$2455	-0.719355	14.861	-5.77564	0.0011485	0.0183995	-0.578611	-0.719355	0.0213152	oxPL_siNeg - etOH_siNeg	HDGF	cellular
PTGES$Prostaglandin E synthase$372	PTGES$Prostaglandin E synthase$372	0.631894	12.9499	5.77083	0.00115351	0.0184421	-0.583343	0.631894	0.0143005	oxPL_siNeg - etOH_siNeg	PTGES	cellular
DNAJC2$DnaJ homolog subfamily C member 2$5962	DNAJC2$DnaJ homolog subfamily C member 2$5962	-0.499411	11.7092	-5.76693	0.00115759	0.0184695	-0.58718	-0.499411	0.020892	oxPL_siNeg - etOH_siNeg	DNAJC2	cellular
HMGB1$High mobility group protein B1$1397	HMGB1$High mobility group protein B1$1397	-0.861243	14.821	-5.76417	0.00116049	0.0184781	-0.589899	-0.861243	0.0208047	oxPL_siNeg - etOH_siNeg	HMGB1	cellular
FAM98B$Isoform of Q52LJ0, Isoform 1 of Protein FAM98B$3848	FAM98B$Isoform of Q52LJ0, Isoform 1 of Protein FAM98B$3848	-0.531579	13.0615	-5.75775	0.00116727	0.0185119	-0.596222	-0.531579	0.0211154	oxPL_siNeg - etOH_siNeg	FAM98B	cellular
PGAM5$Serine/threonine-protein phosphatase PGAM5, mitochondrial$5716	PGAM5$Serine/threonine-protein phosphatase PGAM5, mitochondrial$5716	0.361079	13.2865	5.75696	0.00116811	0.0185119	-0.597003	0.361079	0.0208047	oxPL_siNeg - etOH_siNeg	PGAM5	cellular
RBM6$RNA-binding protein 6$2840	RBM6$RNA-binding protein 6$2840	0.395148	11.1384	5.75544	0.00116972	0.0185119	-0.598503	0.395148	0.0208047	oxPL_siNeg - etOH_siNeg	RBM6	cellular
TOM1L2$TOM1-like protein 2$4356	TOM1L2$TOM1-like protein 2$4356	0.345422	13.4423	5.75022	0.00117528	0.0185389	-0.603652	0.345422	0.020892	oxPL_siNeg - etOH_siNeg	TOM1L2	cellular
SMC4$Structural maintenance of chromosomes protein 4$6892	SMC4$Structural maintenance of chromosomes protein 4$6892	0.360663	11.2317	5.74938	0.00117617	0.0185389	-0.604478	0.360663	0.0209173	oxPL_siNeg - etOH_siNeg	SMC4	cellular
RFTN2$Raftlin-2$3847	RFTN2$Raftlin-2$3847	-1.00859	9.21118	-5.74653	0.00117922	0.0185397	-0.607292	-1.00859	0.0211917	oxPL_siNeg - etOH_siNeg	RFTN2	cellular
DEK$Protein DEK$2075	DEK$Protein DEK$2075	-0.357354	13.6334	-5.7449	0.00118096	0.0185397	-0.608899	-0.357354	0.014878	oxPL_siNeg - etOH_siNeg	DEK	cellular
FUBP1$Far upstream element-binding protein 1$5502	FUBP1$Far upstream element-binding protein 1$5502	-0.353851	15.0865	-5.731	0.00119599	0.0187132	-0.622639	-0.353851	0.0213668	oxPL_siNeg - etOH_siNeg	FUBP1	cellular
DHRS7$Dehydrogenase/reductase SDR family member 7$7689	DHRS7$Dehydrogenase/reductase SDR family member 7$7689	0.460261	13.9111	5.7288	0.00119839	0.0187132	-0.624818	0.460261	0.0217656	oxPL_siNeg - etOH_siNeg	DHRS7	cellular
HADHA$Trifunctional enzyme subunit alpha, mitochondrial$2155	HADHA$Trifunctional enzyme subunit alpha, mitochondrial$2155	0.35237	16.6076	5.72657	0.00120082	0.0187132	-0.627022	0.35237	0.0217688	oxPL_siNeg - etOH_siNeg	HADHA	cellular
SDCBP$Isoform of O00560, Isoform 2 of Syntenin-1$314	SDCBP$Isoform of O00560, Isoform 2 of Syntenin-1$314	0.854059	11.8126	5.72587	0.00120159	0.0187132	-0.627713	0.854059	0.020892	oxPL_siNeg - etOH_siNeg	SDCBP	cellular
UNC5B$Netrin receptor UNC5B$4794	UNC5B$Netrin receptor UNC5B$4794	-0.877225	9.50567	-5.7176	0.00121067	0.0187632	-0.635899	-0.877225	0.0218082	oxPL_siNeg - etOH_siNeg	UNC5B	cellular
CAVIN3$Caveolae-associated protein 3$5457	CAVIN3$Caveolae-associated protein 3$5457	-0.318864	16.2827	-5.7171	0.00121123	0.0187632	-0.636396	-0.318864	0.0210149	oxPL_siNeg - etOH_siNeg	CAVIN3	cellular
NDUFC2$NADH dehydrogenase [ubiquinone] 1 subunit C2$1032	NDUFC2$NADH dehydrogenase [ubiquinone] 1 subunit C2$1032	0.479556	13.0446	5.71607	0.00121236	0.0187632	-0.637416	0.479556	0.0211154	oxPL_siNeg - etOH_siNeg	NDUFC2	cellular
SLFN5$Schlafen family member 5$3101	SLFN5$Schlafen family member 5$3101	-0.342228	13.2048	-5.71423	0.0012144	0.0187632	-0.639244	-0.342228	0.0218395	oxPL_siNeg - etOH_siNeg	SLFN5	cellular
MACROH2A2$Core histone macro-H2A.2$7151	MACROH2A2$Core histone macro-H2A.2$7151	-0.443465	11.601	-5.71149	0.00121744	0.0187731	-0.641963	-0.443465	0.0211154	oxPL_siNeg - etOH_siNeg	MACROH2A2	cellular
HSPE1$10 kDa heat shock protein, mitochondrial$2707	HSPE1$10 kDa heat shock protein, mitochondrial$2707	0.827349	18.4778	5.70743	0.00122196	0.0187815	-0.645988	0.827349	0.0217688	oxPL_siNeg - etOH_siNeg	HSPE1	cellular
NUDT18$8-oxo-dGDP phosphatase NUDT18$4354	NUDT18$8-oxo-dGDP phosphatase NUDT18$4354	-0.597259	8.74735	-5.70669	0.00122279	0.0187815	-0.646726	-0.597259	0.0150447	oxPL_siNeg - etOH_siNeg	NUDT18	cellular
LIMS1$Isoform of P48059, Isoform 3 of LIM and senescent cell antigen-like-containing domain protein 1$2274	LIMS1$Isoform of P48059, Isoform 3 of LIM and senescent cell antigen-like-containing domain protein 1$2274	-0.387791	13.351	-5.70295	0.00122697	0.0188087	-0.650435	-0.387791	0.0217007	oxPL_siNeg - etOH_siNeg	LIMS1	cellular
CSTB$Cystatin-B$1233	CSTB$Cystatin-B$1233	0.366909	16.5891	5.6955	0.00123536	0.018878	-0.657842	0.366909	0.0131944	oxPL_siNeg - etOH_siNeg	CSTB	cellular
TXN2$Thioredoxin, mitochondrial$6006	TXN2$Thioredoxin, mitochondrial$6006	0.534736	13.4475	5.69237	0.0012389	0.018878	-0.660954	0.534736	0.0151631	oxPL_siNeg - etOH_siNeg	TXN2	cellular
NANS$Sialic acid synthase$6829	NANS$Sialic acid synthase$6829	-0.590495	15.1296	-5.68947	0.00124219	0.018878	-0.663838	-0.590495	0.0214616	oxPL_siNeg - etOH_siNeg	NANS	cellular
RPS6KA5$Ribosomal protein S6 kinase alpha-5$859	RPS6KA5$Ribosomal protein S6 kinase alpha-5$859	-0.44332	12.09	-5.6886	0.00124318	0.018878	-0.664704	-0.44332	0.0220677	oxPL_siNeg - etOH_siNeg	RPS6KA5	cellular
NOMO2$BOS complex subunit NOMO2$3923	NOMO2$BOS complex subunit NOMO2$3923	0.345092	14.7797	5.68738	0.00124457	0.018878	-0.665916	0.345092	0.0211892	oxPL_siNeg - etOH_siNeg	NOMO2	cellular
CENPC$Centromere protein C$3004	CENPC$Centromere protein C$3004	-0.501602	11.2968	-5.68614	0.00124597	0.018878	-0.667142	-0.501602	0.0219619	oxPL_siNeg - etOH_siNeg	CENPC	cellular
DNAJB2$DnaJ homolog subfamily B member 2$1842	DNAJB2$DnaJ homolog subfamily B member 2$1842	0.461854	12.9021	5.67892	0.00125425	0.0189665	-0.674335	0.461854	0.0221922	oxPL_siNeg - etOH_siNeg	DNAJB2	cellular
TMED5$Transmembrane emp24 domain-containing protein 5$7695	TMED5$Transmembrane emp24 domain-containing protein 5$7695	0.414501	15.12	5.67666	0.00125685	0.0189692	-0.676591	0.414501	0.0245806	oxPL_siNeg - etOH_siNeg	TMED5	cellular
HSDL2$Hydroxysteroid dehydrogenase-like protein 2$4324	HSDL2$Hydroxysteroid dehydrogenase-like protein 2$4324	0.332772	13.3753	5.67014	0.00126438	0.0190098	-0.683086	0.332772	0.0152359	oxPL_siNeg - etOH_siNeg	HSDL2	cellular
BTF3L4$Transcription factor BTF3 homolog 4$5763	BTF3L4$Transcription factor BTF3 homolog 4$5763	-0.389201	14.0412	-5.67013	0.0012644	0.0190098	-0.683103	-0.389201	0.0152359	oxPL_siNeg - etOH_siNeg	BTF3L4	cellular
SETMAR$Histone-lysine N-methyltransferase SETMAR$3870	SETMAR$Histone-lysine N-methyltransferase SETMAR$3870	-1.30214	8.91765	-5.66774	0.00126717	0.0190148	-0.685479	-1.30214	0.0208047	oxPL_siNeg - etOH_siNeg	SETMAR	cellular
SNX17$Sorting nexin-17$3532	SNX17$Sorting nexin-17$3532	-0.433915	12.7644	-5.66441	0.00127105	0.0190365	-0.688805	-0.433915	0.0208047	oxPL_siNeg - etOH_siNeg	SNX17	cellular
MRPS16$Small ribosomal subunit protein bS16m$7710	MRPS16$Small ribosomal subunit protein bS16m$7710	0.721429	13.6484	5.65621	0.00128066	0.0191438	-0.696996	0.721429	0.022023	oxPL_siNeg - etOH_siNeg	MRPS16	cellular
ANP32B$Acidic leucine-rich nuclear phosphoprotein 32 family member B$5378	ANP32B$Acidic leucine-rich nuclear phosphoprotein 32 family member B$5378	-0.776346	14.2942	-5.65321	0.0012842	0.0191601	-0.699995	-0.776346	0.0217688	oxPL_siNeg - etOH_siNeg	ANP32B	cellular
SERPINB2$Plasminogen activator inhibitor 2$1269	SERPINB2$Plasminogen activator inhibitor 2$1269	0.379545	11.7524	5.63959	0.00130039	0.0193647	-0.71362	0.379545	0.021935	oxPL_siNeg - etOH_siNeg	SERPINB2	cellular
BAG1$BAG family molecular chaperone regulator 1$6021	BAG1$BAG family molecular chaperone regulator 1$6021	-0.478545	11.0524	-5.63613	0.00130454	0.0193896	-0.717086	-0.478545	0.0224531	oxPL_siNeg - etOH_siNeg	BAG1	cellular
NSL1$Kinetochore-associated protein NSL1 homolog$5737	NSL1$Kinetochore-associated protein NSL1 homolog$5737	-1.00081	9.8436	-5.63127	0.0013104	0.0194397	-0.72196	-1.00081	0.0219619	oxPL_siNeg - etOH_siNeg	NSL1	cellular
COQ8B$Atypical kinase COQ8B, mitochondrial$5585	COQ8B$Atypical kinase COQ8B, mitochondrial$5585	0.329707	10.8287	5.62802	0.00131433	0.0194611	-0.725216	0.329707	0.0223503	oxPL_siNeg - etOH_siNeg	COQ8B	cellular
CRLF1$Cytokine receptor-like factor 1$838	CRLF1$Cytokine receptor-like factor 1$838	-0.451146	11.5196	-5.62465	0.00131843	0.0194848	-0.728598	-0.451146	0.022023	oxPL_siNeg - etOH_siNeg	CRLF1	cellular
ACOT1$Acyl-coenzyme A thioesterase 1$4553	ACOT1$Acyl-coenzyme A thioesterase 1$4553	0.45331	13.7308	5.60961	0.00133687	0.0196059	-0.743706	0.45331	0.0224531	oxPL_siNeg - etOH_siNeg	ACOT1	cellular
EHD2$EH domain-containing protein 2$7120	EHD2$EH domain-containing protein 2$7120	-0.539727	15.5168	-5.60834	0.00133844	0.0196059	-0.74498	-0.539727	0.0254165	oxPL_siNeg - etOH_siNeg	EHD2	cellular
GGT5$Glutathione hydrolase 5 proenzyme$2084	GGT5$Glutathione hydrolase 5 proenzyme$2084	-0.497896	11.4349	-5.60552	0.00134193	0.0196059	-0.747819	-0.497896	0.0222533	oxPL_siNeg - etOH_siNeg	GGT5	cellular
FGL2$Fibroleukin$3421	FGL2$Fibroleukin$3421	0.97431	13.8729	5.6055	0.00134196	0.0196059	-0.747837	0.97431	0.0224531	oxPL_siNeg - etOH_siNeg	FGL2	cellular
PPP1R21$Protein phosphatase 1 regulatory subunit 21$4326	PPP1R21$Protein phosphatase 1 regulatory subunit 21$4326	-0.506521	11.7265	-5.60546	0.00134201	0.0196059	-0.747882	-0.506521	0.0153488	oxPL_siNeg - etOH_siNeg	PPP1R21	cellular
ATG4C$Cysteine protease ATG4C$5600	ATG4C$Cysteine protease ATG4C$5600	0.727769	8.59333	5.60457	0.00134311	0.0196059	-0.748773	0.727769	0.0224531	oxPL_siNeg - etOH_siNeg	ATG4C	cellular
EIF5A$Eukaryotic translation initiation factor 5A-1$2815	EIF5A$Eukaryotic translation initiation factor 5A-1$2815	-0.352907	16.3638	-5.60141	0.00134705	0.0196059	-0.751958	-0.352907	0.0224531	oxPL_siNeg - etOH_siNeg	EIF5A	cellular
TRIM47$E3 ubiquitin-protein ligase TRIM47$5789	TRIM47$E3 ubiquitin-protein ligase TRIM47$5789	-0.416101	11.747	-5.60105	0.00134749	0.0196059	-0.752312	-0.416101	0.0155299	oxPL_siNeg - etOH_siNeg	TRIM47	cellular
UBE2E1$Ubiquitin-conjugating enzyme E2 E1$2460	UBE2E1$Ubiquitin-conjugating enzyme E2 E1$2460	-0.5015	11.4962	-5.59969	0.00134919	0.0196059	-0.753685	-0.5015	0.0219619	oxPL_siNeg - etOH_siNeg	UBE2E1	cellular
REEP5$Receptor expression-enhancing protein 5$2933	REEP5$Receptor expression-enhancing protein 5$2933	0.539679	16.1217	5.59676	0.00135285	0.0196227	-0.756633	0.539679	0.0139081	oxPL_siNeg - etOH_siNeg	REEP5	cellular
FBN1$Fibrillin-1$2061	FBN1$Fibrillin-1$2061	-0.59728	15.513	-5.59367	0.00135673	0.0196425	-0.759746	-0.59728	0.0154277	oxPL_siNeg - etOH_siNeg	FBN1	cellular
PC$Pyruvate carboxylase, mitochondrial$1494	PC$Pyruvate carboxylase, mitochondrial$1494	0.365742	13.0573	5.59161	0.00135933	0.0196425	-0.761828	0.365742	0.0211154	oxPL_siNeg - etOH_siNeg	PC	cellular
SPRYD4$SPRY domain-containing protein 4$5277	SPRYD4$SPRY domain-containing protein 4$5277	0.387727	12.7356	5.58968	0.00136176	0.0196425	-0.763767	0.387727	0.0154459	oxPL_siNeg - etOH_siNeg	SPRYD4	cellular
ITGA8$Integrin alpha-8$2519	ITGA8$Integrin alpha-8$2519	-1.00266	10.6039	-5.58669	0.00136554	0.0196607	-0.766783	-1.00266	0.0155968	oxPL_siNeg - etOH_siNeg	ITGA8	cellular
ISYNA1$Inositol-3-phosphate synthase 1$6775	ISYNA1$Inositol-3-phosphate synthase 1$6775	-0.659688	10.9013	-5.58231	0.0013711	0.0197045	-0.771204	-0.659688	0.02589	oxPL_siNeg - etOH_siNeg	ISYNA1	cellular
ACADM$Medium-chain specific acyl-CoA dehydrogenase, mitochondrial$1488	ACADM$Medium-chain specific acyl-CoA dehydrogenase, mitochondrial$1488	0.43207	14.5573	5.57539	0.00137993	0.0197615	-0.778191	0.43207	0.022736	oxPL_siNeg - etOH_siNeg	ACADM	cellular
ANO6$Anoctamin-6$3834	ANO6$Anoctamin-6$3834	-0.552245	12.0732	-5.57524	0.00138012	0.0197615	-0.778341	-0.552245	0.0231325	oxPL_siNeg - etOH_siNeg	ANO6	cellular
MED13L$Mediator of RNA polymerase II transcription subunit 13-like$4374	MED13L$Mediator of RNA polymerase II transcription subunit 13-like$4374	-1.96119	10.9419	-5.57257	0.00138355	0.0197744	-0.781037	-1.96119	0.02307	oxPL_siNeg - etOH_siNeg	MED13L	cellular
ADAM15$Disintegrin and metalloproteinase domain-containing protein 15$3279	ADAM15$Disintegrin and metalloproteinase domain-containing protein 15$3279	0.559447	11.4614	5.56592	0.00139212	0.0198606	-0.787758	0.559447	0.0228676	oxPL_siNeg - etOH_siNeg	ADAM15	cellular
SLC25A19$Mitochondrial thiamine pyrophosphate carrier$6698	SLC25A19$Mitochondrial thiamine pyrophosphate carrier$6698	0.656459	9.25655	5.56128	0.00139815	0.0199103	-0.792461	0.656459	0.0225154	oxPL_siNeg - etOH_siNeg	SLC25A19	cellular
ETFA$Electron transfer flavoprotein subunit alpha, mitochondrial$1553	ETFA$Electron transfer flavoprotein subunit alpha, mitochondrial$1553	0.337291	15.4247	5.55629	0.00140466	0.0199666	-0.79751	0.337291	0.0214616	oxPL_siNeg - etOH_siNeg	ETFA	cellular
TYRO3$Tyrosine-protein kinase receptor TYRO3$3055	TYRO3$Tyrosine-protein kinase receptor TYRO3$3055	1.64474	10.3184	5.55145	0.001411	0.0200203	-0.802412	1.64474	0.0224531	oxPL_siNeg - etOH_siNeg	TYRO3	cellular
HM13$Minor histocompatibility antigen H13$5153	HM13$Minor histocompatibility antigen H13$5153	0.380599	14.9574	5.54807	0.00141545	0.0200471	-0.805838	0.380599	0.02307	oxPL_siNeg - etOH_siNeg	HM13	cellular
IGFBP5$Insulin-like growth factor-binding protein 5$1822	IGFBP5$Insulin-like growth factor-binding protein 5$1822	0.648608	15.2819	5.54232	0.00142306	0.0201162	-0.811672	0.648608	0.0155754	oxPL_siNeg - etOH_siNeg	IGFBP5	cellular
MARS1$Methionine--tRNA ligase, cytoplasmic$2605	MARS1$Methionine--tRNA ligase, cytoplasmic$2605	-0.351579	14.7278	-5.54004	0.00142609	0.0201162	-0.813984	-0.351579	0.0158451	oxPL_siNeg - etOH_siNeg	MARS1	cellular
H2AZ1;H2AZ2$Histone H2A.Z$1425	H2AZ1;H2AZ2$Histone H2A.Z$1425	-0.360788	19.3145	-5.53857	0.00142805	0.0201162	-0.815476	-0.360788	0.0263674	oxPL_siNeg - etOH_siNeg	H2AZ1;H2AZ2	cellular
NAE1$NEDD8-activating enzyme E1 regulatory subunit$3313	NAE1$NEDD8-activating enzyme E1 regulatory subunit$3313	-0.425705	12.833	-5.5343	0.00143375	0.0201602	-0.819812	-0.425705	0.0224531	oxPL_siNeg - etOH_siNeg	NAE1	cellular
NDUFB8$NADH dehydrogenase [ubiquinone] 1 beta subcomplex subunit 8, mitochondrial$1011	NDUFB8$NADH dehydrogenase [ubiquinone] 1 beta subcomplex subunit 8, mitochondrial$1011	0.425878	14.6508	5.52882	0.0014411	0.0202271	-0.825377	0.425878	0.026484	oxPL_siNeg - etOH_siNeg	NDUFB8	cellular
ACAT1$Acetyl-CoA acetyltransferase, mitochondrial$1824	ACAT1$Acetyl-CoA acetyltransferase, mitochondrial$1824	0.515559	15.3607	5.5264	0.00144436	0.0202366	-0.827836	0.515559	0.0217656	oxPL_siNeg - etOH_siNeg	ACAT1	cellular
BCL2L13$Bcl-2-like protein 13$6265	BCL2L13$Bcl-2-like protein 13$6265	0.419713	13.2317	5.5199	0.00145318	0.0202844	-0.834457	0.419713	0.0231325	oxPL_siNeg - etOH_siNeg	BCL2L13	cellular
EIF5$Eukaryotic translation initiation factor 5$2558	EIF5$Eukaryotic translation initiation factor 5$2558	-0.561047	14.1813	-5.51954	0.00145366	0.0202844	-0.834822	-0.561047	0.02307	oxPL_siNeg - etOH_siNeg	EIF5	cellular
AFG3L2$AFG3-like protein 2$7779	AFG3L2$AFG3-like protein 2$7779	0.336917	13.0226	5.51749	0.00145645	0.0202844	-0.836907	0.336917	0.0231325	oxPL_siNeg - etOH_siNeg	AFG3L2	cellular
PLAUR$Isoform of Q03405, Isoform 2 of Urokinase plasminogen activator surface receptor$3008	PLAUR$Isoform of Q03405, Isoform 2 of Urokinase plasminogen activator surface receptor$3008	-0.590143	9.7525	-5.51624	0.00145815	0.0202844	-0.838174	-0.590143	0.0230848	oxPL_siNeg - etOH_siNeg	PLAUR	cellular
ITGAV$Integrin alpha-V$1310	ITGAV$Integrin alpha-V$1310	0.304123	14.5944	5.51287	0.00146276	0.0203124	-0.841611	0.304123	0.0231325	oxPL_siNeg - etOH_siNeg	ITGAV	cellular
DUT$Deoxyuridine 5'-triphosphate nucleotidohydrolase, mitochondrial$2017	DUT$Deoxyuridine 5'-triphosphate nucleotidohydrolase, mitochondrial$2017	0.512825	12.827	5.51047	0.00146605	0.0203169	-0.844057	0.512825	0.0229384	oxPL_siNeg - etOH_siNeg	DUT	cellular
ABI2$Abl interactor 2$7067	ABI2$Abl interactor 2$7067	-0.661021	11.3833	-5.50884	0.00146829	0.0203169	-0.845714	-0.661021	0.0158175	oxPL_siNeg - etOH_siNeg	ABI2	cellular
ITGA6$Integrin alpha-6$1786	ITGA6$Integrin alpha-6$1786	0.327926	12.2738	5.50125	0.00147877	0.0203658	-0.853456	0.327926	0.0231325	oxPL_siNeg - etOH_siNeg	ITGA6	cellular
SH2D4A$SH2 domain-containing protein 4A$6584	SH2D4A$SH2 domain-containing protein 4A$6584	-0.423371	11.899	-5.50096	0.00147917	0.0203658	-0.853747	-0.423371	0.0219619	oxPL_siNeg - etOH_siNeg	SH2D4A	cellular
DDX39B$Spliceosome RNA helicase DDX39B$3355	DDX39B$Spliceosome RNA helicase DDX39B$3355	-0.377257	15.5191	-5.4985	0.00148258	0.0203658	-0.856258	-0.377257	0.0143005	oxPL_siNeg - etOH_siNeg	DDX39B	cellular
ITGBL1$Integrin beta-like protein 1$1128	ITGBL1$Integrin beta-like protein 1$1128	-0.765114	9.52497	-5.49832	0.00148284	0.0203658	-0.856445	-0.765114	0.0231325	oxPL_siNeg - etOH_siNeg	ITGBL1	cellular
COLGALT1$Procollagen galactosyltransferase 1$4976	COLGALT1$Procollagen galactosyltransferase 1$4976	0.319989	15.4925	5.49688	0.00148484	0.0203658	-0.857915	0.319989	0.0231325	oxPL_siNeg - etOH_siNeg	COLGALT1	cellular
INSL6$Insulin-like peptide INSL6$7793	INSL6$Insulin-like peptide INSL6$7793	0.414598	10.3541	5.49162	0.00149219	0.0204307	-0.863288	0.414598	0.0269365	oxPL_siNeg - etOH_siNeg	INSL6	cellular
HTATIP2$Isoform of Q9BUP3, Isoform 3 of Oxidoreductase HTATIP2$6177	HTATIP2$Isoform of Q9BUP3, Isoform 3 of Oxidoreductase HTATIP2$6177	0.658042	12.7079	5.48936	0.00149536	0.0204384	-0.865599	0.658042	0.0160353	oxPL_siNeg - etOH_siNeg	HTATIP2	cellular
SYS1$Protein SYS1 homolog$4837	SYS1$Protein SYS1 homolog$4837	1.16592	10.8421	5.48339	0.00150377	0.0205175	-0.871703	1.16592	0.0160518	oxPL_siNeg - etOH_siNeg	SYS1	cellular
C1GALT1$Glycoprotein-N-acetylgalactosamine 3-beta-galactosyltransferase 1$6872	C1GALT1$Glycoprotein-N-acetylgalactosamine 3-beta-galactosyltransferase 1$6872	0.462159	12.8181	5.47567	0.00151472	0.0205261	-0.879597	0.462159	0.0231325	oxPL_siNeg - etOH_siNeg	C1GALT1	cellular
PRPS1$Ribose-phosphate pyrophosphokinase 1$2666	PRPS1$Ribose-phosphate pyrophosphokinase 1$2666	-0.409519	13.2626	-5.47553	0.00151492	0.0205261	-0.87974	-0.409519	0.0231325	oxPL_siNeg - etOH_siNeg	PRPS1	cellular
BCAT2$Branched-chain-amino-acid aminotransferase, mitochondrial$491	BCAT2$Branched-chain-amino-acid aminotransferase, mitochondrial$491	0.321966	14.1213	5.4729	0.00151867	0.0205261	-0.882431	0.321966	0.0235664	oxPL_siNeg - etOH_siNeg	BCAT2	cellular
SNX5$Sorting nexin-5$7839	SNX5$Sorting nexin-5$7839	-0.350428	12.8914	-5.47049	0.00152212	0.0205261	-0.884904	-0.350428	0.0231325	oxPL_siNeg - etOH_siNeg	SNX5	cellular
TMED1$Transmembrane emp24 domain-containing protein 1$3280	TMED1$Transmembrane emp24 domain-containing protein 1$3280	0.417524	13.4998	5.46891	0.00152438	0.0205261	-0.886518	0.417524	0.0231325	oxPL_siNeg - etOH_siNeg	TMED1	cellular
ATP2B2$Plasma membrane calcium-transporting ATPase 2$2963	ATP2B2$Plasma membrane calcium-transporting ATPase 2$2963	-1.53664	9.24341	-5.46835	0.00152519	0.0205261	-0.887092	-1.53664	0.0231325	oxPL_siNeg - etOH_siNeg	ATP2B2	cellular
TRMT10C$tRNA methyltransferase 10 homolog C$4395	TRMT10C$tRNA methyltransferase 10 homolog C$4395	0.370936	12.8755	5.46439	0.00153089	0.0205261	-0.891153	0.370936	0.0159744	oxPL_siNeg - etOH_siNeg	TRMT10C	cellular
MGAT1$Alpha-1,3-mannosyl-glycoprotein 2-beta-N-acetylglucosaminyltransferase$1862	MGAT1$Alpha-1,3-mannosyl-glycoprotein 2-beta-N-acetylglucosaminyltransferase$1862	0.373441	13.0604	5.46348	0.0015322	0.0205261	-0.892085	0.373441	0.0231325	oxPL_siNeg - etOH_siNeg	MGAT1	cellular
LASP1$LIM and SH3 domain protein 1$3495	LASP1$LIM and SH3 domain protein 1$3495	-0.376791	16.3068	-5.46119	0.00153551	0.0205261	-0.894435	-0.376791	0.0231325	oxPL_siNeg - etOH_siNeg	LASP1	cellular
NEB$Isoform of P20929, Isoform 2 of Nebulin$1733	NEB$Isoform of P20929, Isoform 2 of Nebulin$1733	0.562791	9.786	5.45998	0.00153727	0.0205261	-0.895677	0.562791	0.0231325	oxPL_siNeg - etOH_siNeg	NEB	cellular
IL33$Interleukin-33$1096	IL33$Interleukin-33$1096	-0.657912	11.4548	-5.45877	0.00153902	0.0205261	-0.896916	-0.657912	0.0231325	oxPL_siNeg - etOH_siNeg	IL33	cellular
YWHAG$14-3-3 protein gamma$2724	YWHAG$14-3-3 protein gamma$2724	-0.399175	15.6956	-5.45837	0.0015396	0.0205261	-0.897327	-0.399175	0.0159762	oxPL_siNeg - etOH_siNeg	YWHAG	cellular
TMEM47$Transmembrane protein 47$6065	TMEM47$Transmembrane protein 47$6065	0.591513	11.1408	5.4583	0.0015397	0.0205261	-0.897398	0.591513	0.0163606	oxPL_siNeg - etOH_siNeg	TMEM47	cellular
TMEM115$Transmembrane protein 115$3160	TMEM115$Transmembrane protein 115$3160	0.610365	12.4992	5.45716	0.00154136	0.0205261	-0.898574	0.610365	0.0159762	oxPL_siNeg - etOH_siNeg	TMEM115	cellular
DENND10$DENN domain-containing protein 10$5143	DENND10$DENN domain-containing protein 10$5143	-0.380578	11.4258	-5.45549	0.00154379	0.0205261	-0.900289	-0.380578	0.0231325	oxPL_siNeg - etOH_siNeg	DENND10	cellular
TSPYL1$Testis-specific Y-encoded-like protein 1$6432	TSPYL1$Testis-specific Y-encoded-like protein 1$6432	0.519003	10.7719	5.45181	0.00154916	0.0205394	-0.904069	0.519003	0.0224531	oxPL_siNeg - etOH_siNeg	TSPYL1	cellular
NXN$Nucleoredoxin$4134	NXN$Nucleoredoxin$4134	-0.678995	12.8016	-5.45121	0.00155004	0.0205394	-0.904686	-0.678995	0.0160353	oxPL_siNeg - etOH_siNeg	NXN	cellular
LRRC47$Leucine-rich repeat-containing protein 47$4824	LRRC47$Leucine-rich repeat-containing protein 47$4824	-0.349442	13.9248	-5.44875	0.00155364	0.0205522	-0.907209	-0.349442	0.0239033	oxPL_siNeg - etOH_siNeg	LRRC47	cellular
MRPS36$Alpha-ketoglutarate dehydrogenase component 4$2876	MRPS36$Alpha-ketoglutarate dehydrogenase component 4$2876	0.503766	14.712	5.44573	0.00155808	0.0205532	-0.910313	0.503766	0.0236145	oxPL_siNeg - etOH_siNeg	MRPS36	cellular
ASL$Argininosuccinate lyase$1249	ASL$Argininosuccinate lyase$1249	-0.618018	12.7764	-5.44274	0.00156248	0.0205532	-0.913389	-0.618018	0.0239892	oxPL_siNeg - etOH_siNeg	ASL	cellular
UHRF1$E3 ubiquitin-protein ligase UHRF1$5935	UHRF1$E3 ubiquitin-protein ligase UHRF1$5935	1.04974	10.2516	5.44194	0.00156366	0.0205532	-0.914207	1.04974	0.0239892	oxPL_siNeg - etOH_siNeg	UHRF1	cellular
PIGB$GPI mannosyltransferase 3$5329	PIGB$GPI mannosyltransferase 3$5329	-0.568237	10.7187	-5.43753	0.0015702	0.0205532	-0.918748	-0.568237	0.0231325	oxPL_siNeg - etOH_siNeg	PIGB	cellular
FIS1$Mitochondrial fission 1 protein$7712	FIS1$Mitochondrial fission 1 protein$7712	0.446345	12.9052	5.43689	0.00157114	0.0205532	-0.919403	0.446345	0.0271942	oxPL_siNeg - etOH_siNeg	FIS1	cellular
ACSL1$Long-chain-fatty-acid--CoA ligase 1$2014	ACSL1$Long-chain-fatty-acid--CoA ligase 1$2014	0.328647	13.1157	5.43626	0.00157208	0.0205532	-0.920053	0.328647	0.0231325	oxPL_siNeg - etOH_siNeg	ACSL1	cellular
MPI$Mannose-6-phosphate isomerase$2035	MPI$Mannose-6-phosphate isomerase$2035	-0.453755	11.3421	-5.43482	0.00157422	0.0205532	-0.921536	-0.453755	0.0271942	oxPL_siNeg - etOH_siNeg	MPI	cellular
LTBP4$Latent-transforming growth factor beta-binding protein 4$4841	LTBP4$Latent-transforming growth factor beta-binding protein 4$4841	-0.452775	10.2609	-5.43447	0.00157474	0.0205532	-0.921897	-0.452775	0.0161363	oxPL_siNeg - etOH_siNeg	LTBP4	cellular
PAM$Peptidyl-glycine alpha-amidating monooxygenase$1688	PAM$Peptidyl-glycine alpha-amidating monooxygenase$1688	0.502095	13.9244	5.43204	0.00157836	0.020566	-0.924394	0.502095	0.0235454	oxPL_siNeg - etOH_siNeg	PAM	cellular
TPM4$Tropomyosin alpha-4 chain$2824	TPM4$Tropomyosin alpha-4 chain$2824	-0.568354	16.1608	-5.43011	0.00158124	0.0205693	-0.926381	-0.568354	0.0238632	oxPL_siNeg - etOH_siNeg	TPM4	cellular
GARS1$Glycine--tRNA ligase$2169	GARS1$Glycine--tRNA ligase$2169	-0.50346	15.8742	-5.42679	0.00158623	0.0205999	-0.929808	-0.50346	0.0273626	oxPL_siNeg - etOH_siNeg	GARS1	cellular
MTRF1L$Peptide chain release factor 1-like, mitochondrial$7304	MTRF1L$Peptide chain release factor 1-like, mitochondrial$7304	-0.931777	9.22816	-5.42184	0.00159368	0.0206524	-0.934911	-0.931777	0.0235664	oxPL_siNeg - etOH_siNeg	MTRF1L	cellular
GLRX$Glutaredoxin-1$2077	GLRX$Glutaredoxin-1$2077	0.552139	13.9288	5.4206	0.00159556	0.0206524	-0.936191	0.552139	0.0231325	oxPL_siNeg - etOH_siNeg	GLRX	cellular
GRWD1$Glutamate-rich WD repeat-containing protein 1$6049	GRWD1$Glutamate-rich WD repeat-containing protein 1$6049	-0.358086	11.9446	-5.41186	0.00160883	0.0207898	-0.945211	-0.358086	0.0240398	oxPL_siNeg - etOH_siNeg	GRWD1	cellular
MRPS9$Small ribosomal subunit protein uS9m$2882	MRPS9$Small ribosomal subunit protein uS9m$2882	0.338452	12.4348	5.40746	0.00161555	0.0208311	-0.949747	0.338452	0.014913	oxPL_siNeg - etOH_siNeg	MRPS9	cellular
VPS26B$Vacuolar protein sorting-associated protein 26B$3825	VPS26B$Vacuolar protein sorting-associated protein 26B$3825	-0.487398	12.4562	-5.40593	0.0016179	0.0208311	-0.951333	-0.487398	0.0169119	oxPL_siNeg - etOH_siNeg	VPS26B	cellular
C1R$Complement C1r subcomponent$1164	C1R$Complement C1r subcomponent$1164	-0.614286	12.0928	-5.40455	0.00162002	0.0208311	-0.952756	-0.614286	0.0245806	oxPL_siNeg - etOH_siNeg	C1R	cellular
NIPSNAP1$Protein NipSnap homolog 1$6031	NIPSNAP1$Protein NipSnap homolog 1$6031	0.471554	14.3161	5.40249	0.0016232	0.0208377	-0.954892	0.471554	0.0241184	oxPL_siNeg - etOH_siNeg	NIPSNAP1	cellular
RNF115$E3 ubiquitin-protein ligase RNF115$7773	RNF115$E3 ubiquitin-protein ligase RNF115$7773	0.495689	9.52515	5.39799	0.00163015	0.0208927	-0.959545	0.495689	0.0236058	oxPL_siNeg - etOH_siNeg	RNF115	cellular
FUT8$Alpha-(1,6)-fucosyltransferase$6286	FUT8$Alpha-(1,6)-fucosyltransferase$6286	0.344739	13.378	5.39467	0.00163531	0.0209245	-0.962982	0.344739	0.0165309	oxPL_siNeg - etOH_siNeg	FUT8	cellular
NDUFB1$NADH dehydrogenase [ubiquinone] 1 beta subcomplex subunit 1$833	NDUFB1$NADH dehydrogenase [ubiquinone] 1 beta subcomplex subunit 1$833	0.360903	13.8148	5.37899	0.00165989	0.0212042	-0.979224	0.360903	0.0166841	oxPL_siNeg - etOH_siNeg	NDUFB1	cellular
SEPTIN7$Septin-7$3685	SEPTIN7$Septin-7$3685	-0.316718	15.6096	-5.37519	0.0016659	0.0212235	-0.983164	-0.316718	0.0237039	oxPL_siNeg - etOH_siNeg	SEPTIN7	cellular
TNRC6A$Trinucleotide repeat-containing gene 6A protein$5031	TNRC6A$Trinucleotide repeat-containing gene 6A protein$5031	0.354762	9.93545	5.37461	0.00166682	0.0212235	-0.983765	0.354762	0.0245806	oxPL_siNeg - etOH_siNeg	TNRC6A	cellular
CYRIB$CYFIP-related Rac1 interactor B$6922	CYRIB$CYFIP-related Rac1 interactor B$6922	-0.341429	12.505	-5.36809	0.00167722	0.0213212	-0.990539	-0.341429	0.0245806	oxPL_siNeg - etOH_siNeg	CYRIB	cellular
SUPT16H$FACT complex subunit SPT16$7802	SUPT16H$FACT complex subunit SPT16$7802	-0.324684	13.6845	-5.36145	0.00168788	0.0213675	-0.997436	-0.324684	0.0241116	oxPL_siNeg - etOH_siNeg	SUPT16H	cellular
POR$NADPH--cytochrome P450 reductase$1628	POR$NADPH--cytochrome P450 reductase$1628	0.305871	13.7663	5.36125	0.0016882	0.0213675	-0.997645	0.305871	0.0243346	oxPL_siNeg - etOH_siNeg	POR	cellular
PBX1$Pre-B-cell leukemia transcription factor 1$2142	PBX1$Pre-B-cell leukemia transcription factor 1$2142	-0.505433	11.3919	-5.36072	0.00168907	0.0213675	-0.998201	-0.505433	0.0246817	oxPL_siNeg - etOH_siNeg	PBX1	cellular
DHRS1$Dehydrogenase/reductase SDR family member 1$5792	DHRS1$Dehydrogenase/reductase SDR family member 1$5792	0.303824	14.1977	5.3576	0.0016941	0.0213966	-1.00144	0.303824	0.0231325	oxPL_siNeg - etOH_siNeg	DHRS1	cellular
ETFB$Electron transfer flavoprotein subunit beta$2115	ETFB$Electron transfer flavoprotein subunit beta$2115	0.388447	15.9635	5.35104	0.00170475	0.0214823	-1.00826	0.388447	0.0240164	oxPL_siNeg - etOH_siNeg	ETFB	cellular
RAB3GAP2$Rab3 GTPase-activating protein non-catalytic subunit$6481	RAB3GAP2$Rab3 GTPase-activating protein non-catalytic subunit$6481	0.415628	13.9028	5.34707	0.00171124	0.0214823	-1.01241	0.415628	0.0169556	oxPL_siNeg - etOH_siNeg	RAB3GAP2	cellular
INTS7$Integrator complex subunit 7$6951	INTS7$Integrator complex subunit 7$6951	-0.420856	10.7139	-5.34474	0.00171506	0.0214823	-1.01483	-0.420856	0.0174657	oxPL_siNeg - etOH_siNeg	INTS7	cellular
CAV1$Caveolin-1$2999	CAV1$Caveolin-1$2999	-0.497109	16.0848	-5.34126	0.00172078	0.0214823	-1.01846	-0.497109	0.0174064	oxPL_siNeg - etOH_siNeg	CAV1	cellular
DCPS$m7GpppX diphosphatase$5558	DCPS$m7GpppX diphosphatase$5558	-0.603553	12.2451	-5.34103	0.00172115	0.0214823	-1.01869	-0.603553	0.0254121	oxPL_siNeg - etOH_siNeg	DCPS	cellular
MRPL38$Large ribosomal subunit protein mL38$5602	MRPL38$Large ribosomal subunit protein mL38$5602	0.338855	13.7039	5.34077	0.00172159	0.0214823	-1.01897	0.338855	0.0153452	oxPL_siNeg - etOH_siNeg	MRPL38	cellular
MRPS35$Small ribosomal subunit protein mS35$2874	MRPS35$Small ribosomal subunit protein mS35$2874	0.411071	13.0612	5.33731	0.00172729	0.0214823	-1.02257	0.411071	0.0231325	oxPL_siNeg - etOH_siNeg	MRPS35	cellular
TECR$Very-long-chain enoyl-CoA reductase$7090	TECR$Very-long-chain enoyl-CoA reductase$7090	0.467507	14.4712	5.33687	0.00172803	0.0214823	-1.02303	0.467507	0.0245806	oxPL_siNeg - etOH_siNeg	TECR	cellular
COPS5$COP9 signalosome complex subunit 5$5418	COPS5$COP9 signalosome complex subunit 5$5418	-0.373479	13.5122	-5.33613	0.00172925	0.0214823	-1.0238	-0.373479	0.0175724	oxPL_siNeg - etOH_siNeg	COPS5	cellular
KAT6B$Histone acetyltransferase KAT6B$5310	KAT6B$Histone acetyltransferase KAT6B$5310	-0.639735	11.2121	-5.33543	0.00173041	0.0214823	-1.02453	-0.639735	0.0281814	oxPL_siNeg - etOH_siNeg	KAT6B	cellular
ROCK2$Rho-associated protein kinase 2$768	ROCK2$Rho-associated protein kinase 2$768	-0.343882	12.676	-5.33417	0.0017325	0.0214823	-1.02585	-0.343882	0.0245806	oxPL_siNeg - etOH_siNeg	ROCK2	cellular
EEF1D$Isoform of P29692, Isoform 2 of Elongation factor 1-delta$1933	EEF1D$Isoform of P29692, Isoform 2 of Elongation factor 1-delta$1933	-0.416519	16.5126	-5.33335	0.00173386	0.0214823	-1.0267	-0.416519	0.0246817	oxPL_siNeg - etOH_siNeg	EEF1D	cellular
SLC31A1$High affinity copper uptake protein 1$497	SLC31A1$High affinity copper uptake protein 1$497	-1.0153	9.04083	-5.32934	0.00174054	0.0215205	-1.03089	-1.0153	0.0231325	oxPL_siNeg - etOH_siNeg	SLC31A1	cellular
MANF$Mesencephalic astrocyte-derived neurotrophic factor$2572	MANF$Mesencephalic astrocyte-derived neurotrophic factor$2572	0.346299	15.8471	5.32793	0.0017429	0.0215205	-1.03236	0.346299	0.0231325	oxPL_siNeg - etOH_siNeg	MANF	cellular
IDH3B$Isocitrate dehydrogenase [NAD] subunit beta, mitochondrial$637	IDH3B$Isocitrate dehydrogenase [NAD] subunit beta, mitochondrial$637	0.428856	12.2963	5.32549	0.00174698	0.0215205	-1.03491	0.428856	0.0255644	oxPL_siNeg - etOH_siNeg	IDH3B	cellular
ICAM1$Intercellular adhesion molecule 1$1279	ICAM1$Intercellular adhesion molecule 1$1279	-0.722523	13.1935	-5.32488	0.001748	0.0215205	-1.03555	-0.722523	0.0231325	oxPL_siNeg - etOH_siNeg	ICAM1	cellular
NDUFAF2$NADH dehydrogenase [ubiquinone] 1 alpha subcomplex assembly factor 2$4818	NDUFAF2$NADH dehydrogenase [ubiquinone] 1 alpha subcomplex assembly factor 2$4818	0.528105	13.8156	5.32225	0.00175242	0.0215205	-1.0383	0.528105	0.0285883	oxPL_siNeg - etOH_siNeg	NDUFAF2	cellular
FAH$Fumarylacetoacetase$1633	FAH$Fumarylacetoacetase$1633	-0.497685	13.5197	-5.32081	0.00175485	0.0215205	-1.03981	-0.497685	0.0254559	oxPL_siNeg - etOH_siNeg	FAH	cellular
NDUFB10$NADH dehydrogenase [ubiquinone] 1 beta subcomplex subunit 10$1135	NDUFB10$NADH dehydrogenase [ubiquinone] 1 beta subcomplex subunit 10$1135	0.430458	14.2479	5.31944	0.00175716	0.0215205	-1.04124	0.430458	0.0283317	oxPL_siNeg - etOH_siNeg	NDUFB10	cellular
ADAM12$Disintegrin and metalloproteinase domain-containing protein 12$531	ADAM12$Disintegrin and metalloproteinase domain-containing protein 12$531	-0.463664	10.8606	-5.31837	0.00175896	0.0215205	-1.04236	-0.463664	0.0286587	oxPL_siNeg - etOH_siNeg	ADAM12	cellular
PPIL4$Peptidyl-prolyl cis-trans isomerase-like 4$5224	PPIL4$Peptidyl-prolyl cis-trans isomerase-like 4$5224	-0.347418	12.4601	-5.31336	0.00176743	0.021587	-1.04759	-0.347418	0.025026	oxPL_siNeg - etOH_siNeg	PPIL4	cellular
RAB3B$Ras-related protein Rab-3B$1715	RAB3B$Ras-related protein Rab-3B$1715	0.58379	13.4308	5.3119	0.00176992	0.021587	-1.04912	0.58379	0.025026	oxPL_siNeg - etOH_siNeg	RAB3B	cellular
RAB11B$Ras-related protein Rab-11B$3682	RAB11B$Ras-related protein Rab-11B$3682	0.376735	16.446	5.30251	0.00178598	0.021738	-1.05896	0.376735	0.025026	oxPL_siNeg - etOH_siNeg	RAB11B	cellular
ATP2C1$Calcium-transporting ATPase type 2C member 1$2913	ATP2C1$Calcium-transporting ATPase type 2C member 1$2913	0.355239	12.4588	5.29961	0.00179097	0.021738	-1.062	0.355239	0.0257961	oxPL_siNeg - etOH_siNeg	ATP2C1	cellular
TARS1$Threonine--tRNA ligase 1, cytoplasmic$1865	TARS1$Threonine--tRNA ligase 1, cytoplasmic$1865	-0.795836	14.1973	-5.29776	0.00179415	0.021738	-1.06393	-0.795836	0.0291005	oxPL_siNeg - etOH_siNeg	TARS1	cellular
PDCD4$Programmed cell death protein 4$3850	PDCD4$Programmed cell death protein 4$3850	-0.566743	12.7649	-5.29734	0.00179489	0.021738	-1.06438	-0.566743	0.0235468	oxPL_siNeg - etOH_siNeg	PDCD4	cellular
C1GALT1C1$C1GALT1-specific chaperone 1$5635	C1GALT1C1$C1GALT1-specific chaperone 1$5635	0.701255	10.539	5.29519	0.00179861	0.021738	-1.06663	0.701255	0.0255083	oxPL_siNeg - etOH_siNeg	C1GALT1C1	cellular
LRRFIP1$Leucine-rich repeat flightless-interacting protein 1$3789	LRRFIP1$Leucine-rich repeat flightless-interacting protein 1$3789	0.36604	12.8999	5.29497	0.00179899	0.021738	-1.06687	0.36604	0.0258549	oxPL_siNeg - etOH_siNeg	LRRFIP1	cellular
IGF2$Insulin-like growth factor II$1187	IGF2$Insulin-like growth factor II$1187	0.924051	9.76963	5.2911	0.0018057	0.0217854	-1.07092	0.924051	0.0252856	oxPL_siNeg - etOH_siNeg	IGF2	cellular
UQCRFS1$Cytochrome b-c1 complex subunit Rieske, mitochondrial$2270	UQCRFS1$Cytochrome b-c1 complex subunit Rieske, mitochondrial$2270	0.356254	15.2063	5.28875	0.0018098	0.0218013	-1.07339	0.356254	0.0255644	oxPL_siNeg - etOH_siNeg	UQCRFS1	cellular
RPN2$Isoform of P04844, Dolichyl-diphosphooligosaccharide--protein glycosyltransferase subunit 2 (Fragment)$3946	RPN2$Isoform of P04844, Dolichyl-diphosphooligosaccharide--protein glycosyltransferase subunit 2 (Fragment)$3946	-0.691004	9.85436	-5.28659	0.00181357	0.0218083	-1.07566	-0.691004	0.0255651	oxPL_siNeg - etOH_siNeg	RPN2	cellular
CYB5B$Cytochrome b5 type B$526	CYB5B$Cytochrome b5 type B$526	0.377972	15.5026	5.28438	0.00181744	0.0218083	-1.07798	0.377972	0.0255651	oxPL_siNeg - etOH_siNeg	CYB5B	cellular
DPY19L3$Probable C-mannosyltransferase DPY19L3$4336	DPY19L3$Probable C-mannosyltransferase DPY19L3$4336	-0.358845	12.4241	-5.28251	0.00182072	0.0218083	-1.07995	-0.358845	0.0255651	oxPL_siNeg - etOH_siNeg	DPY19L3	cellular
EIF2S1$Eukaryotic translation initiation factor 2 subunit 1$1277	EIF2S1$Eukaryotic translation initiation factor 2 subunit 1$1277	-0.39146	14.6325	-5.28186	0.00182187	0.0218083	-1.08063	-0.39146	0.02929	oxPL_siNeg - etOH_siNeg	EIF2S1	cellular
KIF4A$Chromosome-associated kinesin KIF4A$1023	KIF4A$Chromosome-associated kinesin KIF4A$1023	1.50085	9.45759	5.28046	0.00182433	0.0218083	-1.0821	1.50085	0.0255651	oxPL_siNeg - etOH_siNeg	KIF4A	cellular
EPB41L2$Isoform of O43491, Isoform 4 of Band 4.1-like protein 2$573	EPB41L2$Isoform of O43491, Isoform 4 of Band 4.1-like protein 2$573	-0.789748	13.1253	-5.27842	0.00182792	0.0218179	-1.08424	-0.789748	0.0252583	oxPL_siNeg - etOH_siNeg	EPB41L2	cellular
NDUFB4$NADH dehydrogenase [ubiquinone] 1 beta subcomplex subunit 4$1010	NDUFB4$NADH dehydrogenase [ubiquinone] 1 beta subcomplex subunit 4$1010	0.369588	14.4469	5.27379	0.00183611	0.0218528	-1.08911	0.369588	0.0256825	oxPL_siNeg - etOH_siNeg	NDUFB4	cellular
EPM2AIP1$EPM2A-interacting protein 1$4416	EPM2AIP1$EPM2A-interacting protein 1$4416	-0.416325	11.1857	-5.2736	0.00183644	0.0218528	-1.08931	-0.416325	0.0238169	oxPL_siNeg - etOH_siNeg	EPM2AIP1	cellular
DUSP23$Dual specificity protein phosphatase 23$6207	DUSP23$Dual specificity protein phosphatase 23$6207	-0.470616	10.7176	-5.27025	0.0018424	0.0218679	-1.09284	-0.470616	0.0256825	oxPL_siNeg - etOH_siNeg	DUSP23	cellular
EHD1$EH domain-containing protein 1$6539	EHD1$EH domain-containing protein 1$6539	-0.308925	14.8645	-5.26974	0.00184331	0.0218679	-1.09337	-0.308925	0.0252943	oxPL_siNeg - etOH_siNeg	EHD1	cellular
EXD2$Exonuclease 3'-5' domain-containing protein 2$6949	EXD2$Exonuclease 3'-5' domain-containing protein 2$6949	0.301833	11.0266	5.26636	0.00184934	0.0219062	-1.09693	0.301833	0.0252943	oxPL_siNeg - etOH_siNeg	EXD2	cellular
SEPTIN11$Septin-11$6940	SEPTIN11$Septin-11$6940	-0.361023	14.8397	-5.2647	0.00185232	0.0219083	-1.09869	-0.361023	0.0252943	oxPL_siNeg - etOH_siNeg	SEPTIN11	cellular
MAD2L2$Mitotic spindle assembly checkpoint protein MAD2B$7366	MAD2L2$Mitotic spindle assembly checkpoint protein MAD2B$7366	-0.639487	10.0384	-5.26243	0.00185637	0.0219183	-1.10107	-0.639487	0.0252248	oxPL_siNeg - etOH_siNeg	MAD2L2	cellular
MGST1$Microsomal glutathione S-transferase 1$1461	MGST1$Microsomal glutathione S-transferase 1$1461	0.384548	15.6016	5.2611	0.00185876	0.0219183	-1.10247	0.384548	0.0260512	oxPL_siNeg - etOH_siNeg	MGST1	cellular
ACAA2$3-ketoacyl-CoA thiolase, mitochondrial$2196	ACAA2$3-ketoacyl-CoA thiolase, mitochondrial$2196	0.517609	14.119	5.25713	0.00186592	0.0219695	-1.10666	0.517609	0.0258549	oxPL_siNeg - etOH_siNeg	ACAA2	cellular
MTMR12$Myotubularin-related protein 12$6358	MTMR12$Myotubularin-related protein 12$6358	0.441378	10.7651	5.25408	0.00187143	0.0220013	-1.10987	0.441378	0.0252943	oxPL_siNeg - etOH_siNeg	MTMR12	cellular
DNAJC3$DnaJ homolog subfamily C member 3$3230	DNAJC3$DnaJ homolog subfamily C member 3$3230	0.379004	15.3234	5.25003	0.0018788	0.0220411	-1.11415	0.379004	0.0254559	oxPL_siNeg - etOH_siNeg	DNAJC3	cellular
PTPN9$Tyrosine-protein phosphatase non-receptor type 9$2218	PTPN9$Tyrosine-protein phosphatase non-receptor type 9$2218	-0.385397	12.1798	-5.24851	0.00188157	0.0220411	-1.11575	-0.385397	0.0260512	oxPL_siNeg - etOH_siNeg	PTPN9	cellular
ALDH1A3$Retinaldehyde dehydrogenase 3$2265	ALDH1A3$Retinaldehyde dehydrogenase 3$2265	-0.933946	13.2031	-5.24757	0.00188327	0.0220411	-1.11674	-0.933946	0.0182676	oxPL_siNeg - etOH_siNeg	ALDH1A3	cellular
LXN$Latexin$6106	LXN$Latexin$6106	-0.48323	12.9096	-5.24368	0.00189039	0.0220737	-1.12085	-0.48323	0.0241184	oxPL_siNeg - etOH_siNeg	LXN	cellular
A2M$Alpha-2-macroglobulin$1173	A2M$Alpha-2-macroglobulin$1173	0.574991	11.5033	5.24296	0.00189171	0.0220737	-1.12161	0.574991	0.0259323	oxPL_siNeg - etOH_siNeg	A2M	cellular
EEF1G$Elongation factor 1-gamma$1867	EEF1G$Elongation factor 1-gamma$1867	-0.491048	16.6253	-5.24008	0.001897	0.0221025	-1.12465	-0.491048	0.0263755	oxPL_siNeg - etOH_siNeg	EEF1G	cellular
SLC35E1$Solute carrier family 35 member E1$5766	SLC35E1$Solute carrier family 35 member E1$5766	0.395974	11.2159	5.23631	0.00190396	0.022143	-1.12864	0.395974	0.0297549	oxPL_siNeg - etOH_siNeg	SLC35E1	cellular
QPRT$Nicotinate-nucleotide pyrophosphorylase [carboxylating]$3581	QPRT$Nicotinate-nucleotide pyrophosphorylase [carboxylating]$3581	0.972018	9.29359	5.23473	0.00190687	0.022143	-1.13031	0.972018	0.0255206	oxPL_siNeg - etOH_siNeg	QPRT	cellular
GABPA$GA-binding protein alpha chain$3057	GABPA$GA-binding protein alpha chain$3057	-0.453434	11.5101	-5.2336	0.00190898	0.022143	-1.13151	-0.453434	0.0297694	oxPL_siNeg - etOH_siNeg	GABPA	cellular
SLC25A12$Electrogenic aspartate/glutamate antiporter SLC25A12, mitochondrial$880	SLC25A12$Electrogenic aspartate/glutamate antiporter SLC25A12, mitochondrial$880	0.328884	14.1295	5.23086	0.00191406	0.0221691	-1.13441	0.328884	0.0158451	oxPL_siNeg - etOH_siNeg	SLC25A12	cellular
MRPL18$Large ribosomal subunit protein uL18m$6431	MRPL18$Large ribosomal subunit protein uL18m$6431	0.466904	12.0167	5.22114	0.00193222	0.0223463	-1.14469	0.466904	0.0245341	oxPL_siNeg - etOH_siNeg	MRPL18	cellular
FXR1$Isoform of P51114, FMR1 autosomal homolog 1 (Fragment)$225	FXR1$Isoform of P51114, FMR1 autosomal homolog 1 (Fragment)$225	-1.05283	6.41554	-5.2173	0.00193945	0.0223968	-1.14876	-1.05283	0.0181381	oxPL_siNeg - etOH_siNeg	FXR1	cellular
STOM$Stomatin$1869	STOM$Stomatin$1869	-0.349393	13.9736	-5.21355	0.00194655	0.0224081	-1.15274	-0.349393	0.0256825	oxPL_siNeg - etOH_siNeg	STOM	cellular
RABEP1$Rab GTPase-binding effector protein 1$3582	RABEP1$Rab GTPase-binding effector protein 1$3582	-0.436417	11.3831	-5.21134	0.00195074	0.0224081	-1.15509	-0.436417	0.0188503	oxPL_siNeg - etOH_siNeg	RABEP1	cellular
EXT1$Exostosin-1$3694	EXT1$Exostosin-1$3694	1.07482	8.86561	5.21104	0.00195131	0.0224081	-1.15541	1.07482	0.0159638	oxPL_siNeg - etOH_siNeg	EXT1	cellular
ABHD12$Lysophosphatidylserine lipase ABHD12$4839	ABHD12$Lysophosphatidylserine lipase ABHD12$4839	0.301774	12.9141	5.20865	0.00195585	0.0224081	-1.15793	0.301774	0.0263285	oxPL_siNeg - etOH_siNeg	ABHD12	cellular
YBEY$Endoribonuclease YbeY$2646	YBEY$Endoribonuclease YbeY$2646	0.647698	11.8759	5.20765	0.00195777	0.0224081	-1.159	0.647698	0.0265684	oxPL_siNeg - etOH_siNeg	YBEY	cellular
CAPG$Macrophage-capping protein$2134	CAPG$Macrophage-capping protein$2134	-0.372092	14.3064	-5.2072	0.00195861	0.0224081	-1.15948	-0.372092	0.0258572	oxPL_siNeg - etOH_siNeg	CAPG	cellular
DNM1$Dynamin-1$3033	DNM1$Dynamin-1$3033	-0.429931	12.2091	-5.20622	0.00196049	0.0224081	-1.16052	-0.429931	0.0188713	oxPL_siNeg - etOH_siNeg	DNM1	cellular
WLS$Isoform of Q5T9L3, Isoform 2 of Protein wntless homolog$4017	WLS$Isoform of Q5T9L3, Isoform 2 of Protein wntless homolog$4017	0.420033	14.0764	5.20256	0.00196749	0.0224367	-1.1644	0.420033	0.0260512	oxPL_siNeg - etOH_siNeg	WLS	cellular
RABGGTB$Geranylgeranyl transferase type-2 subunit beta$2510	RABGGTB$Geranylgeranyl transferase type-2 subunit beta$2510	-0.42346	12.2135	-5.20191	0.00196874	0.0224367	-1.16509	-0.42346	0.0301519	oxPL_siNeg - etOH_siNeg	RABGGTB	cellular
DST$Dystonin$2992	DST$Dystonin$2992	0.320911	12.8588	5.19788	0.0019765	0.0224763	-1.16938	0.320911	0.0266887	oxPL_siNeg - etOH_siNeg	DST	cellular
BUD23$Probable 18S rRNA (guanine-N(7))-methyltransferase$610	BUD23$Probable 18S rRNA (guanine-N(7))-methyltransferase$610	-0.994014	8.85426	-5.19612	0.00197989	0.0224763	-1.17125	-0.994014	0.026484	oxPL_siNeg - etOH_siNeg	BUD23	cellular
NCEH1$Neutral cholesterol ester hydrolase 1$4247	NCEH1$Neutral cholesterol ester hydrolase 1$4247	0.297216	15.2034	5.19559	0.00198091	0.0224763	-1.17181	0.297216	0.0258549	oxPL_siNeg - etOH_siNeg	NCEH1	cellular
YARS1$Tyrosine--tRNA ligase, cytoplasmic$2540	YARS1$Tyrosine--tRNA ligase, cytoplasmic$2540	-0.608799	14.9859	-5.19415	0.00198371	0.0224763	-1.17335	-0.608799	0.018437	oxPL_siNeg - etOH_siNeg	YARS1	cellular
ALDH3A1$Aldehyde dehydrogenase, dimeric NADP-preferring$1972	ALDH3A1$Aldehyde dehydrogenase, dimeric NADP-preferring$1972	0.716292	9.33217	5.19224	0.0019874	0.0224856	-1.17537	0.716292	0.0265509	oxPL_siNeg - etOH_siNeg	ALDH3A1	cellular
CDC42BPA$Serine/threonine-protein kinase MRCK alpha$4049	CDC42BPA$Serine/threonine-protein kinase MRCK alpha$4049	-0.323369	11.3171	-5.18845	0.00199477	0.0225363	-1.17941	-0.323369	0.0265684	oxPL_siNeg - etOH_siNeg	CDC42BPA	cellular
GK$Glycerol kinase$2003	GK$Glycerol kinase$2003	0.378766	12.9044	5.18559	0.00200035	0.0225554	-1.18245	0.378766	0.0262294	oxPL_siNeg - etOH_siNeg	GK	cellular
PI4KB$Phosphatidylinositol 4-kinase beta$7235	PI4KB$Phosphatidylinositol 4-kinase beta$7235	0.485391	12.5504	5.18463	0.00200223	0.0225554	-1.18347	0.485391	0.0185516	oxPL_siNeg - etOH_siNeg	PI4KB	cellular
KIAA0319L$Dyslexia-associated protein KIAA0319-like protein$4790	KIAA0319L$Dyslexia-associated protein KIAA0319-like protein$4790	0.385758	11.4164	5.17963	0.00201203	0.0225973	-1.1888	0.385758	0.0185851	oxPL_siNeg - etOH_siNeg	KIAA0319L	cellular
MYO1B$Isoform of O43795, Myosin IB (Fragment)$173	MYO1B$Isoform of O43795, Myosin IB (Fragment)$173	-0.539618	9.69272	-5.17803	0.00201519	0.0225973	-1.1905	-0.539618	0.0259323	oxPL_siNeg - etOH_siNeg	MYO1B	cellular
SH3GLB2$Endophilin-B2$6830	SH3GLB2$Endophilin-B2$6830	0.564701	12.9092	5.17793	0.00201539	0.0225973	-1.19061	0.564701	0.0305322	oxPL_siNeg - etOH_siNeg	SH3GLB2	cellular
EIF6$Eukaryotic translation initiation factor 6$2615	EIF6$Eukaryotic translation initiation factor 6$2615	-0.337793	15.7005	-5.17685	0.00201752	0.0225973	-1.19176	-0.337793	0.0189489	oxPL_siNeg - etOH_siNeg	EIF6	cellular
LRPAP1$Alpha-2-macroglobulin receptor-associated protein$1963	LRPAP1$Alpha-2-macroglobulin receptor-associated protein$1963	0.350583	15.3302	5.17214	0.00202683	0.0226476	-1.19678	0.350583	0.0271106	oxPL_siNeg - etOH_siNeg	LRPAP1	cellular
ATXN10$Ataxin-10$7226	ATXN10$Ataxin-10$7226	-0.320171	12.9711	-5.17165	0.0020278	0.0226476	-1.1973	-0.320171	0.0271106	oxPL_siNeg - etOH_siNeg	ATXN10	cellular
H1-10$Histone H1.10$5330	H1-10$Histone H1.10$5330	-0.368194	13.8453	-5.16816	0.00203475	0.0226756	-1.20103	-0.368194	0.026484	oxPL_siNeg - etOH_siNeg	H1-10	cellular
SLC35F6$Solute carrier family 35 member F6$4844	SLC35F6$Solute carrier family 35 member F6$4844	-0.371736	12.0375	-5.16748	0.0020361	0.0226756	-1.20175	-0.371736	0.0262166	oxPL_siNeg - etOH_siNeg	SLC35F6	cellular
ATXN1$Ataxin-1$2534	ATXN1$Ataxin-1$2534	-0.338911	10.4593	-5.16336	0.00204433	0.0227348	-1.20615	-0.338911	0.0189489	oxPL_siNeg - etOH_siNeg	ATXN1	cellular
PAXX$Protein PAXX$6167	PAXX$Protein PAXX$6167	-0.57817	12.7951	-5.1507	0.00206989	0.0229863	-1.21968	-0.57817	0.0266887	oxPL_siNeg - etOH_siNeg	PAXX	cellular
TRABD$TraB domain-containing protein$6534	TRABD$TraB domain-containing protein$6534	0.849737	10.1979	5.14881	0.00207373	0.0229963	-1.2217	0.849737	0.0163883	oxPL_siNeg - etOH_siNeg	TRABD	cellular
COL5A1$Collagen alpha-1(V) chain$1731	COL5A1$Collagen alpha-1(V) chain$1731	-0.439241	14.0635	-5.14295	0.00208569	0.0230845	-1.22797	-0.439241	0.0271938	oxPL_siNeg - etOH_siNeg	COL5A1	cellular
RPL27$Large ribosomal subunit protein eL27$2699	RPL27$Large ribosomal subunit protein eL27$2699	-0.330743	17.1735	-5.14203	0.00208759	0.0230845	-1.22896	-0.330743	0.0189065	oxPL_siNeg - etOH_siNeg	RPL27	cellular
ESD$S-formylglutathione hydrolase$1466	ESD$S-formylglutathione hydrolase$1466	-0.458789	15.818	-5.13912	0.00209355	0.0231178	-1.23207	-0.458789	0.0265684	oxPL_siNeg - etOH_siNeg	ESD	cellular
PARVB$Beta-parvin$6687	PARVB$Beta-parvin$6687	0.513728	10.0811	5.13615	0.00209968	0.0231498	-1.23525	0.513728	0.0271942	oxPL_siNeg - etOH_siNeg	PARVB	cellular
PRPSAP2$Phosphoribosyl pyrophosphate synthase-associated protein 2$658	PRPSAP2$Phosphoribosyl pyrophosphate synthase-associated protein 2$658	-0.36655	13.0913	-5.13485	0.00210238	0.0231498	-1.23666	-0.36655	0.0192497	oxPL_siNeg - etOH_siNeg	PRPSAP2	cellular
WDR90$WD repeat-containing protein 90$5782	WDR90$WD repeat-containing protein 90$5782	0.560861	10.0887	5.13202	0.00210824	0.0231817	-1.23969	0.560861	0.0189489	oxPL_siNeg - etOH_siNeg	WDR90	cellular
NDUFAF3$NADH dehydrogenase [ubiquinone] 1 alpha subcomplex assembly factor 3$6158	NDUFAF3$NADH dehydrogenase [ubiquinone] 1 alpha subcomplex assembly factor 3$6158	0.366174	12.9662	5.12653	0.00211965	0.0232509	-1.24557	0.366174	0.0189489	oxPL_siNeg - etOH_siNeg	NDUFAF3	cellular
DLD$Dihydrolipoyl dehydrogenase, mitochondrial$1412	DLD$Dihydrolipoyl dehydrogenase, mitochondrial$1412	0.425126	15.048	5.12613	0.00212048	0.0232509	-1.246	0.425126	0.0273626	oxPL_siNeg - etOH_siNeg	DLD	cellular
PTGES2$Prostaglandin E synthase 2$6602	PTGES2$Prostaglandin E synthase 2$6602	0.385263	13.0256	5.12389	0.00212518	0.0232698	-1.24841	0.385263	0.0189489	oxPL_siNeg - etOH_siNeg	PTGES2	cellular
FARS2$Phenylalanine--tRNA ligase, mitochondrial$1042	FARS2$Phenylalanine--tRNA ligase, mitochondrial$1042	0.471394	11.3406	5.12134	0.00213051	0.0232956	-1.25114	0.471394	0.0189489	oxPL_siNeg - etOH_siNeg	FARS2	cellular
CRYZ$Quinone oxidoreductase$3084	CRYZ$Quinone oxidoreductase$3084	0.35485	11.7631	5.11903	0.00213537	0.0233161	-1.25363	0.35485	0.0266887	oxPL_siNeg - etOH_siNeg	CRYZ	cellular
IDUA$Alpha-L-iduronidase$2058	IDUA$Alpha-L-iduronidase$2058	-0.321777	12.9898	-5.11655	0.0021406	0.0233406	-1.25629	-0.321777	0.0266887	oxPL_siNeg - etOH_siNeg	IDUA	cellular
IFT172$Intraflagellar transport protein 172 homolog$7300	IFT172$Intraflagellar transport protein 172 homolog$7300	-0.413065	10.8115	-5.11061	0.00215318	0.0234315	-1.26267	-0.413065	0.0313245	oxPL_siNeg - etOH_siNeg	IFT172	cellular
MRPL11$Large ribosomal subunit protein uL11m$7699	MRPL11$Large ribosomal subunit protein uL11m$7699	0.408923	12.3628	5.10979	0.00215493	0.0234315	-1.26356	0.408923	0.0310402	oxPL_siNeg - etOH_siNeg	MRPL11	cellular
AHCY$Adenosylhomocysteinase$1800	AHCY$Adenosylhomocysteinase$1800	-0.486283	14.9415	-5.1037	0.00216792	0.0235383	-1.27011	-0.486283	0.0194545	oxPL_siNeg - etOH_siNeg	AHCY	cellular
ARPC1A$Actin-related protein 2/3 complex subunit 1A$5385	ARPC1A$Actin-related protein 2/3 complex subunit 1A$5385	-0.341203	12.8607	-5.10057	0.00217463	0.0235383	-1.27348	-0.341203	0.0190884	oxPL_siNeg - etOH_siNeg	ARPC1A	cellular
NCAPG$Condensin complex subunit 3$6033	NCAPG$Condensin complex subunit 3$6033	0.68226	9.43552	5.09869	0.00217868	0.0235383	-1.27551	0.68226	0.0194763	oxPL_siNeg - etOH_siNeg	NCAPG	cellular
PLCD1$1-phosphatidylinositol 4,5-bisphosphate phosphodiesterase delta-1$2416	PLCD1$1-phosphatidylinositol 4,5-bisphosphate phosphodiesterase delta-1$2416	-0.35679	12.8243	-5.0983	0.00217951	0.0235383	-1.27592	-0.35679	0.0169119	oxPL_siNeg - etOH_siNeg	PLCD1	cellular
LETMD1$LETM1 domain-containing protein 1$4211	LETMD1$LETM1 domain-containing protein 1$4211	0.529765	10.8722	5.09816	0.00217981	0.0235383	-1.27607	0.529765	0.0271938	oxPL_siNeg - etOH_siNeg	LETMD1	cellular
INF2$Inverted formin-2$3762	INF2$Inverted formin-2$3762	0.336622	13.8617	5.09476	0.00218714	0.0235757	-1.27973	0.336622	0.0314275	oxPL_siNeg - etOH_siNeg	INF2	cellular
RPRD1B$Regulation of nuclear pre-mRNA domain-containing protein 1B$6805	RPRD1B$Regulation of nuclear pre-mRNA domain-containing protein 1B$6805	-0.472229	12.5023	-5.09377	0.0021893	0.0235757	-1.28081	-0.472229	0.0196729	oxPL_siNeg - etOH_siNeg	RPRD1B	cellular
HNRNPUL1$Heterogeneous nuclear ribonucleoprotein U-like protein 1$6169	HNRNPUL1$Heterogeneous nuclear ribonucleoprotein U-like protein 1$6169	-0.294852	14.0429	-5.08221	0.00221449	0.0237259	-1.29328	-0.294852	0.0271938	oxPL_siNeg - etOH_siNeg	HNRNPUL1	cellular
GYPC$Glycophorin-C$1260	GYPC$Glycophorin-C$1260	-0.700578	11.3356	-5.08011	0.0022191	0.0237259	-1.29554	-0.700578	0.0192497	oxPL_siNeg - etOH_siNeg	GYPC	cellular
CDYL$Chromodomain Y-like protein$7588	CDYL$Chromodomain Y-like protein$7588	-0.671351	10.3172	-5.07999	0.00221935	0.0237259	-1.29567	-0.671351	0.0313245	oxPL_siNeg - etOH_siNeg	CDYL	cellular
FLNC$Filamin-C$3422	FLNC$Filamin-C$3422	-0.324587	17.3909	-5.07951	0.00222041	0.0237259	-1.29618	-0.324587	0.028004	oxPL_siNeg - etOH_siNeg	FLNC	cellular
TPM1$Isoform of P09493, Isoform 5 of Tropomyosin alpha-1 chain$1402	TPM1$Isoform of P09493, Isoform 5 of Tropomyosin alpha-1 chain$1402	-0.507955	13.4871	-5.07777	0.00222425	0.0237259	-1.29807	-0.507955	0.0275594	oxPL_siNeg - etOH_siNeg	TPM1	cellular
EIF4EBP1$Eukaryotic translation initiation factor 4E-binding protein 1$3304	EIF4EBP1$Eukaryotic translation initiation factor 4E-binding protein 1$3304	-1.23572	12.2956	-5.07771	0.00222439	0.0237259	-1.29814	-1.23572	0.0197341	oxPL_siNeg - etOH_siNeg	EIF4EBP1	cellular
PALS2$Protein PALS2$7131	PALS2$Protein PALS2$7131	-0.344054	13.1554	-5.07766	0.00222449	0.0237259	-1.29818	-0.344054	0.0281814	oxPL_siNeg - etOH_siNeg	PALS2	cellular
PTEN$Phosphatidylinositol 3,4,5-trisphosphate 3-phosphatase and dual-specificity protein phosphatase PTEN$2655	PTEN$Phosphatidylinositol 3,4,5-trisphosphate 3-phosphatase and dual-specificity protein phosphatase PTEN$2655	-0.582886	11.5254	-5.07088	0.0022395	0.0238107	-1.30552	-0.582886	0.0315751	oxPL_siNeg - etOH_siNeg	PTEN	cellular
HIBCH$3-hydroxyisobutyryl-CoA hydrolase, mitochondrial$4183	HIBCH$3-hydroxyisobutyryl-CoA hydrolase, mitochondrial$4183	0.33472	13.8254	5.06968	0.00224217	0.0238107	-1.30681	0.33472	0.0315751	oxPL_siNeg - etOH_siNeg	HIBCH	cellular
MCM2$DNA replication licensing factor MCM2$2347	MCM2$DNA replication licensing factor MCM2$2347	0.386705	12.0752	5.06798	0.00224596	0.0238107	-1.30865	0.386705	0.0280955	oxPL_siNeg - etOH_siNeg	MCM2	cellular
GNA11$Guanine nucleotide-binding protein subunit alpha-11$1937	GNA11$Guanine nucleotide-binding protein subunit alpha-11$1937	-0.345757	14.829	-5.06765	0.00224668	0.0238107	-1.309	-0.345757	0.0280955	oxPL_siNeg - etOH_siNeg	GNA11	cellular
METAP2$Methionine aminopeptidase 2$2394	METAP2$Methionine aminopeptidase 2$2394	-0.605917	12.579	-5.06721	0.00224767	0.0238107	-1.30948	-0.605917	0.0315751	oxPL_siNeg - etOH_siNeg	METAP2	cellular
GPD2$Glycerol-3-phosphate dehydrogenase, mitochondrial$2215	GPD2$Glycerol-3-phosphate dehydrogenase, mitochondrial$2215	0.290707	14.106	5.06268	0.00225779	0.0238855	-1.31438	0.290707	0.0314275	oxPL_siNeg - etOH_siNeg	GPD2	cellular
SLC6A4$Isoform of P31645, Isoform 2 of Sodium-dependent serotonin transporter$1987	SLC6A4$Isoform of P31645, Isoform 2 of Sodium-dependent serotonin transporter$1987	-0.689534	9.32322	-5.0583	0.00226765	0.0239301	-1.31913	-0.689534	0.0278781	oxPL_siNeg - etOH_siNeg	SLC6A4	cellular
SLC2A6$Solute carrier family 2, facilitated glucose transporter member 6$7314	SLC2A6$Solute carrier family 2, facilitated glucose transporter member 6$7314	1.34867	10.7129	5.05701	0.00227056	0.0239301	-1.32053	1.34867	0.027925	oxPL_siNeg - etOH_siNeg	SLC2A6	cellular
EBP$3-beta-hydroxysteroid-Delta(8),Delta(7)-isomerase$3559	EBP$3-beta-hydroxysteroid-Delta(8),Delta(7)-isomerase$3559	1.20511	12.2656	5.05673	0.00227118	0.0239301	-1.32083	1.20511	0.0275594	oxPL_siNeg - etOH_siNeg	EBP	cellular
TACC2$Isoform of O95359, Transforming acidic coiled-coil containing protein 2 (Fragment)$213	TACC2$Isoform of O95359, Transforming acidic coiled-coil containing protein 2 (Fragment)$213	-0.923089	9.13692	-5.05316	0.00227926	0.0239711	-1.32469	-0.923089	0.0283557	oxPL_siNeg - etOH_siNeg	TACC2	cellular
RPL32$Large ribosomal subunit protein eL32$2790	RPL32$Large ribosomal subunit protein eL32$2790	-0.286945	14.9384	-5.0523	0.00228121	0.0239711	-1.32563	-0.286945	0.0276173	oxPL_siNeg - etOH_siNeg	RPL32	cellular
OCIAD1$OCIA domain-containing protein 1$7022	OCIAD1$OCIA domain-containing protein 1$7022	0.446474	15.0896	5.04945	0.00228768	0.0240068	-1.32871	0.446474	0.0200183	oxPL_siNeg - etOH_siNeg	OCIAD1	cellular
PDHA1$Pyruvate dehydrogenase E1 component subunit alpha, somatic form, mitochondrial$1369	PDHA1$Pyruvate dehydrogenase E1 component subunit alpha, somatic form, mitochondrial$1369	0.331624	14.8979	5.04676	0.00229382	0.0240152	-1.33164	0.331624	0.0281814	oxPL_siNeg - etOH_siNeg	PDHA1	cellular
NPC2$NPC intracellular cholesterol transporter 2$2715	NPC2$NPC intracellular cholesterol transporter 2$2715	0.336681	15.5679	5.0464	0.00229463	0.0240152	-1.33202	0.336681	0.0281814	oxPL_siNeg - etOH_siNeg	NPC2	cellular
ENPP1$Ectonucleotide pyrophosphatase/phosphodiesterase family member 1$1770	ENPP1$Ectonucleotide pyrophosphatase/phosphodiesterase family member 1$1770	-0.948526	10.3632	-5.04249	0.00230358	0.0240768	-1.33626	-0.948526	0.0317085	oxPL_siNeg - etOH_siNeg	ENPP1	cellular
CD302;LY75$Isoform of O60449, Isoform 2 of Lymphocyte antigen 75$689	CD302;LY75$Isoform of O60449, Isoform 2 of Lymphocyte antigen 75$689	-0.853295	10.7428	-5.04084	0.00230736	0.0240841	-1.33805	-0.853295	0.0281814	oxPL_siNeg - etOH_siNeg	CD302;LY75	cellular
ARHGAP42$Rho GTPase-activating protein 42$137	ARHGAP42$Rho GTPase-activating protein 42$137	0.469865	8.66799	5.03831	0.00231319	0.0240847	-1.3408	0.469865	0.0277588	oxPL_siNeg - etOH_siNeg	ARHGAP42	cellular
ORMDL2$ORM1-like protein 2$3860	ORMDL2$ORM1-like protein 2$3860	0.477101	12.6814	5.03704	0.00231611	0.0240847	-1.34218	0.477101	0.0280701	oxPL_siNeg - etOH_siNeg	ORMDL2	cellular
FUNDC2$FUN14 domain-containing protein 2$6235	FUNDC2$FUN14 domain-containing protein 2$6235	0.356661	11.9256	5.03681	0.00231666	0.0240847	-1.34244	0.356661	0.0281229	oxPL_siNeg - etOH_siNeg	FUNDC2	cellular
RETREG3$Reticulophagy regulator 3$4596	RETREG3$Reticulophagy regulator 3$4596	0.477699	12.2728	5.03497	0.00232091	0.0240967	-1.34443	0.477699	0.0282621	oxPL_siNeg - etOH_siNeg	RETREG3	cellular
GNAI2$Guanine nucleotide-binding protein G(i) subunit alpha-2$1258	GNAI2$Guanine nucleotide-binding protein G(i) subunit alpha-2$1258	-0.314522	17.3689	-5.03349	0.00232433	0.0241002	-1.34604	-0.314522	0.0198229	oxPL_siNeg - etOH_siNeg	GNAI2	cellular
MCEE$Methylmalonyl-CoA epimerase, mitochondrial$5844	MCEE$Methylmalonyl-CoA epimerase, mitochondrial$5844	0.490404	11.8994	5.03079	0.0023306	0.0241124	-1.34897	0.490404	0.027925	oxPL_siNeg - etOH_siNeg	MCEE	cellular
THEM6$Protein THEM6$5249	THEM6$Protein THEM6$5249	0.483304	11.125	5.03033	0.00233167	0.0241124	-1.34947	0.483304	0.0284961	oxPL_siNeg - etOH_siNeg	THEM6	cellular
FNBP1L$Formin-binding protein 1-like$3980	FNBP1L$Formin-binding protein 1-like$3980	-0.714858	12.1813	-5.02754	0.00233817	0.0241477	-1.35251	-0.714858	0.0280799	oxPL_siNeg - etOH_siNeg	FNBP1L	cellular
PIP5K1C$Phosphatidylinositol 4-phosphate 5-kinase type-1 gamma$675	PIP5K1C$Phosphatidylinositol 4-phosphate 5-kinase type-1 gamma$675	-0.390908	12.6	-5.02079	0.00235397	0.0242788	-1.35985	-0.390908	0.0281578	oxPL_siNeg - etOH_siNeg	PIP5K1C	cellular
SDHAF2$Succinate dehydrogenase assembly factor 2, mitochondrial$7019	SDHAF2$Succinate dehydrogenase assembly factor 2, mitochondrial$7019	1.00686	10.2853	5.01891	0.00235839	0.0242924	-1.3619	1.00686	0.0317085	oxPL_siNeg - etOH_siNeg	SDHAF2	cellular
PDIA6$Protein disulfide-isomerase A6$3551	PDIA6$Protein disulfide-isomerase A6$3551	0.306558	17.34	5.01607	0.00236509	0.0243294	-1.36499	0.306558	0.0267769	oxPL_siNeg - etOH_siNeg	PDIA6	cellular
KLF13$Krueppel-like factor 13$7666	KLF13$Krueppel-like factor 13$7666	-0.869632	9.63147	-5.01256	0.00237341	0.024351	-1.36881	-0.869632	0.0284438	oxPL_siNeg - etOH_siNeg	KLF13	cellular
CAMK2D$Isoform of Q13557, Calcium/calmodulin dependent protein kinase II delta (Fragment)$215	CAMK2D$Isoform of Q13557, Calcium/calmodulin dependent protein kinase II delta (Fragment)$215	0.460954	12.2792	5.01255	0.00237343	0.024351	-1.36882	0.460954	0.0281814	oxPL_siNeg - etOH_siNeg	CAMK2D	cellular
GREM1$Gremlin-1$707	GREM1$Gremlin-1$707	0.762966	9.16192	4.99074	0.00242583	0.024814	-1.39263	0.762966	0.0321154	oxPL_siNeg - etOH_siNeg	GREM1	cellular
AKAP12$A-kinase anchor protein 12$2990	AKAP12$A-kinase anchor protein 12$2990	-0.304353	15.5267	-4.99043	0.00242658	0.024814	-1.39296	-0.304353	0.0281814	oxPL_siNeg - etOH_siNeg	AKAP12	cellular
GGPS1$Geranylgeranyl pyrophosphate synthase$1092	GGPS1$Geranylgeranyl pyrophosphate synthase$1092	-0.719251	10.7569	-4.98982	0.00242807	0.024814	-1.39363	-0.719251	0.0317931	oxPL_siNeg - etOH_siNeg	GGPS1	cellular
DCUN1D1$DCN1-like protein 1$5686	DCUN1D1$DCN1-like protein 1$5686	-0.440306	12.1156	-4.98818	0.00243206	0.0248223	-1.39542	-0.440306	0.0281814	oxPL_siNeg - etOH_siNeg	DCUN1D1	cellular
EVC2$Limbin$4565	EVC2$Limbin$4565	2.17248	6.95144	4.98672	0.00243562	0.0248262	-1.39702	2.17248	0.0293849	oxPL_siNeg - etOH_siNeg	EVC2	cellular
DEGS1$Sphingolipid delta(4)-desaturase DES1$448	DEGS1$Sphingolipid delta(4)-desaturase DES1$448	0.443565	13.5441	4.98466	0.00244065	0.0248451	-1.39927	0.443565	0.0208047	oxPL_siNeg - etOH_siNeg	DEGS1	cellular
SGCD$Delta-sarcoglycan$5371	SGCD$Delta-sarcoglycan$5371	-0.530192	11.0641	-4.9806	0.00245062	0.0248626	-1.40371	-0.530192	0.0282311	oxPL_siNeg - etOH_siNeg	SGCD	cellular
FKBP5$Peptidyl-prolyl cis-trans isomerase FKBP5$3282	FKBP5$Peptidyl-prolyl cis-trans isomerase FKBP5$3282	-0.651198	10.8616	-4.97937	0.00245366	0.0248626	-1.40506	-0.651198	0.0323076	oxPL_siNeg - etOH_siNeg	FKBP5	cellular
SLC25A13$Electrogenic aspartate/glutamate antiporter SLC25A13, mitochondrial$7390	SLC25A13$Electrogenic aspartate/glutamate antiporter SLC25A13, mitochondrial$7390	0.373343	13.4436	4.97911	0.00245431	0.0248626	-1.40535	0.373343	0.0208047	oxPL_siNeg - etOH_siNeg	SLC25A13	cellular
PTK7$Inactive tyrosine-protein kinase 7$3246	PTK7$Inactive tyrosine-protein kinase 7$3246	-0.723493	13.3319	-4.97879	0.00245509	0.0248626	-1.40569	-0.723493	0.0180513	oxPL_siNeg - etOH_siNeg	PTK7	cellular
AK3$GTP:AMP phosphotransferase AK3, mitochondrial$7372	AK3$GTP:AMP phosphotransferase AK3, mitochondrial$7372	0.39108	15.3747	4.9763	0.00246124	0.0248677	-1.40842	0.39108	0.0291005	oxPL_siNeg - etOH_siNeg	AK3	cellular
MKKS$Alternative protein MKKS$6679	MKKS$Alternative protein MKKS$6679	0.549474	13.3218	4.97478	0.002465	0.0248677	-1.41009	0.549474	0.0323587	oxPL_siNeg - etOH_siNeg	MKKS	cellular
MED21$Mediator of RNA polymerase II transcription subunit 21$3296	MED21$Mediator of RNA polymerase II transcription subunit 21$3296	0.496374	9.50998	4.97444	0.00246585	0.0248677	-1.41046	0.496374	0.0283557	oxPL_siNeg - etOH_siNeg	MED21	cellular
NOVA2$RNA-binding protein Nova-2$7534	NOVA2$RNA-binding protein Nova-2$7534	0.58106	10.8262	4.9723	0.00247114	0.0248677	-1.4128	0.58106	0.0285883	oxPL_siNeg - etOH_siNeg	NOVA2	cellular
NASP$Nuclear autoantigenic sperm protein$2319	NASP$Nuclear autoantigenic sperm protein$2319	-0.401016	13.7434	-4.97104	0.00247427	0.0248677	-1.41418	-0.401016	0.0285883	oxPL_siNeg - etOH_siNeg	NASP	cellular
EEA1$Early endosome antigen 1$3550	EEA1$Early endosome antigen 1$3550	-0.497108	13.3527	-4.97087	0.00247469	0.0248677	-1.41436	-0.497108	0.018081	oxPL_siNeg - etOH_siNeg	EEA1	cellular
PRKDC$DNA-dependent protein kinase catalytic subunit$2856	PRKDC$DNA-dependent protein kinase catalytic subunit$2856	-0.2865	15.3525	-4.96958	0.0024779	0.0248681	-1.41578	-0.2865	0.0291357	oxPL_siNeg - etOH_siNeg	PRKDC	cellular
ITPRIP$Inositol 1,4,5-trisphosphate receptor-interacting protein$4708	ITPRIP$Inositol 1,4,5-trisphosphate receptor-interacting protein$4708	-0.595801	12.4444	-4.96821	0.00248133	0.0248705	-1.41728	-0.595801	0.020892	oxPL_siNeg - etOH_siNeg	ITPRIP	cellular
TK2$Thymidine kinase 2, mitochondrial$246	TK2$Thymidine kinase 2, mitochondrial$246	0.402628	13.2203	4.96444	0.00249074	0.0249329	-1.42141	0.402628	0.0275141	oxPL_siNeg - etOH_siNeg	TK2	cellular
CDK6$Cyclin-dependent kinase 6$2923	CDK6$Cyclin-dependent kinase 6$2923	-0.505958	10.5076	-4.9606	0.0025004	0.0249832	-1.42563	-0.505958	0.0295241	oxPL_siNeg - etOH_siNeg	CDK6	cellular
ELP6$Elongator complex protein 6$3115	ELP6$Elongator complex protein 6$3115	0.642248	10.8734	4.95862	0.00250539	0.0249832	-1.4278	0.642248	0.0284045	oxPL_siNeg - etOH_siNeg	ELP6	cellular
ST13$Hsc70-interacting protein$2388	ST13$Hsc70-interacting protein$2388	-0.321554	15.3389	-4.95596	0.00251211	0.0249832	-1.43072	-0.321554	0.020892	oxPL_siNeg - etOH_siNeg	ST13	cellular
RAB11FIP5$Rab11 family-interacting protein 5$6260	RAB11FIP5$Rab11 family-interacting protein 5$6260	0.354414	13.3268	4.95593	0.00251218	0.0249832	-1.43075	0.354414	0.0293758	oxPL_siNeg - etOH_siNeg	RAB11FIP5	cellular
NDUFAB1$Acyl carrier protein, mitochondrial$348	NDUFAB1$Acyl carrier protein, mitochondrial$348	0.331151	14.9233	4.95582	0.00251245	0.0249832	-1.43087	0.331151	0.0207209	oxPL_siNeg - etOH_siNeg	NDUFAB1	cellular
PIKFYVE$1-phosphatidylinositol 3-phosphate 5-kinase$7632	PIKFYVE$1-phosphatidylinositol 3-phosphate 5-kinase$7632	0.367612	10.5537	4.95484	0.00251493	0.0249832	-1.43195	0.367612	0.0322139	oxPL_siNeg - etOH_siNeg	PIKFYVE	cellular
TWF2$Twinfilin-2$4151	TWF2$Twinfilin-2$4151	-0.399796	13.905	-4.95198	0.00252219	0.0250009	-1.43509	-0.399796	0.0207419	oxPL_siNeg - etOH_siNeg	TWF2	cellular
MIPEP$Mitochondrial intermediate peptidase$6008	MIPEP$Mitochondrial intermediate peptidase$6008	0.42974	12.2044	4.95162	0.00252311	0.0250009	-1.43549	0.42974	0.020892	oxPL_siNeg - etOH_siNeg	MIPEP	cellular
ZFYVE1$Zinc finger FYVE domain-containing protein 1$6683	ZFYVE1$Zinc finger FYVE domain-containing protein 1$6683	0.455666	11.4561	4.94635	0.00253656	0.0251023	-1.44128	0.455666	0.020892	oxPL_siNeg - etOH_siNeg	ZFYVE1	cellular
EML4$Echinoderm microtubule-associated protein-like 4$6699	EML4$Echinoderm microtubule-associated protein-like 4$6699	-0.385134	13.5616	-4.94506	0.00253986	0.0251032	-1.4427	-0.385134	0.020892	oxPL_siNeg - etOH_siNeg	EML4	cellular
RECK$Reversion-inducing cysteine-rich protein with Kazal motifs$1130	RECK$Reversion-inducing cysteine-rich protein with Kazal motifs$1130	-0.51424	12.566	-4.9379	0.00255829	0.0252277	-1.45058	-0.51424	0.0289914	oxPL_siNeg - etOH_siNeg	RECK	cellular
STAT3$Signal transducer and activator of transcription 3$2147	STAT3$Signal transducer and activator of transcription 3$2147	-0.396725	13.7074	-4.93765	0.00255891	0.0252277	-1.45084	-0.396725	0.0291005	oxPL_siNeg - etOH_siNeg	STAT3	cellular
MRPS27$Small ribosomal subunit protein mS27$5344	MRPS27$Small ribosomal subunit protein mS27$5344	0.278482	13.5197	4.93269	0.00257178	0.0253226	-1.45631	0.278482	0.0184804	oxPL_siNeg - etOH_siNeg	MRPS27	cellular
DAP3$Small ribosomal subunit protein mS29$2418	DAP3$Small ribosomal subunit protein mS29$2418	0.421078	13.1303	4.92798	0.00258403	0.0253929	-1.46149	0.421078	0.0208047	oxPL_siNeg - etOH_siNeg	DAP3	cellular
HSPA4$Heat shock 70 kDa protein 4$2033	HSPA4$Heat shock 70 kDa protein 4$2033	-0.37484	14.8088	-4.92746	0.00258541	0.0253929	-1.46207	-0.37484	0.0208047	oxPL_siNeg - etOH_siNeg	HSPA4	cellular
NDUFAF5$Arginine-hydroxylase NDUFAF5, mitochondrial$4031	NDUFAF5$Arginine-hydroxylase NDUFAF5, mitochondrial$4031	0.409452	10.7067	4.91707	0.00261272	0.0256289	-1.47353	0.409452	0.0301029	oxPL_siNeg - etOH_siNeg	NDUFAF5	cellular
LIMD1$LIM domain-containing protein 1$7311	LIMD1$LIM domain-containing protein 1$7311	0.404315	11.7123	4.91074	0.00262954	0.0257615	-1.48052	0.404315	0.0293849	oxPL_siNeg - etOH_siNeg	LIMD1	cellular
SMTN$Smoothelin$2524	SMTN$Smoothelin$2524	0.830945	11.2747	4.90767	0.00263772	0.0258094	-1.48391	0.830945	0.020892	oxPL_siNeg - etOH_siNeg	SMTN	cellular
MAP2$Isoform of P11137, Isoform 4 of Microtubule-associated protein 2$1473	MAP2$Isoform of P11137, Isoform 4 of Microtubule-associated protein 2$1473	-0.493384	11.6872	-4.90458	0.00264601	0.0258373	-1.48733	-0.493384	0.0211917	oxPL_siNeg - etOH_siNeg	MAP2	cellular
LRPPRC$Leucine-rich PPR motif-containing protein, mitochondrial$2195	LRPPRC$Leucine-rich PPR motif-containing protein, mitochondrial$2195	0.304745	15.3737	4.90379	0.00264812	0.0258373	-1.4882	0.304745	0.0281578	oxPL_siNeg - etOH_siNeg	LRPPRC	cellular
FASN$Fatty acid synthase$2320	FASN$Fatty acid synthase$2320	0.341852	15.4737	4.90291	0.00265049	0.0258373	-1.48917	0.341852	0.029565	oxPL_siNeg - etOH_siNeg	FASN	cellular
ITFG2$KICSTOR complex protein ITFG2$5470	ITFG2$KICSTOR complex protein ITFG2$5470	-0.731323	8.56982	-4.89995	0.00265847	0.0258422	-1.49245	-0.731323	0.020892	oxPL_siNeg - etOH_siNeg	ITFG2	cellular
ENO2$Gamma-enolase$1390	ENO2$Gamma-enolase$1390	-0.410292	12.3986	-4.89732	0.00266557	0.0258422	-1.49536	-0.410292	0.0302207	oxPL_siNeg - etOH_siNeg	ENO2	cellular
CHST12$Carbohydrate sulfotransferase 12$6838	CHST12$Carbohydrate sulfotransferase 12$6838	0.726706	8.17761	4.89574	0.00266983	0.0258422	-1.4971	0.726706	0.029565	oxPL_siNeg - etOH_siNeg	CHST12	cellular
NUDCD1$NudC domain-containing protein 1$5889	NUDCD1$NudC domain-containing protein 1$5889	-0.479118	12.9138	-4.89532	0.00267098	0.0258422	-1.49757	-0.479118	0.0209173	oxPL_siNeg - etOH_siNeg	NUDCD1	cellular
CUL3$Cullin-3$3329	CUL3$Cullin-3$3329	-0.338449	13.1171	-4.89315	0.00267688	0.0258422	-1.49997	-0.338449	0.0301029	oxPL_siNeg - etOH_siNeg	CUL3	cellular
PNKP$Bifunctional polynucleotide phosphatase/kinase$5932	PNKP$Bifunctional polynucleotide phosphatase/kinase$5932	-0.323301	11.3784	-4.8916	0.0026811	0.0258422	-1.50169	-0.323301	0.0301029	oxPL_siNeg - etOH_siNeg	PNKP	cellular
NME1$Nucleoside diphosphate kinase A$1604	NME1$Nucleoside diphosphate kinase A$1604	-0.477509	17.3278	-4.89045	0.00268423	0.0258422	-1.50297	-0.477509	0.029565	oxPL_siNeg - etOH_siNeg	NME1	cellular
SMCHD1$Structural maintenance of chromosomes flexible hinge domain-containing protein 1$135	SMCHD1$Structural maintenance of chromosomes flexible hinge domain-containing protein 1$135	-0.303189	12.6392	-4.88851	0.00268952	0.0258422	-1.50511	-0.303189	0.029565	oxPL_siNeg - etOH_siNeg	SMCHD1	cellular
SMS$Spermine synthase$2485	SMS$Spermine synthase$2485	-0.540201	14.529	-4.88844	0.00268972	0.0258422	-1.50519	-0.540201	0.0305517	oxPL_siNeg - etOH_siNeg	SMS	cellular
ACAP2$Arf-GAP with coiled-coil, ANK repeat and PH domain-containing protein 2$3544	ACAP2$Arf-GAP with coiled-coil, ANK repeat and PH domain-containing protein 2$3544	-0.29282	12.8871	-4.88668	0.00269454	0.0258422	-1.50714	-0.29282	0.0189065	oxPL_siNeg - etOH_siNeg	ACAP2	cellular
NTMT1$N-terminal Xaa-Pro-Lys N-methyltransferase 1$6196	NTMT1$N-terminal Xaa-Pro-Lys N-methyltransferase 1$6196	-0.294358	11.737	-4.88631	0.00269554	0.0258422	-1.50755	-0.294358	0.0210149	oxPL_siNeg - etOH_siNeg	NTMT1	cellular
FLNA$Filamin-A$1743	FLNA$Filamin-A$1743	-0.428564	18.4104	-4.88608	0.00269618	0.0258422	-1.50781	-0.428564	0.0189065	oxPL_siNeg - etOH_siNeg	FLNA	cellular
GFAP$Glial fibrillary acidic protein$1560	GFAP$Glial fibrillary acidic protein$1560	0.464657	12.0263	4.88507	0.00269896	0.0258422	-1.50893	0.464657	0.0213152	oxPL_siNeg - etOH_siNeg	GFAP	cellular
PHYH$Phytanoyl-CoA dioxygenase, peroxisomal$397	PHYH$Phytanoyl-CoA dioxygenase, peroxisomal$397	0.536772	11.5391	4.885	0.00269913	0.0258422	-1.509	0.536772	0.029565	oxPL_siNeg - etOH_siNeg	PHYH	cellular
SIAE$Sialate O-acetylesterase$6666	SIAE$Sialate O-acetylesterase$6666	-0.450824	13.8282	-4.88434	0.00270095	0.0258422	-1.50973	-0.450824	0.030504	oxPL_siNeg - etOH_siNeg	SIAE	cellular
MCM6$DNA replication licensing factor MCM6$3449	MCM6$DNA replication licensing factor MCM6$3449	0.512066	12.1219	4.88328	0.00270388	0.0258422	-1.51091	0.512066	0.021065	oxPL_siNeg - etOH_siNeg	MCM6	cellular
POLDIP2$Polymerase delta-interacting protein 2$7653	POLDIP2$Polymerase delta-interacting protein 2$7653	0.401065	12.772	4.87567	0.00272489	0.025998	-1.51935	0.401065	0.0302281	oxPL_siNeg - etOH_siNeg	POLDIP2	cellular
SP1$Transcription factor Sp1$1352	SP1$Transcription factor Sp1$1352	-0.636551	10.7379	-4.87497	0.00272683	0.025998	-1.52013	-0.636551	0.0211154	oxPL_siNeg - etOH_siNeg	SP1	cellular
AIDA$Axin interactor, dorsalization-associated protein$5530	AIDA$Axin interactor, dorsalization-associated protein$5530	-0.389617	12.9146	-4.87372	0.00273031	0.0259994	-1.52152	-0.389617	0.0211154	oxPL_siNeg - etOH_siNeg	AIDA	cellular
MINK1$Misshapen-like kinase 1$4866	MINK1$Misshapen-like kinase 1$4866	0.351968	11.6614	4.87211	0.00273478	0.0260009	-1.5233	0.351968	0.0214616	oxPL_siNeg - etOH_siNeg	MINK1	cellular
PCBD2$Pterin-4-alpha-carbinolamine dehydratase 2$6421	PCBD2$Pterin-4-alpha-carbinolamine dehydratase 2$6421	0.327068	11.9516	4.87091	0.00273813	0.0260009	-1.52464	0.327068	0.0211154	oxPL_siNeg - etOH_siNeg	PCBD2	cellular
B3GAT3$Galactosylgalactosylxylosylprotein 3-beta-glucuronosyltransferase 3$939	B3GAT3$Galactosylgalactosylxylosylprotein 3-beta-glucuronosyltransferase 3$939	0.47708	12.4838	4.87008	0.00274044	0.0260009	-1.52556	0.47708	0.0214616	oxPL_siNeg - etOH_siNeg	B3GAT3	cellular
RMDN1$Regulator of microtubule dynamics protein 1$5589	RMDN1$Regulator of microtubule dynamics protein 1$5589	0.34208	13.3854	4.8682	0.00274569	0.0260192	-1.52764	0.34208	0.029565	oxPL_siNeg - etOH_siNeg	RMDN1	cellular
THOP1$Thimet oligopeptidase$2491	THOP1$Thimet oligopeptidase$2491	-0.379759	12.4296	-4.86589	0.00275216	0.0260377	-1.53021	-0.379759	0.0339059	oxPL_siNeg - etOH_siNeg	THOP1	cellular
SMPD1$Sphingomyelin phosphodiesterase$1648	SMPD1$Sphingomyelin phosphodiesterase$1648	0.376387	12.7303	4.86445	0.00275622	0.0260377	-1.53181	0.376387	0.0298272	oxPL_siNeg - etOH_siNeg	SMPD1	cellular
NEFM$Neurofilament medium polypeptide$1318	NEFM$Neurofilament medium polypeptide$1318	0.379535	12.3639	4.86299	0.00276031	0.0260377	-1.53343	0.379535	0.0301029	oxPL_siNeg - etOH_siNeg	NEFM	cellular
GNAI3$Guanine nucleotide-binding protein G(i) subunit alpha-3$1380	GNAI3$Guanine nucleotide-binding protein G(i) subunit alpha-3$1380	-0.273242	14.3393	-4.86276	0.00276097	0.0260377	-1.53369	-0.273242	0.030504	oxPL_siNeg - etOH_siNeg	GNAI3	cellular
MED13$Mediator of RNA polymerase II transcription subunit 13$7350	MED13$Mediator of RNA polymerase II transcription subunit 13$7350	0.778841	9.07788	4.85906	0.0027714	0.026086	-1.5378	0.778841	0.0301029	oxPL_siNeg - etOH_siNeg	MED13	cellular
MT-ND4$NADH-ubiquinone oxidoreductase chain 4$1220	MT-ND4$NADH-ubiquinone oxidoreductase chain 4$1220	0.521491	11.2935	4.85858	0.00277276	0.026086	-1.53834	0.521491	0.0297694	oxPL_siNeg - etOH_siNeg	MT-ND4	cellular
PPP1CB$Serine/threonine-protein phosphatase PP1-beta catalytic subunit$2730	PPP1CB$Serine/threonine-protein phosphatase PP1-beta catalytic subunit$2730	-0.325312	16.1919	-4.85559	0.00278125	0.0261046	-1.54167	-0.325312	0.0189687	oxPL_siNeg - etOH_siNeg	PPP1CB	cellular
UBTD1$Ubiquitin domain-containing protein 1$6658	UBTD1$Ubiquitin domain-containing protein 1$6658	-0.32686	11.726	-4.85553	0.00278142	0.0261046	-1.54174	-0.32686	0.0217656	oxPL_siNeg - etOH_siNeg	UBTD1	cellular
SYAP1$Synapse-associated protein 1$5493	SYAP1$Synapse-associated protein 1$5493	0.42962	13.7353	4.85075	0.00279502	0.0262008	-1.54706	0.42962	0.0190255	oxPL_siNeg - etOH_siNeg	SYAP1	cellular
GCLC$Glutamate--cysteine ligase catalytic subunit$2288	GCLC$Glutamate--cysteine ligase catalytic subunit$2288	-0.360742	11.6364	-4.8419	0.00282041	0.0264072	-1.55691	-0.360742	0.0301029	oxPL_siNeg - etOH_siNeg	GCLC	cellular
PCCB$Propionyl-CoA carboxylase beta chain, mitochondrial$1276	PCCB$Propionyl-CoA carboxylase beta chain, mitochondrial$1276	0.305739	12.6494	4.8406	0.00282417	0.0264107	-1.55836	0.305739	0.0304465	oxPL_siNeg - etOH_siNeg	PCCB	cellular
PMPCA$Mitochondrial-processing peptidase subunit alpha$3130	PMPCA$Mitochondrial-processing peptidase subunit alpha$3130	0.303912	13.1248	4.83886	0.00282921	0.0264149	-1.56031	0.303912	0.0301029	oxPL_siNeg - etOH_siNeg	PMPCA	cellular
PA2G4$Proliferation-associated protein 2G4$7575	PA2G4$Proliferation-associated protein 2G4$7575	-0.530233	15.1931	-4.83811	0.00283137	0.0264149	-1.56114	-0.530233	0.0301519	oxPL_siNeg - etOH_siNeg	PA2G4	cellular
GAK$Cyclin-G-associated kinase$422	GAK$Cyclin-G-associated kinase$422	0.393662	13.1878	4.83502	0.00284033	0.0264628	-1.56459	0.393662	0.0301029	oxPL_siNeg - etOH_siNeg	GAK	cellular
IFI16$Gamma-interferon-inducible protein 16$3723	IFI16$Gamma-interferon-inducible protein 16$3723	-0.30673	14.6518	-4.83401	0.00284328	0.0264628	-1.56572	-0.30673	0.0301029	oxPL_siNeg - etOH_siNeg	IFI16	cellular
RBMS3$RNA-binding motif, single-stranded-interacting protein 3$4314	RBMS3$RNA-binding motif, single-stranded-interacting protein 3$4314	-0.598494	10.1051	-4.82971	0.00285582	0.0265479	-1.57051	-0.598494	0.0305322	oxPL_siNeg - etOH_siNeg	RBMS3	cellular
LDLR$Low-density lipoprotein receptor$1184	LDLR$Low-density lipoprotein receptor$1184	0.577209	12.3482	4.82453	0.00287101	0.0266574	-1.5763	0.577209	0.0340323	oxPL_siNeg - etOH_siNeg	LDLR	cellular
GADD45GIP1$Large ribosomal subunit protein mL64$5101	GADD45GIP1$Large ribosomal subunit protein mL64$5101	0.51299	12.6474	4.81849	0.00288886	0.026789	-1.58305	0.51299	0.0305517	oxPL_siNeg - etOH_siNeg	GADD45GIP1	cellular
IARS2$Isoleucine--tRNA ligase, mitochondrial$6881	IARS2$Isoleucine--tRNA ligase, mitochondrial$6881	0.284759	13.6203	4.81742	0.00289204	0.026789	-1.58425	0.284759	0.019383	oxPL_siNeg - etOH_siNeg	IARS2	cellular
CNBP$CCHC-type zinc finger nucleic acid binding protein$2762	CNBP$CCHC-type zinc finger nucleic acid binding protein$2762	-0.761736	13.083	-4.81166	0.00290919	0.026916	-1.5907	-0.761736	0.0217656	oxPL_siNeg - etOH_siNeg	CNBP	cellular
SPTLC3$Serine palmitoyltransferase 3$6926	SPTLC3$Serine palmitoyltransferase 3$6926	0.429574	10.7591	4.80819	0.00291957	0.0269659	-1.59458	0.429574	0.031124	oxPL_siNeg - etOH_siNeg	SPTLC3	cellular
RFC5$Replication factor C subunit 5$2153	RFC5$Replication factor C subunit 5$2153	0.424875	12.0066	4.80755	0.00292148	0.0269659	-1.59529	0.424875	0.031124	oxPL_siNeg - etOH_siNeg	RFC5	cellular
ENDOG$Endonuclease G, mitochondrial$3417	ENDOG$Endonuclease G, mitochondrial$3417	0.459043	12.1119	4.80167	0.0029392	0.0270611	-1.60189	0.459043	0.0217688	oxPL_siNeg - etOH_siNeg	ENDOG	cellular
ZFAND6$AN1-type zinc finger protein 6$4141	ZFAND6$AN1-type zinc finger protein 6$4141	-0.453778	10.3391	-4.80064	0.00294232	0.0270611	-1.60304	-0.453778	0.0312073	oxPL_siNeg - etOH_siNeg	ZFAND6	cellular
GSTK1$Glutathione S-transferase kappa 1$7645	GSTK1$Glutathione S-transferase kappa 1$7645	0.281538	14.3561	4.80003	0.00294417	0.0270611	-1.60373	0.281538	0.0293849	oxPL_siNeg - etOH_siNeg	GSTK1	cellular
GRB10$Growth factor receptor-bound protein 10$3249	GRB10$Growth factor receptor-bound protein 10$3249	0.442203	10.9094	4.79954	0.00294563	0.0270611	-1.60427	0.442203	0.0306624	oxPL_siNeg - etOH_siNeg	GRB10	cellular
TBC1D2B$TBC1 domain family member 2B$7559	TBC1D2B$TBC1 domain family member 2B$7559	-0.438745	11.7383	-4.79513	0.00295903	0.0271522	-1.60922	-0.438745	0.0310402	oxPL_siNeg - etOH_siNeg	TBC1D2B	cellular
FLYWCH2$FLYWCH family member 2$5572	FLYWCH2$FLYWCH family member 2$5572	-0.533939	11.6387	-4.79365	0.00296356	0.0271619	-1.61088	-0.533939	0.0310402	oxPL_siNeg - etOH_siNeg	FLYWCH2	cellular
SCARA3$Scavenger receptor class A member 3$4128	SCARA3$Scavenger receptor class A member 3$4128	0.649907	10.5632	4.79102	0.00297158	0.0272036	-1.61383	0.649907	0.0310737	oxPL_siNeg - etOH_siNeg	SCARA3	cellular
NDUFA8$NADH dehydrogenase [ubiquinone] 1 alpha subcomplex subunit 8$2461	NDUFA8$NADH dehydrogenase [ubiquinone] 1 alpha subcomplex subunit 8$2461	0.341189	14.3407	4.78498	0.00299012	0.0273412	-1.62061	0.341189	0.031124	oxPL_siNeg - etOH_siNeg	NDUFA8	cellular
SH3RF1$E3 ubiquitin-protein ligase SH3RF1$4499	SH3RF1$E3 ubiquitin-protein ligase SH3RF1$4499	0.307517	11.0698	4.78239	0.00299811	0.0273823	-1.62352	0.307517	0.0307039	oxPL_siNeg - etOH_siNeg	SH3RF1	cellular
CAMK2B$Calcium/calmodulin-dependent protein kinase type II subunit beta$3308	CAMK2B$Calcium/calmodulin-dependent protein kinase type II subunit beta$3308	0.300697	12.8433	4.78063	0.00300355	0.0273838	-1.6255	0.300697	0.0224531	oxPL_siNeg - etOH_siNeg	CAMK2B	cellular
NADSYN1$Glutamine-dependent NAD(+) synthetase$4147	NADSYN1$Glutamine-dependent NAD(+) synthetase$4147	-0.669973	11.8031	-4.77985	0.00300599	0.0273838	-1.62638	-0.669973	0.0314275	oxPL_siNeg - etOH_siNeg	NADSYN1	cellular
AAGAB$Alpha- and gamma-adaptin-binding protein p34$4238	AAGAB$Alpha- and gamma-adaptin-binding protein p34$4238	0.361605	12.2329	4.77893	0.00300883	0.0273838	-1.62741	0.361605	0.0310402	oxPL_siNeg - etOH_siNeg	AAGAB	cellular
CSNK2A2$Casein kinase II subunit alpha'$1703	CSNK2A2$Casein kinase II subunit alpha'$1703	-0.345911	12.924	-4.77782	0.00301229	0.0273838	-1.62866	-0.345911	0.0224531	oxPL_siNeg - etOH_siNeg	CSNK2A2	cellular
SPNS1$Protein spinster homolog 1$6487	SPNS1$Protein spinster homolog 1$6487	-0.434239	12.729	-4.77462	0.00302223	0.0274358	-1.63225	-0.434239	0.0224531	oxPL_siNeg - etOH_siNeg	SPNS1	cellular
FBLN2$Fibulin-2$2904	FBLN2$Fibulin-2$2904	-0.560682	12.9884	-4.77318	0.00302673	0.0274358	-1.63388	-0.560682	0.0317085	oxPL_siNeg - etOH_siNeg	FBLN2	cellular
ATE1$Isoform of O95260, Isoform ATE1-2 of Arginyl-tRNA--protein transferase 1$1027	ATE1$Isoform of O95260, Isoform ATE1-2 of Arginyl-tRNA--protein transferase 1$1027	-0.418339	11.1883	-4.7726	0.00302853	0.0274358	-1.63453	-0.418339	0.0355929	oxPL_siNeg - etOH_siNeg	ATE1	cellular
ANLN$Anillin$6817	ANLN$Anillin$6817	0.911847	10.9579	4.76721	0.00304544	0.027557	-1.6406	0.911847	0.0310402	oxPL_siNeg - etOH_siNeg	ANLN	cellular
PHB2$Prohibitin-2$5981	PHB2$Prohibitin-2$5981	0.277216	16.0163	4.76547	0.00305093	0.0275748	-1.64256	0.277216	0.0313812	oxPL_siNeg - etOH_siNeg	PHB2	cellular
GSTM2$Glutathione S-transferase Mu 2$1898	GSTM2$Glutathione S-transferase Mu 2$1898	-0.591421	13.6587	-4.76055	0.00306649	0.0275756	-1.6481	-0.591421	0.0315751	oxPL_siNeg - etOH_siNeg	GSTM2	cellular
YIPF5$Protein YIPF5$5463	YIPF5$Protein YIPF5$5463	0.332778	13.4405	4.7604	0.00306694	0.0275756	-1.64826	0.332778	0.0317085	oxPL_siNeg - etOH_siNeg	YIPF5	cellular
TTC38$Tetratricopeptide repeat protein 38$3959	TTC38$Tetratricopeptide repeat protein 38$3959	-0.423794	11.2122	-4.75966	0.00306929	0.0275756	-1.6491	-0.423794	0.0317085	oxPL_siNeg - etOH_siNeg	TTC38	cellular
HMGB2$High mobility group protein B2$1863	HMGB2$High mobility group protein B2$1863	-0.919192	13.7004	-4.75773	0.00307544	0.0275756	-1.65128	-0.919192	0.0317085	oxPL_siNeg - etOH_siNeg	HMGB2	cellular
EWSR1$RNA-binding protein EWS$2965	EWSR1$RNA-binding protein EWS$2965	-0.578257	14.6345	-4.75767	0.00307564	0.0275756	-1.65135	-0.578257	0.0199239	oxPL_siNeg - etOH_siNeg	EWSR1	cellular
SEC23A$Protein transport protein Sec23A$3614	SEC23A$Protein transport protein Sec23A$3614	-0.288132	15.3082	-4.75724	0.003077	0.0275756	-1.65183	-0.288132	0.0222533	oxPL_siNeg - etOH_siNeg	SEC23A	cellular
DTYMK$Thymidylate kinase$1809	DTYMK$Thymidylate kinase$1809	0.300205	15.1016	4.75678	0.00307846	0.0275756	-1.65235	0.300205	0.0314275	oxPL_siNeg - etOH_siNeg	DTYMK	cellular
HMGB3$High mobility group protein B3$484	HMGB3$High mobility group protein B3$484	-0.673374	12.5741	-4.75654	0.00307924	0.0275756	-1.65262	-0.673374	0.0310737	oxPL_siNeg - etOH_siNeg	HMGB3	cellular
SPOCK3$Isoform of Q9BQ16, Isoform 1 of Testican-3$6041	SPOCK3$Isoform of Q9BQ16, Isoform 1 of Testican-3$6041	0.659488	11.1632	4.75343	0.00308916	0.0276328	-1.65613	0.659488	0.0317085	oxPL_siNeg - etOH_siNeg	SPOCK3	cellular
LOXL1$Lysyl oxidase homolog 1$3089	LOXL1$Lysyl oxidase homolog 1$3089	-0.588104	13.0183	-4.75076	0.00309769	0.0276669	-1.65914	-0.588104	0.0200183	oxPL_siNeg - etOH_siNeg	LOXL1	cellular
MRPS7$Small ribosomal subunit protein uS7m$7651	MRPS7$Small ribosomal subunit protein uS7m$7651	0.440851	13.0591	4.74855	0.00310478	0.0276669	-1.66163	0.440851	0.0316063	oxPL_siNeg - etOH_siNeg	MRPS7	cellular
UBXN1$UBX domain-containing protein 1$3015	UBXN1$UBX domain-containing protein 1$3015	-0.387334	13.2688	-4.74823	0.00310582	0.0276669	-1.66199	-0.387334	0.0223897	oxPL_siNeg - etOH_siNeg	UBXN1	cellular
MCRIP1$Mapk-regulated corepressor-interacting protein 1$171	MCRIP1$Mapk-regulated corepressor-interacting protein 1$171	0.326056	13.204	4.74783	0.00310713	0.0276669	-1.66245	0.326056	0.0314822	oxPL_siNeg - etOH_siNeg	MCRIP1	cellular
CHP1$Calcineurin B homologous protein 1$5986	CHP1$Calcineurin B homologous protein 1$5986	0.391861	14.6582	4.74392	0.00311971	0.0276902	-1.66686	0.391861	0.0315047	oxPL_siNeg - etOH_siNeg	CHP1	cellular
XPO7$Exportin-7$7367	XPO7$Exportin-7$7367	-0.458378	12.3523	-4.74367	0.00312053	0.0276902	-1.66715	-0.458378	0.0317931	oxPL_siNeg - etOH_siNeg	XPO7	cellular
IFITM2$Interferon-induced transmembrane protein 2$2957	IFITM2$Interferon-induced transmembrane protein 2$2957	-0.752947	10.1298	-4.74357	0.00312085	0.0276902	-1.66726	-0.752947	0.0362966	oxPL_siNeg - etOH_siNeg	IFITM2	cellular
ETFDH$Electron transfer flavoprotein-ubiquinone oxidoreductase, mitochondrial$3684	ETFDH$Electron transfer flavoprotein-ubiquinone oxidoreductase, mitochondrial$3684	0.344076	13.7288	4.74263	0.00312391	0.0276902	-1.66833	0.344076	0.0301029	oxPL_siNeg - etOH_siNeg	ETFDH	cellular
PHF20L1$PHD finger protein 20-like protein 1$152	PHF20L1$PHD finger protein 20-like protein 1$152	0.515897	10.2128	4.74052	0.00313073	0.0276913	-1.6707	0.515897	0.0317652	oxPL_siNeg - etOH_siNeg	PHF20L1	cellular
SNX3$Sorting nexin-3$693	SNX3$Sorting nexin-3$693	-0.292559	14.9112	-4.7404	0.00313112	0.0276913	-1.67084	-0.292559	0.0314822	oxPL_siNeg - etOH_siNeg	SNX3	cellular
SPTBN1$Spectrin beta chain, non-erythrocytic 1$2939	SPTBN1$Spectrin beta chain, non-erythrocytic 1$2939	-0.272053	15.8682	-4.73822	0.00313821	0.0277138	-1.6733	-0.272053	0.0315239	oxPL_siNeg - etOH_siNeg	SPTBN1	cellular
GTPBP6$Putative GTP-binding protein 6$636	GTPBP6$Putative GTP-binding protein 6$636	0.343074	11.0059	4.73565	0.0031466	0.0277138	-1.67621	0.343074	0.0301519	oxPL_siNeg - etOH_siNeg	GTPBP6	cellular
STUB1$E3 ubiquitin-protein ligase CHIP$7517	STUB1$E3 ubiquitin-protein ligase CHIP$7517	0.291096	12.9215	4.73534	0.00314761	0.0277138	-1.67657	0.291096	0.0358057	oxPL_siNeg - etOH_siNeg	STUB1	cellular
SLC26A11$Sodium-independent sulfate anion transporter$4612	SLC26A11$Sodium-independent sulfate anion transporter$4612	-0.582188	10.8523	-4.73526	0.00314785	0.0277138	-1.67665	-0.582188	0.0313871	oxPL_siNeg - etOH_siNeg	SLC26A11	cellular
C2orf69$Mitochondrial protein C2orf69$4936	C2orf69$Mitochondrial protein C2orf69$4936	0.6823	8.61672	4.73086	0.00316225	0.0278093	-1.68162	0.6823	0.0202963	oxPL_siNeg - etOH_siNeg	C2orf69	cellular
PGM2$Phosphopentomutase$5672	PGM2$Phosphopentomutase$5672	-0.537427	12.7859	-4.72784	0.00317221	0.0278414	-1.68505	-0.537427	0.0317085	oxPL_siNeg - etOH_siNeg	PGM2	cellular
HNRNPLL$Heterogeneous nuclear ribonucleoprotein L-like$5271	HNRNPLL$Heterogeneous nuclear ribonucleoprotein L-like$5271	-0.402625	12.4568	-4.72759	0.00317303	0.0278414	-1.68533	-0.402625	0.0314275	oxPL_siNeg - etOH_siNeg	HNRNPLL	cellular
NDUFV3$Isoform of P56181, Isoform 2 of NADH dehydrogenase [ubiquinone] flavoprotein 3, mitochondrial$2603	NDUFV3$Isoform of P56181, Isoform 2 of NADH dehydrogenase [ubiquinone] flavoprotein 3, mitochondrial$2603	0.443306	13.8171	4.72412	0.00318449	0.0279107	-1.68926	0.443306	0.0224531	oxPL_siNeg - etOH_siNeg	NDUFV3	cellular
SNX2$Sorting nexin-2$728	SNX2$Sorting nexin-2$728	-0.422037	14.3903	-4.71461	0.00321611	0.0281326	-1.70003	-0.422037	0.0317085	oxPL_siNeg - etOH_siNeg	SNX2	cellular
CBLC$E3 ubiquitin-protein ligase CBL-C$7489	CBLC$E3 ubiquitin-protein ligase CBL-C$7489	-1.69714	11.8316	-4.71413	0.00321772	0.0281326	-1.70058	-1.69714	0.030504	oxPL_siNeg - etOH_siNeg	CBLC	cellular
PCDHGB3$Isoform of Q9Y5G1, Isoform 2 of Protocadherin gamma-B3$7804	PCDHGB3$Isoform of Q9Y5G1, Isoform 2 of Protocadherin gamma-B3$7804	0.564978	10.6797	4.71327	0.00322061	0.0281326	-1.70156	0.564978	0.0316063	oxPL_siNeg - etOH_siNeg	PCDHGB3	cellular
PHB1$Prohibitin 1$2044	PHB1$Prohibitin 1$2044	0.274324	15.9793	4.70954	0.00323311	0.0281881	-1.70578	0.274324	0.0206749	oxPL_siNeg - etOH_siNeg	PHB1	cellular
PARVA$Alpha-parvin$6944	PARVA$Alpha-parvin$6944	-0.292162	14.185	-4.70749	0.00324005	0.0281881	-1.70812	-0.292162	0.0317931	oxPL_siNeg - etOH_siNeg	PARVA	cellular
RPS20$Small ribosomal subunit protein uS10$2664	RPS20$Small ribosomal subunit protein uS10$2664	-0.445276	16.6005	-4.70712	0.00324127	0.0281881	-1.70853	-0.445276	0.0227111	oxPL_siNeg - etOH_siNeg	RPS20	cellular
DHRS9$Dehydrogenase/reductase SDR family member 9$6032	DHRS9$Dehydrogenase/reductase SDR family member 9$6032	0.578317	11.1946	4.70709	0.00324138	0.0281881	-1.70856	0.578317	0.0315239	oxPL_siNeg - etOH_siNeg	DHRS9	cellular
ACO2$Aconitate hydratase, mitochondrial$6009	ACO2$Aconitate hydratase, mitochondrial$6009	0.343499	15.3012	4.7055	0.00324676	0.0282035	-1.71037	0.343499	0.0231325	oxPL_siNeg - etOH_siNeg	ACO2	cellular
CD320$CD320 antigen$6769	CD320$CD320 antigen$6769	0.979464	10.7943	4.70412	0.00325143	0.0282128	-1.71194	0.979464	0.0317085	oxPL_siNeg - etOH_siNeg	CD320	cellular
MAP7D1$MAP7 domain-containing protein 1$3797	MAP7D1$MAP7 domain-containing protein 1$3797	0.262524	13.242	4.69653	0.00327725	0.0283609	-1.72056	0.262524	0.031861	oxPL_siNeg - etOH_siNeg	MAP7D1	cellular
NUCKS1$Nuclear ubiquitous casein and cyclin-dependent kinase substrate 1$6449	NUCKS1$Nuclear ubiquitous casein and cyclin-dependent kinase substrate 1$6449	-0.844053	14.6722	-4.69606	0.00327886	0.0283609	-1.72109	-0.844053	0.0228676	oxPL_siNeg - etOH_siNeg	NUCKS1	cellular
TPM1$Isoform of P09493, Isoform 3 of Tropomyosin alpha-1 chain$1401	TPM1$Isoform of P09493, Isoform 3 of Tropomyosin alpha-1 chain$1401	-0.615436	14.9019	-4.6949	0.00328282	0.0283609	-1.72241	-0.615436	0.0208047	oxPL_siNeg - etOH_siNeg	TPM1	cellular
NEK7$Serine/threonine-protein kinase Nek7$5180	NEK7$Serine/threonine-protein kinase Nek7$5180	-0.274039	12.9689	-4.69484	0.00328302	0.0283609	-1.72248	-0.274039	0.0231325	oxPL_siNeg - etOH_siNeg	NEK7	cellular
NHLRC2$NHL repeat-containing protein 2$4970	NHLRC2$NHL repeat-containing protein 2$4970	-0.349336	12.3808	-4.69303	0.00328924	0.0283643	-1.72454	-0.349336	0.0372595	oxPL_siNeg - etOH_siNeg	NHLRC2	cellular
SPATA18$Mitochondria-eating protein$5137	SPATA18$Mitochondria-eating protein$5137	-0.491298	10.2923	-4.69187	0.00329323	0.0283643	-1.72586	-0.491298	0.0317085	oxPL_siNeg - etOH_siNeg	SPATA18	cellular
RHBDF1$Inactive rhomboid protein 1$5563	RHBDF1$Inactive rhomboid protein 1$5563	-0.353484	13.3867	-4.69137	0.00329495	0.0283643	-1.72643	-0.353484	0.0317931	oxPL_siNeg - etOH_siNeg	RHBDF1	cellular
PDAP1$28 kDa heat- and acid-stable phosphoprotein$3277	PDAP1$28 kDa heat- and acid-stable phosphoprotein$3277	-0.815832	14.3461	-4.6905	0.00329792	0.0283643	-1.72741	-0.815832	0.0323076	oxPL_siNeg - etOH_siNeg	PDAP1	cellular
CALHM2$Calcium homeostasis modulator protein 2$6655	CALHM2$Calcium homeostasis modulator protein 2$6655	-0.311867	12.085	-4.68441	0.00331895	0.0284878	-1.73434	-0.311867	0.0325373	oxPL_siNeg - etOH_siNeg	CALHM2	cellular
MRPS34$Small ribosomal subunit protein mS34$2880	MRPS34$Small ribosomal subunit protein mS34$2880	0.304749	12.1628	4.68424	0.00331957	0.0284878	-1.73454	0.304749	0.0309194	oxPL_siNeg - etOH_siNeg	MRPS34	cellular
ATP5PO$ATP synthase subunit O, mitochondrial$2272	ATP5PO$ATP synthase subunit O, mitochondrial$2272	0.296335	15.4315	4.68218	0.0033267	0.0285014	-1.73689	0.296335	0.0323776	oxPL_siNeg - etOH_siNeg	ATP5PO	cellular
CES2$Cocaine esterase$330	CES2$Cocaine esterase$330	-0.348876	11.7814	-4.68107	0.00333058	0.0285014	-1.73816	-0.348876	0.0317085	oxPL_siNeg - etOH_siNeg	CES2	cellular
TMEM132B$Transmembrane protein 132B$3513	TMEM132B$Transmembrane protein 132B$3513	0.590624	11.3781	4.68063	0.00333209	0.0285014	-1.73865	0.590624	0.02307	oxPL_siNeg - etOH_siNeg	TMEM132B	cellular
ITGB5$Integrin beta-5$1671	ITGB5$Integrin beta-5$1671	0.262172	15.0873	4.67693	0.003345	0.0285806	-1.74286	0.262172	0.0369503	oxPL_siNeg - etOH_siNeg	ITGB5	cellular
PCYT2$Ethanolamine-phosphate cytidylyltransferase$5948	PCYT2$Ethanolamine-phosphate cytidylyltransferase$5948	0.439601	12.8449	4.67479	0.00335252	0.0286135	-1.74531	0.439601	0.0231303	oxPL_siNeg - etOH_siNeg	PCYT2	cellular
GATD1$Glutamine amidotransferase-like class 1 domain-containing protein 1$4964	GATD1$Glutamine amidotransferase-like class 1 domain-containing protein 1$4964	-0.499718	12.3576	-4.67334	0.00335759	0.0286256	-1.74696	-0.499718	0.0374342	oxPL_siNeg - etOH_siNeg	GATD1	cellular
MRPL12$Large ribosomal subunit protein bL12m$2487	MRPL12$Large ribosomal subunit protein bL12m$2487	0.455246	15.4723	4.67108	0.00336555	0.0286582	-1.74954	0.455246	0.0370902	oxPL_siNeg - etOH_siNeg	MRPL12	cellular
SEPTIN2$Septin-2$3522	SEPTIN2$Septin-2$3522	-0.283663	15.6286	-4.67017	0.00336875	0.0286582	-1.75058	-0.283663	0.0317085	oxPL_siNeg - etOH_siNeg	SEPTIN2	cellular
PSMG3$Proteasome assembly chaperone 3$6131	PSMG3$Proteasome assembly chaperone 3$6131	-0.44835	10.1636	-4.66669	0.00338104	0.0287057	-1.75455	-0.44835	0.0317931	oxPL_siNeg - etOH_siNeg	PSMG3	cellular
PDHX$Pyruvate dehydrogenase protein X component, mitochondrial$280	PDHX$Pyruvate dehydrogenase protein X component, mitochondrial$280	0.501805	12.8903	4.66643	0.00338197	0.0287057	-1.75485	0.501805	0.0231325	oxPL_siNeg - etOH_siNeg	PDHX	cellular
PNPT1$Polyribonucleotide nucleotidyltransferase 1, mitochondrial$5149	PNPT1$Polyribonucleotide nucleotidyltransferase 1, mitochondrial$5149	0.281342	13.1479	4.66547	0.00338535	0.0287057	-1.75593	0.281342	0.0317085	oxPL_siNeg - etOH_siNeg	PNPT1	cellular
WWTR1$WW domain-containing transcription regulator protein 1$6383	WWTR1$WW domain-containing transcription regulator protein 1$6383	0.586644	12.7974	4.66135	0.00340001	0.028772	-1.76064	0.586644	0.0317931	oxPL_siNeg - etOH_siNeg	WWTR1	cellular
YES1$Tyrosine-protein kinase Yes$1347	YES1$Tyrosine-protein kinase Yes$1347	-0.283033	14.0306	-4.66068	0.00340239	0.028772	-1.76141	-0.283033	0.0231325	oxPL_siNeg - etOH_siNeg	YES1	cellular
NSUN2$RNA cytosine C(5)-methyltransferase NSUN2$3104	NSUN2$RNA cytosine C(5)-methyltransferase NSUN2$3104	-0.262693	13.0055	-4.66017	0.00340421	0.028772	-1.76199	-0.262693	0.0318006	oxPL_siNeg - etOH_siNeg	NSUN2	cellular
MAP2$Microtubule-associated protein 2$1474	MAP2$Microtubule-associated protein 2$1474	-0.40493	13.3173	-4.65773	0.00341294	0.0287794	-1.76478	-0.40493	0.0327665	oxPL_siNeg - etOH_siNeg	MAP2	cellular
ANK1$Ankyrin-1$1618	ANK1$Ankyrin-1$1618	-0.63869	9.12782	-4.65737	0.00341421	0.0287794	-1.76519	-0.63869	0.0327665	oxPL_siNeg - etOH_siNeg	ANK1	cellular
LMO7$Isoform of Q8WWI1, Isoform 3 of LIM domain only protein 7$5281	LMO7$Isoform of Q8WWI1, Isoform 3 of LIM domain only protein 7$5281	-0.378139	14.3208	-4.65569	0.00342024	0.0287794	-1.76711	-0.378139	0.0231325	oxPL_siNeg - etOH_siNeg	LMO7	cellular
PANK2$Pantothenate kinase 2, mitochondrial$6305	PANK2$Pantothenate kinase 2, mitochondrial$6305	-0.553822	10.5183	-4.65548	0.003421	0.0287794	-1.76735	-0.553822	0.0327683	oxPL_siNeg - etOH_siNeg	PANK2	cellular
PDLIM2$PDZ and LIM domain protein 2$5762	PDLIM2$PDZ and LIM domain protein 2$5762	-0.548739	12.1514	-4.65478	0.00342349	0.0287794	-1.76814	-0.548739	0.0327683	oxPL_siNeg - etOH_siNeg	PDLIM2	cellular
MYO18A$Unconventional myosin-XVIIIa$5364	MYO18A$Unconventional myosin-XVIIIa$5364	0.308072	13.2696	4.65077	0.00343794	0.0288698	-1.77273	0.308072	0.0319607	oxPL_siNeg - etOH_siNeg	MYO18A	cellular
MEA1$Male-enhanced antigen 1$3714	MEA1$Male-enhanced antigen 1$3714	0.442417	11.3791	4.64932	0.00344316	0.0288826	-1.77439	0.442417	0.0235454	oxPL_siNeg - etOH_siNeg	MEA1	cellular
IQCA1$Dynein regulatory complex protein 11$4636	IQCA1$Dynein regulatory complex protein 11$4636	1.25824	12.5811	4.64493	0.00345907	0.0289591	-1.77941	1.25824	0.0328294	oxPL_siNeg - etOH_siNeg	IQCA1	cellular
MRPL13$Large ribosomal subunit protein uL13m$6289	MRPL13$Large ribosomal subunit protein uL13m$6289	0.310814	12.6117	4.64476	0.00345968	0.0289591	-1.77961	0.310814	0.0231325	oxPL_siNeg - etOH_siNeg	MRPL13	cellular
NOP58$Nucleolar protein 58$7662	NOP58$Nucleolar protein 58$7662	-0.274679	14.593	-4.63961	0.00347844	0.0290544	-1.7855	-0.274679	0.0328294	oxPL_siNeg - etOH_siNeg	NOP58	cellular
MID1$E3 ubiquitin-protein ligase Midline-1$483	MID1$E3 ubiquitin-protein ligase Midline-1$483	-1.06022	10.4218	-4.6396	0.00347849	0.0290544	-1.78552	-1.06022	0.0231325	oxPL_siNeg - etOH_siNeg	MID1	cellular
CCDC88A$Girdin$3813	CCDC88A$Girdin$3813	0.305846	11.8952	4.63767	0.00348556	0.0290815	-1.78773	0.305846	0.0331342	oxPL_siNeg - etOH_siNeg	CCDC88A	cellular
FSCN1$Fascin$3722	FSCN1$Fascin$3722	-0.403716	15.7213	-4.63668	0.00348918	0.0290815	-1.78886	-0.403716	0.0321154	oxPL_siNeg - etOH_siNeg	FSCN1	cellular
DPP7$Dipeptidyl peptidase 2$7342	DPP7$Dipeptidyl peptidase 2$7342	-0.271622	14.0617	-4.62774	0.00352214	0.029313	-1.79911	-0.271622	0.0321154	oxPL_siNeg - etOH_siNeg	DPP7	cellular
THYN1$Thymocyte nuclear protein 1$7137	THYN1$Thymocyte nuclear protein 1$7137	-0.637209	11.5315	-4.62711	0.00352446	0.029313	-1.79983	-0.637209	0.0231325	oxPL_siNeg - etOH_siNeg	THYN1	cellular
MRPL43$Isoform of Q8N983, Isoform 4 of Large ribosomal subunit protein mL43$4942	MRPL43$Isoform of Q8N983, Isoform 4 of Large ribosomal subunit protein mL43$4942	0.391904	13.4823	4.62119	0.00354653	0.0294278	-1.80663	0.391904	0.0328294	oxPL_siNeg - etOH_siNeg	MRPL43	cellular
TMEM192$Transmembrane protein 192$4768	TMEM192$Transmembrane protein 192$4768	-0.312139	11.758	-4.62058	0.0035488	0.0294278	-1.80732	-0.312139	0.0323776	oxPL_siNeg - etOH_siNeg	TMEM192	cellular
FARSB$Phenylalanine--tRNA ligase beta subunit$6880	FARSB$Phenylalanine--tRNA ligase beta subunit$6880	-0.407284	14.1358	-4.62038	0.00354955	0.0294278	-1.80756	-0.407284	0.0328294	oxPL_siNeg - etOH_siNeg	FARSB	cellular
SARM1$NAD(+) hydrolase SARM1$4270	SARM1$NAD(+) hydrolase SARM1$4270	-0.487851	12.3159	-4.61013	0.0035881	0.0297134	-1.81933	-0.487851	0.0382596	oxPL_siNeg - etOH_siNeg	SARM1	cellular
SDHB$Succinate dehydrogenase [ubiquinone] iron-sulfur subunit, mitochondrial$1753	SDHB$Succinate dehydrogenase [ubiquinone] iron-sulfur subunit, mitochondrial$1753	0.41075	14.8013	4.60921	0.0035916	0.0297134	-1.82039	0.41075	0.0333445	oxPL_siNeg - etOH_siNeg	SDHB	cellular
MRPS23$Small ribosomal subunit protein mS23$7714	MRPS23$Small ribosomal subunit protein mS23$7714	0.34255	13.3012	4.60652	0.0036018	0.0297662	-1.82348	0.34255	0.0334105	oxPL_siNeg - etOH_siNeg	MRPS23	cellular
RPS27L$Ribosomal protein eS27-like$4378	RPS27L$Ribosomal protein eS27-like$4378	-0.323953	15.0032	-4.60475	0.00360856	0.0297906	-1.82552	-0.323953	0.0315751	oxPL_siNeg - etOH_siNeg	RPS27L	cellular
SSBP1$Single-stranded DNA-binding protein, mitochondrial$3026	SSBP1$Single-stranded DNA-binding protein, mitochondrial$3026	0.45423	16.1825	4.60173	0.00362008	0.0298262	-1.829	0.45423	0.0235468	oxPL_siNeg - etOH_siNeg	SSBP1	cellular
ENGASE$Cytosolic endo-beta-N-acetylglucosaminidase$5065	ENGASE$Cytosolic endo-beta-N-acetylglucosaminidase$5065	-0.511437	9.2484	-4.60162	0.0036205	0.0298262	-1.82912	-0.511437	0.0323955	oxPL_siNeg - etOH_siNeg	ENGASE	cellular
TFG$Protein TFG$5382	TFG$Protein TFG$5382	-0.316228	15.5279	-4.59737	0.00363679	0.0299062	-1.83402	-0.316228	0.0235664	oxPL_siNeg - etOH_siNeg	TFG	cellular
HGF$Hepatocyte growth factor$1563	HGF$Hepatocyte growth factor$1563	0.680541	12.0541	4.59709	0.00363786	0.0299062	-1.83434	0.680541	0.0240231	oxPL_siNeg - etOH_siNeg	HGF	cellular
PGM1$Phosphoglucomutase-1$2096	PGM1$Phosphoglucomutase-1$2096	-0.464331	13.448	-4.59561	0.00364353	0.0299214	-1.83604	-0.464331	0.038957	oxPL_siNeg - etOH_siNeg	PGM1	cellular
RPS6KB2$Ribosomal protein S6 kinase beta-2$7261	RPS6KB2$Ribosomal protein S6 kinase beta-2$7261	0.53261	11.2728	4.59354	0.00365155	0.0299292	-1.83843	0.53261	0.0333445	oxPL_siNeg - etOH_siNeg	RPS6KB2	cellular
MGLL$Isoform of Q99685, Isoform 2 of Monoglyceride lipase$5990	MGLL$Isoform of Q99685, Isoform 2 of Monoglyceride lipase$5990	0.689222	11.8466	4.59338	0.00365215	0.0299292	-1.83861	0.689222	0.038957	oxPL_siNeg - etOH_siNeg	MGLL	cellular
DMAC2L$ATP synthase subunit s, mitochondrial$6007	DMAC2L$ATP synthase subunit s, mitochondrial$6007	0.400262	10.8143	4.59045	0.00366348	0.0299838	-1.84199	0.400262	0.0333445	oxPL_siNeg - etOH_siNeg	DMAC2L	cellular
STAT3$Isoform of P40763, Isoform Del-701 of Signal transducer and activator of transcription 3$2148	STAT3$Isoform of P40763, Isoform Del-701 of Signal transducer and activator of transcription 3$2148	-1.43573	9.30916	-4.58898	0.00366919	0.0299838	-1.84368	-1.43573	0.0241184	oxPL_siNeg - etOH_siNeg	STAT3	cellular
MBD5$Methyl-CpG-binding domain protein 5$7183	MBD5$Methyl-CpG-binding domain protein 5$7183	-0.250507	9.65503	-4.58869	0.00367032	0.0299838	-1.84402	-0.250507	0.0327208	oxPL_siNeg - etOH_siNeg	MBD5	cellular
ACTN1$Alpha-actinin-1$1520	ACTN1$Alpha-actinin-1$1520	-0.32997	15.3337	-4.58745	0.00367513	0.0299918	-1.84545	-0.32997	0.0329081	oxPL_siNeg - etOH_siNeg	ACTN1	cellular
STOML1$Stomatin-like protein 1$7239	STOML1$Stomatin-like protein 1$7239	0.695941	11.4119	4.58363	0.00369001	0.0300818	-1.84985	0.695941	0.0241627	oxPL_siNeg - etOH_siNeg	STOML1	cellular
PGAP1$GPI inositol-deacylase$4381	PGAP1$GPI inositol-deacylase$4381	-0.826028	9.39918	-4.58186	0.00369692	0.0301068	-1.85189	-0.826028	0.0327524	oxPL_siNeg - etOH_siNeg	PGAP1	cellular
B4GALT1$Beta-1,4-galactosyltransferase 1$1595	B4GALT1$Beta-1,4-galactosyltransferase 1$1595	0.369939	12.965	4.5792	0.00370737	0.0301605	-1.85496	0.369939	0.0328294	oxPL_siNeg - etOH_siNeg	B4GALT1	cellular
GK2$Glycerol kinase 2$3431	GK2$Glycerol kinase 2$3431	0.531785	10.1458	4.57735	0.00371464	0.0301882	-1.8571	0.531785	0.0331467	oxPL_siNeg - etOH_siNeg	GK2	cellular
TSR1$Pre-rRNA-processing protein TSR1 homolog$3773	TSR1$Pre-rRNA-processing protein TSR1 homolog$3773	-0.40372	12.0987	-4.57396	0.00372802	0.0301884	-1.86102	-0.40372	0.0336706	oxPL_siNeg - etOH_siNeg	TSR1	cellular
KIF11$Kinesin-like protein KIF11$2479	KIF11$Kinesin-like protein KIF11$2479	0.925794	10.6652	4.57312	0.00373134	0.0301884	-1.86199	0.925794	0.0329081	oxPL_siNeg - etOH_siNeg	KIF11	cellular
SLC25A24$Mitochondrial adenyl nucleotide antiporter SLC25A24$4177	SLC25A24$Mitochondrial adenyl nucleotide antiporter SLC25A24$4177	0.283437	15.1351	4.57271	0.00373295	0.0301884	-1.86246	0.283437	0.0341812	oxPL_siNeg - etOH_siNeg	SLC25A24	cellular
SELENON$Selenoprotein N$7130	SELENON$Selenoprotein N$7130	0.480373	12.3472	4.57203	0.00373565	0.0301884	-1.86325	0.480373	0.0328294	oxPL_siNeg - etOH_siNeg	SELENON	cellular
YKT6$Synaptobrevin homolog YKT6$504	YKT6$Synaptobrevin homolog YKT6$504	0.307793	14.2796	4.57136	0.00373829	0.0301884	-1.86402	0.307793	0.0217141	oxPL_siNeg - etOH_siNeg	YKT6	cellular
PI4K2A$Phosphatidylinositol 4-kinase type 2-alpha$6147	PI4K2A$Phosphatidylinositol 4-kinase type 2-alpha$6147	0.313544	13.3119	4.57121	0.00373889	0.0301884	-1.86419	0.313544	0.0341812	oxPL_siNeg - etOH_siNeg	PI4K2A	cellular
TIMM50$Mitochondrial import inner membrane translocase subunit TIM50$3817	TIMM50$Mitochondrial import inner membrane translocase subunit TIM50$3817	0.389299	12.489	4.56981	0.00374448	0.0301884	-1.86582	0.389299	0.0245806	oxPL_siNeg - etOH_siNeg	TIMM50	cellular
WRAP53$Telomerase Cajal body protein 1$6179	WRAP53$Telomerase Cajal body protein 1$6179	-0.580131	9.25626	-4.56936	0.00374623	0.0301884	-1.86633	-0.580131	0.0338059	oxPL_siNeg - etOH_siNeg	WRAP53	cellular
CTBP2$C-terminal-binding protein 2$2616	CTBP2$C-terminal-binding protein 2$2616	-0.354172	12.1431	-4.56814	0.00375112	0.0301884	-1.86775	-0.354172	0.038957	oxPL_siNeg - etOH_siNeg	CTBP2	cellular
PLSCR1$Phospholipid scramblase 1$458	PLSCR1$Phospholipid scramblase 1$458	-0.35928	12.7029	-4.56734	0.00375429	0.0301884	-1.86867	-0.35928	0.0328294	oxPL_siNeg - etOH_siNeg	PLSCR1	cellular
PEPD$Xaa-Pro dipeptidase$1526	PEPD$Xaa-Pro dipeptidase$1526	-0.713817	13.6164	-4.56632	0.00375834	0.0301884	-1.86984	-0.713817	0.0340323	oxPL_siNeg - etOH_siNeg	PEPD	cellular
MYO6$Isoform of Q9UM54, Isoform 6 of Unconventional myosin-VI$7499	MYO6$Isoform of Q9UM54, Isoform 6 of Unconventional myosin-VI$7499	0.255624	12.8026	4.56566	0.003761	0.0301884	-1.87062	0.255624	0.038957	oxPL_siNeg - etOH_siNeg	MYO6	cellular
VASN$Vasorin$4138	VASN$Vasorin$4138	-0.425369	13.5578	-4.56191	0.003776	0.0302643	-1.87495	-0.425369	0.0317931	oxPL_siNeg - etOH_siNeg	VASN	cellular
NDUFB5$NADH dehydrogenase [ubiquinone] 1 beta subcomplex subunit 5, mitochondrial$600	NDUFB5$NADH dehydrogenase [ubiquinone] 1 beta subcomplex subunit 5, mitochondrial$600	0.353445	12.7047	4.56136	0.0037782	0.0302643	-1.87559	0.353445	0.0339059	oxPL_siNeg - etOH_siNeg	NDUFB5	cellular
PRPSAP1$Phosphoribosyl pyrophosphate synthase-associated protein 1$3446	PRPSAP1$Phosphoribosyl pyrophosphate synthase-associated protein 1$3446	-0.284238	11.5855	-4.55829	0.00379054	0.0302898	-1.87914	-0.284238	0.0345083	oxPL_siNeg - etOH_siNeg	PRPSAP1	cellular
POFUT2$GDP-fucose protein O-fucosyltransferase 2$7625	POFUT2$GDP-fucose protein O-fucosyltransferase 2$7625	0.331188	14.9	4.55781	0.00379247	0.0302898	-1.87969	0.331188	0.0329039	oxPL_siNeg - etOH_siNeg	POFUT2	cellular
EIF3J$Eukaryotic translation initiation factor 3 subunit J$890	EIF3J$Eukaryotic translation initiation factor 3 subunit J$890	-0.432443	13.8844	-4.55597	0.00379988	0.0302898	-1.88182	-0.432443	0.0394799	oxPL_siNeg - etOH_siNeg	EIF3J	cellular
RPS12$Small ribosomal subunit protein eS12$1837	RPS12$Small ribosomal subunit protein eS12$1837	-0.468897	16.2439	-4.55554	0.00380162	0.0302898	-1.88232	-0.468897	0.0333445	oxPL_siNeg - etOH_siNeg	RPS12	cellular
MAP1S$Microtubule-associated protein 1S$4102	MAP1S$Microtubule-associated protein 1S$4102	-0.275184	12.964	-4.55471	0.00380496	0.0302898	-1.88328	-0.275184	0.0394799	oxPL_siNeg - etOH_siNeg	MAP1S	cellular
MARCKS$Myristoylated alanine-rich C-kinase substrate$1936	MARCKS$Myristoylated alanine-rich C-kinase substrate$1936	-0.34916	16.3965	-4.55408	0.00380751	0.0302898	-1.88401	-0.34916	0.0340035	oxPL_siNeg - etOH_siNeg	MARCKS	cellular
GOT1$Aspartate aminotransferase, cytoplasmic$1642	GOT1$Aspartate aminotransferase, cytoplasmic$1642	-0.66197	13.7134	-4.55384	0.0038085	0.0302898	-1.88429	-0.66197	0.03919	oxPL_siNeg - etOH_siNeg	GOT1	cellular
SLC12A1$Solute carrier family 12 member 1$3332	SLC12A1$Solute carrier family 12 member 1$3332	0.350066	9.41857	4.55287	0.00381242	0.0302902	-1.88541	0.350066	0.0394799	oxPL_siNeg - etOH_siNeg	SLC12A1	cellular
CAND1$Cullin-associated NEDD8-dissociated protein 1$4593	CAND1$Cullin-associated NEDD8-dissociated protein 1$4593	-0.463471	14.9062	-4.55177	0.00381689	0.0302949	-1.88669	-0.463471	0.0336512	oxPL_siNeg - etOH_siNeg	CAND1	cellular
NDUFV1$NADH dehydrogenase [ubiquinone] flavoprotein 1, mitochondrial$2364	NDUFV1$NADH dehydrogenase [ubiquinone] flavoprotein 1, mitochondrial$2364	0.260583	14.1673	4.55039	0.00382248	0.0303085	-1.88828	0.260583	0.0392196	oxPL_siNeg - etOH_siNeg	NDUFV1	cellular
BRCC3$Lys-63-specific deubiquitinase BRCC36$2244	BRCC3$Lys-63-specific deubiquitinase BRCC36$2244	-0.454852	10.7415	-4.54196	0.00385692	0.0305506	-1.89806	-0.454852	0.0335207	oxPL_siNeg - etOH_siNeg	BRCC3	cellular
TIMM13$Mitochondrial import inner membrane translocase subunit Tim13$7819	TIMM13$Mitochondrial import inner membrane translocase subunit Tim13$7819	0.315048	14.4145	4.54025	0.00386397	0.0305624	-1.90005	0.315048	0.0398153	oxPL_siNeg - etOH_siNeg	TIMM13	cellular
CASP7$Caspase-7$2578	CASP7$Caspase-7$2578	-0.503191	12.0917	-4.5397	0.00386623	0.0305624	-1.90069	-0.503191	0.025026	oxPL_siNeg - etOH_siNeg	CASP7	cellular
DHFR$Dihydrofolate reductase$1150	DHFR$Dihydrofolate reductase$1150	0.714461	9.56881	4.5367	0.00387859	0.0305901	-1.90416	0.714461	0.0250481	oxPL_siNeg - etOH_siNeg	DHFR	cellular
THADA$tRNA (32-2'-O)-methyltransferase regulator THADA$4323	THADA$tRNA (32-2'-O)-methyltransferase regulator THADA$4323	-0.311326	10.5635	-4.5363	0.00388025	0.0305901	-1.90463	-0.311326	0.0250481	oxPL_siNeg - etOH_siNeg	THADA	cellular
DHRS4$Dehydrogenase/reductase SDR family member 4$6155	DHRS4$Dehydrogenase/reductase SDR family member 4$6155	0.262543	13.8555	4.53601	0.00388147	0.0305901	-1.90497	0.262543	0.0321154	oxPL_siNeg - etOH_siNeg	DHRS4	cellular
GLCCI1$Glucocorticoid-induced transcript 1 protein$4594	GLCCI1$Glucocorticoid-induced transcript 1 protein$4594	0.347456	10.2309	4.53022	0.00390547	0.0307482	-1.91169	0.347456	0.025026	oxPL_siNeg - etOH_siNeg	GLCCI1	cellular
AURKAIP1$Small ribosomal subunit protein mS38$7002	AURKAIP1$Small ribosomal subunit protein mS38$7002	1.15196	12.525	4.52702	0.00391885	0.0308225	-1.91541	1.15196	0.0338269	oxPL_siNeg - etOH_siNeg	AURKAIP1	cellular
PTGIS$Prostacyclin synthase$3720	PTGIS$Prostacyclin synthase$3720	-0.34553	15.2089	-4.52048	0.00394627	0.0309938	-1.92301	-0.34553	0.0221922	oxPL_siNeg - etOH_siNeg	PTGIS	cellular
SEMA3A$Semaphorin-3A$3448	SEMA3A$Semaphorin-3A$3448	0.50275	10.3365	4.51994	0.00394856	0.0309938	-1.92364	0.50275	0.0336512	oxPL_siNeg - etOH_siNeg	SEMA3A	cellular
XPNPEP3$Xaa-Pro aminopeptidase 3$6807	XPNPEP3$Xaa-Pro aminopeptidase 3$6807	0.567022	11.4554	4.51878	0.00395347	0.0310013	-1.925	0.567022	0.0336552	oxPL_siNeg - etOH_siNeg	XPNPEP3	cellular
ZDHHC5$Palmitoyltransferase ZDHHC5$6344	ZDHHC5$Palmitoyltransferase ZDHHC5$6344	-0.25732	11.9337	-4.51256	0.00397981	0.0311765	-1.93223	-0.25732	0.0341812	oxPL_siNeg - etOH_siNeg	ZDHHC5	cellular
NDUFS1$NADH-ubiquinone oxidoreductase 75 kDa subunit, mitochondrial$1902	NDUFS1$NADH-ubiquinone oxidoreductase 75 kDa subunit, mitochondrial$1902	0.276636	14.4827	4.50731	0.00400223	0.0313208	-1.93835	0.276636	0.0348114	oxPL_siNeg - etOH_siNeg	NDUFS1	cellular
VCAN$Versican core protein$1538	VCAN$Versican core protein$1538	0.308984	15.4439	4.50449	0.00401431	0.0313838	-1.94164	0.308984	0.0252943	oxPL_siNeg - etOH_siNeg	VCAN	cellular
UNC5D$Netrin receptor UNC5D$4305	UNC5D$Netrin receptor UNC5D$4305	0.640181	8.52592	4.50228	0.00402383	0.0314269	-1.94422	0.640181	0.0340323	oxPL_siNeg - etOH_siNeg	UNC5D	cellular
CNPY4$Protein canopy homolog 4$4812	CNPY4$Protein canopy homolog 4$4812	-0.283448	13.5642	-4.50042	0.00403183	0.0314539	-1.94638	-0.283448	0.0340035	oxPL_siNeg - etOH_siNeg	CNPY4	cellular
LETM1$Mitochondrial proton/calcium exchanger protein$1016	LETM1$Mitochondrial proton/calcium exchanger protein$1016	0.275336	14.1414	4.49961	0.00403533	0.0314539	-1.94733	0.275336	0.0409146	oxPL_siNeg - etOH_siNeg	LETM1	cellular
TXN$Thioredoxin$1458	TXN$Thioredoxin$1458	0.320699	17.5088	4.49699	0.00404669	0.031511	-1.95039	0.320699	0.0402344	oxPL_siNeg - etOH_siNeg	TXN	cellular
MVK$Mevalonate kinase$3009	MVK$Mevalonate kinase$3009	0.428919	12.3819	4.49409	0.00405925	0.0315774	-1.95377	0.428919	0.0355055	oxPL_siNeg - etOH_siNeg	MVK	cellular
FBXO30$F-box only protein 30$5114	FBXO30$F-box only protein 30$5114	-0.30882	11.8084	-4.49263	0.00406565	0.0315956	-1.95548	-0.30882	0.0346298	oxPL_siNeg - etOH_siNeg	FBXO30	cellular
GBP1$Guanylate-binding protein 1$2007	GBP1$Guanylate-binding protein 1$2007	-0.373116	12.0046	-4.48981	0.00407796	0.0316598	-1.95878	-0.373116	0.0344383	oxPL_siNeg - etOH_siNeg	GBP1	cellular
RABGEF1$Rab5 GDP/GTP exchange factor$7379	RABGEF1$Rab5 GDP/GTP exchange factor$7379	-0.35245	11.4689	-4.48768	0.00408725	0.0317005	-1.96126	-0.35245	0.0255651	oxPL_siNeg - etOH_siNeg	RABGEF1	cellular
TIMM17B$Mitochondrial import inner membrane translocase subunit Tim17-B$737	TIMM17B$Mitochondrial import inner membrane translocase subunit Tim17-B$737	0.450856	10.8681	4.48642	0.00409277	0.031703	-1.96273	0.450856	0.0340558	oxPL_siNeg - etOH_siNeg	TIMM17B	cellular
SBDS$Ribosome maturation protein SBDS$7694	SBDS$Ribosome maturation protein SBDS$7694	-0.316446	14.0829	-4.48576	0.00409568	0.031703	-1.9635	-0.316446	0.0224531	oxPL_siNeg - etOH_siNeg	SBDS	cellular
EPRS1$Bifunctional glutamate/proline--tRNA ligase$1340	EPRS1$Bifunctional glutamate/proline--tRNA ligase$1340	-0.285565	15.4079	-4.4847	0.00410035	0.0317077	-1.96474	-0.285565	0.0328294	oxPL_siNeg - etOH_siNeg	EPRS1	cellular
EIF4A2$Eukaryotic initiation factor 4A-II$3414	EIF4A2$Eukaryotic initiation factor 4A-II$3414	-0.388581	13.9737	-4.4796	0.00412286	0.031841	-1.97071	-0.388581	0.0224863	oxPL_siNeg - etOH_siNeg	EIF4A2	cellular
AGL$Glycogen debranching enzyme$2064	AGL$Glycogen debranching enzyme$2064	-0.578454	11.9969	-4.47895	0.00412573	0.031841	-1.97146	-0.578454	0.0256825	oxPL_siNeg - etOH_siNeg	AGL	cellular
CAT$Catalase$1227	CAT$Catalase$1227	0.273595	14.7781	4.47385	0.00414842	0.0319845	-1.97744	0.273595	0.0348114	oxPL_siNeg - etOH_siNeg	CAT	cellular
RAB32$Ras-related protein Rab-32$3337	RAB32$Ras-related protein Rab-32$3337	0.305069	13.8451	4.47274	0.00415333	0.0319909	-1.97873	0.305069	0.0252943	oxPL_siNeg - etOH_siNeg	RAB32	cellular
ADGRL2$Adhesion G protein-coupled receptor L2$1069	ADGRL2$Adhesion G protein-coupled receptor L2$1069	0.340473	13.8283	4.47127	0.00415991	0.0319946	-1.98045	0.340473	0.0257961	oxPL_siNeg - etOH_siNeg	ADGRL2	cellular
METAP1$Methionine aminopeptidase 1$2506	METAP1$Methionine aminopeptidase 1$2506	-0.526836	12.2377	-4.4706	0.0041629	0.0319946	-1.98124	-0.526836	0.0364092	oxPL_siNeg - etOH_siNeg	METAP1	cellular
SH3GLB1$Endophilin-B1$7683	SH3GLB1$Endophilin-B1$7683	0.369409	14.4411	4.46989	0.00416609	0.0319946	-1.98207	0.369409	0.0351369	oxPL_siNeg - etOH_siNeg	SH3GLB1	cellular
BSDC1$BSD domain-containing protein 1$6984	BSDC1$BSD domain-containing protein 1$6984	0.39248	10.99	4.46743	0.00417711	0.0320478	-1.98495	0.39248	0.0356879	oxPL_siNeg - etOH_siNeg	BSDC1	cellular
PSME1$Proteasome activator complex subunit 1$3053	PSME1$Proteasome activator complex subunit 1$3053	-0.419747	16.0171	-4.46607	0.00418322	0.032052	-1.98654	-0.419747	0.0364979	oxPL_siNeg - etOH_siNeg	PSME1	cellular
TRADD$Tumor necrosis factor receptor type 1-associated DEATH domain protein$3633	TRADD$Tumor necrosis factor receptor type 1-associated DEATH domain protein$3633	0.387003	12.7976	4.46549	0.00418586	0.032052	-1.98723	0.387003	0.0364979	oxPL_siNeg - etOH_siNeg	TRADD	cellular
SORBS2$Isoform of O94875, Isoform 2 of Sorbin and SH3 domain-containing protein 2$961	SORBS2$Isoform of O94875, Isoform 2 of Sorbin and SH3 domain-containing protein 2$961	-0.530811	10.4064	-4.45783	0.00422048	0.0322854	-1.9962	-0.530811	0.0346552	oxPL_siNeg - etOH_siNeg	SORBS2	cellular
MDH1$Malate dehydrogenase, cytoplasmic$2151	MDH1$Malate dehydrogenase, cytoplasmic$2151	-0.399001	16.1621	-4.45417	0.00423715	0.032363	-2.00049	-0.399001	0.0258549	oxPL_siNeg - etOH_siNeg	MDH1	cellular
P4HA1$Isoform of P13674, Isoform 3 of Prolyl 4-hydroxylase subunit alpha-1$1546	P4HA1$Isoform of P13674, Isoform 3 of Prolyl 4-hydroxylase subunit alpha-1$1546	-0.400113	14.0997	-4.45379	0.00423889	0.032363	-2.00094	-0.400113	0.0258549	oxPL_siNeg - etOH_siNeg	P4HA1	cellular
ENO1$Alpha-enolase$1303	ENO1$Alpha-enolase$1303	-0.590839	18.2052	-4.45008	0.00425591	0.0324404	-2.00531	-0.590839	0.0352914	oxPL_siNeg - etOH_siNeg	ENO1	cellular
ABHD6$Monoacylglycerol lipase ABHD6$6185	ABHD6$Monoacylglycerol lipase ABHD6$6185	0.409303	10.0868	4.44895	0.00426106	0.0324404	-2.00662	0.409303	0.0355055	oxPL_siNeg - etOH_siNeg	ABHD6	cellular
RPL26L1$Ribosomal protein uL24-like$7535	RPL26L1$Ribosomal protein uL24-like$7535	-0.39267	10.9342	-4.44886	0.00426148	0.0324404	-2.00673	-0.39267	0.0355055	oxPL_siNeg - etOH_siNeg	RPL26L1	cellular
ARIH1$E3 ubiquitin-protein ligase ARIH1$7781	ARIH1$E3 ubiquitin-protein ligase ARIH1$7781	-0.466002	11.9777	-4.44757	0.00426741	0.0324539	-2.00825	-0.466002	0.0352459	oxPL_siNeg - etOH_siNeg	ARIH1	cellular
COL8A2$Collagen alpha-2(VIII) chain$1829	COL8A2$Collagen alpha-2(VIII) chain$1829	-1.17002	10.8782	-4.44532	0.00427779	0.0325012	-2.01089	-1.17002	0.0255651	oxPL_siNeg - etOH_siNeg	COL8A2	cellular
CA12$Carbonic anhydrase 12$583	CA12$Carbonic anhydrase 12$583	0.365169	13.5171	4.43642	0.00431909	0.0327831	-2.02136	0.365169	0.0364308	oxPL_siNeg - etOH_siNeg	CA12	cellular
MAGED1$Isoform of Q9Y5V3, Isoform 2 of Melanoma-associated antigen D1$7833	MAGED1$Isoform of Q9Y5V3, Isoform 2 of Melanoma-associated antigen D1$7833	0.483139	12.4788	4.43502	0.00432562	0.0328009	-2.023	0.483139	0.0351706	oxPL_siNeg - etOH_siNeg	MAGED1	cellular
BRAT1$BRCA1-associated ATM activator 1$4250	BRAT1$BRCA1-associated ATM activator 1$4250	0.323174	10.988	4.4305	0.00434681	0.0329296	-2.02832	0.323174	0.0357837	oxPL_siNeg - etOH_siNeg	BRAT1	cellular
GMDS$Isoform of O60547, Isoform 2 of GDP-mannose 4,6 dehydratase$704	GMDS$Isoform of O60547, Isoform 2 of GDP-mannose 4,6 dehydratase$704	-0.559213	12.5892	-4.42867	0.00435539	0.0329627	-2.03047	-0.559213	0.035362	oxPL_siNeg - etOH_siNeg	GMDS	cellular
WNT5A$Protein Wnt-5a$2161	WNT5A$Protein Wnt-5a$2161	0.312791	10.7026	4.4259	0.00436845	0.0330296	-2.03374	0.312791	0.0260512	oxPL_siNeg - etOH_siNeg	WNT5A	cellular
HDGFL2$Hepatoma-derived growth factor-related protein 2$4481	HDGFL2$Hepatoma-derived growth factor-related protein 2$4481	-0.273967	13.2367	-4.42195	0.00438717	0.033139	-2.03839	-0.273967	0.0367709	oxPL_siNeg - etOH_siNeg	HDGFL2	cellular
RECQL$ATP-dependent DNA helicase Q1$2234	RECQL$ATP-dependent DNA helicase Q1$2234	-0.325879	14.244	-4.41591	0.00441591	0.0332489	-2.0455	-0.325879	0.0359084	oxPL_siNeg - etOH_siNeg	RECQL	cellular
RUVBL1$RuvB-like 1$7596	RUVBL1$RuvB-like 1$7596	-0.291393	15.1877	-4.415	0.00442029	0.0332489	-2.04658	-0.291393	0.0258572	oxPL_siNeg - etOH_siNeg	RUVBL1	cellular
GSK3A$Glycogen synthase kinase-3 alpha$2365	GSK3A$Glycogen synthase kinase-3 alpha$2365	-0.375603	11.0846	-4.41476	0.00442144	0.0332489	-2.04687	-0.375603	0.036883	oxPL_siNeg - etOH_siNeg	GSK3A	cellular
LMO7$Isoform of Q8WWI1, LIM domain 7$191	LMO7$Isoform of Q8WWI1, LIM domain 7$191	-0.541544	12.6167	-4.41462	0.00442212	0.0332489	-2.04703	-0.541544	0.0364025	oxPL_siNeg - etOH_siNeg	LMO7	cellular
RO60$RNA-binding protein RO60$1449	RO60$RNA-binding protein RO60$1449	-0.418552	13.2662	-4.41444	0.00442298	0.0332489	-2.04725	-0.418552	0.0339905	oxPL_siNeg - etOH_siNeg	RO60	cellular
ICAM5$Intercellular adhesion molecule 5$7500	ICAM5$Intercellular adhesion molecule 5$7500	0.458547	10.2345	4.41295	0.00443012	0.0332706	-2.049	0.458547	0.0372595	oxPL_siNeg - etOH_siNeg	ICAM5	cellular
HACD4$Very-long-chain (3R)-3-hydroxyacyl-CoA dehydratase 4$4066	HACD4$Very-long-chain (3R)-3-hydroxyacyl-CoA dehydratase 4$4066	0.561236	10.1353	4.41005	0.00444406	0.0333433	-2.05242	0.561236	0.0340087	oxPL_siNeg - etOH_siNeg	HACD4	cellular
DNAJC7$DnaJ homolog subfamily C member 7$5979	DNAJC7$DnaJ homolog subfamily C member 7$5979	0.407879	13.1009	4.40825	0.00445272	0.0333555	-2.05455	0.407879	0.0259323	oxPL_siNeg - etOH_siNeg	DNAJC7	cellular
GAPDH$Isoform of P04406, Isoform 2 of Glyceraldehyde-3-phosphate dehydrogenase$1248	GAPDH$Isoform of P04406, Isoform 2 of Glyceraldehyde-3-phosphate dehydrogenase$1248	-0.560988	18.6991	-4.40742	0.00445674	0.0333555	-2.05553	-0.560988	0.0369503	oxPL_siNeg - etOH_siNeg	GAPDH	cellular
SUB1$Activated RNA polymerase II transcriptional coactivator p15$2528	SUB1$Activated RNA polymerase II transcriptional coactivator p15$2528	-0.603336	15.0598	-4.40706	0.00445849	0.0333555	-2.05596	-0.603336	0.0364979	oxPL_siNeg - etOH_siNeg	SUB1	cellular
ACTN4$Alpha-actinin-4$608	ACTN4$Alpha-actinin-4$608	-0.296179	17.0254	-4.40194	0.00448332	0.0334841	-2.062	-0.296179	0.0260496	oxPL_siNeg - etOH_siNeg	ACTN4	cellular
RRAD$GTP-binding protein RAD$2562	RRAD$GTP-binding protein RAD$2562	0.89747	9.38642	4.40069	0.00448941	0.0334841	-2.06348	0.89747	0.0375949	oxPL_siNeg - etOH_siNeg	RRAD	cellular
RUVBL2$RuvB-like 2$7587	RUVBL2$RuvB-like 2$7587	-0.331719	14.6795	-4.40007	0.00449244	0.0334841	-2.06422	-0.331719	0.0426804	oxPL_siNeg - etOH_siNeg	RUVBL2	cellular
BNIP3L$Isoform of O60238, Isoform 2 of BCL2/adenovirus E1B 19 kDa protein-interacting protein 3-like$654	BNIP3L$Isoform of O60238, Isoform 2 of BCL2/adenovirus E1B 19 kDa protein-interacting protein 3-like$654	0.319565	13.3001	4.39999	0.00449281	0.0334841	-2.06431	0.319565	0.0370987	oxPL_siNeg - etOH_siNeg	BNIP3L	cellular
UBE2G2$Ubiquitin-conjugating enzyme E2 G2$2659	UBE2G2$Ubiquitin-conjugating enzyme E2 G2$2659	0.450832	12.7107	4.39455	0.00451944	0.0336505	-2.07074	0.450832	0.0367932	oxPL_siNeg - etOH_siNeg	UBE2G2	cellular
NDC80$Kinetochore protein NDC80 homolog$387	NDC80$Kinetochore protein NDC80 homolog$387	0.805359	12.1669	4.39304	0.00452685	0.0336736	-2.07253	0.805359	0.0361699	oxPL_siNeg - etOH_siNeg	NDC80	cellular
TRIO$Triple functional domain protein$918	TRIO$Triple functional domain protein$918	0.254993	11.9959	4.39135	0.00453516	0.0336865	-2.07452	0.254993	0.0260512	oxPL_siNeg - etOH_siNeg	TRIO	cellular
RABEPK$Rab9 effector protein with kelch motifs$4505	RABEPK$Rab9 effector protein with kelch motifs$4505	-0.436989	10.4776	-4.39094	0.0045372	0.0336865	-2.07501	-0.436989	0.0260512	oxPL_siNeg - etOH_siNeg	RABEPK	cellular
OSBPL3$Oxysterol-binding protein-related protein 3$6536	OSBPL3$Oxysterol-binding protein-related protein 3$6536	-0.316659	11.611	-4.3874	0.00455466	0.0337617	-2.0792	-0.316659	0.0344492	oxPL_siNeg - etOH_siNeg	OSBPL3	cellular
XRCC5$X-ray repair cross-complementing protein 5$1528	XRCC5$X-ray repair cross-complementing protein 5$1528	-0.246896	16.4461	-4.38712	0.00455605	0.0337617	-2.07953	-0.246896	0.0366451	oxPL_siNeg - etOH_siNeg	XRCC5	cellular
PXK$Isoform of Q7Z7A4, Isoform 4 of PX domain-containing protein kinase-like protein$4513	PXK$Isoform of Q7Z7A4, Isoform 4 of PX domain-containing protein kinase-like protein$4513	-0.616609	10.795	-4.38626	0.00456029	0.0337617	-2.08054	-0.616609	0.0367932	oxPL_siNeg - etOH_siNeg	PXK	cellular
MPG$DNA-3-methyladenine glycosylase$1923	MPG$DNA-3-methyladenine glycosylase$1923	-0.423442	12.5649	-4.38249	0.00457907	0.0338687	-2.08502	-0.423442	0.0373233	oxPL_siNeg - etOH_siNeg	MPG	cellular
ADH5$Alcohol dehydrogenase class-3$1498	ADH5$Alcohol dehydrogenase class-3$1498	-0.504065	15.4551	-4.37495	0.00461677	0.0341152	-2.09394	-0.504065	0.0441741	oxPL_siNeg - etOH_siNeg	ADH5	cellular
TPI1$Triosephosphate isomerase$2652	TPI1$Triosephosphate isomerase$2652	-0.568092	16.996	-4.37383	0.00462241	0.0341246	-2.09527	-0.568092	0.043509	oxPL_siNeg - etOH_siNeg	TPI1	cellular
MKNK1$MAP kinase-interacting serine/threonine-protein kinase 1$6162	MKNK1$MAP kinase-interacting serine/threonine-protein kinase 1$6162	0.464231	8.61862	4.36864	0.00464863	0.0342859	-2.10143	0.464231	0.0382852	oxPL_siNeg - etOH_siNeg	MKNK1	cellular
NELFCD$Negative elongation factor C/D$4740	NELFCD$Negative elongation factor C/D$4740	-0.376025	11.5942	-4.36661	0.00465894	0.0343295	-2.10385	-0.376025	0.0372674	oxPL_siNeg - etOH_siNeg	NELFCD	cellular
VPS36$Vacuolar protein-sorting-associated protein 36$4590	VPS36$Vacuolar protein-sorting-associated protein 36$4590	-0.334901	11.3948	-4.36401	0.00467213	0.0343806	-2.10692	-0.334901	0.0372674	oxPL_siNeg - etOH_siNeg	VPS36	cellular
ALDH3B1$Aldehyde dehydrogenase family 3 member B1$2217	ALDH3B1$Aldehyde dehydrogenase family 3 member B1$2217	0.358927	10.9167	4.36342	0.00467513	0.0343806	-2.10762	0.358927	0.0370158	oxPL_siNeg - etOH_siNeg	ALDH3B1	cellular
PDXP$Chronophin$5684	PDXP$Chronophin$5684	-0.660039	11.8557	-4.3616	0.00468443	0.0343806	-2.10979	-0.660039	0.0445178	oxPL_siNeg - etOH_siNeg	PDXP	cellular
KIAA1671$Uncharacterized protein KIAA1671$6284	KIAA1671$Uncharacterized protein KIAA1671$6284	0.450742	11.4966	4.36134	0.00468578	0.0343806	-2.1101	0.450742	0.0438427	oxPL_siNeg - etOH_siNeg	KIAA1671	cellular
DAG1$Dystroglycan 1$3383	DAG1$Dystroglycan 1$3383	0.313321	13.5894	4.36093	0.00468786	0.0343806	-2.11058	0.313321	0.0368155	oxPL_siNeg - etOH_siNeg	DAG1	cellular
API5$Isoform of Q9BZZ5, Isoform 2 of Apoptosis inhibitor 5$6333	API5$Isoform of Q9BZZ5, Isoform 2 of Apoptosis inhibitor 5$6333	-0.325786	13.9436	-4.3595	0.00469518	0.034402	-2.11228	-0.325786	0.0265684	oxPL_siNeg - etOH_siNeg	API5	cellular
MRPL4$Large ribosomal subunit protein uL4m$6291	MRPL4$Large ribosomal subunit protein uL4m$6291	0.283005	12.5108	4.35841	0.00470075	0.0344106	-2.11358	0.283005	0.0235664	oxPL_siNeg - etOH_siNeg	MRPL4	cellular
DNPEP$Aspartyl aminopeptidase$7462	DNPEP$Aspartyl aminopeptidase$7462	-0.478816	13.3385	-4.35699	0.00470808	0.0344319	-2.11527	-0.478816	0.0373233	oxPL_siNeg - etOH_siNeg	DNPEP	cellular
FLRT2$Leucine-rich repeat transmembrane protein FLRT2$520	FLRT2$Leucine-rich repeat transmembrane protein FLRT2$520	-0.741015	10.7643	-4.35383	0.00472432	0.0345184	-2.11902	-0.741015	0.0385992	oxPL_siNeg - etOH_siNeg	FLRT2	cellular
CASK$Peripheral plasma membrane protein CASK$412	CASK$Peripheral plasma membrane protein CASK$412	-0.326395	12.1353	-4.35176	0.00473503	0.0345614	-2.12149	-0.326395	0.0351697	oxPL_siNeg - etOH_siNeg	CASK	cellular
HMGN1$Non-histone chromosomal protein HMG-14$1268	HMGN1$Non-histone chromosomal protein HMG-14$1268	-0.490635	14.0819	-4.35098	0.00473904	0.0345614	-2.12241	-0.490635	0.0372595	oxPL_siNeg - etOH_siNeg	HMGN1	cellular
COG3$Conserved oligomeric Golgi complex subunit 3$5745	COG3$Conserved oligomeric Golgi complex subunit 3$5745	-0.287965	11.2929	-4.34919	0.00474833	0.0345769	-2.12454	-0.287965	0.0380934	oxPL_siNeg - etOH_siNeg	COG3	cellular
VHL$von Hippel-Lindau disease tumor suppressor$2141	VHL$von Hippel-Lindau disease tumor suppressor$2141	-0.649592	10.2629	-4.34812	0.00475389	0.0345769	-2.12581	-0.649592	0.0273626	oxPL_siNeg - etOH_siNeg	VHL	cellular
BMI1$Polycomb complex protein BMI-1$2042	BMI1$Polycomb complex protein BMI-1$2042	-0.749818	9.73951	-4.34735	0.00475788	0.0345769	-2.12673	-0.749818	0.0271942	oxPL_siNeg - etOH_siNeg	BMI1	cellular
TUBGCP5$Gamma-tubulin complex component 5$5892	TUBGCP5$Gamma-tubulin complex component 5$5892	0.635471	8.89824	4.34717	0.00475886	0.0345769	-2.12695	0.635471	0.0267197	oxPL_siNeg - etOH_siNeg	TUBGCP5	cellular
NDUFS4$NADH dehydrogenase [ubiquinone] iron-sulfur protein 4, mitochondrial$529	NDUFS4$NADH dehydrogenase [ubiquinone] iron-sulfur protein 4, mitochondrial$529	0.463443	13.9001	4.34348	0.00477808	0.0346843	-2.13134	0.463443	0.0375949	oxPL_siNeg - etOH_siNeg	NDUFS4	cellular
PSME3$Proteasome activator complex subunit 3$2696	PSME3$Proteasome activator complex subunit 3$2696	-0.28734	13.6517	-4.34067	0.00479279	0.0347338	-2.13469	-0.28734	0.0382634	oxPL_siNeg - etOH_siNeg	PSME3	cellular
PARP1$Poly [ADP-ribose] polymerase 1$1417	PARP1$Poly [ADP-ribose] polymerase 1$1417	-0.294167	13.3084	-4.33987	0.00479698	0.0347338	-2.13564	-0.294167	0.0385992	oxPL_siNeg - etOH_siNeg	PARP1	cellular
LIN7C$Protein lin-7 homolog C$6915	LIN7C$Protein lin-7 homolog C$6915	-0.453034	11.9187	-4.33963	0.00479823	0.0347338	-2.13592	-0.453034	0.0373233	oxPL_siNeg - etOH_siNeg	LIN7C	cellular
ZNF281$Zinc finger protein 281$7664	ZNF281$Zinc finger protein 281$7664	0.507242	11.044	4.33554	0.00481979	0.0348576	-2.1408	0.507242	0.0269333	oxPL_siNeg - etOH_siNeg	ZNF281	cellular
NARS1$Isoform of O43776, Asparaginyl-tRNA synthetase 1$232	NARS1$Isoform of O43776, Asparaginyl-tRNA synthetase 1$232	-0.775429	12.3519	-4.3321	0.00483794	0.0349566	-2.1449	-0.775429	0.0372674	oxPL_siNeg - etOH_siNeg	NARS1	cellular
TRIM32$E3 ubiquitin-protein ligase TRIM32$3195	TRIM32$E3 ubiquitin-protein ligase TRIM32$3195	0.669526	11.6524	4.32997	0.00484924	0.0350059	-2.14743	0.669526	0.0384778	oxPL_siNeg - etOH_siNeg	TRIM32	cellular
MEAK7$MTOR-associated protein MEAK7$4231	MEAK7$MTOR-associated protein MEAK7$4231	-0.392944	11.7607	-4.32896	0.00485461	0.0350123	-2.14864	-0.392944	0.0379328	oxPL_siNeg - etOH_siNeg	MEAK7	cellular
PPP2R1A$Serine/threonine-protein phosphatase 2A 65 kDa regulatory subunit A alpha isoform$1952	PPP2R1A$Serine/threonine-protein phosphatase 2A 65 kDa regulatory subunit A alpha isoform$1952	-0.30723	15.6433	-4.327	0.00486506	0.0350438	-2.15098	-0.30723	0.0277307	oxPL_siNeg - etOH_siNeg	PPP2R1A	cellular
CUL4B$Cullin-4B$3331	CUL4B$Cullin-4B$3331	-0.308705	13.369	-4.32614	0.00486963	0.0350438	-2.152	-0.308705	0.0240164	oxPL_siNeg - etOH_siNeg	CUL4B	cellular
ITIH2$Inter-alpha-trypsin inhibitor heavy chain H2$1705	ITIH2$Inter-alpha-trypsin inhibitor heavy chain H2$1705	0.552051	9.83724	4.32562	0.00487242	0.0350438	-2.15263	0.552051	0.0391295	oxPL_siNeg - etOH_siNeg	ITIH2	cellular
JAM2$Junctional adhesion molecule B$2628	JAM2$Junctional adhesion molecule B$2628	-0.839388	9.50327	-4.32325	0.00488508	0.0351025	-2.15545	-0.839388	0.0276173	oxPL_siNeg - etOH_siNeg	JAM2	cellular
GMPR2$GMP reductase 2$7221	GMPR2$GMP reductase 2$7221	-0.414248	11.6803	-4.32074	0.00489857	0.0351396	-2.15845	-0.414248	0.037729	oxPL_siNeg - etOH_siNeg	GMPR2	cellular
NAGK$N-acetyl-D-glucosamine kinase$7381	NAGK$N-acetyl-D-glucosamine kinase$7381	-0.393067	14.8551	-4.32062	0.00489923	0.0351396	-2.1586	-0.393067	0.0385992	oxPL_siNeg - etOH_siNeg	NAGK	cellular
GPT2$Alanine aminotransferase 2$5162	GPT2$Alanine aminotransferase 2$5162	-0.338909	10.5028	-4.31903	0.00490779	0.0351687	-2.1605	-0.338909	0.0271938	oxPL_siNeg - etOH_siNeg	GPT2	cellular
ITSN1$Intersectin-1$3669	ITSN1$Intersectin-1$3669	-0.25133	12.4664	-4.31467	0.00493129	0.0352635	-2.1657	-0.25133	0.0378575	oxPL_siNeg - etOH_siNeg	ITSN1	cellular
PAFAH1B1$Platelet-activating factor acetylhydrolase IB subunit beta$2207	PAFAH1B1$Platelet-activating factor acetylhydrolase IB subunit beta$2207	-0.287926	15.295	-4.31436	0.00493299	0.0352635	-2.16607	-0.287926	0.038284	oxPL_siNeg - etOH_siNeg	PAFAH1B1	cellular
EAF1$ELL-associated factor 1$5749	EAF1$ELL-associated factor 1$5749	-1.21072	8.84165	-4.31407	0.00493454	0.0352635	-2.16642	-1.21072	0.0375949	oxPL_siNeg - etOH_siNeg	EAF1	cellular
PDHB$Pyruvate dehydrogenase E1 component subunit beta, mitochondrial$1480	PDHB$Pyruvate dehydrogenase E1 component subunit beta, mitochondrial$1480	0.241776	14.6821	4.30908	0.00496168	0.0354155	-2.17239	0.241776	0.0388506	oxPL_siNeg - etOH_siNeg	PDHB	cellular
DECR1$2,4-dienoyl-CoA reductase [(3E)-enoyl-CoA-producing], mitochondrial$3725	DECR1$2,4-dienoyl-CoA reductase [(3E)-enoyl-CoA-producing], mitochondrial$3725	0.344754	15.3659	4.30849	0.00496487	0.0354155	-2.17309	0.344754	0.0377201	oxPL_siNeg - etOH_siNeg	DECR1	cellular
CLDN11$Claudin-11$846	CLDN11$Claudin-11$846	-0.953901	9.18186	-4.30578	0.00497969	0.035445	-2.17633	-0.953901	0.0362264	oxPL_siNeg - etOH_siNeg	CLDN11	cellular
IDH3A$Isocitrate dehydrogenase [NAD] subunit alpha, mitochondrial$2378	IDH3A$Isocitrate dehydrogenase [NAD] subunit alpha, mitochondrial$2378	0.364262	14.1156	4.30569	0.00498017	0.035445	-2.17644	0.364262	0.027925	oxPL_siNeg - etOH_siNeg	IDH3A	cellular
USP9Y$Isoform of O00507, Isoform Short of Probable ubiquitin carboxyl-terminal hydrolase FAF-Y$308	USP9Y$Isoform of O00507, Isoform Short of Probable ubiquitin carboxyl-terminal hydrolase FAF-Y$308	0.572451	12.3532	4.30525	0.00498261	0.035445	-2.17697	0.572451	0.046315	oxPL_siNeg - etOH_siNeg	USP9Y	cellular
ARPP19$cAMP-regulated phosphoprotein 19$2607	ARPP19$cAMP-regulated phosphoprotein 19$2607	-0.559839	12.9167	-4.30429	0.00498783	0.0354499	-2.17811	-0.559839	0.0384778	oxPL_siNeg - etOH_siNeg	ARPP19	cellular
MYL12A;MYL12B$Myosin regulatory light chain 12B$415	MYL12A;MYL12B$Myosin regulatory light chain 12B$415	-0.325008	17.1407	-4.29819	0.00502141	0.0356561	-2.18541	-0.325008	0.0280799	oxPL_siNeg - etOH_siNeg	MYL12A;MYL12B	cellular
FMNL2$Isoform of Q96PY5, Isoform 2 of Formin-like protein 2$5853	FMNL2$Isoform of Q96PY5, Isoform 2 of Formin-like protein 2$5853	0.297105	12.6146	4.29665	0.00502991	0.0356612	-2.18725	0.297105	0.0394799	oxPL_siNeg - etOH_siNeg	FMNL2	cellular
TRMT5$tRNA (guanine(37)-N1)-methyltransferase$3792	TRMT5$tRNA (guanine(37)-N1)-methyltransferase$3792	-0.428945	11.3928	-4.29598	0.00503367	0.0356612	-2.18807	-0.428945	0.0381175	oxPL_siNeg - etOH_siNeg	TRMT5	cellular
MGAT4B$Alpha-1,3-mannosyl-glycoprotein 4-beta-N-acetylglucosaminyltransferase B$7574	MGAT4B$Alpha-1,3-mannosyl-glycoprotein 4-beta-N-acetylglucosaminyltransferase B$7574	0.498877	11.3011	4.29559	0.00503581	0.0356612	-2.18853	0.498877	0.0385992	oxPL_siNeg - etOH_siNeg	MGAT4B	cellular
ERAL1$GTPase Era, mitochondrial$865	ERAL1$GTPase Era, mitochondrial$865	0.507039	11.3415	4.29102	0.00506122	0.03574	-2.19401	0.507039	0.0385992	oxPL_siNeg - etOH_siNeg	ERAL1	cellular
VARS1$Valine--tRNA ligase$1866	VARS1$Valine--tRNA ligase$1866	-0.453746	14.3165	-4.29064	0.00506332	0.03574	-2.19446	-0.453746	0.0394789	oxPL_siNeg - etOH_siNeg	VARS1	cellular
ARHGAP17$Rho GTPase-activating protein 17$4122	ARHGAP17$Rho GTPase-activating protein 17$4122	-0.417272	13.1132	-4.28983	0.00506785	0.03574	-2.19543	-0.417272	0.0467566	oxPL_siNeg - etOH_siNeg	ARHGAP17	cellular
STARD3NL$STARD3 N-terminal-like protein$1097	STARD3NL$STARD3 N-terminal-like protein$1097	-0.331608	13.8459	-4.28973	0.00506839	0.03574	-2.19555	-0.331608	0.0394789	oxPL_siNeg - etOH_siNeg	STARD3NL	cellular
FAM20B$Glycosaminoglycan xylosylkinase$759	FAM20B$Glycosaminoglycan xylosylkinase$759	0.331351	12.3551	4.28948	0.00506979	0.03574	-2.19585	0.331351	0.0394789	oxPL_siNeg - etOH_siNeg	FAM20B	cellular
ABI3BP$Isoform of Q7Z7G0, ABI family member 3 binding protein$174	ABI3BP$Isoform of Q7Z7G0, ABI family member 3 binding protein$174	0.878711	9.7281	4.28817	0.00507714	0.0357595	-2.19743	0.878711	0.0381943	oxPL_siNeg - etOH_siNeg	ABI3BP	cellular
CISD2$CDGSH iron-sulfur domain-containing protein 2$4896	CISD2$CDGSH iron-sulfur domain-containing protein 2$4896	0.474854	13.1347	4.28556	0.00509175	0.0357882	-2.20055	0.474854	0.0392196	oxPL_siNeg - etOH_siNeg	CISD2	cellular
DDHD1$Phospholipase DDHD1$5042	DDHD1$Phospholipase DDHD1$5042	0.408185	9.73959	4.28483	0.00509585	0.0357882	-2.20143	0.408185	0.0280955	oxPL_siNeg - etOH_siNeg	DDHD1	cellular
RHEB$GTP-binding protein Rheb$3598	RHEB$GTP-binding protein Rheb$3598	0.27417	13.5934	4.28451	0.00509764	0.0357882	-2.20181	0.27417	0.0382634	oxPL_siNeg - etOH_siNeg	RHEB	cellular
CLGN$Calmegin$419	CLGN$Calmegin$419	0.274051	14.8852	4.28372	0.00510206	0.0357882	-2.20275	0.274051	0.0386959	oxPL_siNeg - etOH_siNeg	CLGN	cellular
PDPR$Pyruvate dehydrogenase phosphatase regulatory subunit, mitochondrial$5013	PDPR$Pyruvate dehydrogenase phosphatase regulatory subunit, mitochondrial$5013	0.283964	12.1948	4.28336	0.0051041	0.0357882	-2.20319	0.283964	0.0277298	oxPL_siNeg - etOH_siNeg	PDPR	cellular
CKAP2$Cytoskeleton-associated protein 2$5283	CKAP2$Cytoskeleton-associated protein 2$5283	1.3045	8.78987	4.28058	0.00511977	0.0358659	-2.20653	1.3045	0.0470269	oxPL_siNeg - etOH_siNeg	CKAP2	cellular
MEDAG$Mesenteric estrogen-dependent adipogenesis protein$4076	MEDAG$Mesenteric estrogen-dependent adipogenesis protein$4076	-0.427553	11.318	-4.27654	0.00514262	0.0359937	-2.21137	-0.427553	0.046315	oxPL_siNeg - etOH_siNeg	MEDAG	cellular
TNIK$TRAF2 and NCK-interacting protein kinase$7418	TNIK$TRAF2 and NCK-interacting protein kinase$7418	-0.648113	9.07238	-4.27244	0.00516597	0.0361248	-2.2163	-0.648113	0.0387354	oxPL_siNeg - etOH_siNeg	TNIK	cellular
KCNK2$Potassium channel subfamily K member 2$995	KCNK2$Potassium channel subfamily K member 2$995	0.554278	11.6942	4.269	0.00518562	0.0362298	-2.22044	0.554278	0.027925	oxPL_siNeg - etOH_siNeg	KCNK2	cellular
L3HYPDH$Trans-3-hydroxy-L-proline dehydratase$5624	L3HYPDH$Trans-3-hydroxy-L-proline dehydratase$5624	-0.50306	11.0117	-4.26813	0.00519061	0.0362323	-2.22148	-0.50306	0.038957	oxPL_siNeg - etOH_siNeg	L3HYPDH	cellular
ECE1$Endothelin-converting enzyme 1$2203	ECE1$Endothelin-converting enzyme 1$2203	0.351676	14.435	4.26634	0.00520086	0.0362449	-2.22363	0.351676	0.0394799	oxPL_siNeg - etOH_siNeg	ECE1	cellular
NRAS$GTPase NRas$1181	NRAS$GTPase NRas$1181	-0.38403	13.5777	-4.26618	0.00520182	0.0362449	-2.22383	-0.38403	0.027925	oxPL_siNeg - etOH_siNeg	NRAS	cellular
ZNF428$Zinc finger protein 428$5521	ZNF428$Zinc finger protein 428$5521	-0.603424	11.4877	-4.26539	0.00520633	0.0362449	-2.22477	-0.603424	0.027943	oxPL_siNeg - etOH_siNeg	ZNF428	cellular
ATP2B4$Plasma membrane calcium-transporting ATPase 4$1805	ATP2B4$Plasma membrane calcium-transporting ATPase 4$1805	-0.24899	15.5396	-4.26402	0.00521423	0.0362676	-2.22642	-0.24899	0.0281814	oxPL_siNeg - etOH_siNeg	ATP2B4	cellular
MRPL39$Large ribosomal subunit protein mL39$7076	MRPL39$Large ribosomal subunit protein mL39$7076	0.275356	12.9518	4.25994	0.00523779	0.0363992	-2.23133	0.275356	0.046866	oxPL_siNeg - etOH_siNeg	MRPL39	cellular
IREB2$Iron-responsive element-binding protein 2$2280	IREB2$Iron-responsive element-binding protein 2$2280	0.551894	10.1075	4.25699	0.00525495	0.0364216	-2.23489	0.551894	0.0280701	oxPL_siNeg - etOH_siNeg	IREB2	cellular
CHFR$E3 ubiquitin-protein ligase CHFR$5626	CHFR$E3 ubiquitin-protein ligase CHFR$5626	-0.972568	8.18819	-4.25679	0.00525609	0.0364216	-2.23512	-0.972568	0.0395763	oxPL_siNeg - etOH_siNeg	CHFR	cellular
FOSL1$Fos-related antigen 1$1599	FOSL1$Fos-related antigen 1$1599	-0.615437	10.8218	-4.25609	0.00526016	0.0364216	-2.23597	-0.615437	0.0283317	oxPL_siNeg - etOH_siNeg	FOSL1	cellular
GIGYF1$GRB10-interacting GYF protein 1$829	GIGYF1$GRB10-interacting GYF protein 1$829	0.382651	10.4602	4.25606	0.00526031	0.0364216	-2.236	0.382651	0.0283317	oxPL_siNeg - etOH_siNeg	GIGYF1	cellular
GGCT$Gamma-glutamylcyclotransferase$796	GGCT$Gamma-glutamylcyclotransferase$796	-0.315672	11.5622	-4.25538	0.00526431	0.0364216	-2.23682	-0.315672	0.0283317	oxPL_siNeg - etOH_siNeg	GGCT	cellular
NACA$Nascent polypeptide-associated complex subunit alpha, muscle-specific form$184	NACA$Nascent polypeptide-associated complex subunit alpha, muscle-specific form$184	-0.292929	14.8666	-4.25101	0.0052898	0.0365656	-2.24208	-0.292929	0.0283557	oxPL_siNeg - etOH_siNeg	NACA	cellular
YWHAE$14-3-3 protein epsilon$2739	YWHAE$14-3-3 protein epsilon$2739	-0.431852	17.7985	-4.24806	0.00530716	0.0366531	-2.24565	-0.431852	0.039155	oxPL_siNeg - etOH_siNeg	YWHAE	cellular
WDFY1$WD repeat and FYVE domain-containing protein 1$4709	WDFY1$WD repeat and FYVE domain-containing protein 1$4709	-0.412671	13.6283	-4.24683	0.00531439	0.0366707	-2.24713	-0.412671	0.028125	oxPL_siNeg - etOH_siNeg	WDFY1	cellular
SKIC3$Superkiller complex protein 3$4240	SKIC3$Superkiller complex protein 3$4240	-0.351007	13.2681	-4.2453	0.00532339	0.0367004	-2.24897	-0.351007	0.0373233	oxPL_siNeg - etOH_siNeg	SKIC3	cellular
TNS3$Tensin-3$4112	TNS3$Tensin-3$4112	-0.262223	13.2173	-4.24359	0.00533347	0.0367019	-2.25103	-0.262223	0.0252856	oxPL_siNeg - etOH_siNeg	TNS3	cellular
NRM$Nurim$4751	NRM$Nurim$4751	-0.24626	12.3987	-4.24227	0.00534126	0.0367019	-2.25262	-0.24626	0.0399764	oxPL_siNeg - etOH_siNeg	NRM	cellular
ALDH1L1$Cytosolic 10-formyltetrahydrofolate dehydrogenase$902	ALDH1L1$Cytosolic 10-formyltetrahydrofolate dehydrogenase$902	-0.997434	10.9187	-4.24184	0.00534383	0.0367019	-2.25314	-0.997434	0.0281578	oxPL_siNeg - etOH_siNeg	ALDH1L1	cellular
LTC4S$Leukotriene C4 synthase$3747	LTC4S$Leukotriene C4 synthase$3747	-0.688618	11.0496	-4.24131	0.00534696	0.0367019	-2.25377	-0.688618	0.0285069	oxPL_siNeg - etOH_siNeg	LTC4S	cellular
CLIC3$Chloride intracellular channel protein 3$1115	CLIC3$Chloride intracellular channel protein 3$1115	0.945468	10.1129	4.24122	0.00534751	0.0367019	-2.25389	0.945468	0.0283557	oxPL_siNeg - etOH_siNeg	CLIC3	cellular
NDUFS7$NADH dehydrogenase [ubiquinone] iron-sulfur protein 7, mitochondrial$797	NDUFS7$NADH dehydrogenase [ubiquinone] iron-sulfur protein 7, mitochondrial$797	0.276701	14.1588	4.23999	0.00535483	0.0367019	-2.25538	0.276701	0.039155	oxPL_siNeg - etOH_siNeg	NDUFS7	cellular
COL22A1$Collagen alpha-1(XXII) chain$5072	COL22A1$Collagen alpha-1(XXII) chain$5072	0.733763	9.74227	4.23971	0.00535647	0.0367019	-2.25571	0.733763	0.0394799	oxPL_siNeg - etOH_siNeg	COL22A1	cellular
GAA$Lysosomal alpha-glucosidase$1451	GAA$Lysosomal alpha-glucosidase$1451	-0.29296	15.081	-4.23861	0.00536299	0.0367093	-2.25703	-0.29296	0.0394789	oxPL_siNeg - etOH_siNeg	GAA	cellular
SUN1$Isoform of O94901, Isoform 8 of SUN domain-containing protein 1$968	SUN1$Isoform of O94901, Isoform 8 of SUN domain-containing protein 1$968	-0.267235	13.6174	-4.23795	0.00536693	0.0367093	-2.25783	-0.267235	0.0394799	oxPL_siNeg - etOH_siNeg	SUN1	cellular
IGFBP3$Insulin-like growth factor-binding protein 3$1664	IGFBP3$Insulin-like growth factor-binding protein 3$1664	-0.282113	13.112	-4.23697	0.00537279	0.0367172	-2.25902	-0.282113	0.0401129	oxPL_siNeg - etOH_siNeg	IGFBP3	cellular
CAST$Isoform of P20810, Isoform 6 of Calpastatin$1729	CAST$Isoform of P20810, Isoform 6 of Calpastatin$1729	-0.327132	15.5604	-4.23597	0.00537873	0.0367257	-2.26022	-0.327132	0.040129	oxPL_siNeg - etOH_siNeg	CAST	cellular
BSCL2$Seipin$5679	BSCL2$Seipin$5679	0.652418	10.0725	4.23434	0.00538849	0.0367602	-2.26219	0.652418	0.0281814	oxPL_siNeg - etOH_siNeg	BSCL2	cellular
MTCH1$Mitochondrial carrier homolog 1$7109	MTCH1$Mitochondrial carrier homolog 1$7109	0.400998	13.4302	4.23294	0.00539684	0.0367851	-2.26388	0.400998	0.0407704	oxPL_siNeg - etOH_siNeg	MTCH1	cellular
UFD1$Ubiquitin recognition factor in ER-associated degradation protein 1$5415	UFD1$Ubiquitin recognition factor in ER-associated degradation protein 1$5415	0.309161	13.7584	4.2309	0.00540906	0.0368362	-2.26634	0.309161	0.0285069	oxPL_siNeg - etOH_siNeg	UFD1	cellular
HTRA2$Serine protease HTRA2, mitochondrial$568	HTRA2$Serine protease HTRA2, mitochondrial$568	0.269043	13.117	4.22918	0.00541945	0.0368415	-2.26843	0.269043	0.0478625	oxPL_siNeg - etOH_siNeg	HTRA2	cellular
CERS1$Ceramide synthase 1$1877	CERS1$Ceramide synthase 1$1877	0.416041	9.7111	4.22832	0.00542462	0.0368415	-2.26946	0.416041	0.0397074	oxPL_siNeg - etOH_siNeg	CERS1	cellular
CYP24A1$1,25-dihydroxyvitamin D(3) 24-hydroxylase, mitochondrial$3079	CYP24A1$1,25-dihydroxyvitamin D(3) 24-hydroxylase, mitochondrial$3079	-0.499647	12.5711	-4.22828	0.00542485	0.0368415	-2.26951	-0.499647	0.0402745	oxPL_siNeg - etOH_siNeg	CYP24A1	cellular
GOLIM4$Golgi integral membrane protein 4$295	GOLIM4$Golgi integral membrane protein 4$295	0.426884	12.5327	4.22764	0.00542868	0.0368415	-2.27028	0.426884	0.0394799	oxPL_siNeg - etOH_siNeg	GOLIM4	cellular
ZMIZ2$Zinc finger MIZ domain-containing protein 2$5054	ZMIZ2$Zinc finger MIZ domain-containing protein 2$5054	0.341625	10.317	4.22636	0.00543645	0.0368622	-2.27183	0.341625	0.0281814	oxPL_siNeg - etOH_siNeg	ZMIZ2	cellular
ECI2$Enoyl-CoA delta isomerase 2$847	ECI2$Enoyl-CoA delta isomerase 2$847	0.312205	13.3481	4.22503	0.00544449	0.0368622	-2.27344	0.312205	0.0403637	oxPL_siNeg - etOH_siNeg	ECI2	cellular
KRT78$Keratin, type II cytoskeletal 78$4826	KRT78$Keratin, type II cytoskeletal 78$4826	0.74356	9.82386	4.2248	0.00544587	0.0368622	-2.27372	0.74356	0.0395703	oxPL_siNeg - etOH_siNeg	KRT78	cellular
GPD1L$Glycerol-3-phosphate dehydrogenase 1-like protein$4843	GPD1L$Glycerol-3-phosphate dehydrogenase 1-like protein$4843	-0.299681	11.9051	-4.22311	0.00545609	0.0368994	-2.27576	-0.299681	0.0410422	oxPL_siNeg - etOH_siNeg	GPD1L	cellular
DARS2$Aspartate--tRNA ligase, mitochondrial$4243	DARS2$Aspartate--tRNA ligase, mitochondrial$4243	0.281996	12.5431	4.22192	0.00546333	0.0369165	-2.2772	0.281996	0.0394789	oxPL_siNeg - etOH_siNeg	DARS2	cellular
SYT11$Synaptotagmin-11$6133	SYT11$Synaptotagmin-11$6133	0.417945	10.8401	4.22033	0.00547298	0.0369497	-2.27912	0.417945	0.0282659	oxPL_siNeg - etOH_siNeg	SYT11	cellular
COPS7A$COP9 signalosome complex subunit 7a$7275	COPS7A$COP9 signalosome complex subunit 7a$7275	-0.314351	13.5622	-4.21854	0.00548387	0.0369913	-2.28128	-0.314351	0.0282897	oxPL_siNeg - etOH_siNeg	COPS7A	cellular
MRPL34$Large ribosomal subunit protein bL34m$6044	MRPL34$Large ribosomal subunit protein bL34m$6044	0.413001	11.8435	4.21676	0.00549476	0.0370304	-2.28344	0.413001	0.0283317	oxPL_siNeg - etOH_siNeg	MRPL34	cellular
PAICS$Bifunctional phosphoribosylaminoimidazole carboxylase/phosphoribosylaminoimidazole succinocarboxamide synthetase$1765	PAICS$Bifunctional phosphoribosylaminoimidazole carboxylase/phosphoribosylaminoimidazole succinocarboxamide synthetase$1765	-0.304173	14.7863	-4.21592	0.0054999	0.0370304	-2.28446	-0.304173	0.0379328	oxPL_siNeg - etOH_siNeg	PAICS	cellular
BABAM2$BRISC and BRCA1-A complex member 2$7047	BABAM2$BRISC and BRCA1-A complex member 2$7047	-0.410198	12.1043	-4.21527	0.00550388	0.0370304	-2.28525	-0.410198	0.048098	oxPL_siNeg - etOH_siNeg	BABAM2	cellular
COX5A$Cytochrome c oxidase subunit 5A, mitochondrial$1724	COX5A$Cytochrome c oxidase subunit 5A, mitochondrial$1724	0.403976	15.9883	4.21417	0.0055106	0.0370437	-2.28657	0.403976	0.0283317	oxPL_siNeg - etOH_siNeg	COX5A	cellular
BCL2L1$Bcl-2-like protein 1$3070	BCL2L1$Bcl-2-like protein 1$3070	0.517162	12.4825	4.21131	0.00552816	0.0371298	-2.29003	0.517162	0.0394799	oxPL_siNeg - etOH_siNeg	BCL2L1	cellular
GFM1$Elongation factor G, mitochondrial$5883	GFM1$Elongation factor G, mitochondrial$5883	0.381035	13.6975	4.20334	0.00557747	0.0374052	-2.29969	0.381035	0.0484926	oxPL_siNeg - etOH_siNeg	GFM1	cellular
AAK1$Isoform of Q2M2I8, AP2 associated kinase 1$11	AAK1$Isoform of Q2M2I8, AP2 associated kinase 1$11	0.281096	13.3332	4.20212	0.00558503	0.0374052	-2.30117	0.281096	0.040309	oxPL_siNeg - etOH_siNeg	AAK1	cellular
SNX27$Sorting nexin-27$5786	SNX27$Sorting nexin-27$5786	-0.495273	11.8115	-4.20187	0.0055866	0.0374052	-2.30147	-0.495273	0.0410857	oxPL_siNeg - etOH_siNeg	SNX27	cellular
VPS35$Vacuolar protein sorting-associated protein 35$5870	VPS35$Vacuolar protein sorting-associated protein 35$5870	-0.419363	14.4143	-4.2016	0.0055883	0.0374052	-2.3018	-0.419363	0.0399993	oxPL_siNeg - etOH_siNeg	VPS35	cellular
PREP$Prolyl endopeptidase$2278	PREP$Prolyl endopeptidase$2278	-0.36825	13.2671	-4.19627	0.00562159	0.0375959	-2.30827	-0.36825	0.0285069	oxPL_siNeg - etOH_siNeg	PREP	cellular
DCK$Deoxycytidine kinase$1883	DCK$Deoxycytidine kinase$1883	0.263499	11.0573	4.1947	0.00563144	0.0376296	-2.31017	0.263499	0.0401129	oxPL_siNeg - etOH_siNeg	DCK	cellular
ATP5PD$ATP synthase subunit d, mitochondrial$915	ATP5PD$ATP synthase subunit d, mitochondrial$915	0.277544	16.2562	4.19097	0.00565491	0.0377279	-2.31469	0.277544	0.0419211	oxPL_siNeg - etOH_siNeg	ATP5PD	cellular
DCTD$Deoxycytidylate deaminase$2004	DCTD$Deoxycytidylate deaminase$2004	-0.344248	13.0631	-4.19082	0.00565587	0.0377279	-2.31488	-0.344248	0.0292514	oxPL_siNeg - etOH_siNeg	DCTD	cellular
KIAA1522$Isoform of Q9P206, Isoform 2 of Uncharacterized protein KIAA1522$7172	KIAA1522$Isoform of Q9P206, Isoform 2 of Uncharacterized protein KIAA1522$7172	0.60409	10.6932	4.18935	0.00566516	0.0377279	-2.31666	0.60409	0.0402745	oxPL_siNeg - etOH_siNeg	KIAA1522	cellular
MON1B$Vacuolar fusion protein MON1 homolog B$4398	MON1B$Vacuolar fusion protein MON1 homolog B$4398	-0.23128	11.042	-4.18916	0.00566637	0.0377279	-2.31689	-0.23128	0.0293849	oxPL_siNeg - etOH_siNeg	MON1B	cellular
PRKAR2A$cAMP-dependent protein kinase type II-alpha regulatory subunit$1555	PRKAR2A$cAMP-dependent protein kinase type II-alpha regulatory subunit$1555	-0.257936	14.0139	-4.18854	0.00567028	0.0377279	-2.31765	-0.257936	0.0419455	oxPL_siNeg - etOH_siNeg	PRKAR2A	cellular
SDCCAG8$Serologically defined colon cancer antigen 8$4535	SDCCAG8$Serologically defined colon cancer antigen 8$4535	-0.326483	10.751	-4.18565	0.00568864	0.0378179	-2.32116	-0.326483	0.0500711	oxPL_siNeg - etOH_siNeg	SDCCAG8	cellular
JPT1$Jupiter microtubule associated homolog 1$7411	JPT1$Jupiter microtubule associated homolog 1$7411	-0.459903	13.3009	-4.17955	0.00572752	0.0380323	-2.32857	-0.459903	0.02589	oxPL_siNeg - etOH_siNeg	JPT1	cellular
CPOX$Oxygen-dependent coproporphyrinogen-III oxidase, mitochondrial$2091	CPOX$Oxygen-dependent coproporphyrinogen-III oxidase, mitochondrial$2091	0.260513	14.1749	4.17907	0.00573063	0.0380323	-2.32916	0.260513	0.0410437	oxPL_siNeg - etOH_siNeg	CPOX	cellular
NDUFS6$NADH dehydrogenase [ubiquinone] iron-sulfur protein 6, mitochondrial$818	NDUFS6$NADH dehydrogenase [ubiquinone] iron-sulfur protein 6, mitochondrial$818	0.415052	14.1234	4.17802	0.00573732	0.0380444	-2.33043	0.415052	0.0293849	oxPL_siNeg - etOH_siNeg	NDUFS6	cellular
ACTMAP$Actin maturation protease$3902	ACTMAP$Actin maturation protease$3902	-0.719286	9.44971	-4.17412	0.00576239	0.0381783	-2.33517	-0.719286	0.0289914	oxPL_siNeg - etOH_siNeg	ACTMAP	cellular
POLR2M$DNA-directed RNA polymerase II subunit GRINL1A$1430	POLR2M$DNA-directed RNA polymerase II subunit GRINL1A$1430	-0.491419	10.5392	-4.17285	0.00577062	0.0382004	-2.33672	-0.491419	0.0494717	oxPL_siNeg - etOH_siNeg	POLR2M	cellular
DPYD$Dihydropyrimidine dehydrogenase [NADP(+)]$3157	DPYD$Dihydropyrimidine dehydrogenase [NADP(+)]$3157	-0.52889	11.8778	-4.16915	0.00579458	0.0383166	-2.34123	-0.52889	0.0413008	oxPL_siNeg - etOH_siNeg	DPYD	cellular
CISD1$CDGSH iron-sulfur domain-containing protein 1$7095	CISD1$CDGSH iron-sulfur domain-containing protein 1$7095	0.33323	12.61	4.16691	0.00580911	0.0383166	-2.34395	0.33323	0.0427981	oxPL_siNeg - etOH_siNeg	CISD1	cellular
SNX6$Sorting nexin-6$7521	SNX6$Sorting nexin-6$7521	-0.27936	13.6496	-4.16582	0.00581621	0.0383166	-2.34528	-0.27936	0.0291005	oxPL_siNeg - etOH_siNeg	SNX6	cellular
NOP56$Nucleolar protein 56$318	NOP56$Nucleolar protein 56$318	-0.237088	14.0579	-4.1658	0.00581635	0.0383166	-2.34531	-0.237088	0.038957	oxPL_siNeg - etOH_siNeg	NOP56	cellular
SYNRG$Synergin gamma$7512	SYNRG$Synergin gamma$7512	0.350631	10.9838	4.16579	0.00581642	0.0383166	-2.34532	0.350631	0.0291005	oxPL_siNeg - etOH_siNeg	SYNRG	cellular
MAPK9$Mitogen-activated protein kinase 9$2229	MAPK9$Mitogen-activated protein kinase 9$2229	-0.312788	12.1542	-4.16273	0.00583635	0.0383166	-2.34904	-0.312788	0.0260512	oxPL_siNeg - etOH_siNeg	MAPK9	cellular
FBL$rRNA 2'-O-methyltransferase fibrillarin$1761	FBL$rRNA 2'-O-methyltransferase fibrillarin$1761	-0.278559	14.9735	-4.16209	0.00584058	0.0383166	-2.34983	-0.278559	0.0260512	oxPL_siNeg - etOH_siNeg	FBL	cellular
ZHX1$Zinc fingers and homeoboxes protein 1$7443	ZHX1$Zinc fingers and homeoboxes protein 1$7443	0.425924	10.6192	4.16194	0.00584156	0.0383166	-2.35001	0.425924	0.0412998	oxPL_siNeg - etOH_siNeg	ZHX1	cellular
YARS2$Tyrosine--tRNA ligase, mitochondrial$7669	YARS2$Tyrosine--tRNA ligase, mitochondrial$7669	0.44969	12.5951	4.16082	0.00584889	0.0383166	-2.35137	0.44969	0.0291478	oxPL_siNeg - etOH_siNeg	YARS2	cellular
SCP2$Sterol carrier protein 2$1767	SCP2$Sterol carrier protein 2$1767	0.269662	15.7857	4.16049	0.00585102	0.0383166	-2.35177	0.269662	0.0260512	oxPL_siNeg - etOH_siNeg	SCP2	cellular
DNM2$Isoform of P50570, Isoform 3 of Dynamin-2$2392	DNM2$Isoform of P50570, Isoform 3 of Dynamin-2$2392	1.65265	11.6587	4.16048	0.00585109	0.0383166	-2.35178	1.65265	0.0291478	oxPL_siNeg - etOH_siNeg	DNM2	cellular
GFUS$GDP-L-fucose synthase$3335	GFUS$GDP-L-fucose synthase$3335	-0.539682	13.3709	-4.1604	0.00585165	0.0383166	-2.35189	-0.539682	0.0415431	oxPL_siNeg - etOH_siNeg	GFUS	cellular
NUTF2$Nuclear transport factor 2$2722	NUTF2$Nuclear transport factor 2$2722	-0.523869	15.1568	-4.15993	0.00585471	0.0383166	-2.35246	-0.523869	0.0415431	oxPL_siNeg - etOH_siNeg	NUTF2	cellular
TSC22D3$TSC22 domain family protein 3$5971	TSC22D3$TSC22 domain family protein 3$5971	-0.53561	10.5842	-4.15961	0.00585679	0.0383166	-2.35284	-0.53561	0.0415431	oxPL_siNeg - etOH_siNeg	TSC22D3	cellular
RAB1A$Ras-related protein Rab-1A$2772	RAB1A$Ras-related protein Rab-1A$2772	0.286853	16.7722	4.15734	0.00587175	0.0383824	-2.35562	0.286853	0.0408121	oxPL_siNeg - etOH_siNeg	RAB1A	cellular
TRIM25$E3 ubiquitin/ISG15 ligase TRIM25$3420	TRIM25$E3 ubiquitin/ISG15 ligase TRIM25$3420	-0.257524	14.418	-4.15644	0.00587763	0.0383888	-2.35671	-0.257524	0.042302	oxPL_siNeg - etOH_siNeg	TRIM25	cellular
INPP5B$Type II inositol 1,4,5-trisphosphate 5-phosphatase$2000	INPP5B$Type II inositol 1,4,5-trisphosphate 5-phosphatase$2000	-1.16073	9.07352	-4.15435	0.00589143	0.038441	-2.35925	-1.16073	0.0423438	oxPL_siNeg - etOH_siNeg	INPP5B	cellular
SLC25A4$ADP/ATP translocase 1$1511	SLC25A4$ADP/ATP translocase 1$1511	0.249157	14.2666	4.15374	0.00589546	0.038441	-2.36	0.249157	0.0410422	oxPL_siNeg - etOH_siNeg	SLC25A4	cellular
CDKN2A$Cyclin-dependent kinase inhibitor 2A$2198	CDKN2A$Cyclin-dependent kinase inhibitor 2A$2198	-0.492629	12.3321	-4.15172	0.00590884	0.0384961	-2.36246	-0.492629	0.0423605	oxPL_siNeg - etOH_siNeg	CDKN2A	cellular
SLC16A3$Monocarboxylate transporter 4$496	SLC16A3$Monocarboxylate transporter 4$496	-0.303859	13.3496	-4.14456	0.00595656	0.0387747	-2.37121	-0.303859	0.0419455	oxPL_siNeg - etOH_siNeg	SLC16A3	cellular
ITGB1$Integrin beta-1$1288	ITGB1$Integrin beta-1$1288	0.308509	18.0043	4.14145	0.00597738	0.0388778	-2.375	0.308509	0.0517066	oxPL_siNeg - etOH_siNeg	ITGB1	cellular
SEC61B$Protein transport protein Sec61 subunit beta$2654	SEC61B$Protein transport protein Sec61 subunit beta$2654	0.25101	14.9392	4.14069	0.00598248	0.0388787	-2.37593	0.25101	0.0416737	oxPL_siNeg - etOH_siNeg	SEC61B	cellular
SLBP$Histone RNA hairpin-binding protein$3439	SLBP$Histone RNA hairpin-binding protein$3439	0.902117	10.3021	4.1384	0.00599792	0.0389157	-2.37873	0.902117	0.0295197	oxPL_siNeg - etOH_siNeg	SLBP	cellular
SLC9B2$Sodium/hydrogen exchanger 9B2$4561	SLC9B2$Sodium/hydrogen exchanger 9B2$4561	-0.895974	8.54302	-4.13837	0.00599813	0.0389157	-2.37877	-0.895974	0.0416677	oxPL_siNeg - etOH_siNeg	SLC9B2	cellular
ADSL$Adenylosuccinate lyase$1965	ADSL$Adenylosuccinate lyase$1965	-0.477093	12.9203	-4.13631	0.006012	0.0389733	-2.38128	-0.477093	0.0508925	oxPL_siNeg - etOH_siNeg	ADSL	cellular
BCAM$Basal cell adhesion molecule$2401	BCAM$Basal cell adhesion molecule$2401	-0.393601	11.8784	-4.13395	0.00602797	0.0390444	-2.38417	-0.393601	0.0301029	oxPL_siNeg - etOH_siNeg	BCAM	cellular
CDK2$Cyclin-dependent kinase 2$1828	CDK2$Cyclin-dependent kinase 2$1828	0.675112	10.6446	4.12963	0.00605736	0.0392024	-2.38945	0.675112	0.0435901	oxPL_siNeg - etOH_siNeg	CDK2	cellular
C8orf82$UPF0598 protein C8orf82$4215	C8orf82$UPF0598 protein C8orf82$4215	0.279769	12.3487	4.12811	0.0060677	0.0392309	-2.39131	0.279769	0.029565	oxPL_siNeg - etOH_siNeg	C8orf82	cellular
NCAPD2$Condensin complex subunit 1$3524	NCAPD2$Condensin complex subunit 1$3524	0.484743	10.5326	4.12736	0.00607283	0.0392309	-2.39223	0.484743	0.0301029	oxPL_siNeg - etOH_siNeg	NCAPD2	cellular
PHKA2$Phosphorylase b kinase regulatory subunit alpha, liver isoform$2232	PHKA2$Phosphorylase b kinase regulatory subunit alpha, liver isoform$2232	-0.56367	9.82917	-4.12612	0.00608137	0.0392309	-2.39375	-0.56367	0.0295729	oxPL_siNeg - etOH_siNeg	PHKA2	cellular
MRPS22$Small ribosomal subunit protein mS22$2871	MRPS22$Small ribosomal subunit protein mS22$2871	0.262593	13.567	4.12558	0.00608502	0.0392309	-2.39441	0.262593	0.0440325	oxPL_siNeg - etOH_siNeg	MRPS22	cellular
APBB1$Amyloid beta precursor protein binding family B member 1$261	APBB1$Amyloid beta precursor protein binding family B member 1$261	0.404904	11.0453	4.12521	0.00608758	0.0392309	-2.39486	0.404904	0.0394799	oxPL_siNeg - etOH_siNeg	APBB1	cellular
CYC1$Cytochrome c1, heme protein, mitochondrial$1371	CYC1$Cytochrome c1, heme protein, mitochondrial$1371	0.252911	14.7115	4.12458	0.00609188	0.0392309	-2.39563	0.252911	0.030213	oxPL_siNeg - etOH_siNeg	CYC1	cellular
AHNAK$Neuroblast differentiation-associated protein AHNAK$3110	AHNAK$Neuroblast differentiation-associated protein AHNAK$3110	-0.259581	18.2922	-4.12251	0.00610611	0.0392902	-2.39817	-0.259581	0.0295794	oxPL_siNeg - etOH_siNeg	AHNAK	cellular
PTGFRN$Prostaglandin F2 receptor negative regulator$7188	PTGFRN$Prostaglandin F2 receptor negative regulator$7188	-0.453965	13.7163	-4.12061	0.00611918	0.0393419	-2.40049	-0.453965	0.0433302	oxPL_siNeg - etOH_siNeg	PTGFRN	cellular
MICOS13$MICOS complex subunit MIC13$4086	MICOS13$MICOS complex subunit MIC13$4086	0.801084	13.2558	4.1179	0.00613794	0.0394003	-2.40382	0.801084	0.0301757	oxPL_siNeg - etOH_siNeg	MICOS13	cellular
AIFM1$Apoptosis-inducing factor 1, mitochondrial$1114	AIFM1$Apoptosis-inducing factor 1, mitochondrial$1114	0.294765	14.1994	4.11784	0.00613834	0.0394003	-2.40389	0.294765	0.0419455	oxPL_siNeg - etOH_siNeg	AIFM1	cellular
CUL1$Cullin-1$3327	CUL1$Cullin-1$3327	-0.26464	12.8872	-4.11548	0.00615469	0.0394728	-2.40678	-0.26464	0.0297549	oxPL_siNeg - etOH_siNeg	CUL1	cellular
GART$Trifunctional purine biosynthetic protein adenosine-3$1763	GART$Trifunctional purine biosynthetic protein adenosine-3$1763	-0.386002	13.4447	-4.11144	0.00618275	0.0396203	-2.41173	-0.386002	0.0423605	oxPL_siNeg - etOH_siNeg	GART	cellular
AARS2$Alanine--tRNA ligase, mitochondrial$3940	AARS2$Alanine--tRNA ligase, mitochondrial$3940	0.265526	12.3459	4.11001	0.00619277	0.039652	-2.41349	0.265526	0.0268441	oxPL_siNeg - etOH_siNeg	AARS2	cellular
CKB$Creatine kinase B-type$1516	CKB$Creatine kinase B-type$1516	0.546843	13.7843	4.10888	0.00620065	0.0396699	-2.41487	0.546843	0.042629	oxPL_siNeg - etOH_siNeg	CKB	cellular
MLH1$DNA mismatch repair protein Mlh1$2146	MLH1$DNA mismatch repair protein Mlh1$2146	-0.384307	10.9259	-4.10558	0.00622379	0.0397765	-2.41892	-0.384307	0.0421702	oxPL_siNeg - etOH_siNeg	MLH1	cellular
HSPA12B$Heat shock 70 kDa protein 12B$5810	HSPA12B$Heat shock 70 kDa protein 12B$5810	0.567275	9.29141	4.10506	0.00622749	0.0397765	-2.41956	0.567275	0.0305322	oxPL_siNeg - etOH_siNeg	HSPA12B	cellular
PALM$Paralemmin-1$881	PALM$Paralemmin-1$881	-0.289858	11.82	-4.10077	0.00625769	0.0399368	-2.42482	-0.289858	0.0305653	oxPL_siNeg - etOH_siNeg	PALM	cellular
PCNX2$Pecanex-like protein 2$140	PCNX2$Pecanex-like protein 2$140	-0.86334	11.4401	-4.09948	0.00626682	0.0399625	-2.42641	-0.86334	0.0438701	oxPL_siNeg - etOH_siNeg	PCNX2	cellular
CTNNBL1$Beta-catenin-like protein 1$5309	CTNNBL1$Beta-catenin-like protein 1$5309	-0.264652	13.5556	-4.09874	0.00627206	0.0399633	-2.42732	-0.264652	0.0270867	oxPL_siNeg - etOH_siNeg	CTNNBL1	cellular
KLC4$Kinesin light chain 4$6883	KLC4$Kinesin light chain 4$6883	-0.265931	11.8376	-4.09786	0.00627831	0.0399705	-2.4284	-0.265931	0.0448104	oxPL_siNeg - etOH_siNeg	KLC4	cellular
PRSS3$Trypsin-3$2036	PRSS3$Trypsin-3$2036	0.802724	14.12	4.09537	0.00629602	0.0400507	-2.43146	0.802724	0.0301029	oxPL_siNeg - etOH_siNeg	PRSS3	cellular
TMCO1$Calcium load-activated calcium channel$7495	TMCO1$Calcium load-activated calcium channel$7495	0.286639	13.7315	4.0924	0.00631716	0.0401525	-2.4351	0.286639	0.0440586	oxPL_siNeg - etOH_siNeg	TMCO1	cellular
TPM4$Isoform of P67936, Isoform 2 of Tropomyosin alpha-4 chain$2825	TPM4$Isoform of P67936, Isoform 2 of Tropomyosin alpha-4 chain$2825	-0.433508	17.4479	-4.09085	0.00632831	0.0401907	-2.43702	-0.433508	0.0305653	oxPL_siNeg - etOH_siNeg	TPM4	cellular
THBS2$Thrombospondin-2$2057	THBS2$Thrombospondin-2$2057	-0.319319	12.3167	-4.0887	0.00634369	0.0402556	-2.43966	-0.319319	0.0429465	oxPL_siNeg - etOH_siNeg	THBS2	cellular
FUS$RNA-binding protein FUS$2073	FUS$RNA-binding protein FUS$2073	-0.522656	16.3787	-4.08685	0.00635699	0.0402934	-2.44194	-0.522656	0.0306624	oxPL_siNeg - etOH_siNeg	FUS	cellular
MGRN1$E3 ubiquitin-protein ligase MGRN1$666	MGRN1$E3 ubiquitin-protein ligase MGRN1$666	0.348532	11.8847	4.08641	0.00636017	0.0402934	-2.44248	0.348532	0.0271942	oxPL_siNeg - etOH_siNeg	MGRN1	cellular
TMEM230$Transmembrane protein 230$5494	TMEM230$Transmembrane protein 230$5494	-0.450004	12.1928	-4.08572	0.00636511	0.0402934	-2.44332	-0.450004	0.0306624	oxPL_siNeg - etOH_siNeg	TMEM230	cellular
IDS$Iduronate 2-sulfatase$1766	IDS$Iduronate 2-sulfatase$1766	0.353716	11.0335	4.08431	0.00637526	0.0403251	-2.44505	0.353716	0.0443089	oxPL_siNeg - etOH_siNeg	IDS	cellular
ARMCX1$Armadillo repeat-containing X-linked protein 1$7186	ARMCX1$Armadillo repeat-containing X-linked protein 1$7186	0.306602	13.2561	4.08168	0.00639428	0.0403881	-2.44829	0.306602	0.0528617	oxPL_siNeg - etOH_siNeg	ARMCX1	cellular
RACK1$Small ribosomal subunit protein RACK1$2816	RACK1$Small ribosomal subunit protein RACK1$2816	-0.675517	16.4795	-4.08097	0.00639947	0.0403881	-2.44917	-0.675517	0.0309194	oxPL_siNeg - etOH_siNeg	RACK1	cellular
MAP1A$Microtubule-associated protein 1A$2861	MAP1A$Microtubule-associated protein 1A$2861	0.241405	13.89	4.08079	0.00640073	0.0403881	-2.44939	0.241405	0.030213	oxPL_siNeg - etOH_siNeg	MAP1A	cellular
PITPNA$Phosphatidylinositol transfer protein alpha isoform$2919	PITPNA$Phosphatidylinositol transfer protein alpha isoform$2919	-0.345611	12.3668	-4.07834	0.00641855	0.0404246	-2.45241	-0.345611	0.0539188	oxPL_siNeg - etOH_siNeg	PITPNA	cellular
BTF3$Transcription factor BTF3$1713	BTF3$Transcription factor BTF3$1713	-0.416635	12.0858	-4.07808	0.00642042	0.0404246	-2.45273	-0.416635	0.0430215	oxPL_siNeg - etOH_siNeg	BTF3	cellular
HADH$Hydroxyacyl-coenzyme A dehydrogenase, mitochondrial$3742	HADH$Hydroxyacyl-coenzyme A dehydrogenase, mitochondrial$3742	0.356224	15.0445	4.07786	0.00642202	0.0404246	-2.453	0.356224	0.0308268	oxPL_siNeg - etOH_siNeg	HADH	cellular
RAD23A$UV excision repair protein RAD23 homolog A$2546	RAD23A$UV excision repair protein RAD23 homolog A$2546	-0.364887	14.2337	-4.0746	0.00644583	0.0405418	-2.45702	-0.364887	0.0451538	oxPL_siNeg - etOH_siNeg	RAD23A	cellular
CRELD2$Protein disulfide isomerase CRELD2$4300	CRELD2$Protein disulfide isomerase CRELD2$4300	0.275026	14.2127	4.07321	0.00645598	0.040573	-2.45873	0.275026	0.0446156	oxPL_siNeg - etOH_siNeg	CRELD2	cellular
GNL2$Nucleolar GTP-binding protein 2$3353	GNL2$Nucleolar GTP-binding protein 2$3353	-0.29978	11.2339	-4.07237	0.00646215	0.0405792	-2.45977	-0.29978	0.0273984	oxPL_siNeg - etOH_siNeg	GNL2	cellular
BCAT1$Branched-chain-amino-acid aminotransferase, cytosolic$2544	BCAT1$Branched-chain-amino-acid aminotransferase, cytosolic$2544	-0.454009	14.5317	-4.0697	0.00648171	0.0406694	-2.46305	-0.454009	0.053366	oxPL_siNeg - etOH_siNeg	BCAT1	cellular
TSPO$Translocator protein$1964	TSPO$Translocator protein$1964	0.886926	15.425	4.06338	0.00652837	0.0409086	-2.47084	0.886926	0.0305322	oxPL_siNeg - etOH_siNeg	TSPO	cellular
AIFM2$Ferroptosis suppressor protein 1$6092	AIFM2$Ferroptosis suppressor protein 1$6092	0.386978	11.2774	4.06312	0.00653031	0.0409086	-2.47117	0.386978	0.0305322	oxPL_siNeg - etOH_siNeg	AIFM2	cellular
NIN$Ninein$4865	NIN$Ninein$4865	0.612135	9.09179	4.06065	0.00654865	0.0409907	-2.47421	0.612135	0.0438701	oxPL_siNeg - etOH_siNeg	NIN	cellular
PDS5B$Sister chromatid cohesion protein PDS5 homolog B$6891	PDS5B$Sister chromatid cohesion protein PDS5 homolog B$6891	-0.284444	12.3549	-4.05528	0.00658876	0.0412088	-2.48085	-0.284444	0.043775	oxPL_siNeg - etOH_siNeg	PDS5B	cellular
TSPAN3$Tetraspanin-3$713	TSPAN3$Tetraspanin-3$713	0.466832	15.3523	4.05157	0.00661659	0.041331	-2.48543	0.466832	0.043775	oxPL_siNeg - etOH_siNeg	TSPAN3	cellular
HSD17B4$Peroxisomal multifunctional enzyme type 2$2435	HSD17B4$Peroxisomal multifunctional enzyme type 2$2435	0.242242	15.5335	4.05057	0.00662407	0.041331	-2.48665	0.242242	0.0539408	oxPL_siNeg - etOH_siNeg	HSD17B4	cellular
RAP1B$Ras-related protein Rap-1b$2691	RAP1B$Ras-related protein Rap-1b$2691	-0.310556	15.7637	-4.05056	0.00662416	0.041331	-2.48667	-0.310556	0.0415327	oxPL_siNeg - etOH_siNeg	RAP1B	cellular
HPCAL1$Hippocalcin-like protein 1$2109	HPCAL1$Hippocalcin-like protein 1$2109	0.362376	14.716	4.0483	0.00664125	0.0413871	-2.48947	0.362376	0.0307039	oxPL_siNeg - etOH_siNeg	HPCAL1	cellular
PRKG1$cGMP-dependent protein kinase 1$3372	PRKG1$cGMP-dependent protein kinase 1$3372	-0.410588	12.4784	-4.04797	0.00664375	0.0413871	-2.48988	-0.410588	0.0444388	oxPL_siNeg - etOH_siNeg	PRKG1	cellular
PPIL3$Peptidyl-prolyl cis-trans isomerase-like 3$6476	PPIL3$Peptidyl-prolyl cis-trans isomerase-like 3$6476	-0.411866	12.1828	-4.04694	0.00665151	0.0414025	-2.49115	-0.411866	0.0551017	oxPL_siNeg - etOH_siNeg	PPIL3	cellular
IFIT3$Interferon-induced protein with tetratricopeptide repeats 3$401	IFIT3$Interferon-induced protein with tetratricopeptide repeats 3$401	0.447935	12.2624	4.04469	0.00666856	0.0414756	-2.49393	0.447935	0.027925	oxPL_siNeg - etOH_siNeg	IFIT3	cellular
TMX1$Thioredoxin-related transmembrane protein 1$6504	TMX1$Thioredoxin-related transmembrane protein 1$6504	0.30256	15.1307	4.0424	0.00668599	0.0415509	-2.49676	0.30256	0.0308474	oxPL_siNeg - etOH_siNeg	TMX1	cellular
ACTR3$Actin-related protein 3$2685	ACTR3$Actin-related protein 3$2685	-0.363731	16.2179	-4.04084	0.00669783	0.0415914	-2.49868	-0.363731	0.027925	oxPL_siNeg - etOH_siNeg	ACTR3	cellular
PRPS2$Ribose-phosphate pyrophosphokinase 2$1500	PRPS2$Ribose-phosphate pyrophosphokinase 2$1500	-0.491951	11.205	-4.03767	0.00672212	0.0417091	-2.50262	-0.491951	0.055467	oxPL_siNeg - etOH_siNeg	PRPS2	cellular
IL6ST$Interleukin-6 receptor subunit beta$2136	IL6ST$Interleukin-6 receptor subunit beta$2136	0.480881	12.0594	4.03631	0.0067325	0.0417404	-2.50429	0.480881	0.0309668	oxPL_siNeg - etOH_siNeg	IL6ST	cellular
TEX264$Testis-expressed protein 264$7890	TEX264$Testis-expressed protein 264$7890	0.263762	13.6814	4.03527	0.00674046	0.0417567	-2.50558	0.263762	0.0443059	oxPL_siNeg - etOH_siNeg	TEX264	cellular
RIPOR1$Rho family-interacting cell polarization regulator 1$4340	RIPOR1$Rho family-interacting cell polarization regulator 1$4340	0.287202	12.0736	4.03141	0.00677025	0.041908	-2.51037	0.287202	0.0460662	oxPL_siNeg - etOH_siNeg	RIPOR1	cellular
COMMD3$COMM domain-containing protein 3$7238	COMMD3$COMM domain-containing protein 3$7238	-0.321667	11.6975	-4.03064	0.00677616	0.0419114	-2.51131	-0.321667	0.0314275	oxPL_siNeg - etOH_siNeg	COMMD3	cellular
HSPA2$Heat shock-related 70 kDa protein 2$2543	HSPA2$Heat shock-related 70 kDa protein 2$2543	-0.288219	11.2147	-4.02951	0.00678487	0.0419321	-2.51271	-0.288219	0.0280701	oxPL_siNeg - etOH_siNeg	HSPA2	cellular
CCDC90B$Coiled-coil domain-containing protein 90B, mitochondrial$6377	CCDC90B$Coiled-coil domain-containing protein 90B, mitochondrial$6377	0.341498	11.6889	4.02594	0.0068126	0.0420593	-2.51714	0.341498	0.0315047	oxPL_siNeg - etOH_siNeg	CCDC90B	cellular
STAT2$Signal transducer and activator of transcription 2$2476	STAT2$Signal transducer and activator of transcription 2$2476	-0.35282	12.9889	-4.02548	0.00681621	0.0420593	-2.51771	-0.35282	0.0462897	oxPL_siNeg - etOH_siNeg	STAT2	cellular
EML1$Isoform of O00423, Isoform 3 of Echinoderm microtubule-associated protein-like 1$289	EML1$Isoform of O00423, Isoform 3 of Echinoderm microtubule-associated protein-like 1$289	-0.25122	13.0329	-4.02342	0.00683219	0.0420859	-2.52026	-0.25122	0.0311072	oxPL_siNeg - etOH_siNeg	EML1	cellular
CCT2$T-complex protein 1 subunit beta$2849	CCT2$T-complex protein 1 subunit beta$2849	-0.255433	15.1884	-4.02296	0.00683584	0.0420859	-2.52084	-0.255433	0.0468541	oxPL_siNeg - etOH_siNeg	CCT2	cellular
AK9$Adenylate kinase 9$4027	AK9$Adenylate kinase 9$4027	-0.609926	9.85611	-4.02285	0.00683668	0.0420859	-2.52097	-0.609926	0.046315	oxPL_siNeg - etOH_siNeg	AK9	cellular
XRCC6$X-ray repair cross-complementing protein 6$1527	XRCC6$X-ray repair cross-complementing protein 6$1527	-0.259677	16.0093	-4.02071	0.0068534	0.042095	-2.52363	-0.259677	0.031124	oxPL_siNeg - etOH_siNeg	XRCC6	cellular
CSTA$Cystatin-A$1179	CSTA$Cystatin-A$1179	1.19038	11.9558	4.01976	0.0068608	0.042095	-2.5248	1.19038	0.046315	oxPL_siNeg - etOH_siNeg	CSTA	cellular
DDR2$Discoidin domain-containing receptor 2$3741	DDR2$Discoidin domain-containing receptor 2$3741	0.255589	13.0041	4.01874	0.00686878	0.042095	-2.52606	0.255589	0.0474205	oxPL_siNeg - etOH_siNeg	DDR2	cellular
NOC3L$Nucleolar complex protein 3 homolog$5215	NOC3L$Nucleolar complex protein 3 homolog$5215	-0.299178	12.0744	-4.01851	0.00687066	0.042095	-2.52636	-0.299178	0.031124	oxPL_siNeg - etOH_siNeg	NOC3L	cellular
SLC30A1$Proton-coupled zinc antiporter SLC30A1$7899	SLC30A1$Proton-coupled zinc antiporter SLC30A1$7899	-0.325747	13.6067	-4.01844	0.00687117	0.042095	-2.52644	-0.325747	0.0457343	oxPL_siNeg - etOH_siNeg	SLC30A1	cellular
DPYSL2$Isoform of Q16555, Isoform 2 of Dihydropyrimidinase-related protein 2$3705	DPYSL2$Isoform of Q16555, Isoform 2 of Dihydropyrimidinase-related protein 2$3705	-0.31006	16.5717	-4.01765	0.00687738	0.042095	-2.52742	-0.31006	0.0281578	oxPL_siNeg - etOH_siNeg	DPYSL2	cellular
PTER$Phosphotriesterase-related protein$5541	PTER$Phosphotriesterase-related protein$5541	-1.34718	10.1587	-4.01705	0.00688213	0.042095	-2.52817	-1.34718	0.0454485	oxPL_siNeg - etOH_siNeg	PTER	cellular
CDKN2C$Cyclin-dependent kinase 4 inhibitor C$2200	CDKN2C$Cyclin-dependent kinase 4 inhibitor C$2200	-1.17567	9.51128	-4.01677	0.00688432	0.042095	-2.52851	-1.17567	0.031124	oxPL_siNeg - etOH_siNeg	CDKN2C	cellular
WDR55$WD repeat-containing protein 55$6579	WDR55$WD repeat-containing protein 55$6579	-0.502613	11.0199	-4.01648	0.00688661	0.042095	-2.52888	-0.502613	0.0281578	oxPL_siNeg - etOH_siNeg	WDR55	cellular
ACYP2$Acylphosphatase-2$1574	ACYP2$Acylphosphatase-2$1574	0.348412	11.8286	4.0152	0.00689666	0.0421235	-2.53046	0.348412	0.0311485	oxPL_siNeg - etOH_siNeg	ACYP2	cellular
DRAP1$Dr1-associated corepressor$3499	DRAP1$Dr1-associated corepressor$3499	-0.432764	12.1533	-4.01299	0.0069141	0.042155	-2.5332	-0.432764	0.0565012	oxPL_siNeg - etOH_siNeg	DRAP1	cellular
CTDP1$RNA polymerase II subunit A C-terminal domain phosphatase$7799	CTDP1$RNA polymerase II subunit A C-terminal domain phosphatase$7799	-0.46342	11.0138	-4.01291	0.0069147	0.042155	-2.5333	-0.46342	0.0311986	oxPL_siNeg - etOH_siNeg	CTDP1	cellular
WDR45B$WD repeat domain phosphoinositide-interacting protein 3$3951	WDR45B$WD repeat domain phosphoinositide-interacting protein 3$3951	-0.3477	11.2809	-4.0123	0.00691953	0.042155	-2.53405	-0.3477	0.0450101	oxPL_siNeg - etOH_siNeg	WDR45B	cellular
OCIAD2$OCIA domain-containing protein 2$3887	OCIAD2$OCIA domain-containing protein 2$3887	0.32216	12.3819	4.01182	0.00692338	0.042155	-2.53466	0.32216	0.0312073	oxPL_siNeg - etOH_siNeg	OCIAD2	cellular
RAB5B$Ras-related protein Rab-5B$2677	RAB5B$Ras-related protein Rab-5B$2677	0.260264	14.6599	4.00886	0.00694679	0.0422573	-2.53832	0.260264	0.0450995	oxPL_siNeg - etOH_siNeg	RAB5B	cellular
SP140;SP140L$Nuclear body protein SP140$3254	SP140;SP140L$Nuclear body protein SP140$3254	0.77122	7.40828	4.00834	0.00695099	0.0422573	-2.53898	0.77122	0.0315751	oxPL_siNeg - etOH_siNeg	SP140;SP140L	cellular
ATP6V0A1$V-type proton ATPase 116 kDa subunit a 1$5443	ATP6V0A1$V-type proton ATPase 116 kDa subunit a 1$5443	0.249513	13.0484	4.00684	0.00696289	0.0422967	-2.54084	0.249513	0.0281814	oxPL_siNeg - etOH_siNeg	ATP6V0A1	cellular
CCSER2$Serine-rich coiled-coil domain-containing protein 2$6599	CCSER2$Serine-rich coiled-coil domain-containing protein 2$6599	-0.666648	7.15181	-4.00534	0.00697487	0.0423366	-2.54271	-0.666648	0.0316297	oxPL_siNeg - etOH_siNeg	CCSER2	cellular
HDGFL3$Hepatoma-derived growth factor-related protein 3$7716	HDGFL3$Hepatoma-derived growth factor-related protein 3$7716	-1.03466	11.3956	-4.00452	0.00698138	0.0423432	-2.54372	-1.03466	0.0452068	oxPL_siNeg - etOH_siNeg	HDGFL3	cellular
RGS3$Regulator of G-protein signaling 3$2362	RGS3$Regulator of G-protein signaling 3$2362	-0.629006	9.67772	-4.00252	0.00699741	0.0423614	-2.54621	-0.629006	0.0315751	oxPL_siNeg - etOH_siNeg	RGS3	cellular
NDUFS2$NADH dehydrogenase [ubiquinone] iron-sulfur protein 2, mitochondrial$799	NDUFS2$NADH dehydrogenase [ubiquinone] iron-sulfur protein 2, mitochondrial$799	0.224887	14.2306	4.00244	0.00699802	0.0423614	-2.5463	0.224887	0.0315751	oxPL_siNeg - etOH_siNeg	NDUFS2	cellular
CD151$CD151 antigen$2290	CD151$CD151 antigen$2290	0.382129	14.8605	4.00186	0.00700264	0.0423614	-2.54702	0.382129	0.0313871	oxPL_siNeg - etOH_siNeg	CD151	cellular
ERC1$Isoform of Q8IUD2, ELKS/RAB6-interacting/CAST family member 1 (Fragment)$78	ERC1$Isoform of Q8IUD2, ELKS/RAB6-interacting/CAST family member 1 (Fragment)$78	-0.679979	9.08736	-4.00123	0.0070077	0.0423614	-2.5478	-0.679979	0.0281814	oxPL_siNeg - etOH_siNeg	ERC1	cellular
CCDC22$Coiled-coil domain-containing protein 22$735	CCDC22$Coiled-coil domain-containing protein 22$735	-0.353914	12.3965	-4.00077	0.00701146	0.0423614	-2.54839	-0.353914	0.0469823	oxPL_siNeg - etOH_siNeg	CCDC22	cellular
ATP5F1E;ATP5F1EP2$ATP synthase subunit epsilon, mitochondrial$2612	ATP5F1E;ATP5F1EP2$ATP synthase subunit epsilon, mitochondrial$2612	0.457729	14.7752	3.99872	0.00702789	0.0424279	-2.55093	0.457729	0.046315	oxPL_siNeg - etOH_siNeg	ATP5F1E;ATP5F1EP2	cellular
LARP1B$La-related protein 1B$4100	LARP1B$La-related protein 1B$4100	0.449897	10.7095	3.99673	0.00704391	0.042486	-2.5534	0.449897	0.0479952	oxPL_siNeg - etOH_siNeg	LARP1B	cellular
IPO8$Importin-8$494	IPO8$Importin-8$494	-0.305577	11.7155	-3.99595	0.00705026	0.042486	-2.55438	-0.305577	0.0317085	oxPL_siNeg - etOH_siNeg	IPO8	cellular
DLG1$Disks large homolog 1$3173	DLG1$Disks large homolog 1$3173	-0.394263	14.1813	-3.99551	0.00705383	0.042486	-2.55493	-0.394263	0.0314275	oxPL_siNeg - etOH_siNeg	DLG1	cellular
SDSL$Serine dehydratase-like$5681	SDSL$Serine dehydratase-like$5681	-0.361013	11.0886	-3.99476	0.00705985	0.0424895	-2.55586	-0.361013	0.0314275	oxPL_siNeg - etOH_siNeg	SDSL	cellular
DNAJC8$DnaJ homolog subfamily C member 8$912	DNAJC8$DnaJ homolog subfamily C member 8$912	-0.367294	12.8248	-3.99266	0.0070769	0.0425122	-2.55847	-0.367294	0.046315	oxPL_siNeg - etOH_siNeg	DNAJC8	cellular
ARPC2$Actin-related protein 2/3 complex subunit 2$453	ARPC2$Actin-related protein 2/3 complex subunit 2$453	-0.316872	15.1913	-3.99264	0.00707705	0.0425122	-2.5585	-0.316872	0.0317085	oxPL_siNeg - etOH_siNeg	ARPC2	cellular
GNAS$Isoform of Q5JWF2, Guanine nucleotide-binding protein G(s) subunit alpha isoforms short$2802	GNAS$Isoform of Q5JWF2, Guanine nucleotide-binding protein G(s) subunit alpha isoforms short$2802	-0.306572	14.5994	-3.99228	0.00707992	0.0425122	-2.55894	-0.306572	0.0314275	oxPL_siNeg - etOH_siNeg	GNAS	cellular
RAB7A$Ras-related protein Rab-7a$2411	RAB7A$Ras-related protein Rab-7a$2411	0.264499	17.0318	3.99101	0.00709025	0.0425144	-2.56052	0.264499	0.0478625	oxPL_siNeg - etOH_siNeg	RAB7A	cellular
PTPRS$Isoform of Q13332, Isoform PTPS-MEA of Receptor-type tyrosine-protein phosphatase S$3252	PTPRS$Isoform of Q13332, Isoform PTPS-MEA of Receptor-type tyrosine-protein phosphatase S$3252	0.274559	11.0858	3.9909	0.00709117	0.0425144	-2.56066	0.274559	0.0461628	oxPL_siNeg - etOH_siNeg	PTPRS	cellular
GNB1$Guanine nucleotide-binding protein G(I)/G(S)/G(T) subunit beta-1$2782	GNB1$Guanine nucleotide-binding protein G(I)/G(S)/G(T) subunit beta-1$2782	-0.278518	16.2243	-3.98681	0.00712452	0.0426816	-2.56576	-0.278518	0.0314822	oxPL_siNeg - etOH_siNeg	GNB1	cellular
GHDC$GH3 domain-containing protein$4836	GHDC$GH3 domain-containing protein$4836	0.274744	12.5271	3.98586	0.00713223	0.0426951	-2.56693	0.274744	0.0317085	oxPL_siNeg - etOH_siNeg	GHDC	cellular
ACTN1$Isoform of P12814, Actinin alpha 1 (Fragment)$72	ACTN1$Isoform of P12814, Actinin alpha 1 (Fragment)$72	-0.288853	11.4086	-3.98474	0.00714141	0.0427173	-2.56833	-0.288853	0.0315047	oxPL_siNeg - etOH_siNeg	ACTN1	cellular
ANKS3$Ankyrin repeat and SAM domain-containing protein 3$4359	ANKS3$Ankyrin repeat and SAM domain-containing protein 3$4359	0.229521	9.37617	3.98331	0.00715313	0.0427504	-2.57011	0.229521	0.0317085	oxPL_siNeg - etOH_siNeg	ANKS3	cellular
BTBD9$BTB/POZ domain-containing protein 9$5857	BTBD9$BTB/POZ domain-containing protein 9$5857	-0.602421	9.5111	-3.98243	0.00716038	0.0427504	-2.57121	-0.602421	0.0315047	oxPL_siNeg - etOH_siNeg	BTBD9	cellular
TMEM87A$Transmembrane protein 87A$4983	TMEM87A$Transmembrane protein 87A$4983	-0.278765	12.8775	-3.98191	0.00716462	0.0427504	-2.57185	-0.278765	0.0315047	oxPL_siNeg - etOH_siNeg	TMEM87A	cellular
GRHPR$Glyoxylate reductase/hydroxypyruvate reductase$7258	GRHPR$Glyoxylate reductase/hydroxypyruvate reductase$7258	-0.339583	13.3067	-3.9814	0.00716881	0.0427504	-2.57248	-0.339583	0.0317085	oxPL_siNeg - etOH_siNeg	GRHPR	cellular
RHBDD2$Rhomboid domain-containing protein 2$4176	RHBDD2$Rhomboid domain-containing protein 2$4176	0.607435	10.6986	3.97722	0.00720336	0.0429237	-2.5777	0.607435	0.0317085	oxPL_siNeg - etOH_siNeg	RHBDD2	cellular
ERI3$ERI1 exoribonuclease 3$562	ERI3$ERI1 exoribonuclease 3$562	-0.357518	12.4305	-3.97492	0.00722239	0.0430043	-2.58057	-0.357518	0.0315751	oxPL_siNeg - etOH_siNeg	ERI3	cellular
AGO2$Protein argonaute-2$7440	AGO2$Protein argonaute-2$7440	-0.28778	12.4397	-3.9736	0.00723332	0.0430176	-2.58221	-0.28778	0.0317931	oxPL_siNeg - etOH_siNeg	AGO2	cellular
DRAXIN$Draxin$4973	DRAXIN$Draxin$4973	1.00147	7.86034	3.97333	0.00723562	0.0430176	-2.58256	1.00147	0.0317931	oxPL_siNeg - etOH_siNeg	DRAXIN	cellular
TRAF2$TNF receptor-associated factor 2$3170	TRAF2$TNF receptor-associated factor 2$3170	-0.349016	10.8906	-3.97163	0.00724976	0.0430689	-2.58467	-0.349016	0.0315751	oxPL_siNeg - etOH_siNeg	TRAF2	cellular
ZMPSTE24$CAAX prenyl protease 1 homolog$894	ZMPSTE24$CAAX prenyl protease 1 homolog$894	0.25529	14.134	3.9709	0.00725584	0.0430723	-2.58559	0.25529	0.0315751	oxPL_siNeg - etOH_siNeg	ZMPSTE24	cellular
UBFD1$Ubiquitin domain-containing protein UBFD1$349	UBFD1$Ubiquitin domain-containing protein UBFD1$349	-0.33414	13.2796	-3.96818	0.00727852	0.0431633	-2.58897	-0.33414	0.0315751	oxPL_siNeg - etOH_siNeg	UBFD1	cellular
TAPBP$Isoform of O15533, Isoform 3 of Tapasin$511	TAPBP$Isoform of O15533, Isoform 3 of Tapasin$511	0.595853	13.006	3.96774	0.00728223	0.0431633	-2.58953	0.595853	0.046997	oxPL_siNeg - etOH_siNeg	TAPBP	cellular
VEZF1$Vascular endothelial zinc finger 1$3384	VEZF1$Vascular endothelial zinc finger 1$3384	-0.314738	12.0754	-3.96669	0.007291	0.0431826	-2.59083	-0.314738	0.0318116	oxPL_siNeg - etOH_siNeg	VEZF1	cellular
ROR1$Inactive tyrosine-protein kinase transmembrane receptor ROR1$2969	ROR1$Inactive tyrosine-protein kinase transmembrane receptor ROR1$2969	-0.356988	7.44648	-3.96548	0.00730116	0.0431946	-2.59234	-0.356988	0.0285883	oxPL_siNeg - etOH_siNeg	ROR1	cellular
CNDP2$Cytosolic non-specific dipeptidase$5777	CNDP2$Cytosolic non-specific dipeptidase$5777	-0.424057	13.9054	-3.96514	0.00730408	0.0431946	-2.59278	-0.424057	0.0318392	oxPL_siNeg - etOH_siNeg	CNDP2	cellular
PFAS$Phosphoribosylformylglycinamidine synthase$438	PFAS$Phosphoribosylformylglycinamidine synthase$438	-0.586361	12.3514	-3.96323	0.00732007	0.0432565	-2.59515	-0.586361	0.0317931	oxPL_siNeg - etOH_siNeg	PFAS	cellular
BBS4$Bardet-Biedl syndrome 4 protein$5879	BBS4$Bardet-Biedl syndrome 4 protein$5879	-0.703837	9.42462	-3.96201	0.00733036	0.0432846	-2.59668	-0.703837	0.048098	oxPL_siNeg - etOH_siNeg	BBS4	cellular
SERPINE2$Isoform of P07093, Isoform 2 of Glia-derived nexin$1313	SERPINE2$Isoform of P07093, Isoform 2 of Glia-derived nexin$1313	0.288501	14.4882	3.95958	0.00735094	0.0433733	-2.59972	0.288501	0.0317931	oxPL_siNeg - etOH_siNeg	SERPINE2	cellular
HBA2$Hemoglobin subunit alpha$2833	HBA2$Hemoglobin subunit alpha$2833	-0.879631	13.4215	-3.95793	0.00736491	0.043423	-2.60178	-0.879631	0.0579043	oxPL_siNeg - etOH_siNeg	HBA2	cellular
CFAP298$Cilia- and flagella-associated protein 298$2626	CFAP298$Cilia- and flagella-associated protein 298$2626	-0.39306	10.1117	-3.95433	0.00739549	0.0435704	-2.60628	-0.39306	0.0478472	oxPL_siNeg - etOH_siNeg	CFAP298	cellular
HACD1$Very-long-chain (3R)-3-hydroxyacyl-CoA dehydratase 1$159	HACD1$Very-long-chain (3R)-3-hydroxyacyl-CoA dehydratase 1$159	1.52766	7.83724	3.95233	0.00741255	0.0436052	-2.60878	1.52766	0.0580569	oxPL_siNeg - etOH_siNeg	HACD1	cellular
AP5B1$AP-5 complex subunit beta-1$3784	AP5B1$AP-5 complex subunit beta-1$3784	-0.43348	9.70129	-3.95233	0.00741255	0.0436052	-2.60878	-0.43348	0.0483855	oxPL_siNeg - etOH_siNeg	AP5B1	cellular
GDI2$Rab GDP dissociation inhibitor beta$2381	GDI2$Rab GDP dissociation inhibitor beta$2381	-0.403995	15.5113	-3.95053	0.00742797	0.04363	-2.61103	-0.403995	0.031861	oxPL_siNeg - etOH_siNeg	GDI2	cellular
MAP3K6$Mitogen-activated protein kinase kinase kinase 6$1048	MAP3K6$Mitogen-activated protein kinase kinase kinase 6$1048	0.328072	10.6203	3.95011	0.00743152	0.04363	-2.61155	0.328072	0.0321154	oxPL_siNeg - etOH_siNeg	MAP3K6	cellular
MT1F$Metallothionein-1F$1253	MT1F$Metallothionein-1F$1253	-1.63259	8.49752	-3.94922	0.00743922	0.04363	-2.61268	-1.63259	0.0478625	oxPL_siNeg - etOH_siNeg	MT1F	cellular
EIF2B3$Translation initiation factor eIF-2B subunit gamma$6831	EIF2B3$Translation initiation factor eIF-2B subunit gamma$6831	-0.294917	12.5569	-3.94827	0.00744736	0.04363	-2.61386	-0.294917	0.0485231	oxPL_siNeg - etOH_siNeg	EIF2B3	cellular
CCDC93$Coiled-coil domain-containing protein 93$3885	CCDC93$Coiled-coil domain-containing protein 93$3885	-0.239135	12.2278	-3.94803	0.0074494	0.04363	-2.61416	-0.239135	0.0321154	oxPL_siNeg - etOH_siNeg	CCDC93	cellular
LDLRAP1$Low density lipoprotein receptor adapter protein 1$3971	LDLRAP1$Low density lipoprotein receptor adapter protein 1$3971	0.371335	10.8491	3.94793	0.00745026	0.04363	-2.61429	0.371335	0.0591877	oxPL_siNeg - etOH_siNeg	LDLRAP1	cellular
RFC4$Replication factor C subunit 4$2049	RFC4$Replication factor C subunit 4$2049	0.448939	12.5204	3.94519	0.00747382	0.0437224	-2.61771	0.448939	0.0444388	oxPL_siNeg - etOH_siNeg	RFC4	cellular
CPT2$Carnitine O-palmitoyltransferase 2, mitochondrial$1808	CPT2$Carnitine O-palmitoyltransferase 2, mitochondrial$1808	0.308349	12.9211	3.9448	0.00747722	0.0437224	-2.61821	0.308349	0.0321199	oxPL_siNeg - etOH_siNeg	CPT2	cellular
HINT2$Adenosine 5'-monophosphoramidase HINT2$6252	HINT2$Adenosine 5'-monophosphoramidase HINT2$6252	0.36958	13.5573	3.94255	0.00749664	0.0438032	-2.62102	0.36958	0.0320966	oxPL_siNeg - etOH_siNeg	HINT2	cellular
SND1$Staphylococcal nuclease domain-containing protein 1$4389	SND1$Staphylococcal nuclease domain-containing protein 1$4389	-0.25818	15.6286	-3.9405	0.00751441	0.0438743	-2.62359	-0.25818	0.0317397	oxPL_siNeg - etOH_siNeg	SND1	cellular
KARS1$Lysine--tRNA ligase$3537	KARS1$Lysine--tRNA ligase$3537	-0.244637	14.8872	-3.93683	0.00754628	0.0440275	-2.62818	-0.244637	0.0596516	oxPL_siNeg - etOH_siNeg	KARS1	cellular
BANP$Protein BANP$4948	BANP$Protein BANP$4948	-0.759653	8.82136	-3.9354	0.00755879	0.0440306	-2.62998	-0.759653	0.0596731	oxPL_siNeg - etOH_siNeg	BANP	cellular
TSFM$Elongation factor Ts, mitochondrial$2222	TSFM$Elongation factor Ts, mitochondrial$2222	0.267712	13.6118	3.93486	0.00756347	0.0440306	-2.63065	0.267712	0.058714	oxPL_siNeg - etOH_siNeg	TSFM	cellular
WDR7$WD repeat-containing protein 7$7758	WDR7$WD repeat-containing protein 7$7758	0.343035	12.1242	3.93419	0.00756933	0.0440306	-2.63149	0.343035	0.0478625	oxPL_siNeg - etOH_siNeg	WDR7	cellular
RPL37A$Large ribosomal subunit protein eL43$2702	RPL37A$Large ribosomal subunit protein eL43$2702	-0.371922	13.2312	-3.93419	0.00756935	0.0440306	-2.6315	-0.371922	0.0488671	oxPL_siNeg - etOH_siNeg	RPL37A	cellular
MAPRE2$Microtubule-associated protein RP/EB family member 2$3628	MAPRE2$Microtubule-associated protein RP/EB family member 2$3628	-0.26646	12.5294	-3.93216	0.00758707	0.0440782	-2.63403	-0.26646	0.0321891	oxPL_siNeg - etOH_siNeg	MAPRE2	cellular
PIGU$Phosphatidylinositol glycan anchor biosynthesis class U protein$6523	PIGU$Phosphatidylinositol glycan anchor biosynthesis class U protein$6523	0.390575	11.2637	3.93164	0.00759166	0.0440782	-2.63469	0.390575	0.0497942	oxPL_siNeg - etOH_siNeg	PIGU	cellular
LHFPL2$LHFPL tetraspan subfamily member 2 protein$4353	LHFPL2$LHFPL tetraspan subfamily member 2 protein$4353	-0.678847	8.54898	-3.93132	0.00759444	0.0440782	-2.63509	-0.678847	0.0323587	oxPL_siNeg - etOH_siNeg	LHFPL2	cellular
CNN3$Calponin-3$3607	CNN3$Calponin-3$3607	-0.299856	14.9473	-3.92848	0.00761945	0.0441523	-2.63865	-0.299856	0.0323776	oxPL_siNeg - etOH_siNeg	CNN3	cellular
DNAJC30$DnaJ homolog subfamily C member 30, mitochondrial$5793	DNAJC30$DnaJ homolog subfamily C member 30, mitochondrial$5793	0.218712	10.6812	3.9273	0.00762986	0.0441523	-2.64013	0.218712	0.0504218	oxPL_siNeg - etOH_siNeg	DNAJC30	cellular
TRAF3$TNF receptor-associated factor 3$3204	TRAF3$TNF receptor-associated factor 3$3204	-0.337811	10.4282	-3.92729	0.00762994	0.0441523	-2.64015	-0.337811	0.0317931	oxPL_siNeg - etOH_siNeg	TRAF3	cellular
EIF4A1$Eukaryotic initiation factor 4A-I$2663	EIF4A1$Eukaryotic initiation factor 4A-I$2663	-0.283473	16.589	-3.92646	0.00763724	0.0441523	-2.64118	-0.283473	0.0317931	oxPL_siNeg - etOH_siNeg	EIF4A1	cellular
IK$Isoform of Q13123, IK cytokine (Fragment)$176	IK$Isoform of Q13123, IK cytokine (Fragment)$176	-0.342894	10.6859	-3.9261	0.00764043	0.0441523	-2.64164	-0.342894	0.0600244	oxPL_siNeg - etOH_siNeg	IK	cellular
MRPL1$Large ribosomal subunit protein uL1m$6292	MRPL1$Large ribosomal subunit protein uL1m$6292	0.374572	12.6408	3.926	0.00764133	0.0441523	-2.64177	0.374572	0.0323955	oxPL_siNeg - etOH_siNeg	MRPL1	cellular
IRF2BPL$Probable E3 ubiquitin-protein ligase IRF2BPL$6445	IRF2BPL$Probable E3 ubiquitin-protein ligase IRF2BPL$6445	-0.327709	12.6541	-3.92538	0.00764674	0.0441523	-2.64253	-0.327709	0.0478625	oxPL_siNeg - etOH_siNeg	IRF2BPL	cellular
RC3H2$Roquin-2$6682	RC3H2$Roquin-2$6682	0.697417	9.86488	3.92208	0.00767603	0.0442887	-2.64668	0.697417	0.0293849	oxPL_siNeg - etOH_siNeg	RC3H2	cellular
MTCH2$Mitochondrial carrier homolog 2$7877	MTCH2$Mitochondrial carrier homolog 2$7877	0.25456	13.8184	3.92019	0.0076928	0.044304	-2.64905	0.25456	0.031861	oxPL_siNeg - etOH_siNeg	MTCH2	cellular
PLAUR$Urokinase plasminogen activator surface receptor$3007	PLAUR$Urokinase plasminogen activator surface receptor$3007	-0.487259	13.3635	-3.91962	0.00769794	0.044304	-2.64977	-0.487259	0.0293849	oxPL_siNeg - etOH_siNeg	PLAUR	cellular
ERO1A$ERO1-like protein alpha$5707	ERO1A$ERO1-like protein alpha$5707	0.25724	15.4899	3.91954	0.0076986	0.044304	-2.64987	0.25724	0.0484299	oxPL_siNeg - etOH_siNeg	ERO1A	cellular
DARS1$Aspartate--tRNA ligase, cytoplasmic$1583	DARS1$Aspartate--tRNA ligase, cytoplasmic$1583	-0.267583	15.3325	-3.91923	0.00770135	0.044304	-2.65025	-0.267583	0.0482163	oxPL_siNeg - etOH_siNeg	DARS1	cellular
KLF4$Krueppel-like factor 4$570	KLF4$Krueppel-like factor 4$570	-0.358991	11.3753	-3.91826	0.00771004	0.0443214	-2.65148	-0.358991	0.031861	oxPL_siNeg - etOH_siNeg	KLF4	cellular
NDRG1$Protein NDRG1$5356	NDRG1$Protein NDRG1$5356	-0.260354	14.1518	-3.91689	0.00772227	0.0443469	-2.6532	-0.260354	0.0486987	oxPL_siNeg - etOH_siNeg	NDRG1	cellular
ATP6AP1$V-type proton ATPase subunit S1$3680	ATP6AP1$V-type proton ATPase subunit S1$3680	0.419925	13.2653	3.91649	0.00772582	0.0443469	-2.65369	0.419925	0.0323955	oxPL_siNeg - etOH_siNeg	ATP6AP1	cellular
ERLEC1$Endoplasmic reticulum lectin 1$5605	ERLEC1$Endoplasmic reticulum lectin 1$5605	0.276019	13.2272	3.91528	0.00773668	0.0443766	-2.65522	0.276019	0.0478962	oxPL_siNeg - etOH_siNeg	ERLEC1	cellular
PSMA5$Proteasome subunit alpha type-5$1893	PSMA5$Proteasome subunit alpha type-5$1893	-0.370343	15.2815	-3.91288	0.00775824	0.0444604	-2.65824	-0.370343	0.0295241	oxPL_siNeg - etOH_siNeg	PSMA5	cellular
TRAP1$Heat shock protein 75 kDa, mitochondrial$3169	TRAP1$Heat shock protein 75 kDa, mitochondrial$3169	0.26209	17.1375	3.91238	0.00776266	0.0444604	-2.65886	0.26209	0.0325209	oxPL_siNeg - etOH_siNeg	TRAP1	cellular
PPP2R5D$Serine/threonine-protein phosphatase 2A 56 kDa regulatory subunit delta isoform$3483	PPP2R5D$Serine/threonine-protein phosphatase 2A 56 kDa regulatory subunit delta isoform$3483	-0.385518	13.1917	-3.91088	0.00777625	0.0444738	-2.66075	-0.385518	0.0498987	oxPL_siNeg - etOH_siNeg	PPP2R5D	cellular
GBA1$Isoform of P04062, Isoform 3 of Lysosomal acid glucosylceramidase$1229	GBA1$Isoform of P04062, Isoform 3 of Lysosomal acid glucosylceramidase$1229	0.470118	11.5796	3.91086	0.00777638	0.0444738	-2.66077	0.470118	0.0327208	oxPL_siNeg - etOH_siNeg	GBA1	cellular
TCTN2$Tectonic-2$5694	TCTN2$Tectonic-2$5694	-0.765313	8.6381	-3.90798	0.00780234	0.0445591	-2.66439	-0.765313	0.048098	oxPL_siNeg - etOH_siNeg	TCTN2	cellular
PRG4$Proteoglycan 4$5427	PRG4$Proteoglycan 4$5427	0.561768	10.0529	3.9075	0.00780676	0.0445591	-2.665	0.561768	0.029565	oxPL_siNeg - etOH_siNeg	PRG4	cellular
NDUFB3$NADH dehydrogenase [ubiquinone] 1 beta subcomplex subunit 3$601	NDUFB3$NADH dehydrogenase [ubiquinone] 1 beta subcomplex subunit 3$601	0.29669	13.3364	3.90732	0.00780838	0.0445591	-2.66523	0.29669	0.0325956	oxPL_siNeg - etOH_siNeg	NDUFB3	cellular
CHMP7$Charged multivesicular body protein 7$5248	CHMP7$Charged multivesicular body protein 7$5248	0.371246	12.3665	3.90406	0.00783795	0.0446952	-2.66933	0.371246	0.029565	oxPL_siNeg - etOH_siNeg	CHMP7	cellular
PTPRG$Receptor-type tyrosine-protein phosphatase gamma$1796	PTPRG$Receptor-type tyrosine-protein phosphatase gamma$1796	-0.250811	12.2468	-3.89945	0.00787994	0.0448638	-2.67512	-0.250811	0.0295794	oxPL_siNeg - etOH_siNeg	PTPRG	cellular
TWF1$Twinfilin-1$3141	TWF1$Twinfilin-1$3141	-0.312638	13.2381	-3.89893	0.00788471	0.0448638	-2.67578	-0.312638	0.0295794	oxPL_siNeg - etOH_siNeg	TWF1	cellular
SPATS2L$SPATS2-like protein$6919	SPATS2L$SPATS2-like protein$6919	-0.295496	13.2795	-3.89837	0.00788984	0.0448638	-2.67648	-0.295496	0.048794	oxPL_siNeg - etOH_siNeg	SPATS2L	cellular
LARS2$Leucine--tRNA ligase, mitochondrial$3529	LARS2$Leucine--tRNA ligase, mitochondrial$3529	0.245778	12.2637	3.8983	0.00789048	0.0448638	-2.67657	0.245778	0.0328294	oxPL_siNeg - etOH_siNeg	LARS2	cellular
TIMM23;TIMM23B$Mitochondrial import inner membrane translocase subunit Tim23$409	TIMM23;TIMM23B$Mitochondrial import inner membrane translocase subunit Tim23$409	0.458449	11.6464	3.89674	0.00790474	0.0449011	-2.67853	0.458449	0.0486077	oxPL_siNeg - etOH_siNeg	TIMM23;TIMM23B	cellular
TMED4$Isoform of Q7Z7H5, Isoform 3 of Transmembrane emp24 domain-containing protein 4$4522	TMED4$Isoform of Q7Z7H5, Isoform 3 of Transmembrane emp24 domain-containing protein 4$4522	0.264979	14.9366	3.89614	0.0079103	0.0449011	-2.67929	0.264979	0.0327683	oxPL_siNeg - etOH_siNeg	TMED4	cellular
YWHAB$14-3-3 protein beta/alpha$1997	YWHAB$14-3-3 protein beta/alpha$1997	-0.457267	16.2417	-3.89571	0.00791426	0.0449011	-2.67984	-0.457267	0.0328294	oxPL_siNeg - etOH_siNeg	YWHAB	cellular
IGFBP6$Insulin-like growth factor-binding protein 6$1821	IGFBP6$Insulin-like growth factor-binding protein 6$1821	0.665284	11.1627	3.89325	0.00793689	0.0449844	-2.68293	0.665284	0.0486987	oxPL_siNeg - etOH_siNeg	IGFBP6	cellular
HNRNPR$Isoform of O43390, Isoform 4 of Heterogeneous nuclear ribonucleoprotein R$556	HNRNPR$Isoform of O43390, Isoform 4 of Heterogeneous nuclear ribonucleoprotein R$556	-0.729563	10.7383	-3.89286	0.00794046	0.0449844	-2.68342	-0.729563	0.0323291	oxPL_siNeg - etOH_siNeg	HNRNPR	cellular
NCAPG2$Condensin-2 complex subunit G2$4637	NCAPG2$Condensin-2 complex subunit G2$4637	1.09283	9.13384	3.89162	0.00795187	0.045003	-2.68498	1.09283	0.0328294	oxPL_siNeg - etOH_siNeg	NCAPG2	cellular
AGK$Acylglycerol kinase, mitochondrial$3869	AGK$Acylglycerol kinase, mitochondrial$3869	0.277862	14.2078	3.89126	0.00795524	0.045003	-2.68544	0.277862	0.0323587	oxPL_siNeg - etOH_siNeg	AGK	cellular
ZNF827$Zinc finger protein 827$3756	ZNF827$Zinc finger protein 827$3756	0.277298	8.28878	3.89022	0.00796488	0.0450249	-2.68675	0.277298	0.0328294	oxPL_siNeg - etOH_siNeg	ZNF827	cellular
RPS24$Small ribosomal subunit protein eS24$2777	RPS24$Small ribosomal subunit protein eS24$2777	-0.239286	15.3664	-3.88906	0.00797563	0.0450531	-2.68821	-0.239286	0.0328294	oxPL_siNeg - etOH_siNeg	RPS24	cellular
DNAJB1$DnaJ homolog subfamily B member 1$1841	DNAJB1$DnaJ homolog subfamily B member 1$1841	0.382944	14.264	3.88795	0.00798584	0.0450782	-2.6896	0.382944	0.0507781	oxPL_siNeg - etOH_siNeg	DNAJB1	cellular
TTLL4$Tubulin monoglutamylase TTLL4$3467	TTLL4$Tubulin monoglutamylase TTLL4$3467	-0.271567	9.88597	-3.88662	0.00799823	0.0451156	-2.69128	-0.271567	0.046315	oxPL_siNeg - etOH_siNeg	TTLL4	cellular
BTAF1$TATA-binding protein-associated factor 172$425	BTAF1$TATA-binding protein-associated factor 172$425	-0.348537	11.042	-3.88564	0.00800739	0.0451346	-2.69252	-0.348537	0.0329081	oxPL_siNeg - etOH_siNeg	BTAF1	cellular
GNG12$Guanine nucleotide-binding protein G(I)/G(S)/G(O) subunit gamma-12$7240	GNG12$Guanine nucleotide-binding protein G(I)/G(S)/G(O) subunit gamma-12$7240	-0.262426	16.6926	-3.88264	0.00803532	0.0452594	-2.6963	-0.262426	0.0328294	oxPL_siNeg - etOH_siNeg	GNG12	cellular
SMPDL3A$Acid sphingomyelinase-like phosphodiesterase 3a$5322	SMPDL3A$Acid sphingomyelinase-like phosphodiesterase 3a$5322	-0.719516	9.50833	-3.88093	0.0080513	0.0453168	-2.69845	-0.719516	0.0329961	oxPL_siNeg - etOH_siNeg	SMPDL3A	cellular
CHTOP$Chromatin target of PRMT1 protein$7736	CHTOP$Chromatin target of PRMT1 protein$7736	0.419845	12.4668	3.87904	0.00806908	0.0453418	-2.70085	0.419845	0.0325293	oxPL_siNeg - etOH_siNeg	CHTOP	cellular
CLNS1A$Methylosome subunit pICln$2530	CLNS1A$Methylosome subunit pICln$2530	-0.358269	12.6039	-3.87825	0.00807644	0.0453418	-2.70184	-0.358269	0.0489908	oxPL_siNeg - etOH_siNeg	CLNS1A	cellular
CRAT$Carnitine O-acetyltransferase$2208	CRAT$Carnitine O-acetyltransferase$2208	0.344419	13.4382	3.87807	0.00807818	0.0453418	-2.70207	0.344419	0.0510629	oxPL_siNeg - etOH_siNeg	CRAT	cellular
FAM136A$Protein FAM136A$5549	FAM136A$Protein FAM136A$5549	0.346331	12.9861	3.87791	0.00807969	0.0453418	-2.70227	0.346331	0.0518555	oxPL_siNeg - etOH_siNeg	FAM136A	cellular
MAT2B$Methionine adenosyltransferase 2 subunit beta$7114	MAT2B$Methionine adenosyltransferase 2 subunit beta$7114	-0.532199	13.4195	-3.87711	0.00808723	0.0453418	-2.70328	-0.532199	0.0523012	oxPL_siNeg - etOH_siNeg	MAT2B	cellular
CDV3$Protein CDV3 homolog$7445	CDV3$Protein CDV3 homolog$7445	-0.542247	13.9119	-3.87675	0.00809053	0.0453418	-2.70373	-0.542247	0.0325373	oxPL_siNeg - etOH_siNeg	CDV3	cellular
NEFL$Neurofilament light polypeptide$1317	NEFL$Neurofilament light polypeptide$1317	-0.494895	9.7358	-3.87427	0.00811396	0.0454405	-2.70686	-0.494895	0.0498759	oxPL_siNeg - etOH_siNeg	NEFL	cellular
PTPA$Isoform of Q15257, Serine/threonine-protein phosphatase 2A activator (Fragment)$144	PTPA$Isoform of Q15257, Serine/threonine-protein phosphatase 2A activator (Fragment)$144	-1.00841	8.45605	-3.873	0.008126	0.0454502	-2.70847	-1.00841	0.0326083	oxPL_siNeg - etOH_siNeg	PTPA	cellular
GNB4$Guanine nucleotide-binding protein subunit beta-4$6670	GNB4$Guanine nucleotide-binding protein subunit beta-4$6670	-0.391331	13.3702	-3.87286	0.00812733	0.0454502	-2.70865	-0.391331	0.0329846	oxPL_siNeg - etOH_siNeg	GNB4	cellular
ABHD5$1-acylglycerol-3-phosphate O-acyltransferase ABHD5$5213	ABHD5$1-acylglycerol-3-phosphate O-acyltransferase ABHD5$5213	0.86336	10.1637	3.86847	0.00816896	0.0456504	-2.71419	0.86336	0.0503046	oxPL_siNeg - etOH_siNeg	ABHD5	cellular
PRDX2$Peroxiredoxin-2$2001	PRDX2$Peroxiredoxin-2$2001	-0.341132	15.5479	-3.86616	0.00819101	0.045741	-2.71711	-0.341132	0.0327524	oxPL_siNeg - etOH_siNeg	PRDX2	cellular
ESM1$Endothelial cell-specific molecule 1$6787	ESM1$Endothelial cell-specific molecule 1$6787	-1.16706	10.69	-3.86525	0.0081997	0.0457568	-2.71826	-1.16706	0.0517066	oxPL_siNeg - etOH_siNeg	ESM1	cellular
SARS2$Serine--tRNA ligase, mitochondrial$6756	SARS2$Serine--tRNA ligase, mitochondrial$6756	0.228022	11.9787	3.86452	0.00820663	0.0457628	-2.71917	0.228022	0.0501505	oxPL_siNeg - etOH_siNeg	SARS2	cellular
IPO4$Importin-4$5205	IPO4$Importin-4$5205	-0.376373	13.4284	-3.86385	0.00821309	0.0457662	-2.72003	-0.376373	0.0507781	oxPL_siNeg - etOH_siNeg	IPO4	cellular
CD200$OX-2 membrane glycoprotein$2160	CD200$OX-2 membrane glycoprotein$2160	-0.589723	11.4863	-3.86238	0.00822716	0.0457894	-2.72188	-0.589723	0.0502456	oxPL_siNeg - etOH_siNeg	CD200	cellular
IRAK2$Interleukin-1 receptor-associated kinase-like 2$532	IRAK2$Interleukin-1 receptor-associated kinase-like 2$532	-0.571725	10.2764	-3.86219	0.00822898	0.0457894	-2.72212	-0.571725	0.0505827	oxPL_siNeg - etOH_siNeg	IRAK2	cellular
TBCK$TBC domain-containing protein kinase-like protein$5186	TBCK$TBC domain-containing protein kinase-like protein$5186	-0.412292	10.6366	-3.85974	0.00825251	0.0458649	-2.72522	-0.412292	0.0518555	oxPL_siNeg - etOH_siNeg	TBCK	cellular
NQO1$NAD(P)H dehydrogenase [quinone] 1$1605	NQO1$NAD(P)H dehydrogenase [quinone] 1$1605	0.391143	16.1852	3.85956	0.00825428	0.0458649	-2.72545	0.391143	0.0328294	oxPL_siNeg - etOH_siNeg	NQO1	cellular
MRPL50$Large ribosomal subunit protein mL50$4901	MRPL50$Large ribosomal subunit protein mL50$4901	0.355796	13.9871	3.85739	0.00827522	0.0459261	-2.7282	0.355796	0.0510092	oxPL_siNeg - etOH_siNeg	MRPL50	cellular
SNX9$Sorting nexin-9$7837	SNX9$Sorting nexin-9$7837	-0.236642	15.8772	-3.8572	0.00827703	0.0459261	-2.72844	-0.236642	0.051948	oxPL_siNeg - etOH_siNeg	SNX9	cellular
GGACT$Gamma-glutamylaminecyclotransferase$6214	GGACT$Gamma-glutamylaminecyclotransferase$6214	-0.494647	8.71307	-3.85572	0.00829136	0.045973	-2.73031	-0.494647	0.0531014	oxPL_siNeg - etOH_siNeg	GGACT	cellular
KHSRP$Far upstream element-binding protein 2$5425	KHSRP$Far upstream element-binding protein 2$5425	-0.228879	15.0983	-3.8532	0.00831578	0.0460757	-2.7335	-0.228879	0.0502707	oxPL_siNeg - etOH_siNeg	KHSRP	cellular
SPTAN1$Isoform of Q13813, Isoform 2 of Spectrin alpha chain, non-erythrocytic 1$3350	SPTAN1$Isoform of Q13813, Isoform 2 of Spectrin alpha chain, non-erythrocytic 1$3350	-0.229814	16.1537	-3.85105	0.00833661	0.0461583	-2.73621	-0.229814	0.0521789	oxPL_siNeg - etOH_siNeg	SPTAN1	cellular
TOMM20$Mitochondrial import receptor subunit TOM20 homolog$3600	TOMM20$Mitochondrial import receptor subunit TOM20 homolog$3600	0.302608	13.9557	3.84979	0.0083489	0.0461937	-2.73781	0.302608	0.0328294	oxPL_siNeg - etOH_siNeg	TOMM20	cellular
NMD3$60S ribosomal export protein NMD3$5584	NMD3$60S ribosomal export protein NMD3$5584	-0.355676	11.4607	-3.84828	0.00836369	0.0462428	-2.73973	-0.355676	0.0328351	oxPL_siNeg - etOH_siNeg	NMD3	cellular
NAPRT$Nicotinate phosphoribosyltransferase$4315	NAPRT$Nicotinate phosphoribosyltransferase$4315	-0.35252	10.7521	-3.84744	0.00837186	0.0462552	-2.74078	-0.35252	0.0621875	oxPL_siNeg - etOH_siNeg	NAPRT	cellular
SSR1$Translocon-associated protein subunit alpha$2216	SSR1$Translocon-associated protein subunit alpha$2216	0.425094	16.4588	3.84679	0.00837828	0.046258	-2.74162	0.425094	0.0633358	oxPL_siNeg - etOH_siNeg	SSR1	cellular
HSPA8$Isoform of P11142, Heat shock protein family A (Hsp70) member 8 (Fragment)$192	HSPA8$Isoform of P11142, Heat shock protein family A (Hsp70) member 8 (Fragment)$192	-0.630895	9.90639	-3.84426	0.00840303	0.046362	-2.74481	-0.630895	0.053563	oxPL_siNeg - etOH_siNeg	HSPA8	cellular
MTMR6$Myotubularin-related protein 6$7583	MTMR6$Myotubularin-related protein 6$7583	-0.229769	12.2217	-3.84302	0.00841524	0.0463966	-2.74639	-0.229769	0.0523608	oxPL_siNeg - etOH_siNeg	MTMR6	cellular
RAB4B$Ras-related protein Rab-4B$2675	RAB4B$Ras-related protein Rab-4B$2675	0.274633	12.39	3.84149	0.00843028	0.0464046	-2.74832	0.274633	0.0536952	oxPL_siNeg - etOH_siNeg	RAB4B	cellular
IMMT$MICOS complex subunit MIC60$3754	IMMT$MICOS complex subunit MIC60$3754	0.252083	14.8399	3.84116	0.00843355	0.0464046	-2.74874	0.252083	0.0536952	oxPL_siNeg - etOH_siNeg	IMMT	cellular
COMMD9$COMM domain-containing protein 9$7133	COMMD9$COMM domain-containing protein 9$7133	-0.30664	12.684	-3.84011	0.00844389	0.0464046	-2.75007	-0.30664	0.0478625	oxPL_siNeg - etOH_siNeg	COMMD9	cellular
HSBP1$Heat shock factor-binding protein 1$845	HSBP1$Heat shock factor-binding protein 1$845	0.305886	13.157	3.83958	0.00844917	0.0464046	-2.75075	0.305886	0.0537323	oxPL_siNeg - etOH_siNeg	HSBP1	cellular
PLEKHO1$Pleckstrin homology domain-containing family O member 1$3863	PLEKHO1$Pleckstrin homology domain-containing family O member 1$3863	0.43201	9.01567	3.83954	0.00844958	0.0464046	-2.7508	0.43201	0.0517436	oxPL_siNeg - etOH_siNeg	PLEKHO1	cellular
DIABLO$Diablo IAP-binding mitochondrial protein$6826	DIABLO$Diablo IAP-binding mitochondrial protein$6826	0.329446	14.55	3.83926	0.00845231	0.0464046	-2.75115	0.329446	0.0525192	oxPL_siNeg - etOH_siNeg	DIABLO	cellular
OSGEP$tRNA N6-adenosine threonylcarbamoyltransferase$6770	OSGEP$tRNA N6-adenosine threonylcarbamoyltransferase$6770	-0.697797	11.9455	-3.83379	0.00850658	0.0466698	-2.75809	-0.697797	0.051948	oxPL_siNeg - etOH_siNeg	OSGEP	cellular
ANGPTL2$Angiopoietin-related protein 2$7437	ANGPTL2$Angiopoietin-related protein 2$7437	-0.535099	11.7905	-3.83198	0.00852459	0.0467358	-2.76038	-0.535099	0.033862	oxPL_siNeg - etOH_siNeg	ANGPTL2	cellular
IFITM3$Interferon-induced transmembrane protein 3$2956	IFITM3$Interferon-induced transmembrane protein 3$2956	-0.494838	14.591	-3.8311	0.00853345	0.0467378	-2.76151	-0.494838	0.0332407	oxPL_siNeg - etOH_siNeg	IFITM3	cellular
ZNF143$Zinc finger protein 143$2482	ZNF143$Zinc finger protein 143$2482	-0.438929	12.6485	-3.83065	0.00853794	0.0467378	-2.76208	-0.438929	0.0338862	oxPL_siNeg - etOH_siNeg	ZNF143	cellular
ATP6V1E1$V-type proton ATPase subunit E 1$2090	ATP6V1E1$V-type proton ATPase subunit E 1$2090	0.298326	12.6484	3.82987	0.00854567	0.0467378	-2.76306	0.298326	0.052944	oxPL_siNeg - etOH_siNeg	ATP6V1E1	cellular
DGUOK$Deoxyguanosine kinase, mitochondrial$3745	DGUOK$Deoxyguanosine kinase, mitochondrial$3745	0.423039	10.7136	3.82941	0.00855028	0.0467378	-2.76364	0.423039	0.0332612	oxPL_siNeg - etOH_siNeg	DGUOK	cellular
TES$Testin$7306	TES$Testin$7306	-0.227383	13.4138	-3.82896	0.00855485	0.0467378	-2.76422	-0.227383	0.0332612	oxPL_siNeg - etOH_siNeg	TES	cellular
PIP$Prolactin-inducible protein$1515	PIP$Prolactin-inducible protein$1515	1.30951	9.66576	3.8253	0.00859155	0.0469056	-2.76886	1.30951	0.0519523	oxPL_siNeg - etOH_siNeg	PIP	cellular
PSMB3$Proteasome subunit beta type-3$2345	PSMB3$Proteasome subunit beta type-3$2345	-0.315663	13.9777	-3.82361	0.00860859	0.0469482	-2.77101	-0.315663	0.0333445	oxPL_siNeg - etOH_siNeg	PSMB3	cellular
YIPF4$Protein YIPF4$6120	YIPF4$Protein YIPF4$6120	0.897962	12.9496	3.82334	0.00861137	0.0469482	-2.77136	0.897962	0.0340323	oxPL_siNeg - etOH_siNeg	YIPF4	cellular
ANKRD13A$Ankyrin repeat domain-containing protein 13A$4784	ANKRD13A$Ankyrin repeat domain-containing protein 13A$4784	-0.339818	12.0363	-3.81866	0.00865872	0.0471734	-2.7773	-0.339818	0.0340191	oxPL_siNeg - etOH_siNeg	ANKRD13A	cellular
DDX17$Probable ATP-dependent RNA helicase DDX17$5403	DDX17$Probable ATP-dependent RNA helicase DDX17$5403	-0.220522	15.7186	-3.81706	0.00867498	0.0472291	-2.77933	-0.220522	0.0309194	oxPL_siNeg - etOH_siNeg	DDX17	cellular
MRPL54$Large ribosomal subunit protein mL54$4201	MRPL54$Large ribosomal subunit protein mL54$4201	0.697754	13.2358	3.81071	0.00873988	0.0475493	-2.78741	0.697754	0.0521789	oxPL_siNeg - etOH_siNeg	MRPL54	cellular
HSPA14$Heat shock 70 kDa protein 14$3118	HSPA14$Heat shock 70 kDa protein 14$3118	-0.4089	11.9307	-3.80953	0.00875198	0.047582	-2.78891	-0.4089	0.0336552	oxPL_siNeg - etOH_siNeg	HSPA14	cellular
WDR1$Isoform of O75083, WD repeat domain 1$85	WDR1$Isoform of O75083, WD repeat domain 1$85	0.425112	11.7508	3.8077	0.00877075	0.0476347	-2.79123	0.425112	0.053792	oxPL_siNeg - etOH_siNeg	WDR1	cellular
APOO$MICOS complex subunit MIC26$6180	APOO$MICOS complex subunit MIC26$6180	0.255329	13.2146	3.80739	0.00877395	0.0476347	-2.79162	0.255329	0.053792	oxPL_siNeg - etOH_siNeg	APOO	cellular
SMARCD1$SWI/SNF-related matrix-associated actin-dependent regulator of chromatin subfamily D member 1$5688	SMARCD1$SWI/SNF-related matrix-associated actin-dependent regulator of chromatin subfamily D member 1$5688	-0.601628	10.651	-3.80681	0.00877995	0.0476347	-2.79236	-0.601628	0.0336706	oxPL_siNeg - etOH_siNeg	SMARCD1	cellular
SLC25A5$ADP/ATP translocase 2$1271	SLC25A5$ADP/ATP translocase 2$1271	0.480983	17.3159	3.80512	0.00879738	0.0476962	-2.79451	0.480983	0.0310737	oxPL_siNeg - etOH_siNeg	SLC25A5	cellular
ZRANB2$Zinc finger Ran-binding domain-containing protein 2$1019	ZRANB2$Zinc finger Ran-binding domain-containing protein 2$1019	-0.267294	12.7904	-3.80204	0.0088293	0.0478361	-2.79843	-0.267294	0.0539408	oxPL_siNeg - etOH_siNeg	ZRANB2	cellular
TNFRSF12A$Tumor necrosis factor receptor superfamily member 12A$6757	TNFRSF12A$Tumor necrosis factor receptor superfamily member 12A$6757	0.606045	11.2207	3.79789	0.00887253	0.048037	-2.80373	0.606045	0.0338873	oxPL_siNeg - etOH_siNeg	TNFRSF12A	cellular
GSTP1$Glutathione S-transferase P$1393	GSTP1$Glutathione S-transferase P$1393	-0.31595	16.9119	-3.79696	0.00888219	0.048056	-2.80491	-0.31595	0.031124	oxPL_siNeg - etOH_siNeg	GSTP1	cellular
RPS3A$Small ribosomal subunit protein eS1$2694	RPS3A$Small ribosomal subunit protein eS1$2694	-0.268868	16.3371	-3.79571	0.00889523	0.0480933	-2.80649	-0.268868	0.0346552	oxPL_siNeg - etOH_siNeg	RPS3A	cellular
TPM3$Tropomyosin alpha-3 chain$1308	TPM3$Tropomyosin alpha-3 chain$1308	-0.462055	9.99334	-3.79292	0.00892448	0.048164	-2.81005	-0.462055	0.0550321	oxPL_siNeg - etOH_siNeg	TPM3	cellular
XPNPEP1$Isoform of Q9NQW7, Isoform 3 of Xaa-Pro aminopeptidase 1$6818	XPNPEP1$Isoform of Q9NQW7, Isoform 3 of Xaa-Pro aminopeptidase 1$6818	-0.416577	13.6323	-3.79275	0.00892627	0.048164	-2.81027	-0.416577	0.0535491	oxPL_siNeg - etOH_siNeg	XPNPEP1	cellular
NDUFA13$NADH dehydrogenase [ubiquinone] 1 alpha subcomplex subunit 13$7144	NDUFA13$NADH dehydrogenase [ubiquinone] 1 alpha subcomplex subunit 13$7144	0.258859	13.8182	3.7927	0.00892679	0.048164	-2.81033	0.258859	0.0339905	oxPL_siNeg - etOH_siNeg	NDUFA13	cellular
CCNL2$Cyclin-L2$5909	CCNL2$Cyclin-L2$5909	-0.714395	7.78237	-3.79181	0.00893618	0.0481814	-2.81147	-0.714395	0.0661332	oxPL_siNeg - etOH_siNeg	CCNL2	cellular
PSMB1$Proteasome subunit beta type-1$1722	PSMB1$Proteasome subunit beta type-1$1722	-0.332965	15.2792	-3.7895	0.00896051	0.0482793	-2.81441	-0.332965	0.0340035	oxPL_siNeg - etOH_siNeg	PSMB1	cellular
EIF3K$Eukaryotic translation initiation factor 3 subunit K$7256	EIF3K$Eukaryotic translation initiation factor 3 subunit K$7256	-0.36459	14.6287	-3.78802	0.0089761	0.04833	-2.8163	-0.36459	0.0651014	oxPL_siNeg - etOH_siNeg	EIF3K	cellular
SMPD2$Sphingomyelin phosphodiesterase 2$748	SMPD2$Sphingomyelin phosphodiesterase 2$748	-0.69024	9.16768	-3.78736	0.0089831	0.0483342	-2.81714	-0.69024	0.0537025	oxPL_siNeg - etOH_siNeg	SMPD2	cellular
SART3$Squamous cell carcinoma antigen recognized by T-cells 3$3523	SART3$Squamous cell carcinoma antigen recognized by T-cells 3$3523	-0.247021	13.0352	-3.78678	0.00898924	0.0483342	-2.81788	-0.247021	0.0340191	oxPL_siNeg - etOH_siNeg	SART3	cellular
SNX1$Sorting nexin-1$3320	SNX1$Sorting nexin-1$3320	-0.288721	13.3009	-3.78567	0.00900099	0.0483641	-2.8193	-0.288721	0.0663652	oxPL_siNeg - etOH_siNeg	SNX1	cellular
TTC19$Tetratricopeptide repeat protein 19, mitochondrial$4135	TTC19$Tetratricopeptide repeat protein 19, mitochondrial$4135	0.50077	10.9401	3.7827	0.00903252	0.0484682	-2.82308	0.50077	0.0347503	oxPL_siNeg - etOH_siNeg	TTC19	cellular
ARHGEF18$Rho guanine nucleotide exchange factor 18$4344	ARHGEF18$Rho guanine nucleotide exchange factor 18$4344	0.2897	11.3885	3.78236	0.00903614	0.0484682	-2.82352	0.2897	0.0340323	oxPL_siNeg - etOH_siNeg	ARHGEF18	cellular
MARCKSL1$MARCKS-related protein$2307	MARCKSL1$MARCKS-related protein$2307	-0.39369	12.965	-3.7821	0.00903896	0.0484682	-2.82386	-0.39369	0.0340323	oxPL_siNeg - etOH_siNeg	MARCKSL1	cellular
COPS8$COP9 signalosome complex subunit 8$5982	COPS8$COP9 signalosome complex subunit 8$5982	-0.272213	12.9262	-3.77866	0.00907564	0.0485826	-2.82824	-0.272213	0.0539408	oxPL_siNeg - etOH_siNeg	COPS8	cellular
CIAPIN1$Anamorsin$4140	CIAPIN1$Anamorsin$4140	-0.30066	12.9851	-3.77841	0.00907835	0.0485826	-2.82857	-0.30066	0.0351369	oxPL_siNeg - etOH_siNeg	CIAPIN1	cellular
SCAMP3$Secretory carrier-associated membrane protein 3$396	SCAMP3$Secretory carrier-associated membrane protein 3$396	0.224969	14.1166	3.77789	0.00908388	0.0485826	-2.82923	0.224969	0.0351369	oxPL_siNeg - etOH_siNeg	SCAMP3	cellular
RAD23B$UV excision repair protein RAD23 homolog B$2547	RAD23B$UV excision repair protein RAD23 homolog B$2547	-0.356638	15.2609	-3.77777	0.00908516	0.0485826	-2.82938	-0.356638	0.053563	oxPL_siNeg - etOH_siNeg	RAD23B	cellular
MARCHF6$E3 ubiquitin-protein ligase MARCHF6$679	MARCHF6$E3 ubiquitin-protein ligase MARCHF6$679	0.712859	10.3312	3.77639	0.00909997	0.0485969	-2.83114	0.712859	0.0314275	oxPL_siNeg - etOH_siNeg	MARCHF6	cellular
TAF8$Transcription initiation factor TFIID subunit 8$4514	TAF8$Transcription initiation factor TFIID subunit 8$4514	0.628457	9.13765	3.77636	0.00910027	0.0485969	-2.83118	0.628457	0.054997	oxPL_siNeg - etOH_siNeg	TAF8	cellular
NOSIP$Nitric oxide synthase-interacting protein$7674	NOSIP$Nitric oxide synthase-interacting protein$7674	0.322998	11.6849	3.77182	0.00914922	0.048825	-2.83699	0.322998	0.0314275	oxPL_siNeg - etOH_siNeg	NOSIP	cellular
PPIL1$Peptidyl-prolyl cis-trans isomerase-like 1$7706	PPIL1$Peptidyl-prolyl cis-trans isomerase-like 1$7706	-0.218157	13.9385	-3.76818	0.00918861	0.0490017	-2.84164	-0.218157	0.0670801	oxPL_siNeg - etOH_siNeg	PPIL1	cellular
CNNM4$Metal transporter CNNM4$4225	CNNM4$Metal transporter CNNM4$4225	-0.494936	9.02667	-3.76579	0.00921451	0.0490698	-2.84469	-0.494936	0.0504347	oxPL_siNeg - etOH_siNeg	CNNM4	cellular
CUL5$Cullin-5$5441	CUL5$Cullin-5$5441	-0.253209	12.3779	-3.76514	0.00922163	0.0490698	-2.84552	-0.253209	0.0661654	oxPL_siNeg - etOH_siNeg	CUL5	cellular
DFFA$DNA fragmentation factor subunit alpha$275	DFFA$DNA fragmentation factor subunit alpha$275	-0.293657	12.5293	-3.76461	0.00922739	0.0490698	-2.8462	-0.293657	0.0345083	oxPL_siNeg - etOH_siNeg	DFFA	cellular
TACC1$Transforming acidic coiled-coil-containing protein 1$827	TACC1$Transforming acidic coiled-coil-containing protein 1$827	0.292332	12.558	3.76439	0.00922974	0.0490698	-2.84647	0.292332	0.0345083	oxPL_siNeg - etOH_siNeg	TACC1	cellular
RPA3$Replication protein A 14 kDa subunit$2048	RPA3$Replication protein A 14 kDa subunit$2048	-0.267028	13.2811	-3.76412	0.00923275	0.0490698	-2.84683	-0.267028	0.0351805	oxPL_siNeg - etOH_siNeg	RPA3	cellular
UQCC1$Ubiquinol-cytochrome c reductase complex assembly factor 1$6939	UQCC1$Ubiquinol-cytochrome c reductase complex assembly factor 1$6939	0.420796	10.816	3.76148	0.0092616	0.0491427	-2.85021	0.420796	0.0345268	oxPL_siNeg - etOH_siNeg	UQCC1	cellular
MAN1A1$Mannosyl-oligosaccharide 1,2-alpha-mannosidase IA$2020	MAN1A1$Mannosyl-oligosaccharide 1,2-alpha-mannosidase IA$2020	0.31478	13.4867	3.76119	0.00926472	0.0491427	-2.85057	0.31478	0.0564108	oxPL_siNeg - etOH_siNeg	MAN1A1	cellular
MRPS17$Small ribosomal subunit protein uS17m$7650	MRPS17$Small ribosomal subunit protein uS17m$7650	0.423182	12.1692	3.76053	0.00927193	0.0491427	-2.85141	0.423182	0.0315239	oxPL_siNeg - etOH_siNeg	MRPS17	cellular
PACSIN2$Protein kinase C and casein kinase substrate in neurons protein 2$7518	PACSIN2$Protein kinase C and casein kinase substrate in neurons protein 2$7518	-0.320684	13.9269	-3.75995	0.00927831	0.0491427	-2.85216	-0.320684	0.0355055	oxPL_siNeg - etOH_siNeg	PACSIN2	cellular
APMAP$Adipocyte plasma membrane-associated protein$6743	APMAP$Adipocyte plasma membrane-associated protein$6743	0.223135	15.8757	3.75994	0.00927845	0.0491427	-2.85217	0.223135	0.0564108	oxPL_siNeg - etOH_siNeg	APMAP	cellular
NME4$Nucleoside diphosphate kinase, mitochondrial$329	NME4$Nucleoside diphosphate kinase, mitochondrial$329	0.560888	10.7431	3.7592	0.00928657	0.0491427	-2.85312	0.560888	0.0352855	oxPL_siNeg - etOH_siNeg	NME4	cellular
COPS3$COP9 signalosome complex subunit 3$7532	COPS3$COP9 signalosome complex subunit 3$7532	-0.249145	13.3111	-3.75884	0.00929048	0.0491427	-2.85358	-0.249145	0.0352855	oxPL_siNeg - etOH_siNeg	COPS3	cellular
ABCA6$ATP-binding cassette sub-family A member 6$4815	ABCA6$ATP-binding cassette sub-family A member 6$4815	0.412596	13.6002	3.75784	0.0093015	0.0491678	-2.85486	0.412596	0.0346086	oxPL_siNeg - etOH_siNeg	ABCA6	cellular
PCOLCE$Procollagen C-endopeptidase enhancer 1$3554	PCOLCE$Procollagen C-endopeptidase enhancer 1$3554	-0.292596	12.9948	-3.75608	0.00932093	0.0492372	-2.85712	-0.292596	0.0549423	oxPL_siNeg - etOH_siNeg	PCOLCE	cellular
IFT80$Isoform of Q9P2H3, Isoform IFT80-L of Intraflagellar transport protein 80 homolog$7202	IFT80$Isoform of Q9P2H3, Isoform IFT80-L of Intraflagellar transport protein 80 homolog$7202	-0.270467	10.2623	-3.75522	0.00933037	0.0492538	-2.85822	-0.270467	0.0346552	oxPL_siNeg - etOH_siNeg	IFT80	cellular
SEC24D$Protein transport protein Sec24D$956	SEC24D$Protein transport protein Sec24D$956	-0.280029	14.4033	-3.75396	0.00934429	0.049294	-2.85983	-0.280029	0.0538293	oxPL_siNeg - etOH_siNeg	SEC24D	cellular
CCDC134$Coiled-coil domain-containing protein 134$6557	CCDC134$Coiled-coil domain-containing protein 134$6557	0.350549	12.2087	3.75277	0.00935739	0.0492958	-2.86135	0.350549	0.0346732	oxPL_siNeg - etOH_siNeg	CCDC134	cellular
PSMD10$26S proteasome non-ATPase regulatory subunit 10$892	PSMD10$26S proteasome non-ATPase regulatory subunit 10$892	-0.237015	13.24	-3.75242	0.00936131	0.0492958	-2.8618	-0.237015	0.0559996	oxPL_siNeg - etOH_siNeg	PSMD10	cellular
TBC1D4$TBC1 domain family member 4$681	TBC1D4$TBC1 domain family member 4$681	0.314641	10.7272	3.75222	0.00936355	0.0492958	-2.86206	0.314641	0.0356879	oxPL_siNeg - etOH_siNeg	TBC1D4	cellular
CEP78$Centrosomal protein of 78 kDa$3939	CEP78$Centrosomal protein of 78 kDa$3939	0.510795	10.6003	3.75037	0.00938401	0.0493703	-2.86442	0.510795	0.0347503	oxPL_siNeg - etOH_siNeg	CEP78	cellular
KPNB1$Importin subunit beta-1$3504	KPNB1$Importin subunit beta-1$3504	-0.29377	15.3029	-3.74882	0.00940128	0.0494136	-2.86641	-0.29377	0.0549423	oxPL_siNeg - etOH_siNeg	KPNB1	cellular
PLEKHG5$Pleckstrin homology domain-containing family G member 5$949	PLEKHG5$Pleckstrin homology domain-containing family G member 5$949	0.378971	10.8558	3.74835	0.0094065	0.0494136	-2.86701	0.378971	0.0315751	oxPL_siNeg - etOH_siNeg	PLEKHG5	cellular
ERCC6$DNA excision repair protein ERCC-6$3010	ERCC6$DNA excision repair protein ERCC-6$3010	-0.285607	10.0152	-3.74793	0.00941122	0.0494136	-2.86755	-0.285607	0.0668502	oxPL_siNeg - etOH_siNeg	ERCC6	cellular
BGN$Biglycan$1752	BGN$Biglycan$1752	0.40997	15.6326	3.74588	0.00943405	0.0495003	-2.87018	0.40997	0.0511437	oxPL_siNeg - etOH_siNeg	BGN	cellular
CD58$Lymphocyte function-associated antigen 3$1691	CD58$Lymphocyte function-associated antigen 3$1691	0.336379	13.3214	3.74316	0.00946443	0.0496001	-2.87366	0.336379	0.0564108	oxPL_siNeg - etOH_siNeg	CD58	cellular
SNX4$Sorting nexin-4$1020	SNX4$Sorting nexin-4$1020	-0.214873	12.0068	-3.74304	0.00946577	0.0496001	-2.87381	-0.214873	0.0349668	oxPL_siNeg - etOH_siNeg	SNX4	cellular
CRYL1$Isoform of Q9Y2S2, Isoform 2 of Lambda-crystallin homolog$7652	CRYL1$Isoform of Q9Y2S2, Isoform 2 of Lambda-crystallin homolog$7652	-0.34641	12.598	-3.74157	0.00948237	0.049645	-2.87571	-0.34641	0.0545243	oxPL_siNeg - etOH_siNeg	CRYL1	cellular
NCK1$Cytoplasmic protein NCK1$1624	NCK1$Cytoplasmic protein NCK1$1624	-0.28813	12.0679	-3.74115	0.00948702	0.049645	-2.87624	-0.28813	0.0573523	oxPL_siNeg - etOH_siNeg	NCK1	cellular
PHLDA2$Pleckstrin homology-like domain family A member 2$3861	PHLDA2$Pleckstrin homology-like domain family A member 2$3861	0.650312	9.41268	3.74013	0.00949851	0.0496718	-2.87755	0.650312	0.0672	oxPL_siNeg - etOH_siNeg	PHLDA2	cellular
RARS1$Arginine--tRNA ligase, cytoplasmic$2531	RARS1$Arginine--tRNA ligase, cytoplasmic$2531	-0.217563	15.0442	-3.73942	0.00950651	0.0496804	-2.87846	-0.217563	0.0555113	oxPL_siNeg - etOH_siNeg	RARS1	cellular
ERCC2$General transcription and DNA repair factor IIH helicase subunit XPD$1669	ERCC2$General transcription and DNA repair factor IIH helicase subunit XPD$1669	-0.244159	11.6805	-3.73525	0.00955362	0.0498933	-2.88381	-0.244159	0.0351697	oxPL_siNeg - etOH_siNeg	ERCC2	cellular
MTFMT$Methionyl-tRNA formyltransferase, mitochondrial$5599	MTFMT$Methionyl-tRNA formyltransferase, mitochondrial$5599	0.551714	9.33449	3.73265	0.00958316	0.0499954	-2.88715	0.551714	0.0362264	oxPL_siNeg - etOH_siNeg	MTFMT	cellular
EXTL2$Exostosin-like 2$7257	EXTL2$Exostosin-like 2$7257	0.382449	10.7529	3.7324	0.00958596	0.0499954	-2.88747	0.382449	0.0351725	oxPL_siNeg - etOH_siNeg	EXTL2	cellular
UBA5$Ubiquitin-like modifier-activating enzyme 5$6389	UBA5$Ubiquitin-like modifier-activating enzyme 5$6389	-0.323576	12.7335	-3.73094	0.00960262	0.0500096	-2.88935	-0.323576	0.0559458	oxPL_siNeg - etOH_siNeg	UBA5	cellular
TMEM120A$Ion channel TACAN$6263	TMEM120A$Ion channel TACAN$6263	0.344711	11.149	3.73029	0.00960995	0.0500096	-2.89017	0.344711	0.0549423	oxPL_siNeg - etOH_siNeg	TMEM120A	cellular
MYL9$Myosin regulatory light polypeptide 9$1826	MYL9$Myosin regulatory light polypeptide 9$1826	-0.213136	16.666	-3.73029	0.00961	0.0500096	-2.89018	-0.213136	0.0317085	oxPL_siNeg - etOH_siNeg	MYL9	cellular
OXA1L$Mitochondrial inner membrane protein OXA1L$3549	OXA1L$Mitochondrial inner membrane protein OXA1L$3549	0.254099	12.9804	3.72991	0.00961427	0.0500096	-2.89066	0.254099	0.0570297	oxPL_siNeg - etOH_siNeg	OXA1L	cellular
FBXW9$F-box/WD repeat-containing protein 9$4088	FBXW9$F-box/WD repeat-containing protein 9$4088	0.411077	9.62786	3.72859	0.00962934	0.0500237	-2.89235	0.411077	0.0554424	oxPL_siNeg - etOH_siNeg	FBXW9	cellular
MICU1$Calcium uptake protein 1, mitochondrial$6035	MICU1$Calcium uptake protein 1, mitochondrial$6035	0.291038	12.0946	3.72839	0.00963169	0.0500237	-2.89262	0.291038	0.035254	oxPL_siNeg - etOH_siNeg	MICU1	cellular
LIMCH1$LIM and calponin homology domains-containing protein 1$7550	LIMCH1$LIM and calponin homology domains-containing protein 1$7550	0.287746	11.3645	3.72774	0.00963906	0.0500237	-2.89345	0.287746	0.0317085	oxPL_siNeg - etOH_siNeg	LIMCH1	cellular
PGAP6$Post-GPI attachment to proteins factor 6$6725	PGAP6$Post-GPI attachment to proteins factor 6$6725	0.497424	11.2802	3.72737	0.0096433	0.0500237	-2.89392	0.497424	0.0583818	oxPL_siNeg - etOH_siNeg	PGAP6	cellular
MCUR1$Mitochondrial calcium uniporter regulator 1$5511	MCUR1$Mitochondrial calcium uniporter regulator 1$5511	-0.845007	7.64432	-3.72688	0.00964899	0.0500237	-2.89456	-0.845007	0.0571716	oxPL_siNeg - etOH_siNeg	MCUR1	cellular
PYGL$Glycogen phosphorylase, liver form$1304	PYGL$Glycogen phosphorylase, liver form$1304	-0.504847	13.3004	-3.71787	0.0097527	0.0505279	-2.90613	-0.504847	0.0365747	oxPL_siNeg - etOH_siNeg	PYGL	cellular
PKD2$Polycystin-2$3312	PKD2$Polycystin-2$3312	-0.285641	11.9807	-3.71661	0.00976734	0.0505703	-2.90775	-0.285641	0.0559688	oxPL_siNeg - etOH_siNeg	PKD2	cellular
MCU$Calcium uniporter protein, mitochondrial$5037	MCU$Calcium uniporter protein, mitochondrial$5037	0.243588	13.7208	3.71304	0.00980884	0.0507515	-2.91234	0.243588	0.0317931	oxPL_siNeg - etOH_siNeg	MCU	cellular
SH3BP1$SH3 domain-binding protein 1$7723	SH3BP1$SH3 domain-binding protein 1$7723	-0.27225	11.9572	-3.70995	0.009845	0.0509049	-2.91632	-0.27225	0.0317931	oxPL_siNeg - etOH_siNeg	SH3BP1	cellular
FKBP10$Peptidyl-prolyl cis-trans isomerase FKBP10$5515	FKBP10$Peptidyl-prolyl cis-trans isomerase FKBP10$5515	-0.215338	18.2871	-3.70876	0.0098589	0.0509431	-2.91785	-0.215338	0.0591877	oxPL_siNeg - etOH_siNeg	FKBP10	cellular
MYL6$Myosin light polypeptide 6$2660	MYL6$Myosin light polypeptide 6$2660	-0.225574	18.0611	-3.70593	0.00989216	0.0510812	-2.92149	-0.225574	0.0706531	oxPL_siNeg - etOH_siNeg	MYL6	cellular
GLCE$D-glucuronyl C5-epimerase$978	GLCE$D-glucuronyl C5-epimerase$978	0.443308	10.5785	3.70351	0.00992077	0.0511641	-2.92462	0.443308	0.031861	oxPL_siNeg - etOH_siNeg	GLCE	cellular
GNPDA2$Isoform of Q8TDQ7, Isoform 2 of Glucosamine-6-phosphate isomerase 2$5176	GNPDA2$Isoform of Q8TDQ7, Isoform 2 of Glucosamine-6-phosphate isomerase 2$5176	-0.529073	11.7904	-3.70346	0.00992131	0.0511641	-2.92467	-0.529073	0.0367267	oxPL_siNeg - etOH_siNeg	GNPDA2	cellular
ADAM9$Disintegrin and metalloproteinase domain-containing protein 9$3278	ADAM9$Disintegrin and metalloproteinase domain-containing protein 9$3278	0.250795	14.0502	3.70253	0.0099323	0.05118	-2.92587	0.250795	0.031861	oxPL_siNeg - etOH_siNeg	ADAM9	cellular
RAPGEF1$Rap guanine nucleotide exchange factor 1$3365	RAPGEF1$Rap guanine nucleotide exchange factor 1$3365	0.482593	10.6945	3.70209	0.00993748	0.05118	-2.92644	0.482593	0.0565602	oxPL_siNeg - etOH_siNeg	RAPGEF1	cellular
VMA21$Vacuolar ATPase assembly integral membrane protein VMA21$3815	VMA21$Vacuolar ATPase assembly integral membrane protein VMA21$3815	0.417418	13.9023	3.69908	0.00997322	0.0513261	-2.93032	0.417418	0.0360639	oxPL_siNeg - etOH_siNeg	VMA21	cellular
ENAH$Protein enabled homolog$4937	ENAH$Protein enabled homolog$4937	0.283677	15.1113	3.69828	0.00998274	0.0513261	-2.93135	0.283677	0.0596065	oxPL_siNeg - etOH_siNeg	ENAH	cellular
MRPS26$Small ribosomal subunit protein mS26$6299	MRPS26$Small ribosomal subunit protein mS26$6299	0.342921	11.8052	3.69769	0.00998971	0.0513261	-2.93211	0.342921	0.0574219	oxPL_siNeg - etOH_siNeg	MRPS26	cellular
OGA$Protein O-GlcNAcase$695	OGA$Protein O-GlcNAcase$695	-0.28712	13.6077	-3.69749	0.0099921	0.0513261	-2.93237	-0.28712	0.0369503	oxPL_siNeg - etOH_siNeg	OGA	cellular
DOCK10$Dedicator of cytokinesis protein 10$5544	DOCK10$Dedicator of cytokinesis protein 10$5544	0.271272	11.5755	3.69594	0.0100106	0.0513873	-2.93437	0.271272	0.0369553	oxPL_siNeg - etOH_siNeg	DOCK10	cellular
AATF$Protein AATF$7063	AATF$Protein AATF$7063	-0.333516	10.8937	-3.69459	0.0100267	0.0514359	-2.9361	-0.333516	0.0361699	oxPL_siNeg - etOH_siNeg	AATF	cellular
TNFRSF10A$Tumor necrosis factor receptor superfamily member 10A$264	TNFRSF10A$Tumor necrosis factor receptor superfamily member 10A$264	0.568216	7.94578	3.69379	0.0100363	0.0514515	-2.93714	0.568216	0.0532317	oxPL_siNeg - etOH_siNeg	TNFRSF10A	cellular
PPP1R14A$Protein phosphatase 1 regulatory subunit 14A$5488	PPP1R14A$Protein phosphatase 1 regulatory subunit 14A$5488	-0.614301	7.12362	-3.69224	0.0100549	0.0515131	-2.93914	-0.614301	0.0362264	oxPL_siNeg - etOH_siNeg	PPP1R14A	cellular
ETV4$ETS translocation variant 4$2214	ETV4$ETS translocation variant 4$2214	-0.353842	10.8155	-3.69111	0.0100684	0.0515484	-2.94059	-0.353842	0.0573994	oxPL_siNeg - etOH_siNeg	ETV4	cellular
NOC2L$Nucleolar complex protein 2 homolog$7733	NOC2L$Nucleolar complex protein 2 homolog$7733	-0.224177	12.6333	-3.68817	0.0101038	0.0516904	-2.94439	-0.224177	0.0599334	oxPL_siNeg - etOH_siNeg	NOC2L	cellular
MYO1C$Isoform of O00159, Isoform 3 of Unconventional myosin-Ic$250	MYO1C$Isoform of O00159, Isoform 3 of Unconventional myosin-Ic$250	-0.22877	15.0169	-3.68771	0.0101093	0.0516904	-2.94498	-0.22877	0.0321154	oxPL_siNeg - etOH_siNeg	MYO1C	cellular
ALDH4A1$Delta-1-pyrroline-5-carboxylate dehydrogenase, mitochondrial$1938	ALDH4A1$Delta-1-pyrroline-5-carboxylate dehydrogenase, mitochondrial$1938	0.348411	11.7337	3.68557	0.0101352	0.0517618	-2.94774	0.348411	0.0579994	oxPL_siNeg - etOH_siNeg	ALDH4A1	cellular
ANKFY1$Rabankyrin-5$7218	ANKFY1$Rabankyrin-5$7218	-0.420313	12.0809	-3.68526	0.0101389	0.0517618	-2.94814	-0.420313	0.053563	oxPL_siNeg - etOH_siNeg	ANKFY1	cellular
TMEM35A$Novel acetylcholine receptor chaperone$3858	TMEM35A$Novel acetylcholine receptor chaperone$3858	0.607354	10.3099	3.68491	0.0101431	0.0517618	-2.94859	0.607354	0.0364092	oxPL_siNeg - etOH_siNeg	TMEM35A	cellular
RRM1$Ribonucleoside-diphosphate reductase large subunit$1810	RRM1$Ribonucleoside-diphosphate reductase large subunit$1810	0.229287	11.9176	3.68427	0.0101509	0.0517678	-2.94942	0.229287	0.0372674	oxPL_siNeg - etOH_siNeg	RRM1	cellular
CIR1$Corepressor interacting with RBPJ 1$4634	CIR1$Corepressor interacting with RBPJ 1$4634	0.427294	10.9309	3.68334	0.0101621	0.051777	-2.95061	0.427294	0.0580569	oxPL_siNeg - etOH_siNeg	CIR1	cellular
AP1B1$Isoform of Q10567, Isoform C of AP-1 complex subunit beta-1$3126	AP1B1$Isoform of Q10567, Isoform C of AP-1 complex subunit beta-1$3126	0.267642	14.8285	3.68302	0.010166	0.051777	-2.95102	0.267642	0.0321797	oxPL_siNeg - etOH_siNeg	AP1B1	cellular
NOL3$Nucleolar protein 3$753	NOL3$Nucleolar protein 3$753	0.301595	12.1009	3.68207	0.0101775	0.0518017	-2.95225	0.301595	0.0590808	oxPL_siNeg - etOH_siNeg	NOL3	cellular
CKAP4$Cytoskeleton-associated protein 4$3064	CKAP4$Cytoskeleton-associated protein 4$3064	0.221724	17.8584	3.68153	0.0101841	0.0518017	-2.95295	0.221724	0.0372674	oxPL_siNeg - etOH_siNeg	CKAP4	cellular
NDUFA9$NADH dehydrogenase [ubiquinone] 1 alpha subcomplex subunit 9, mitochondrial$3736	NDUFA9$NADH dehydrogenase [ubiquinone] 1 alpha subcomplex subunit 9, mitochondrial$3736	0.239944	13.8673	3.67886	0.0102166	0.0519333	-2.9564	0.239944	0.0591877	oxPL_siNeg - etOH_siNeg	NDUFA9	cellular
COA7$Cytochrome c oxidase assembly factor 7$5537	COA7$Cytochrome c oxidase assembly factor 7$5537	0.376252	11.5191	3.67776	0.0102301	0.0519683	-2.95783	0.376252	0.0591877	oxPL_siNeg - etOH_siNeg	COA7	cellular
RCL1$RNA 3'-terminal phosphate cyclase-like protein$7644	RCL1$RNA 3'-terminal phosphate cyclase-like protein$7644	-0.316999	12.2191	-3.67532	0.01026	0.0520862	-2.96098	-0.316999	0.0373233	oxPL_siNeg - etOH_siNeg	RCL1	cellular
KCNMA1$Calcium-activated potassium channel subunit alpha-1$3140	KCNMA1$Calcium-activated potassium channel subunit alpha-1$3140	-0.456878	11.8155	-3.67377	0.0102789	0.0521484	-2.96297	-0.456878	0.0584327	oxPL_siNeg - etOH_siNeg	KCNMA1	cellular
AKR7A2$Aflatoxin B1 aldehyde reductase member 2$571	AKR7A2$Aflatoxin B1 aldehyde reductase member 2$571	-0.265351	13.9184	-3.67311	0.0102871	0.0521559	-2.96383	-0.265351	0.0366682	oxPL_siNeg - etOH_siNeg	AKR7A2	cellular
PDCL$Phosducin-like protein$3259	PDCL$Phosducin-like protein$3259	0.269316	11.4169	3.67195	0.0103013	0.0521889	-2.96532	0.269316	0.037349	oxPL_siNeg - etOH_siNeg	PDCL	cellular
PKM$Isoform of P14618, Isoform M1 of Pyruvate kinase PKM$1573	PKM$Isoform of P14618, Isoform M1 of Pyruvate kinase PKM$1573	-0.437486	16.275	-3.6715	0.0103069	0.0521889	-2.96592	-0.437486	0.037349	oxPL_siNeg - etOH_siNeg	PKM	cellular
ANKEF1$Ankyrin repeat and EF-hand domain-containing protein 1$6900	ANKEF1$Ankyrin repeat and EF-hand domain-containing protein 1$6900	0.359551	11.4472	3.66983	0.0103275	0.0522264	-2.96807	0.359551	0.0586441	oxPL_siNeg - etOH_siNeg	ANKEF1	cellular
DCN$Decorin$1332	DCN$Decorin$1332	0.394705	15.6277	3.66981	0.0103277	0.0522264	-2.96809	0.394705	0.0373152	oxPL_siNeg - etOH_siNeg	DCN	cellular
MXRA7$Matrix-remodeling-associated protein 7$2899	MXRA7$Matrix-remodeling-associated protein 7$2899	0.331661	13.6248	3.668	0.0103501	0.0523059	-2.97043	0.331661	0.0596252	oxPL_siNeg - etOH_siNeg	MXRA7	cellular
MRPS6$Small ribosomal subunit protein bS6m$2881	MRPS6$Small ribosomal subunit protein bS6m$2881	0.449644	13.3101	3.66696	0.010363	0.0523155	-2.97178	0.449644	0.0367932	oxPL_siNeg - etOH_siNeg	MRPS6	cellular
FAM114A1$Protein NOXP20$4712	FAM114A1$Protein NOXP20$4712	0.280257	14.7549	3.66677	0.0103654	0.0523155	-2.97203	0.280257	0.058714	oxPL_siNeg - etOH_siNeg	FAM114A1	cellular
IVD$Isovaleryl-CoA dehydrogenase, mitochondrial$1860	IVD$Isovaleryl-CoA dehydrogenase, mitochondrial$1860	0.28298	14.5394	3.66524	0.0103843	0.0523415	-2.974	0.28298	0.0582215	oxPL_siNeg - etOH_siNeg	IVD	cellular
CCDC9B$Coiled-coil domain-containing protein 9B$4351	CCDC9B$Coiled-coil domain-containing protein 9B$4351	0.892401	10.7986	3.66512	0.0103858	0.0523415	-2.97416	0.892401	0.0373233	oxPL_siNeg - etOH_siNeg	CCDC9B	cellular
NME2P1$Putative nucleoside diphosphate kinase$683	NME2P1$Putative nucleoside diphosphate kinase$683	-0.725912	10.2747	-3.66473	0.0103906	0.0523415	-2.97466	-0.725912	0.0581206	oxPL_siNeg - etOH_siNeg	NME2P1	cellular
COL21A1$Collagen alpha-1(XXI) chain$5833	COL21A1$Collagen alpha-1(XXI) chain$5833	-0.714659	10.0212	-3.66369	0.0104036	0.0523498	-2.97601	-0.714659	0.037349	oxPL_siNeg - etOH_siNeg	COL21A1	cellular
FH$Fumarate hydratase, mitochondrial$1349	FH$Fumarate hydratase, mitochondrial$1349	0.227632	15.0088	3.66259	0.0104174	0.0523498	-2.97744	0.227632	0.0369035	oxPL_siNeg - etOH_siNeg	FH	cellular
FNIP1$Folliculin-interacting protein 1$5209	FNIP1$Folliculin-interacting protein 1$5209	0.206213	9.00396	3.66247	0.0104188	0.0523498	-2.97758	0.206213	0.05835	oxPL_siNeg - etOH_siNeg	FNIP1	cellular
CMPK1$UMP-CMP kinase$1949	CMPK1$UMP-CMP kinase$1949	0.205306	15.8115	3.66051	0.0104433	0.0523498	-2.98013	0.205306	0.0369035	oxPL_siNeg - etOH_siNeg	CMPK1	cellular
FAM120A$Constitutive coactivator of PPAR-gamma-like protein 1$7098	FAM120A$Constitutive coactivator of PPAR-gamma-like protein 1$7098	-0.227695	14.1088	-3.66001	0.0104495	0.0523498	-2.98077	-0.227695	0.0580515	oxPL_siNeg - etOH_siNeg	FAM120A	cellular
UQCRB$Cytochrome b-c1 complex subunit 7$1585	UQCRB$Cytochrome b-c1 complex subunit 7$1585	0.360943	14.8713	3.65978	0.0104524	0.0523498	-2.98107	0.360943	0.058714	oxPL_siNeg - etOH_siNeg	UQCRB	cellular
PFDN2$Prefoldin subunit 2$7351	PFDN2$Prefoldin subunit 2$7351	-0.253174	14.1241	-3.65919	0.0104598	0.0523498	-2.98183	-0.253174	0.0369503	oxPL_siNeg - etOH_siNeg	PFDN2	cellular
HSPA4L$Heat shock 70 kDa protein 4L$1093	HSPA4L$Heat shock 70 kDa protein 4L$1093	-0.507741	11.795	-3.65916	0.0104602	0.0523498	-2.98187	-0.507741	0.0374466	oxPL_siNeg - etOH_siNeg	HSPA4L	cellular
MED6$Mediator of RNA polymerase II transcription subunit 6$860	MED6$Mediator of RNA polymerase II transcription subunit 6$860	0.441994	10.8115	3.65871	0.0104658	0.0523498	-2.98245	0.441994	0.0599334	oxPL_siNeg - etOH_siNeg	MED6	cellular
GPX7$Glutathione peroxidase 7$5919	GPX7$Glutathione peroxidase 7$5919	-0.304427	12.2359	-3.65823	0.0104718	0.0523498	-2.98307	-0.304427	0.0579775	oxPL_siNeg - etOH_siNeg	GPX7	cellular
KDM4A$Lysine-specific demethylase 4A$786	KDM4A$Lysine-specific demethylase 4A$786	0.272504	10.5695	3.65781	0.0104771	0.0523498	-2.98362	0.272504	0.0369503	oxPL_siNeg - etOH_siNeg	KDM4A	cellular
ADAM17$Disintegrin and metalloproteinase domain-containing protein 17$2857	ADAM17$Disintegrin and metalloproteinase domain-containing protein 17$2857	-0.276138	12.9106	-3.65765	0.0104791	0.0523498	-2.98382	-0.276138	0.0581191	oxPL_siNeg - etOH_siNeg	ADAM17	cellular
IPO5$Importin-5$286	IPO5$Importin-5$286	-0.371702	15.0956	-3.65726	0.010484	0.0523498	-2.98432	-0.371702	0.037729	oxPL_siNeg - etOH_siNeg	IPO5	cellular
CUX1$Homeobox protein cut-like 1$2133	CUX1$Homeobox protein cut-like 1$2133	-0.498046	9.78463	-3.6571	0.010486	0.0523498	-2.98454	-0.498046	0.0579994	oxPL_siNeg - etOH_siNeg	CUX1	cellular
UBE3B$Ubiquitin-protein ligase E3B$4455	UBE3B$Ubiquitin-protein ligase E3B$4455	0.647068	10.8866	3.65608	0.0104988	0.0523803	-2.98586	0.647068	0.0369503	oxPL_siNeg - etOH_siNeg	UBE3B	cellular
NHERF1$Na(+)/H(+) exchange regulatory cofactor NHE-RF1$381	NHERF1$Na(+)/H(+) exchange regulatory cofactor NHE-RF1$381	0.261974	11.7958	3.65245	0.0105446	0.0525751	-2.99056	0.261974	0.0587305	oxPL_siNeg - etOH_siNeg	NHERF1	cellular
HTRA1$Serine protease HTRA1$5384	HTRA1$Serine protease HTRA1$5384	0.708044	15.1267	3.65191	0.0105514	0.0525756	-2.99126	0.708044	0.0378575	oxPL_siNeg - etOH_siNeg	HTRA1	cellular
PARN$Poly(A)-specific ribonuclease PARN$1060	PARN$Poly(A)-specific ribonuclease PARN$1060	-0.286973	12.0625	-3.64871	0.010592	0.0527321	-2.9954	-0.286973	0.0615439	oxPL_siNeg - etOH_siNeg	PARN	cellular
CENPB$Major centromere autoantigen B$1319	CENPB$Major centromere autoantigen B$1319	-0.379185	11.0474	-3.64837	0.0105963	0.0527321	-2.99585	-0.379185	0.0603554	oxPL_siNeg - etOH_siNeg	CENPB	cellular
SUCLA2$Succinate--CoA ligase [ADP-forming] subunit beta, mitochondrial$7220	SUCLA2$Succinate--CoA ligase [ADP-forming] subunit beta, mitochondrial$7220	0.235888	14.2145	3.64671	0.0106174	0.0528033	-2.998	0.235888	0.058594	oxPL_siNeg - etOH_siNeg	SUCLA2	cellular
MANBA$Beta-mannosidase$296	MANBA$Beta-mannosidase$296	-0.366329	12.671	-3.64282	0.0106671	0.0530138	-3.00304	-0.366329	0.0618481	oxPL_siNeg - etOH_siNeg	MANBA	cellular
MYO9A$Unconventional myosin-IXa$161	MYO9A$Unconventional myosin-IXa$161	0.31556	9.60099	3.64198	0.0106778	0.0530138	-3.00413	0.31556	0.0372674	oxPL_siNeg - etOH_siNeg	MYO9A	cellular
AHCYL1$S-adenosylhomocysteine hydrolase-like protein 1$643	AHCYL1$S-adenosylhomocysteine hydrolase-like protein 1$643	-0.288961	13.431	-3.64181	0.0106801	0.0530138	-3.00435	-0.288961	0.0372674	oxPL_siNeg - etOH_siNeg	AHCYL1	cellular
LGALS8$Isoform of O00214, Isoform 2 of Galectin-8$262	LGALS8$Isoform of O00214, Isoform 2 of Galectin-8$262	0.322071	11.9599	3.63539	0.0107626	0.0533581	-3.01268	0.322071	0.0373233	oxPL_siNeg - etOH_siNeg	LGALS8	cellular
ISLR$Immunoglobulin superfamily containing leucine-rich repeat protein$338	ISLR$Immunoglobulin superfamily containing leucine-rich repeat protein$338	0.502564	13.131	3.63536	0.0107631	0.0533581	-3.01272	0.502564	0.0380934	oxPL_siNeg - etOH_siNeg	ISLR	cellular
C14orf119$Uncharacterized protein C14orf119$6995	C14orf119$Uncharacterized protein C14orf119$6995	0.641652	10.8331	3.63422	0.0107777	0.0533967	-3.01419	0.641652	0.0596784	oxPL_siNeg - etOH_siNeg	C14orf119	cellular
ABCE1$Isoform of P61221, ATP binding cassette subfamily E member 1 (Fragment)$214	ABCE1$Isoform of P61221, ATP binding cassette subfamily E member 1 (Fragment)$214	-0.89614	8.12359	-3.63354	0.0107866	0.053407	-3.01508	-0.89614	0.0610782	oxPL_siNeg - etOH_siNeg	ABCE1	cellular
CALML5$Calmodulin-like protein 5$7127	CALML5$Calmodulin-like protein 5$7127	1.07986	13.014	3.63231	0.0108026	0.0534522	-3.01668	1.07986	0.0382933	oxPL_siNeg - etOH_siNeg	CALML5	cellular
GPAM$Glycerol-3-phosphate acyltransferase 1, mitochondrial$6722	GPAM$Glycerol-3-phosphate acyltransferase 1, mitochondrial$6722	0.608285	9.11132	3.62752	0.0108649	0.0537199	-3.0229	0.608285	0.0599664	oxPL_siNeg - etOH_siNeg	GPAM	cellular
CTNNAL1$Alpha-catulin$7267	CTNNAL1$Alpha-catulin$7267	1.15807	8.17691	3.6271	0.0108704	0.0537199	-3.02344	1.15807	0.0602984	oxPL_siNeg - etOH_siNeg	CTNNAL1	cellular
CCBE1$Collagen and calcium-binding EGF domain-containing protein 1$4301	CCBE1$Collagen and calcium-binding EGF domain-containing protein 1$4301	-0.438943	10.9296	-3.62534	0.0108934	0.0537752	-3.02573	-0.438943	0.0612674	oxPL_siNeg - etOH_siNeg	CCBE1	cellular
TNPO2$Isoform of O14787, Isoform 2 of Transportin-2$389	TNPO2$Isoform of O14787, Isoform 2 of Transportin-2$389	-0.385506	10.5868	-3.62519	0.0108954	0.0537752	-3.02592	-0.385506	0.0382852	oxPL_siNeg - etOH_siNeg	TNPO2	cellular
LMF2$Lipase maturation factor 2$6157	LMF2$Lipase maturation factor 2$6157	0.322134	14.8074	3.6239	0.0109122	0.0538245	-3.02759	0.322134	0.0749557	oxPL_siNeg - etOH_siNeg	LMF2	cellular
COG1$Conserved oligomeric Golgi complex subunit 1$5217	COG1$Conserved oligomeric Golgi complex subunit 1$5217	-0.242561	11.336	-3.62253	0.0109302	0.0538442	-3.02937	-0.242561	0.0385992	oxPL_siNeg - etOH_siNeg	COG1	cellular
TTLL12$Tubulin--tyrosine ligase-like protein 12$3401	TTLL12$Tubulin--tyrosine ligase-like protein 12$3401	-0.369778	12.9164	-3.62208	0.0109361	0.0538442	-3.02996	-0.369778	0.0375949	oxPL_siNeg - etOH_siNeg	TTLL12	cellular
CSE1L$Exportin-2$2565	CSE1L$Exportin-2$2565	-0.327679	14.3363	-3.62165	0.0109418	0.0538442	-3.03052	-0.327679	0.0383486	oxPL_siNeg - etOH_siNeg	CSE1L	cellular
MARK3$Isoform of P27448, Isoform 7 of MAP/microtubule affinity-regulating kinase 3$1874	MARK3$Isoform of P27448, Isoform 7 of MAP/microtubule affinity-regulating kinase 3$1874	-0.26837	12.071	-3.6215	0.0109438	0.0538442	-3.03071	-0.26837	0.0596065	oxPL_siNeg - etOH_siNeg	MARK3	cellular
DNAJC19$Mitochondrial import inner membrane translocase subunit TIM14$5588	DNAJC19$Mitochondrial import inner membrane translocase subunit TIM14$5588	0.585025	11.9902	3.61879	0.0109796	0.0539865	-3.03424	0.585025	0.0562421	oxPL_siNeg - etOH_siNeg	DNAJC19	cellular
HACE1$E3 ubiquitin-protein ligase HACE1$4782	HACE1$E3 ubiquitin-protein ligase HACE1$4782	-0.444657	9.18741	-3.61632	0.0110123	0.0541132	-3.03745	-0.444657	0.0752375	oxPL_siNeg - etOH_siNeg	HACE1	cellular
PLXNA2$Plexin-A2$757	PLXNA2$Plexin-A2$757	0.3597	10.9469	3.61568	0.0110208	0.0541173	-3.03829	0.3597	0.037729	oxPL_siNeg - etOH_siNeg	PLXNA2	cellular
EIF4G1$Isoform of Q04637, Isoform 8 of Eukaryotic translation initiation factor 4 gamma 1$3017	EIF4G1$Isoform of Q04637, Isoform 8 of Eukaryotic translation initiation factor 4 gamma 1$3017	0.246206	15.8237	3.6146	0.0110351	0.0541173	-3.03969	0.246206	0.037788	oxPL_siNeg - etOH_siNeg	EIF4G1	cellular
NOP16$Nucleolar protein 16$7703	NOP16$Nucleolar protein 16$7703	-0.322195	12.8933	-3.61449	0.0110366	0.0541173	-3.03984	-0.322195	0.0608926	oxPL_siNeg - etOH_siNeg	NOP16	cellular
ANKLE2$Ankyrin repeat and LEM domain-containing protein 2$4640	ANKLE2$Ankyrin repeat and LEM domain-containing protein 2$4640	0.237626	11.7895	3.61356	0.0110489	0.0541173	-3.04104	0.237626	0.0754019	oxPL_siNeg - etOH_siNeg	ANKLE2	cellular
CAPRIN1$Caprin-1$3436	CAPRIN1$Caprin-1$3436	0.243888	14.6884	3.61346	0.0110503	0.0541173	-3.04117	0.243888	0.0625888	oxPL_siNeg - etOH_siNeg	CAPRIN1	cellular
PDE3A$cGMP-inhibited 3',5'-cyclic phosphodiesterase 3A$3432	PDE3A$cGMP-inhibited 3',5'-cyclic phosphodiesterase 3A$3432	-0.537266	10.0358	-3.61264	0.0110612	0.0541173	-3.04224	-0.537266	0.0332612	oxPL_siNeg - etOH_siNeg	PDE3A	cellular
ME2$NAD-dependent malic enzyme, mitochondrial$1790	ME2$NAD-dependent malic enzyme, mitochondrial$1790	0.24801	13.5697	3.6121	0.0110684	0.0541173	-3.04295	0.24801	0.0603554	oxPL_siNeg - etOH_siNeg	ME2	cellular
RNF216$E3 ubiquitin-protein ligase RNF216$6990	RNF216$E3 ubiquitin-protein ligase RNF216$6990	-1.25201	8.02586	-3.61152	0.0110761	0.0541173	-3.04369	-1.25201	0.0387397	oxPL_siNeg - etOH_siNeg	RNF216	cellular
SEMA5A$Semaphorin-5A$3318	SEMA5A$Semaphorin-5A$3318	0.398664	9.60523	3.61125	0.0110797	0.0541173	-3.04405	0.398664	0.0597489	oxPL_siNeg - etOH_siNeg	SEMA5A	cellular
VRK2$Serine/threonine-protein kinase VRK2$4646	VRK2$Serine/threonine-protein kinase VRK2$4646	0.277628	11.7029	3.61101	0.011083	0.0541173	-3.04437	0.277628	0.0619604	oxPL_siNeg - etOH_siNeg	VRK2	cellular
GNL3$Guanine nucleotide-binding protein-like 3$6215	GNL3$Guanine nucleotide-binding protein-like 3$6215	-0.329588	13.2994	-3.61053	0.0110893	0.0541173	-3.04498	-0.329588	0.0385992	oxPL_siNeg - etOH_siNeg	GNL3	cellular
YME1L1$ATP-dependent zinc metalloprotease YME1L1$5937	YME1L1$ATP-dependent zinc metalloprotease YME1L1$5937	0.207572	12.1332	3.60855	0.0111158	0.054213	-3.04756	0.207572	0.0620202	oxPL_siNeg - etOH_siNeg	YME1L1	cellular
ACOT7$Cytosolic acyl coenzyme A thioester hydrolase$249	ACOT7$Cytosolic acyl coenzyme A thioester hydrolase$249	0.247007	15.3555	3.60762	0.0111283	0.0542401	-3.04877	0.247007	0.0333445	oxPL_siNeg - etOH_siNeg	ACOT7	cellular
XPO1$Exportin-1$424	XPO1$Exportin-1$424	-0.357524	13.6738	-3.60297	0.0111909	0.0545111	-3.05483	-0.357524	0.0387397	oxPL_siNeg - etOH_siNeg	XPO1	cellular
STAM$Signal transducing adapter molecule 1$5389	STAM$Signal transducing adapter molecule 1$5389	-0.271835	12.5096	-3.59976	0.0112342	0.0546881	-3.059	-0.271835	0.0388492	oxPL_siNeg - etOH_siNeg	STAM	cellular
UQCR10$Cytochrome b-c1 complex subunit 9$7282	UQCR10$Cytochrome b-c1 complex subunit 9$7282	0.271968	12.9251	3.59643	0.0112795	0.0548742	-3.06334	0.271968	0.0611032	oxPL_siNeg - etOH_siNeg	UQCR10	cellular
DESI1$Desumoylating isopeptidase 1$4153	DESI1$Desumoylating isopeptidase 1$4153	0.474628	11.5512	3.59438	0.0113074	0.054976	-3.06602	0.474628	0.0611652	oxPL_siNeg - etOH_siNeg	DESI1	cellular
CAST$Isoform of P20810, Calpastatin (Fragment)$61	CAST$Isoform of P20810, Calpastatin (Fragment)$61	-0.855244	10.4872	-3.59347	0.0113199	0.0549871	-3.06721	-0.855244	0.0613507	oxPL_siNeg - etOH_siNeg	CAST	cellular
EARS2$Probable glutamate--tRNA ligase, mitochondrial$3924	EARS2$Probable glutamate--tRNA ligase, mitochondrial$3924	0.250943	12.0511	3.59308	0.0113252	0.0549871	-3.06772	0.250943	0.0382852	oxPL_siNeg - etOH_siNeg	EARS2	cellular
QDPR$Dihydropteridine reductase$1396	QDPR$Dihydropteridine reductase$1396	-0.325258	13.6297	-3.59267	0.0113308	0.0549871	-3.06825	-0.325258	0.0382852	oxPL_siNeg - etOH_siNeg	QDPR	cellular
KRIT1$Krev interaction trapped protein 1$310	KRIT1$Krev interaction trapped protein 1$310	0.263593	10.9432	3.59122	0.0113507	0.0550496	-3.07014	0.263593	0.0627945	oxPL_siNeg - etOH_siNeg	KRIT1	cellular
GUSB$Beta-glucuronidase$1359	GUSB$Beta-glucuronidase$1359	-0.305054	12.9678	-3.59048	0.0113608	0.0550644	-3.07111	-0.305054	0.039156	oxPL_siNeg - etOH_siNeg	GUSB	cellular
UBE4A$Ubiquitin conjugation factor E4 A$3388	UBE4A$Ubiquitin conjugation factor E4 A$3388	-0.273626	12.503	-3.58762	0.0114002	0.0552208	-3.07484	-0.273626	0.0771119	oxPL_siNeg - etOH_siNeg	UBE4A	cellular
DDAH1$N(G),N(G)-dimethylarginine dimethylaminohydrolase 1$936	DDAH1$N(G),N(G)-dimethylarginine dimethylaminohydrolase 1$936	-0.262586	14.0533	-3.58653	0.0114152	0.0552594	-3.07626	-0.262586	0.0620202	oxPL_siNeg - etOH_siNeg	DDAH1	cellular
SYNGR2$Synaptogyrin-2$620	SYNGR2$Synaptogyrin-2$620	1.16399	11.4628	3.58598	0.0114227	0.0552617	-3.07697	1.16399	0.0338519	oxPL_siNeg - etOH_siNeg	SYNGR2	cellular
PBX2$Pre-B-cell leukemia transcription factor 2$2143	PBX2$Pre-B-cell leukemia transcription factor 2$2143	-0.785825	9.22252	-3.58524	0.011433	0.0552773	-3.07795	-0.785825	0.0385064	oxPL_siNeg - etOH_siNeg	PBX2	cellular
MBLAC2$Acyl-coenzyme A thioesterase MBLAC2$4116	MBLAC2$Acyl-coenzyme A thioesterase MBLAC2$4116	-0.390426	11.8793	-3.58472	0.0114401	0.0552774	-3.07862	-0.390426	0.0614896	oxPL_siNeg - etOH_siNeg	MBLAC2	cellular
WFS1$Wolframin$925	WFS1$Wolframin$925	0.232777	13.9121	3.58338	0.0114588	0.0553334	-3.08037	0.232777	0.0579396	oxPL_siNeg - etOH_siNeg	WFS1	cellular
FHL3$Four and a half LIM domains protein 3$3340	FHL3$Four and a half LIM domains protein 3$3340	-0.257762	12.9592	-3.57993	0.0115067	0.0555303	-3.08488	-0.257762	0.03919	oxPL_siNeg - etOH_siNeg	FHL3	cellular
LRRC8A$Volume-regulated anion channel subunit LRRC8A$4724	LRRC8A$Volume-regulated anion channel subunit LRRC8A$4724	0.298252	12.8092	3.57832	0.011529	0.0556038	-3.08697	0.298252	0.0634165	oxPL_siNeg - etOH_siNeg	LRRC8A	cellular
MPP2$MAGUK p55 subfamily member 2$3402	MPP2$MAGUK p55 subfamily member 2$3402	-0.216343	10.1034	-3.57715	0.0115453	0.055619	-3.0885	-0.216343	0.0634734	oxPL_siNeg - etOH_siNeg	MPP2	cellular
COBLL1$Cordon-bleu protein-like 1$3880	COBLL1$Cordon-bleu protein-like 1$3880	-0.340989	10.4303	-3.57703	0.0115471	0.055619	-3.08866	-0.340989	0.0581206	oxPL_siNeg - etOH_siNeg	COBLL1	cellular
LLPH$Protein LLP homolog$6099	LLPH$Protein LLP homolog$6099	-0.386128	11.7715	-3.57657	0.0115535	0.055619	-3.08926	-0.386128	0.0386123	oxPL_siNeg - etOH_siNeg	LLPH	cellular
GPR107$Protein GPR107$4065	GPR107$Protein GPR107$4065	-0.224135	12.6059	-3.57552	0.0115682	0.0556308	-3.09064	-0.224135	0.0340035	oxPL_siNeg - etOH_siNeg	GPR107	cellular
HMGCL$Hydroxymethylglutaryl-CoA lyase, mitochondrial$2081	HMGCL$Hydroxymethylglutaryl-CoA lyase, mitochondrial$2081	0.243206	14.2805	3.57538	0.0115702	0.0556308	-3.09082	0.243206	0.0625572	oxPL_siNeg - etOH_siNeg	HMGCL	cellular
ARAF$Serine/threonine-protein kinase A-Raf$1454	ARAF$Serine/threonine-protein kinase A-Raf$1454	0.225546	12.024	3.57446	0.011583	0.0556581	-3.09201	0.225546	0.0651288	oxPL_siNeg - etOH_siNeg	ARAF	cellular
MYO1B$Unconventional myosin-Ib$625	MYO1B$Unconventional myosin-Ib$625	-0.234866	14.371	-3.57375	0.011593	0.0556718	-3.09294	-0.234866	0.0645666	oxPL_siNeg - etOH_siNeg	MYO1B	cellular
HSD17B10$3-hydroxyacyl-CoA dehydrogenase type-2$5997	HSD17B10$3-hydroxyacyl-CoA dehydrogenase type-2$5997	0.271353	15.4941	3.57233	0.0116129	0.0557334	-3.0948	0.271353	0.0387397	oxPL_siNeg - etOH_siNeg	HSD17B10	cellular
KRT10$Keratin, type I cytoskeletal 10$1541	KRT10$Keratin, type I cytoskeletal 10$1541	1.14627	16.2761	3.56541	0.0117107	0.0561684	-3.10385	1.14627	0.0389065	oxPL_siNeg - etOH_siNeg	KRT10	cellular
RIMOC1$RAB7A-interacting MON1-CCZ1 complex subunit 1$129	RIMOC1$RAB7A-interacting MON1-CCZ1 complex subunit 1$129	-0.386497	11.7888	-3.56402	0.0117304	0.0561918	-3.10566	-0.386497	0.0394789	oxPL_siNeg - etOH_siNeg	RIMOC1	cellular
GPAT4$Glycerol-3-phosphate acyltransferase 4$4567	GPAT4$Glycerol-3-phosphate acyltransferase 4$4567	0.307548	11.4983	3.56369	0.0117352	0.0561918	-3.1061	0.307548	0.038957	oxPL_siNeg - etOH_siNeg	GPAT4	cellular
PHPT1$14 kDa phosphohistidine phosphatase$6863	PHPT1$14 kDa phosphohistidine phosphatase$6863	-0.308794	12.3328	-3.56355	0.0117372	0.0561918	-3.10629	-0.308794	0.0394789	oxPL_siNeg - etOH_siNeg	PHPT1	cellular
PTMS$Parathymosin$1737	PTMS$Parathymosin$1737	-0.681325	14.2505	-3.56243	0.0117531	0.0562336	-3.10775	-0.681325	0.038957	oxPL_siNeg - etOH_siNeg	PTMS	cellular
NDFIP1$NEDD4 family-interacting protein 1$6130	NDFIP1$NEDD4 family-interacting protein 1$6130	-0.360091	9.74649	-3.56003	0.0117873	0.056342	-3.11089	-0.360091	0.0588157	oxPL_siNeg - etOH_siNeg	NDFIP1	cellular
CALR$Calreticulin$1885	CALR$Calreticulin$1885	0.202214	17.872	3.55968	0.0117923	0.056342	-3.11135	0.202214	0.038957	oxPL_siNeg - etOH_siNeg	CALR	cellular
MIF$Macrophage migration inhibitory factor$1561	MIF$Macrophage migration inhibitory factor$1561	-0.391333	16.4571	-3.55914	0.0118001	0.056342	-3.11205	-0.391333	0.038957	oxPL_siNeg - etOH_siNeg	MIF	cellular
LIG1$Isoform of P18858, Isoform 3 of DNA ligase 1$1684	LIG1$Isoform of P18858, Isoform 3 of DNA ligase 1$1684	0.351206	9.81875	3.55855	0.0118084	0.056342	-3.11282	0.351206	0.0632876	oxPL_siNeg - etOH_siNeg	LIG1	cellular
EIF4B$Eukaryotic translation initiation factor 4B$1802	EIF4B$Eukaryotic translation initiation factor 4B$1802	-0.293795	14.8111	-3.55759	0.0118223	0.056342	-3.11408	-0.293795	0.064527	oxPL_siNeg - etOH_siNeg	EIF4B	cellular
CEP250$Centrosome-associated protein CEP250$6193	CEP250$Centrosome-associated protein CEP250$6193	-0.426639	8.36426	-3.55746	0.0118241	0.056342	-3.11425	-0.426639	0.0394799	oxPL_siNeg - etOH_siNeg	CEP250	cellular
PRIM2$DNA primase large subunit$2341	PRIM2$DNA primase large subunit$2341	0.583042	9.41757	3.55731	0.0118262	0.056342	-3.11444	0.583042	0.0394799	oxPL_siNeg - etOH_siNeg	PRIM2	cellular
UNC13B$Protein unc-13 homolog B$390	UNC13B$Protein unc-13 homolog B$390	0.620625	10.2504	3.55639	0.0118394	0.0563707	-3.11565	0.620625	0.0390172	oxPL_siNeg - etOH_siNeg	UNC13B	cellular
ASXL1$Polycomb group protein ASXL1$4744	ASXL1$Polycomb group protein ASXL1$4744	-0.330502	9.43543	-3.55516	0.0118571	0.0564096	-3.11725	-0.330502	0.0394799	oxPL_siNeg - etOH_siNeg	ASXL1	cellular
GALNT4$Polypeptide N-acetylgalactosaminyltransferase 4$4864	GALNT4$Polypeptide N-acetylgalactosaminyltransferase 4$4864	0.294964	11.0927	3.55482	0.011862	0.0564096	-3.1177	0.294964	0.0394799	oxPL_siNeg - etOH_siNeg	GALNT4	cellular
TSN$Translin$3635	TSN$Translin$3635	-0.54092	13.6769	-3.55374	0.0118776	0.0564493	-3.11912	-0.54092	0.0791275	oxPL_siNeg - etOH_siNeg	TSN	cellular
FTH1$Ferritin heavy chain$1215	FTH1$Ferritin heavy chain$1215	-0.285079	15.0075	-3.55056	0.0119235	0.0566331	-3.12328	-0.285079	0.0630519	oxPL_siNeg - etOH_siNeg	FTH1	cellular
SPG11$Spatacsin$5754	SPG11$Spatacsin$5754	-0.262169	10.7627	-3.54931	0.0119416	0.0566411	-3.12492	-0.262169	0.0399345	oxPL_siNeg - etOH_siNeg	SPG11	cellular
PLIN3$Isoform of O60664, Isoform 2 of Perilipin-3$715	PLIN3$Isoform of O60664, Isoform 2 of Perilipin-3$715	0.293703	13.3319	3.54897	0.0119466	0.0566411	-3.12537	0.293703	0.062495	oxPL_siNeg - etOH_siNeg	PLIN3	cellular
SSRP1$FACT complex subunit SSRP1$3097	SSRP1$FACT complex subunit SSRP1$3097	-0.260788	13.8891	-3.54894	0.0119469	0.0566411	-3.1254	-0.260788	0.0345246	oxPL_siNeg - etOH_siNeg	SSRP1	cellular
THY1$Thy-1 membrane glycoprotein$1242	THY1$Thy-1 membrane glycoprotein$1242	-0.253092	14.7441	-3.54753	0.0119675	0.0566877	-3.12725	-0.253092	0.0345268	oxPL_siNeg - etOH_siNeg	THY1	cellular
VBP1$Prefoldin subunit 3$2710	VBP1$Prefoldin subunit 3$2710	-0.24007	13.2466	-3.54727	0.0119713	0.0566877	-3.1276	-0.24007	0.0391932	oxPL_siNeg - etOH_siNeg	VBP1	cellular
SRPRB$Signal recognition particle receptor subunit beta$7820	SRPRB$Signal recognition particle receptor subunit beta$7820	-0.217167	14.9567	-3.54608	0.0119885	0.0567351	-3.12915	-0.217167	0.0781265	oxPL_siNeg - etOH_siNeg	SRPRB	cellular
SCUBE3$Signal peptide, CUB and EGF-like domain-containing protein 3$4738	SCUBE3$Signal peptide, CUB and EGF-like domain-containing protein 3$4738	0.436604	10.0591	3.54425	0.0120153	0.0568107	-3.13156	0.436604	0.0636102	oxPL_siNeg - etOH_siNeg	SCUBE3	cellular
STAU1$Double-stranded RNA-binding protein Staufen homolog 1$1104	STAU1$Double-stranded RNA-binding protein Staufen homolog 1$1104	0.324864	13.4546	3.54386	0.0120209	0.0568107	-3.13206	0.324864	0.0633358	oxPL_siNeg - etOH_siNeg	STAU1	cellular
FLG2$Filaggrin-2$3906	FLG2$Filaggrin-2$3906	1.28959	10.3849	3.54349	0.0120263	0.0568107	-3.13254	1.28959	0.0392591	oxPL_siNeg - etOH_siNeg	FLG2	cellular
XPO5$Exportin-5$6671	XPO5$Exportin-5$6671	-0.514618	11.4951	-3.53807	0.0121059	0.0571093	-3.13966	-0.514618	0.0596784	oxPL_siNeg - etOH_siNeg	XPO5	cellular
TNXB$Tenascin-X$1764	TNXB$Tenascin-X$1764	-0.254757	11.5555	-3.53775	0.0121106	0.0571093	-3.14008	-0.254757	0.0636102	oxPL_siNeg - etOH_siNeg	TNXB	cellular
PRMT5$Protein arginine N-methyltransferase 5$380	PRMT5$Protein arginine N-methyltransferase 5$380	-0.329077	13.563	-3.53696	0.0121223	0.0571093	-3.14112	-0.329077	0.0394789	oxPL_siNeg - etOH_siNeg	PRMT5	cellular
NEK9$Serine/threonine-protein kinase Nek9$5160	NEK9$Serine/threonine-protein kinase Nek9$5160	-0.302522	13.5774	-3.53672	0.0121257	0.0571093	-3.14142	-0.302522	0.0394789	oxPL_siNeg - etOH_siNeg	NEK9	cellular
FRMPD3$FERM and PDZ domain-containing protein 3$3943	FRMPD3$FERM and PDZ domain-containing protein 3$3943	1.0341	10.7169	3.5367	0.0121261	0.0571093	-3.14145	1.0341	0.0663652	oxPL_siNeg - etOH_siNeg	FRMPD3	cellular
KLHL26$Kelch-like protein 26$3874	KLHL26$Kelch-like protein 26$3874	-0.494426	8.18112	-3.53595	0.0121371	0.0571269	-3.14244	-0.494426	0.0804144	oxPL_siNeg - etOH_siNeg	KLHL26	cellular
WDR77$Methylosome protein WDR77$6054	WDR77$Methylosome protein WDR77$6054	-0.345581	13.8229	-3.53545	0.0121445	0.0571273	-3.14309	-0.345581	0.0402745	oxPL_siNeg - etOH_siNeg	WDR77	cellular
CERT1$Ceramide transfer protein$7822	CERT1$Ceramide transfer protein$7822	-0.427405	10.9073	-3.53448	0.0121589	0.0571606	-3.14437	-0.427405	0.0394789	oxPL_siNeg - etOH_siNeg	CERT1	cellular
DERA$Deoxyribose-phosphate aldolase$7675	DERA$Deoxyribose-phosphate aldolase$7675	-0.581673	11.4643	-3.53351	0.0121732	0.0571935	-3.14564	-0.581673	0.0805068	oxPL_siNeg - etOH_siNeg	DERA	cellular
NDUFB9$NADH dehydrogenase [ubiquinone] 1 beta subcomplex subunit 9$7901	NDUFB9$NADH dehydrogenase [ubiquinone] 1 beta subcomplex subunit 9$7901	0.257966	13.6717	3.53227	0.0121915	0.0572108	-3.14726	0.257966	0.0658637	oxPL_siNeg - etOH_siNeg	NDUFB9	cellular
CLASP1$CLIP-associating protein 1$4466	CLASP1$CLIP-associating protein 1$4466	0.228749	12.3704	3.53225	0.0121919	0.0572108	-3.1473	0.228749	0.0394789	oxPL_siNeg - etOH_siNeg	CLASP1	cellular
PPT1$Palmitoyl-protein thioesterase 1$2402	PPT1$Palmitoyl-protein thioesterase 1$2402	-0.317458	12.5921	-3.53178	0.0121988	0.0572108	-3.14791	-0.317458	0.0790594	oxPL_siNeg - etOH_siNeg	PPT1	cellular
RSU1$Ras suppressor protein 1$3606	RSU1$Ras suppressor protein 1$3606	-0.218502	14.5458	-3.52828	0.0122509	0.0573838	-3.1525	-0.218502	0.0648831	oxPL_siNeg - etOH_siNeg	RSU1	cellular
UBA2$Isoform of Q9UBT2, Ubiquitin like modifier activating enzyme 2$7922	UBA2$Isoform of Q9UBT2, Ubiquitin like modifier activating enzyme 2$7922	-0.752891	10.5831	-3.52821	0.012252	0.0573838	-3.1526	-0.752891	0.060092	oxPL_siNeg - etOH_siNeg	UBA2	cellular
RBPJ$Recombining binding protein suppressor of hairless$3054	RBPJ$Recombining binding protein suppressor of hairless$3054	-0.255384	12.0594	-3.52782	0.0122577	0.0573838	-3.1531	-0.255384	0.0792521	oxPL_siNeg - etOH_siNeg	RBPJ	cellular
PGK1$Phosphoglycerate kinase 1$1161	PGK1$Phosphoglycerate kinase 1$1161	-0.405431	16.9201	-3.52683	0.0122726	0.0574191	-3.15441	-0.405431	0.0394799	oxPL_siNeg - etOH_siNeg	PGK1	cellular
GLTP$Glycolipid transfer protein$7102	GLTP$Glycolipid transfer protein$7102	0.283124	12.6443	3.52312	0.0123282	0.0576138	-3.15928	0.283124	0.0651288	oxPL_siNeg - etOH_siNeg	GLTP	cellular
PSMB6$Proteasome subunit beta type-6$1895	PSMB6$Proteasome subunit beta type-6$1895	-0.308017	15.5968	-3.52306	0.012329	0.0576138	-3.15935	-0.308017	0.0662685	oxPL_siNeg - etOH_siNeg	PSMB6	cellular
MAPK8$Isoform of P45983, Isoform 3 of Mitogen-activated protein kinase 8$2228	MAPK8$Isoform of P45983, Isoform 3 of Mitogen-activated protein kinase 8$2228	-0.482696	9.60998	-3.52136	0.0123546	0.0576993	-3.1616	-0.482696	0.0644019	oxPL_siNeg - etOH_siNeg	MAPK8	cellular
SLC37A3$Sugar phosphate exchanger 3$5004	SLC37A3$Sugar phosphate exchanger 3$5004	0.524243	10.6214	3.51887	0.0123921	0.0578137	-3.16486	0.524243	0.0650228	oxPL_siNeg - etOH_siNeg	SLC37A3	cellular
CTDSPL$CTD small phosphatase-like protein$461	CTDSPL$CTD small phosphatase-like protein$461	0.385034	9.07033	3.51875	0.0123939	0.0578137	-3.16502	0.385034	0.0653233	oxPL_siNeg - etOH_siNeg	CTDSPL	cellular
YIPF1$Protein YIPF1$7788	YIPF1$Protein YIPF1$7788	0.319498	9.98394	3.51737	0.0124148	0.057854	-3.16683	0.319498	0.0678945	oxPL_siNeg - etOH_siNeg	YIPF1	cellular
CCDC138$Coiled-coil domain-containing protein 138$5801	CCDC138$Coiled-coil domain-containing protein 138$5801	-0.227579	10.0801	-3.5172	0.0124174	0.057854	-3.16706	-0.227579	0.0638839	oxPL_siNeg - etOH_siNeg	CCDC138	cellular
CRYAB$Alpha-crystallin B chain$1199	CRYAB$Alpha-crystallin B chain$1199	0.40962	13.2112	3.51593	0.0124366	0.0579093	-3.16873	0.40962	0.0664426	oxPL_siNeg - etOH_siNeg	CRYAB	cellular
QPCTL$Glutaminyl-peptide cyclotransferase-like protein$7050	QPCTL$Glutaminyl-peptide cyclotransferase-like protein$7050	0.542258	12.7563	3.51537	0.0124451	0.0579143	-3.16947	0.542258	0.0397325	oxPL_siNeg - etOH_siNeg	QPCTL	cellular
CST1$Cystatin-SN$1178	CST1$Cystatin-SN$1178	1.31996	9.16896	3.51452	0.0124581	0.0579402	-3.17059	1.31996	0.0397457	oxPL_siNeg - etOH_siNeg	CST1	cellular
NOC4L$Nucleolar complex protein 4 homolog$6205	NOC4L$Nucleolar complex protein 4 homolog$6205	-0.219883	11.7013	-3.51224	0.0124927	0.0580392	-3.17358	-0.219883	0.0653159	oxPL_siNeg - etOH_siNeg	NOC4L	cellular
CERS5$Ceramide synthase 5$4882	CERS5$Ceramide synthase 5$4882	0.552347	12.9417	3.51214	0.0124942	0.0580392	-3.17371	0.552347	0.0608698	oxPL_siNeg - etOH_siNeg	CERS5	cellular
DNAJC25$Isoform of Q9H1X3, Isoform 3 of DnaJ homolog subfamily C member 25$6460	DNAJC25$Isoform of Q9H1X3, Isoform 3 of DnaJ homolog subfamily C member 25$6460	0.394084	10.7928	3.51016	0.0125245	0.058145	-3.17632	0.394084	0.065858	oxPL_siNeg - etOH_siNeg	DNAJC25	cellular
PRDX6$Peroxiredoxin-6$1941	PRDX6$Peroxiredoxin-6$1941	-0.383729	16.8676	-3.5094	0.0125361	0.0581643	-3.17731	-0.383729	0.0408721	oxPL_siNeg - etOH_siNeg	PRDX6	cellular
GATB$Glutamyl-tRNA(Gln) amidotransferase subunit B, mitochondrial$897	GATB$Glutamyl-tRNA(Gln) amidotransferase subunit B, mitochondrial$897	0.353547	11.2751	3.50746	0.0125659	0.0582682	-3.17988	0.353547	0.0668971	oxPL_siNeg - etOH_siNeg	GATB	cellular
C11orf54$Ester hydrolase C11orf54$6436	C11orf54$Ester hydrolase C11orf54$6436	-0.465185	11.6869	-3.50504	0.012603	0.0584054	-3.18305	-0.465185	0.0410331	oxPL_siNeg - etOH_siNeg	C11orf54	cellular
ILK$Integrin-linked protein kinase$3266	ILK$Integrin-linked protein kinase$3266	-0.23171	14.1063	-3.50433	0.0126139	0.0584216	-3.18399	-0.23171	0.0412923	oxPL_siNeg - etOH_siNeg	ILK	cellular
ETF1$Eukaryotic peptide chain release factor subunit 1$2760	ETF1$Eukaryotic peptide chain release factor subunit 1$2760	-0.313595	14.3525	-3.50266	0.0126397	0.0585061	-3.18619	-0.313595	0.0670874	oxPL_siNeg - etOH_siNeg	ETF1	cellular
TRMU$Mitochondrial tRNA-specific 2-thiouridylase 1$868	TRMU$Mitochondrial tRNA-specific 2-thiouridylase 1$868	0.68791	9.75748	3.49939	0.0126903	0.0586798	-3.1905	0.68791	0.0682533	oxPL_siNeg - etOH_siNeg	TRMU	cellular
MICAL2$[F-actin]-monooxygenase MICAL2$954	MICAL2$[F-actin]-monooxygenase MICAL2$954	-0.269464	13.6138	-3.49927	0.0126922	0.0586798	-3.19066	-0.269464	0.0688031	oxPL_siNeg - etOH_siNeg	MICAL2	cellular
RPS3$Small ribosomal subunit protein uS3$1792	RPS3$Small ribosomal subunit protein uS3$1792	-0.293991	17.1488	-3.49602	0.0127426	0.0588073	-3.19493	-0.293991	0.0402745	oxPL_siNeg - etOH_siNeg	RPS3	cellular
PCBP2$Isoform of Q15366, Poly(rC) binding protein 2 (Fragment)$201	PCBP2$Isoform of Q15366, Poly(rC) binding protein 2 (Fragment)$201	-0.615201	10.4443	-3.49598	0.0127433	0.0588073	-3.19498	-0.615201	0.0663652	oxPL_siNeg - etOH_siNeg	PCBP2	cellular
ADAMTS1$A disintegrin and metalloproteinase with thrombospondin motifs 1$7339	ADAMTS1$A disintegrin and metalloproteinase with thrombospondin motifs 1$7339	0.350385	11.3628	3.49588	0.0127448	0.0588073	-3.19511	0.350385	0.0402745	oxPL_siNeg - etOH_siNeg	ADAMTS1	cellular
COPS4$COP9 signalosome complex subunit 4$6132	COPS4$COP9 signalosome complex subunit 4$6132	-0.254773	13.9055	-3.49556	0.0127499	0.0588073	-3.19554	-0.254773	0.0402745	oxPL_siNeg - etOH_siNeg	COPS4	cellular
GOLGA4$Golgin subfamily A member 4$3276	GOLGA4$Golgin subfamily A member 4$3276	0.214317	12.8043	3.49499	0.0127588	0.0588139	-3.1963	0.214317	0.0661654	oxPL_siNeg - etOH_siNeg	GOLGA4	cellular
NEK3$Serine/threonine-protein kinase Nek3$2459	NEK3$Serine/threonine-protein kinase Nek3$2459	0.797726	9.54254	3.49301	0.0127897	0.0589215	-3.1989	0.797726	0.067748	oxPL_siNeg - etOH_siNeg	NEK3	cellular
ECPAS$Proteasome adapter and scaffold protein ECM29$4075	ECPAS$Proteasome adapter and scaffold protein ECM29$4075	-0.39507	13.0791	-3.49176	0.0128092	0.0589765	-3.20054	-0.39507	0.0661332	oxPL_siNeg - etOH_siNeg	ECPAS	cellular
OLA1$Obg-like ATPase 1$6895	OLA1$Obg-like ATPase 1$6895	-0.240142	14.2817	-3.48612	0.0128979	0.0593215	-3.20798	-0.240142	0.0361052	oxPL_siNeg - etOH_siNeg	OLA1	cellular
MRGPRF$Mas-related G-protein coupled receptor member F$5509	MRGPRF$Mas-related G-protein coupled receptor member F$5509	-0.517223	11.6819	-3.4855	0.0129077	0.0593215	-3.2088	-0.517223	0.0418328	oxPL_siNeg - etOH_siNeg	MRGPRF	cellular
TBRG4$FAST kinase domain-containing protein 4$5487	TBRG4$FAST kinase domain-containing protein 4$5487	0.258613	11.832	3.48432	0.0129264	0.0593215	-3.21036	0.258613	0.0415652	oxPL_siNeg - etOH_siNeg	TBRG4	cellular
DOHH$Deoxyhypusine hydroxylase$6161	DOHH$Deoxyhypusine hydroxylase$6161	-0.335464	11.4403	-3.48427	0.0129272	0.0593215	-3.21043	-0.335464	0.0681358	oxPL_siNeg - etOH_siNeg	DOHH	cellular
TOR1B$Torsin-1B$366	TOR1B$Torsin-1B$366	0.256392	12.6672	3.48396	0.012932	0.0593215	-3.21083	0.256392	0.0663652	oxPL_siNeg - etOH_siNeg	TOR1B	cellular
PNPO$Pyridoxine-5'-phosphate oxidase$6968	PNPO$Pyridoxine-5'-phosphate oxidase$6968	-0.384802	13.8289	-3.48374	0.0129355	0.0593215	-3.21112	-0.384802	0.0665747	oxPL_siNeg - etOH_siNeg	PNPO	cellular
TMEM168$Transmembrane protein 168$6433	TMEM168$Transmembrane protein 168$6433	-0.588829	9.70821	-3.48253	0.0129547	0.0593215	-3.21272	-0.588829	0.0620202	oxPL_siNeg - etOH_siNeg	TMEM168	cellular
KRAS$Isoform of P01116, Isoform 2B of GTPase KRas$1183	KRAS$Isoform of P01116, Isoform 2B of GTPase KRas$1183	-0.38271	14.6228	-3.48152	0.0129708	0.0593215	-3.21405	-0.38271	0.0670801	oxPL_siNeg - etOH_siNeg	KRAS	cellular
DTX3$Probable E3 ubiquitin-protein ligase DTX3$4945	DTX3$Probable E3 ubiquitin-protein ligase DTX3$4945	-0.719128	9.2287	-3.48132	0.0129739	0.0593215	-3.21431	-0.719128	0.0407704	oxPL_siNeg - etOH_siNeg	DTX3	cellular
MAN2C1$Alpha-mannosidase 2C1$6893	MAN2C1$Alpha-mannosidase 2C1$6893	-0.776361	11.485	-3.481	0.0129791	0.0593215	-3.21474	-0.776361	0.0834469	oxPL_siNeg - etOH_siNeg	MAN2C1	cellular
LPAR1$Lysophosphatidic acid receptor 1$5372	LPAR1$Lysophosphatidic acid receptor 1$5372	-0.583046	11.4896	-3.48092	0.0129803	0.0593215	-3.21485	-0.583046	0.0670817	oxPL_siNeg - etOH_siNeg	LPAR1	cellular
VPS26A$Vacuolar protein sorting-associated protein 26A$832	VPS26A$Vacuolar protein sorting-associated protein 26A$832	-0.39912	14.6992	-3.48046	0.0129876	0.0593215	-3.21545	-0.39912	0.0416758	oxPL_siNeg - etOH_siNeg	VPS26A	cellular
PTCD3$Small ribosomal subunit protein mS39$5643	PTCD3$Small ribosomal subunit protein mS39$5643	0.208287	12.6247	3.48027	0.0129907	0.0593215	-3.21571	0.208287	0.0683342	oxPL_siNeg - etOH_siNeg	PTCD3	cellular
LRRC20$Leucine-rich repeat-containing protein 20$5138	LRRC20$Leucine-rich repeat-containing protein 20$5138	0.606903	10.0584	3.48004	0.0129943	0.0593215	-3.21601	0.606903	0.0419455	oxPL_siNeg - etOH_siNeg	LRRC20	cellular
CHD3$Chromodomain-helicase-DNA-binding protein 3$3155	CHD3$Chromodomain-helicase-DNA-binding protein 3$3155	-0.276181	11.498	-3.47981	0.0129979	0.0593215	-3.21631	-0.276181	0.0419455	oxPL_siNeg - etOH_siNeg	CHD3	cellular
ROCK1$Rho-associated protein kinase 1$3285	ROCK1$Rho-associated protein kinase 1$3285	-0.250717	12.2936	-3.47831	0.0130218	0.059396	-3.21829	-0.250717	0.0823533	oxPL_siNeg - etOH_siNeg	ROCK1	cellular
NUDC$Nuclear migration protein nudC$7597	NUDC$Nuclear migration protein nudC$7597	-0.23289	14.3569	-3.477	0.0130427	0.0594397	-3.22002	-0.23289	0.0685401	oxPL_siNeg - etOH_siNeg	NUDC	cellular
LAMA5$Laminin subunit alpha-5$468	LAMA5$Laminin subunit alpha-5$468	0.389167	10.3076	3.47658	0.0130495	0.0594397	-3.22057	0.389167	0.0685416	oxPL_siNeg - etOH_siNeg	LAMA5	cellular
MOGS$Mannosyl-oligosaccharide glucosidase$3344	MOGS$Mannosyl-oligosaccharide glucosidase$3344	0.231213	15.3411	3.47628	0.0130542	0.0594397	-3.22097	0.231213	0.083819	oxPL_siNeg - etOH_siNeg	MOGS	cellular
USP9X$Probable ubiquitin carboxyl-terminal hydrolase FAF-X$5438	USP9X$Probable ubiquitin carboxyl-terminal hydrolase FAF-X$5438	-0.247886	13.0279	-3.47511	0.013073	0.0594904	-3.22251	-0.247886	0.0825015	oxPL_siNeg - etOH_siNeg	USP9X	cellular
JUNB$Transcription factor JunB$1644	JUNB$Transcription factor JunB$1644	-0.425315	12.6208	-3.47274	0.013111	0.0596164	-3.22564	-0.425315	0.0364092	oxPL_siNeg - etOH_siNeg	JUNB	cellular
UQCC2$Ubiquinol-cytochrome c reductase complex assembly factor 2$6097	UQCC2$Ubiquinol-cytochrome c reductase complex assembly factor 2$6097	0.29984	11.9003	3.47244	0.0131159	0.0596164	-3.22604	0.29984	0.068792	oxPL_siNeg - etOH_siNeg	UQCC2	cellular
TBC1D24$TBC1 domain family member 24$7478	TBC1D24$TBC1 domain family member 24$7478	-0.220429	12.2595	-3.47095	0.0131399	0.0596906	-3.22801	-0.220429	0.0419455	oxPL_siNeg - etOH_siNeg	TBC1D24	cellular
NFIX$Isoform of Q14938, Isoform 3 of Nuclear factor 1 X-type$3501	NFIX$Isoform of Q14938, Isoform 3 of Nuclear factor 1 X-type$3501	-0.247267	15.2135	-3.46962	0.0131613	0.0597378	-3.22976	-0.247267	0.0410857	oxPL_siNeg - etOH_siNeg	NFIX	cellular
RAPH1$Ras-associated and pleckstrin homology domains-containing protein 1$4367	RAPH1$Ras-associated and pleckstrin homology domains-containing protein 1$4367	-0.289223	13.0463	-3.46855	0.0131786	0.0597378	-3.23118	-0.289223	0.0420079	oxPL_siNeg - etOH_siNeg	RAPH1	cellular
DNAJA3$DnaJ homolog subfamily A member 3, mitochondrial$5640	DNAJA3$DnaJ homolog subfamily A member 3, mitochondrial$5640	0.295074	12.6814	3.46841	0.0131809	0.0597378	-3.23137	0.295074	0.0420079	oxPL_siNeg - etOH_siNeg	DNAJA3	cellular
CCT8$T-complex protein 1 subunit theta$2404	CCT8$T-complex protein 1 subunit theta$2404	-0.26942	17.0327	-3.46834	0.013182	0.0597378	-3.23145	-0.26942	0.0663652	oxPL_siNeg - etOH_siNeg	CCT8	cellular
MEIS1$Homeobox protein Meis1$299	MEIS1$Homeobox protein Meis1$299	-0.463041	11.1359	-3.46794	0.0131885	0.0597378	-3.23199	-0.463041	0.0423075	oxPL_siNeg - etOH_siNeg	MEIS1	cellular
PPOX$Protoporphyrinogen oxidase$2380	PPOX$Protoporphyrinogen oxidase$2380	0.194677	12.4907	3.46686	0.013206	0.0597827	-3.23342	0.194677	0.0411969	oxPL_siNeg - etOH_siNeg	PPOX	cellular
ABCF1$ATP-binding cassette sub-family F member 1$5036	ABCF1$ATP-binding cassette sub-family F member 1$5036	-0.21823	13.5134	-3.4663	0.013215	0.0597886	-3.23415	-0.21823	0.0420878	oxPL_siNeg - etOH_siNeg	ABCF1	cellular
CHUK$Inhibitor of nuclear factor kappa-B kinase subunit alpha$444	CHUK$Inhibitor of nuclear factor kappa-B kinase subunit alpha$444	-0.334938	11.2686	-3.46487	0.0132383	0.0598594	-3.23605	-0.334938	0.0421333	oxPL_siNeg - etOH_siNeg	CHUK	cellular
TOMM5$Mitochondrial import receptor subunit TOM5 homolog$4867	TOMM5$Mitochondrial import receptor subunit TOM5 homolog$4867	0.855865	13.3479	3.46123	0.0132975	0.0600926	-3.24086	0.855865	0.0413529	oxPL_siNeg - etOH_siNeg	TOMM5	cellular
NELFA$Negative elongation factor A$6505	NELFA$Negative elongation factor A$6505	-0.333959	11.4949	-3.45896	0.0133346	0.0602051	-3.24385	-0.333959	0.0425164	oxPL_siNeg - etOH_siNeg	NELFA	cellular
CLEC11A$C-type lectin domain family 11 member A$7590	CLEC11A$C-type lectin domain family 11 member A$7590	0.329002	11.0165	3.45859	0.0133408	0.0602051	-3.24435	0.329002	0.0847288	oxPL_siNeg - etOH_siNeg	CLEC11A	cellular
LANCL2$LanC-like protein 2$6876	LANCL2$LanC-like protein 2$6876	-0.309263	11.4566	-3.45829	0.0133455	0.0602051	-3.24474	-0.309263	0.0425227	oxPL_siNeg - etOH_siNeg	LANCL2	cellular
PPP4R3A$Serine/threonine-protein phosphatase 4 regulatory subunit 3A$4158	PPP4R3A$Serine/threonine-protein phosphatase 4 regulatory subunit 3A$4158	-0.247517	11.5796	-3.45523	0.0133959	0.0603348	-3.24879	-0.247517	0.0714062	oxPL_siNeg - etOH_siNeg	PPP4R3A	cellular
RPS4Y1$Small ribosomal subunit protein eS4, Y isoform 1$1762	RPS4Y1$Small ribosomal subunit protein eS4, Y isoform 1$1762	-0.303069	12.8426	-3.45508	0.0133983	0.0603348	-3.24899	-0.303069	0.042629	oxPL_siNeg - etOH_siNeg	RPS4Y1	cellular
GGA3$ADP-ribosylation factor-binding protein GGA3$7096	GGA3$ADP-ribosylation factor-binding protein GGA3$7096	0.253796	12.2522	3.45492	0.0134011	0.0603348	-3.24921	0.253796	0.0685401	oxPL_siNeg - etOH_siNeg	GGA3	cellular
RDH11$Retinol dehydrogenase 11$5135	RDH11$Retinol dehydrogenase 11$5135	0.197928	14.05	3.45467	0.0134052	0.0603348	-3.24954	0.197928	0.0368155	oxPL_siNeg - etOH_siNeg	RDH11	cellular
KRT1$Keratin, type II cytoskeletal 1$1244	KRT1$Keratin, type II cytoskeletal 1$1244	1.20861	17.6893	3.45349	0.0134246	0.0603873	-3.2511	1.20861	0.04238	oxPL_siNeg - etOH_siNeg	KRT1	cellular
TP53I3$Quinone oxidoreductase PIG3$3857	TP53I3$Quinone oxidoreductase PIG3$3857	-0.460528	13.6987	-3.45254	0.0134402	0.0604229	-3.25235	-0.460528	0.0426804	oxPL_siNeg - etOH_siNeg	TP53I3	cellular
PREPL$Prolyl endopeptidase-like$3832	PREPL$Prolyl endopeptidase-like$3832	-0.481893	11.5223	-3.45129	0.0134609	0.0604653	-3.25401	-0.481893	0.0674451	oxPL_siNeg - etOH_siNeg	PREPL	cellular
SPCS1$Isoform of Q9Y6A9, Signal peptidase complex subunit 1$56	SPCS1$Isoform of Q9Y6A9, Signal peptidase complex subunit 1$56	-0.307109	10.5201	-3.45104	0.0134651	0.0604653	-3.25434	-0.307109	0.0683342	oxPL_siNeg - etOH_siNeg	SPCS1	cellular
R3HCC1L$Coiled-coil domain-containing protein R3HCC1L$4489	R3HCC1L$Coiled-coil domain-containing protein R3HCC1L$4489	0.584809	8.46458	3.4503	0.0134772	0.060485	-3.25531	0.584809	0.0369035	oxPL_siNeg - etOH_siNeg	R3HCC1L	cellular
ZMIZ1$Zinc finger MIZ domain-containing protein 1$7473	ZMIZ1$Zinc finger MIZ domain-containing protein 1$7473	-0.544531	11.6864	-3.44567	0.0135543	0.060779	-3.26145	-0.544531	0.0678111	oxPL_siNeg - etOH_siNeg	ZMIZ1	cellular
TUFM$Elongation factor Tu, mitochondrial$2327	TUFM$Elongation factor Tu, mitochondrial$2327	0.198125	16.1915	3.44543	0.0135583	0.060779	-3.26177	0.198125	0.04294	oxPL_siNeg - etOH_siNeg	TUFM	cellular
ZNF592$Zinc finger protein 592$5363	ZNF592$Zinc finger protein 592$5363	0.220494	10.3772	3.44438	0.0135759	0.0608097	-3.26316	0.220494	0.0706408	oxPL_siNeg - etOH_siNeg	ZNF592	cellular
RDH13$Retinol dehydrogenase 13$4984	RDH13$Retinol dehydrogenase 13$4984	0.372526	11.1874	3.44409	0.0135807	0.0608097	-3.26355	0.372526	0.0714062	oxPL_siNeg - etOH_siNeg	RDH13	cellular
CCDC102A$Coiled-coil domain-containing protein 102A$5489	CCDC102A$Coiled-coil domain-containing protein 102A$5489	0.264529	10.3189	3.43982	0.0136522	0.061095	-3.2692	0.264529	0.0678945	oxPL_siNeg - etOH_siNeg	CCDC102A	cellular
SF1$Isoform of Q15637, Isoform 6 of Splicing factor 1$3638	SF1$Isoform of Q15637, Isoform 6 of Splicing factor 1$3638	0.245274	10.3088	3.43823	0.013679	0.0611798	-3.27131	0.245274	0.0846154	oxPL_siNeg - etOH_siNeg	SF1	cellular
TYMP$Thymidine phosphorylase$1708	TYMP$Thymidine phosphorylase$1708	-0.388734	11.8613	-3.4356	0.0137233	0.0613429	-3.27479	-0.388734	0.0433302	oxPL_siNeg - etOH_siNeg	TYMP	cellular
TKT$Isoform of P29401, Isoform 2 of Transketolase$1926	TKT$Isoform of P29401, Isoform 2 of Transketolase$1926	-0.410412	16.6297	-3.43331	0.0137621	0.0614121	-3.27783	-0.410412	0.0710861	oxPL_siNeg - etOH_siNeg	TKT	cellular
ZC3HAV1$Zinc finger CCCH-type antiviral protein 1$4438	ZC3HAV1$Zinc finger CCCH-type antiviral protein 1$4438	0.343252	13.5819	3.4331	0.0137657	0.0614121	-3.27811	0.343252	0.0862107	oxPL_siNeg - etOH_siNeg	ZC3HAV1	cellular
ZNF148$Zinc finger protein 148$7582	ZNF148$Zinc finger protein 148$7582	0.370573	11.0523	3.43286	0.0137698	0.0614121	-3.27843	0.370573	0.0719132	oxPL_siNeg - etOH_siNeg	ZNF148	cellular
ERCC1$DNA excision repair protein ERCC-1$1350	ERCC1$DNA excision repair protein ERCC-1$1350	-0.481987	10.9153	-3.43283	0.0137702	0.0614121	-3.27846	-0.481987	0.0699066	oxPL_siNeg - etOH_siNeg	ERCC1	cellular
WDR11$WD repeat-containing protein 11$6319	WDR11$WD repeat-containing protein 11$6319	-0.280883	11.9126	-3.43084	0.013804	0.0615277	-3.2811	-0.280883	0.0712331	oxPL_siNeg - etOH_siNeg	WDR11	cellular
GALNT10$Polypeptide N-acetylgalactosaminyltransferase 10$4537	GALNT10$Polypeptide N-acetylgalactosaminyltransferase 10$4537	0.352064	12.2386	3.43008	0.0138169	0.061547	-3.28211	0.352064	0.043509	oxPL_siNeg - etOH_siNeg	GALNT10	cellular
DHX36$ATP-dependent DNA/RNA helicase DHX36$6484	DHX36$ATP-dependent DNA/RNA helicase DHX36$6484	-0.218855	12.794	-3.42966	0.0138241	0.061547	-3.28267	-0.218855	0.071302	oxPL_siNeg - etOH_siNeg	DHX36	cellular
LAMC1$Laminin subunit gamma-1$1471	LAMC1$Laminin subunit gamma-1$1471	-0.267176	15.277	-3.42911	0.0138335	0.0615537	-3.2834	-0.267176	0.042302	oxPL_siNeg - etOH_siNeg	LAMC1	cellular
PFDN4$Prefoldin subunit 4$6808	PFDN4$Prefoldin subunit 4$6808	-0.427585	12.5995	-3.42523	0.0138998	0.0618137	-3.28855	-0.427585	0.0423605	oxPL_siNeg - etOH_siNeg	PFDN4	cellular
SURF1$Surfeit locus protein 1$3621	SURF1$Surfeit locus protein 1$3621	0.440176	11.253	3.42404	0.0139202	0.0618447	-3.29013	0.440176	0.0423605	oxPL_siNeg - etOH_siNeg	SURF1	cellular
CLUH$Isoform of O75153, Clustered mitochondria protein homolog$51	CLUH$Isoform of O75153, Clustered mitochondria protein homolog$51	-0.393126	11.6867	-3.4239	0.0139226	0.0618447	-3.29031	-0.393126	0.0423605	oxPL_siNeg - etOH_siNeg	CLUH	cellular
RPA2$Replication protein A 32 kDa subunit$1612	RPA2$Replication protein A 32 kDa subunit$1612	-0.341501	12.279	-3.42126	0.0139681	0.0620029	-3.29382	-0.341501	0.043775	oxPL_siNeg - etOH_siNeg	RPA2	cellular
AXDND1$Axonemal dynein light chain domain-containing protein 1$3982	AXDND1$Axonemal dynein light chain domain-containing protein 1$3982	0.692566	11.7518	3.4206	0.0139794	0.0620029	-3.29469	0.692566	0.043775	oxPL_siNeg - etOH_siNeg	AXDND1	cellular
LPIN2$Phosphatidate phosphatase LPIN2$5335	LPIN2$Phosphatidate phosphatase LPIN2$5335	0.394221	9.52644	3.42045	0.013982	0.0620029	-3.29489	0.394221	0.0870485	oxPL_siNeg - etOH_siNeg	LPIN2	cellular
FAM91A1$Protein FAM91A1$4099	FAM91A1$Protein FAM91A1$4099	-0.259837	12.2043	-3.41939	0.0140003	0.0620489	-3.2963	-0.259837	0.071722	oxPL_siNeg - etOH_siNeg	FAM91A1	cellular
MGP$Matrix Gla protein$1368	MGP$Matrix Gla protein$1368	0.303172	9.19931	3.41786	0.0140269	0.0620983	-3.29834	0.303172	0.0707716	oxPL_siNeg - etOH_siNeg	MGP	cellular
DSG1$Desmoglein-1$2980	DSG1$Desmoglein-1$2980	0.923359	10.309	3.41783	0.0140273	0.0620983	-3.29838	0.923359	0.0718178	oxPL_siNeg - etOH_siNeg	DSG1	cellular
GTF2H2;GTF2H2C_2$General transcription factor IIH subunit 2$3361	GTF2H2;GTF2H2C_2$General transcription factor IIH subunit 2$3361	-0.325106	11.294	-3.41643	0.0140516	0.0621705	-3.30023	-0.325106	0.042594	oxPL_siNeg - etOH_siNeg	GTF2H2;GTF2H2C_2	cellular
KRT9$Keratin, type I cytoskeletal 9$2060	KRT9$Keratin, type I cytoskeletal 9$2060	1.29251	16.8518	3.41396	0.0140946	0.0623207	-3.30352	1.29251	0.0692573	oxPL_siNeg - etOH_siNeg	KRT9	cellular
MTR$Methionine synthase$5996	MTR$Methionine synthase$5996	-0.518423	12.0059	-3.41356	0.0141015	0.0623207	-3.30405	-0.518423	0.0439823	oxPL_siNeg - etOH_siNeg	MTR	cellular
UNG$Uracil-DNA glycosylase$1529	UNG$Uracil-DNA glycosylase$1529	0.451558	11.5137	3.41269	0.0141166	0.0623494	-3.3052	0.451558	0.043775	oxPL_siNeg - etOH_siNeg	UNG	cellular
SRPK1$SRSF protein kinase 1$5913	SRPK1$SRSF protein kinase 1$5913	0.225504	11.8105	3.41227	0.0141239	0.0623494	-3.30576	0.225504	0.043775	oxPL_siNeg - etOH_siNeg	SRPK1	cellular
MRPS18A$Large ribosomal subunit protein mL66$6967	MRPS18A$Large ribosomal subunit protein mL66$6967	0.244857	12.848	3.41173	0.0141334	0.0623562	-3.30648	0.244857	0.0707716	oxPL_siNeg - etOH_siNeg	MRPS18A	cellular
AP1S3$AP-1 complex subunit sigma-3$5838	AP1S3$AP-1 complex subunit sigma-3$5838	0.545157	9.79003	3.41077	0.0141501	0.0623945	-3.30775	0.545157	0.0703161	oxPL_siNeg - etOH_siNeg	AP1S3	cellular
EML3$Echinoderm microtubule-associated protein-like 3$3793	EML3$Echinoderm microtubule-associated protein-like 3$3793	-0.262134	12.43	-3.40935	0.0141749	0.0624688	-3.30964	-0.262134	0.0428389	oxPL_siNeg - etOH_siNeg	EML3	cellular
VWA8$von Willebrand factor A domain-containing protein 8$115	VWA8$von Willebrand factor A domain-containing protein 8$115	0.267468	12.3154	3.4082	0.0141952	0.0625229	-3.31118	0.267468	0.0438701	oxPL_siNeg - etOH_siNeg	VWA8	cellular
RPS10$Small ribosomal subunit protein eS10$2251	RPS10$Small ribosomal subunit protein eS10$2251	-0.255707	15.146	-3.40662	0.0142229	0.0626096	-3.31327	-0.255707	0.0659046	oxPL_siNeg - etOH_siNeg	RPS10	cellular
LIG3$DNA ligase 3$2373	LIG3$DNA ligase 3$2373	-0.300942	12.642	-3.40203	0.0143038	0.0629303	-3.31937	-0.300942	0.044055	oxPL_siNeg - etOH_siNeg	LIG3	cellular
RBM42$RNA-binding protein 42$6137	RBM42$RNA-binding protein 42$6137	0.351471	12.7021	3.40135	0.0143158	0.0629478	-3.32028	0.351471	0.0729368	oxPL_siNeg - etOH_siNeg	RBM42	cellular
TMED9$Transmembrane emp24 domain-containing protein 9$6209	TMED9$Transmembrane emp24 domain-containing protein 9$6209	0.250512	16.7799	3.40021	0.0143361	0.0630016	-3.3218	0.250512	0.0881318	oxPL_siNeg - etOH_siNeg	TMED9	cellular
BUB3$Mitotic checkpoint protein BUB3$605	BUB3$Mitotic checkpoint protein BUB3$605	-0.216079	14.1195	-3.39932	0.0143518	0.0630185	-3.32298	-0.216079	0.0716683	oxPL_siNeg - etOH_siNeg	BUB3	cellular
BAIAP2$Brain-specific angiogenesis inhibitor 1-associated protein 2$7578	BAIAP2$Brain-specific angiogenesis inhibitor 1-associated protein 2$7578	0.332719	11.622	3.39908	0.0143561	0.0630185	-3.3233	0.332719	0.0747845	oxPL_siNeg - etOH_siNeg	BAIAP2	cellular
TMEM223$Transmembrane protein 223$101	TMEM223$Transmembrane protein 223$101	0.340644	11.173	3.39796	0.014376	0.0630556	-3.32479	0.340644	0.0441741	oxPL_siNeg - etOH_siNeg	TMEM223	cellular
GMPS$GMP synthase [glutamine-hydrolyzing]$2372	GMPS$GMP synthase [glutamine-hydrolyzing]$2372	-0.365317	13.7196	-3.39762	0.0143822	0.0630556	-3.32525	-0.365317	0.0748452	oxPL_siNeg - etOH_siNeg	GMPS	cellular
LDHB$L-lactate dehydrogenase B chain$1316	LDHB$L-lactate dehydrogenase B chain$1316	-0.468284	17.2625	-3.39688	0.0143953	0.0630556	-3.32623	-0.468284	0.0743043	oxPL_siNeg - etOH_siNeg	LDHB	cellular
AP1M1$AP-1 complex subunit mu-1$6270	AP1M1$AP-1 complex subunit mu-1$6270	0.192012	13.7595	3.39661	0.0144001	0.0630556	-3.32659	0.192012	0.0663652	oxPL_siNeg - etOH_siNeg	AP1M1	cellular
MILR1$Allergin-1$4506	MILR1$Allergin-1$4506	-0.732912	10.2189	-3.39634	0.0144049	0.0630556	-3.32695	-0.732912	0.0433302	oxPL_siNeg - etOH_siNeg	MILR1	cellular
PBLD$Phenazine biosynthesis-like domain-containing protein$1939	PBLD$Phenazine biosynthesis-like domain-containing protein$1939	-0.739745	10.3772	-3.3957	0.0144163	0.0630703	-3.3278	-0.739745	0.0433356	oxPL_siNeg - etOH_siNeg	PBLD	cellular
CHCHD1$Small ribosomal subunit protein mS37$5534	CHCHD1$Small ribosomal subunit protein mS37$5534	0.449324	12.0711	3.39394	0.0144478	0.0631729	-3.33015	0.449324	0.0707716	oxPL_siNeg - etOH_siNeg	CHCHD1	cellular
PI4K2B$Phosphatidylinositol 4-kinase type 2-beta$5146	PI4K2B$Phosphatidylinositol 4-kinase type 2-beta$5146	-0.404995	11.6092	-3.39347	0.0144562	0.0631739	-3.33077	-0.404995	0.0749557	oxPL_siNeg - etOH_siNeg	PI4K2B	cellular
ADO$2-aminoethanethiol dioxygenase$5927	ADO$2-aminoethanethiol dioxygenase$5927	-0.346396	11.0033	-3.39267	0.0144706	0.0632016	-3.33184	-0.346396	0.0434697	oxPL_siNeg - etOH_siNeg	ADO	cellular
LYZ$Lysozyme C$2709	LYZ$Lysozyme C$2709	1.09438	10.8117	3.39152	0.0144911	0.0632558	-3.33336	1.09438	0.0381734	oxPL_siNeg - etOH_siNeg	LYZ	cellular
LPCAT4$Lysophospholipid acyltransferase LPCAT4$4096	LPCAT4$Lysophospholipid acyltransferase LPCAT4$4096	0.557706	11.4185	3.38919	0.0145329	0.0634031	-3.33646	0.557706	0.0447666	oxPL_siNeg - etOH_siNeg	LPCAT4	cellular
DIMT1$Probable dimethyladenosine transferase$7531	DIMT1$Probable dimethyladenosine transferase$7531	-0.26828	11.334	-3.38808	0.014553	0.0634275	-3.33795	-0.26828	0.0708457	oxPL_siNeg - etOH_siNeg	DIMT1	cellular
C17orf75$Protein Njmu-R1$6665	C17orf75$Protein Njmu-R1$6665	-0.380066	11.0157	-3.38777	0.0145587	0.0634275	-3.33837	-0.380066	0.0447875	oxPL_siNeg - etOH_siNeg	C17orf75	cellular
USP8$Ubiquitin carboxyl-terminal hydrolase 8$2149	USP8$Ubiquitin carboxyl-terminal hydrolase 8$2149	-0.247864	11.7328	-3.38753	0.0145628	0.0634275	-3.33868	-0.247864	0.0708591	oxPL_siNeg - etOH_siNeg	USP8	cellular
MRPL24$Large ribosomal subunit protein uL24m$5492	MRPL24$Large ribosomal subunit protein uL24m$5492	0.216206	12.9904	3.38501	0.0146084	0.0635698	-3.34204	0.216206	0.0752375	oxPL_siNeg - etOH_siNeg	MRPL24	cellular
SGPL1$Sphingosine-1-phosphate lyase 1$1062	SGPL1$Sphingosine-1-phosphate lyase 1$1062	-0.320514	12.9756	-3.38483	0.0146118	0.0635698	-3.34228	-0.320514	0.0749272	oxPL_siNeg - etOH_siNeg	SGPL1	cellular
TXNRD2$Thioredoxin reductase 2, mitochondrial$6745	TXNRD2$Thioredoxin reductase 2, mitochondrial$6745	0.285845	12.42	3.38128	0.0146761	0.0638142	-3.34701	0.285845	0.0879345	oxPL_siNeg - etOH_siNeg	TXNRD2	cellular
GATD3;GATD3B$Putative glutamine amidotransferase-like class 1 domain-containing protein 3B, mitochondrial$18	GATD3;GATD3B$Putative glutamine amidotransferase-like class 1 domain-containing protein 3B, mitochondrial$18	0.23342	14.158	3.38038	0.0146926	0.0638505	-3.34822	0.23342	0.0743043	oxPL_siNeg - etOH_siNeg	GATD3;GATD3B	cellular
RSBN1L$Lysine-specific demethylase RSBN1L$4233	RSBN1L$Lysine-specific demethylase RSBN1L$4233	0.605703	10.0149	3.37849	0.014727	0.0639641	-3.35073	0.605703	0.0729368	oxPL_siNeg - etOH_siNeg	RSBN1L	cellular
POLR1B$DNA-directed RNA polymerase I subunit RPA2$6651	POLR1B$DNA-directed RNA polymerase I subunit RPA2$6651	-0.223627	12.1091	-3.37648	0.0147637	0.0640883	-3.35341	-0.223627	0.071418	oxPL_siNeg - etOH_siNeg	POLR1B	cellular
ARHGEF10$Rho guanine nucleotide exchange factor 10$426	ARHGEF10$Rho guanine nucleotide exchange factor 10$426	-0.281465	12.2813	-3.37566	0.0147788	0.0641178	-3.3545	-0.281465	0.0731008	oxPL_siNeg - etOH_siNeg	ARHGEF10	cellular
BRIX1$Ribosome biogenesis protein BRX1 homolog$5174	BRIX1$Ribosome biogenesis protein BRX1 homolog$5174	-0.208028	12.934	-3.37178	0.0148501	0.0643162	-3.35968	-0.208028	0.0718178	oxPL_siNeg - etOH_siNeg	BRIX1	cellular
PHLDB1$Isoform of Q86UU1, Isoform 2 of Pleckstrin homology-like domain family B member 1$4574	PHLDB1$Isoform of Q86UU1, Isoform 2 of Pleckstrin homology-like domain family B member 1$4574	0.25108	13.5036	3.37172	0.0148513	0.0643162	-3.35976	0.25108	0.0897584	oxPL_siNeg - etOH_siNeg	PHLDB1	cellular
ATP11C$Isoform of Q8NB49, Isoform 3 of Phospholipid-transporting ATPase IG$4966	ATP11C$Isoform of Q8NB49, Isoform 3 of Phospholipid-transporting ATPase IG$4966	-0.229714	12.1755	-3.37143	0.0148566	0.0643162	-3.36014	-0.229714	0.0440545	oxPL_siNeg - etOH_siNeg	ATP11C	cellular
OTUB1$Ubiquitin thioesterase OTUB1$5666	OTUB1$Ubiquitin thioesterase OTUB1$5666	-0.223395	13.6345	-3.37139	0.0148574	0.0643162	-3.3602	-0.223395	0.0754019	oxPL_siNeg - etOH_siNeg	OTUB1	cellular
LDHA$L-lactate dehydrogenase A chain$1147	LDHA$L-lactate dehydrogenase A chain$1147	-0.40027	17.4425	-3.37054	0.0148731	0.0643484	-3.36134	-0.40027	0.0716683	oxPL_siNeg - etOH_siNeg	LDHA	cellular
S100A7$Protein S100-A7$1978	S100A7$Protein S100-A7$1978	1.42527	12.3179	3.36952	0.0148919	0.064378	-3.3627	1.42527	0.0748452	oxPL_siNeg - etOH_siNeg	S100A7	cellular
CFDP1$Craniofacial development protein 1$7287	CFDP1$Craniofacial development protein 1$7287	-0.384603	12.5169	-3.36928	0.0148964	0.064378	-3.36302	-0.384603	0.0385992	oxPL_siNeg - etOH_siNeg	CFDP1	cellular
SLC38A9$Neutral amino acid transporter 9$4991	SLC38A9$Neutral amino acid transporter 9$4991	-0.51583	9.92696	-3.36454	0.0149843	0.0647224	-3.36935	-0.51583	0.0902437	oxPL_siNeg - etOH_siNeg	SLC38A9	cellular
CRYZL1$Quinone oxidoreductase-like protein 1$1113	CRYZL1$Quinone oxidoreductase-like protein 1$1113	-0.348552	11.4881	-3.36339	0.0150057	0.0647791	-3.37088	-0.348552	0.0443089	oxPL_siNeg - etOH_siNeg	CRYZL1	cellular
MIEF1$Isoform of Q9NQG6, Mitochondrial ribosome and complex I assembly factor AltMIEF1$236	MIEF1$Isoform of Q9NQG6, Mitochondrial ribosome and complex I assembly factor AltMIEF1$236	0.368128	12.1531	3.36023	0.0150648	0.0649983	-3.37511	0.368128	0.0458965	oxPL_siNeg - etOH_siNeg	MIEF1	cellular
PAG1$Phosphoprotein associated with glycosphingolipid-enriched microdomains 1$6994	PAG1$Phosphoprotein associated with glycosphingolipid-enriched microdomains 1$6994	0.551947	11.1408	3.35942	0.0150799	0.0650274	-3.37618	0.551947	0.0743043	oxPL_siNeg - etOH_siNeg	PAG1	cellular
nan$readthrough, Uncharacterized protein (Fragment)$212	nan$readthrough, Uncharacterized protein (Fragment)$212	-0.50648	10.5249	-3.35852	0.0150968	0.0650498	-3.37738	-0.50648	0.0444388	oxPL_siNeg - etOH_siNeg	nan	cellular
VMP1$Vacuole membrane protein 1$5683	VMP1$Vacuole membrane protein 1$5683	0.30846	13.0662	3.35826	0.0151017	0.0650498	-3.37774	0.30846	0.0444388	oxPL_siNeg - etOH_siNeg	VMP1	cellular
AGPS$Alkyldihydroxyacetonephosphate synthase, peroxisomal$243	AGPS$Alkyldihydroxyacetonephosphate synthase, peroxisomal$243	0.196723	13.3119	3.35679	0.0151293	0.0651326	-3.3797	0.196723	0.0445178	oxPL_siNeg - etOH_siNeg	AGPS	cellular
TYMS$Thymidylate synthase$1255	TYMS$Thymidylate synthase$1255	1.11625	9.68399	3.35557	0.0151523	0.0651737	-3.38133	1.11625	0.0457343	oxPL_siNeg - etOH_siNeg	TYMS	cellular
HGH1$Protein HGH1 homolog$6154	HGH1$Protein HGH1 homolog$6154	-0.23673	12.171	-3.3554	0.0151555	0.0651737	-3.38155	-0.23673	0.0764911	oxPL_siNeg - etOH_siNeg	HGH1	cellular
GPAT3$Glycerol-3-phosphate acyltransferase 3$3853	GPAT3$Glycerol-3-phosphate acyltransferase 3$3853	0.44027	12.2819	3.35402	0.0151816	0.06525	-3.3834	0.44027	0.0445775	oxPL_siNeg - etOH_siNeg	GPAT3	cellular
COPG2$Coatomer subunit gamma-2$7233	COPG2$Coatomer subunit gamma-2$7233	-0.205834	13.5071	-3.35035	0.015251	0.0655124	-3.38831	-0.205834	0.0747845	oxPL_siNeg - etOH_siNeg	COPG2	cellular
CASP6$Caspase-6$2580	CASP6$Caspase-6$2580	-0.388116	11.5382	-3.34951	0.015267	0.0655262	-3.38943	-0.388116	0.0747845	oxPL_siNeg - etOH_siNeg	CASP6	cellular
SLMAP$Sarcolemmal membrane-associated protein$3509	SLMAP$Sarcolemmal membrane-associated protein$3509	-0.212745	10.9623	-3.34921	0.0152728	0.0655262	-3.38984	-0.212745	0.0459794	oxPL_siNeg - etOH_siNeg	SLMAP	cellular
ZNRD2$Protein ZNRD2$653	ZNRD2$Protein ZNRD2$653	-0.347974	12.5822	-3.34886	0.0152794	0.0655262	-3.3903	-0.347974	0.044777	oxPL_siNeg - etOH_siNeg	ZNRD2	cellular
CZIB$CXXC motif containing zinc binding protein$7006	CZIB$CXXC motif containing zinc binding protein$7006	-0.301879	13.6462	-3.3479	0.0152976	0.0655683	-3.39158	-0.301879	0.0758376	oxPL_siNeg - etOH_siNeg	CZIB	cellular
RPL5$Large ribosomal subunit protein uL18$2246	RPL5$Large ribosomal subunit protein uL18$2246	-0.321352	16.0091	-3.34641	0.0153261	0.0656547	-3.39358	-0.321352	0.0771005	oxPL_siNeg - etOH_siNeg	RPL5	cellular
ARSB$Arylsulfatase B$1608	ARSB$Arylsulfatase B$1608	-0.267985	13.1322	-3.34593	0.0153352	0.0656577	-3.39422	-0.267985	0.044853	oxPL_siNeg - etOH_siNeg	ARSB	cellular
MYG1$MYG1 exonuclease$6673	MYG1$MYG1 exonuclease$6673	-0.406646	13.7605	-3.34465	0.0153598	0.0657267	-3.39594	-0.406646	0.039155	oxPL_siNeg - etOH_siNeg	MYG1	cellular
XPO4$Exportin-4$6353	XPO4$Exportin-4$6353	-0.512451	11.1962	-3.34402	0.0153718	0.0657321	-3.39678	-0.512451	0.039155	oxPL_siNeg - etOH_siNeg	XPO4	cellular
IFT81$Intraflagellar transport protein 81 homolog$5308	IFT81$Intraflagellar transport protein 81 homolog$5308	-0.487639	10.614	-3.3437	0.0153778	0.0657321	-3.3972	-0.487639	0.046315	oxPL_siNeg - etOH_siNeg	IFT81	cellular
ACLY$ATP-citrate synthase$2504	ACLY$ATP-citrate synthase$2504	0.272549	15.8522	3.3429	0.0153931	0.0657615	-3.39827	0.272549	0.0749557	oxPL_siNeg - etOH_siNeg	ACLY	cellular
BAD$Bcl2-associated agonist of cell death$5424	BAD$Bcl2-associated agonist of cell death$5424	0.245824	12.4608	3.34214	0.0154078	0.0657882	-3.39929	0.245824	0.0463437	oxPL_siNeg - etOH_siNeg	BAD	cellular
RPL30$Large ribosomal subunit protein eL30$2787	RPL30$Large ribosomal subunit protein eL30$2787	-0.247413	16.4986	-3.34033	0.0154425	0.0659004	-3.40171	-0.247413	0.0450789	oxPL_siNeg - etOH_siNeg	RPL30	cellular
MLYCD$Malonyl-CoA decarboxylase, mitochondrial$1112	MLYCD$Malonyl-CoA decarboxylase, mitochondrial$1112	0.649952	9.99006	3.33988	0.0154513	0.065902	-3.40232	0.649952	0.046445	oxPL_siNeg - etOH_siNeg	MLYCD	cellular
VARS2$Valine--tRNA ligase, mitochondrial$3968	VARS2$Valine--tRNA ligase, mitochondrial$3968	0.600177	9.74596	3.33863	0.0154754	0.0659686	-3.40399	0.600177	0.0464878	oxPL_siNeg - etOH_siNeg	VARS2	cellular
GOLPH3$Golgi phosphoprotein 3$6528	GOLPH3$Golgi phosphoprotein 3$6528	0.477806	12.0511	3.33775	0.0154924	0.0659787	-3.40517	0.477806	0.0451538	oxPL_siNeg - etOH_siNeg	GOLPH3	cellular
TMEM245$Transmembrane protein 245$6492	TMEM245$Transmembrane protein 245$6492	0.287412	12.5709	3.33763	0.0154946	0.0659787	-3.40533	0.287412	0.0392196	oxPL_siNeg - etOH_siNeg	TMEM245	cellular
RAB35$Ras-related protein Rab-35$3584	RAB35$Ras-related protein Rab-35$3584	-0.325181	13.4223	-3.33666	0.0155135	0.0659848	-3.40663	-0.325181	0.0451687	oxPL_siNeg - etOH_siNeg	RAB35	cellular
NDUFA11$NADH dehydrogenase [ubiquinone] 1 alpha subcomplex subunit 11$4648	NDUFA11$NADH dehydrogenase [ubiquinone] 1 alpha subcomplex subunit 11$4648	0.323388	11.969	3.33613	0.0155237	0.0659848	-3.40734	0.323388	0.0752199	oxPL_siNeg - etOH_siNeg	NDUFA11	cellular
GSTT1$Glutathione S-transferase theta-1$1968	GSTT1$Glutathione S-transferase theta-1$1968	-0.382076	12.2935	-3.33607	0.0155248	0.0659848	-3.40742	-0.382076	0.0747845	oxPL_siNeg - etOH_siNeg	GSTT1	cellular
EEF1E1$Eukaryotic translation elongation factor 1 epsilon-1$552	EEF1E1$Eukaryotic translation elongation factor 1 epsilon-1$552	-0.233442	13.8038	-3.33548	0.0155361	0.0659848	-3.4082	-0.233442	0.0392644	oxPL_siNeg - etOH_siNeg	EEF1E1	cellular
TBL1XR1$F-box-like/WD repeat-containing protein TBL1XR1$6322	TBL1XR1$F-box-like/WD repeat-containing protein TBL1XR1$6322	-0.233154	13.2094	-3.33538	0.0155382	0.0659848	-3.40835	-0.233154	0.046315	oxPL_siNeg - etOH_siNeg	TBL1XR1	cellular
IBA57$Putative transferase CAF17, mitochondrial$3993	IBA57$Putative transferase CAF17, mitochondrial$3993	0.319955	11.8179	3.33061	0.0156309	0.0663422	-3.41473	0.319955	0.0699338	oxPL_siNeg - etOH_siNeg	IBA57	cellular
TSR2$Pre-rRNA-processing protein TSR2 homolog$5454	TSR2$Pre-rRNA-processing protein TSR2 homolog$5454	-0.504088	9.91369	-3.32943	0.015654	0.0664041	-3.41632	-0.504088	0.0464981	oxPL_siNeg - etOH_siNeg	TSR2	cellular
RGP1$RAB6A-GEF complex partner protein 2$5342	RGP1$RAB6A-GEF complex partner protein 2$5342	-0.36845	10.4913	-3.32883	0.0156657	0.0664178	-3.41712	-0.36845	0.0771212	oxPL_siNeg - etOH_siNeg	RGP1	cellular
MRPL10$Large ribosomal subunit protein uL10m$4523	MRPL10$Large ribosomal subunit protein uL10m$4523	0.430734	11.7971	3.32827	0.0156767	0.0664283	-3.41787	0.430734	0.0752375	oxPL_siNeg - etOH_siNeg	MRPL10	cellular
GMPR$GMP reductase 1$2104	GMPR$GMP reductase 1$2104	-0.323437	13.1152	-3.32732	0.0156952	0.0664706	-3.41914	-0.323437	0.0465909	oxPL_siNeg - etOH_siNeg	GMPR	cellular
RPL14$Large ribosomal subunit protein eL14$2403	RPL14$Large ribosomal subunit protein eL14$2403	-0.204734	16.3074	-3.32537	0.0157334	0.0665964	-3.42175	-0.204734	0.0783835	oxPL_siNeg - etOH_siNeg	RPL14	cellular
OTOA$Isoform of Q7RTW8, Isoform 4 of Otoancorin$4432	OTOA$Isoform of Q7RTW8, Isoform 4 of Otoancorin$4432	0.819697	11.3319	3.32436	0.0157534	0.0666449	-3.42311	0.819697	0.0759401	oxPL_siNeg - etOH_siNeg	OTOA	cellular
FNTA$Protein farnesyltransferase/geranylgeranyltransferase type-1 subunit alpha$2321	FNTA$Protein farnesyltransferase/geranylgeranyltransferase type-1 subunit alpha$2321	-0.372747	12.8789	-3.32262	0.0157875	0.0667533	-3.42544	-0.372747	0.0470664	oxPL_siNeg - etOH_siNeg	FNTA	cellular
PTGS1$Prostaglandin G/H synthase 1$1785	PTGS1$Prostaglandin G/H synthase 1$1785	-0.194404	16.0325	-3.32102	0.0158192	0.066851	-3.42759	-0.194404	0.0775525	oxPL_siNeg - etOH_siNeg	PTGS1	cellular
STT3B$Dolichyl-diphosphooligosaccharide--protein glycosyltransferase subunit STT3B$5148	STT3B$Dolichyl-diphosphooligosaccharide--protein glycosyltransferase subunit STT3B$5148	0.226355	15.0144	3.32012	0.0158369	0.0668761	-3.42879	0.226355	0.0775674	oxPL_siNeg - etOH_siNeg	STT3B	cellular
CPEB2$Cytoplasmic polyadenylation element-binding protein 2$4494	CPEB2$Cytoplasmic polyadenylation element-binding protein 2$4494	0.696606	10.2083	3.31985	0.0158422	0.0668761	-3.42915	0.696606	0.0938893	oxPL_siNeg - etOH_siNeg	CPEB2	cellular
ARFGAP3$Isoform of Q9NP61, ADP ribosylation factor GTPase activating protein 3 (Fragment)$211	ARFGAP3$Isoform of Q9NP61, ADP ribosylation factor GTPase activating protein 3 (Fragment)$211	0.815188	11.3492	3.3193	0.0158533	0.0668866	-3.4299	0.815188	0.0459794	oxPL_siNeg - etOH_siNeg	ARFGAP3	cellular
DYRK1A$Dual specificity tyrosine-phosphorylation-regulated kinase 1A$3334	DYRK1A$Dual specificity tyrosine-phosphorylation-regulated kinase 1A$3334	0.493292	10.9714	3.31849	0.0158692	0.0669177	-3.43098	0.493292	0.0459841	oxPL_siNeg - etOH_siNeg	DYRK1A	cellular
DMD$Dystrophin$1495	DMD$Dystrophin$1495	-0.414491	11.3973	-3.31648	0.0159092	0.0670309	-3.43368	-0.414491	0.0789684	oxPL_siNeg - etOH_siNeg	DMD	cellular
CALU$Isoform of O43852, Isoform 8 of Calumenin$639	CALU$Isoform of O43852, Isoform 8 of Calumenin$639	0.239525	16.4157	3.31618	0.015915	0.0670309	-3.43407	0.239525	0.092157	oxPL_siNeg - etOH_siNeg	CALU	cellular
COPS2$COP9 signalosome complex subunit 2$2689	COPS2$COP9 signalosome complex subunit 2$2689	-0.260202	13.7829	-3.3157	0.0159246	0.0670309	-3.43472	-0.260202	0.0460662	oxPL_siNeg - etOH_siNeg	COPS2	cellular
MRPS15$Small ribosomal subunit protein uS15m$2878	MRPS15$Small ribosomal subunit protein uS15m$2878	0.279165	12.9542	3.31541	0.0159303	0.0670309	-3.43511	0.279165	0.0751539	oxPL_siNeg - etOH_siNeg	MRPS15	cellular
LBH$Protein LBH$3877	LBH$Protein LBH$3877	-0.207476	9.98358	-3.31497	0.0159393	0.0670324	-3.43571	-0.207476	0.0749557	oxPL_siNeg - etOH_siNeg	LBH	cellular
LY96$Lymphocyte antigen 96$7921	LY96$Lymphocyte antigen 96$7921	0.562212	9.07823	3.31297	0.0159791	0.0671639	-3.43839	0.562212	0.0709333	oxPL_siNeg - etOH_siNeg	LY96	cellular
DPYSL3$Isoform of Q14195, Isoform LCRMP-4 of Dihydropyrimidinase-related protein 3$3408	DPYSL3$Isoform of Q14195, Isoform LCRMP-4 of Dihydropyrimidinase-related protein 3$3408	-0.220767	16.3656	-3.31214	0.0159956	0.067197	-3.43949	-0.220767	0.0462017	oxPL_siNeg - etOH_siNeg	DPYSL3	cellular
ANP32E$Isoform of Q9BTT0, Isoform 3 of Acidic leucine-rich nuclear phosphoprotein 32 family member E$6144	ANP32E$Isoform of Q9BTT0, Isoform 3 of Acidic leucine-rich nuclear phosphoprotein 32 family member E$6144	-0.566835	12.347	-3.31133	0.0160119	0.0672295	-3.44059	-0.566835	0.0472015	oxPL_siNeg - etOH_siNeg	ANP32E	cellular
PAIP1$Polyadenylate-binding protein-interacting protein 1$6396	PAIP1$Polyadenylate-binding protein-interacting protein 1$6396	-0.22451	13.8685	-3.3101	0.0160365	0.0672965	-3.44223	-0.22451	0.0475985	oxPL_siNeg - etOH_siNeg	PAIP1	cellular
VCL$Vinculin$1674	VCL$Vinculin$1674	-0.317759	16.2425	-3.30907	0.0160572	0.0673471	-3.44362	-0.317759	0.0711408	oxPL_siNeg - etOH_siNeg	VCL	cellular
MGAT2$Alpha-1,6-mannosyl-glycoprotein 2-beta-N-acetylglucosaminyltransferase$3123	MGAT2$Alpha-1,6-mannosyl-glycoprotein 2-beta-N-acetylglucosaminyltransferase$3123	0.30231	12.8197	3.30823	0.016074	0.0673535	-3.44474	0.30231	0.0761821	oxPL_siNeg - etOH_siNeg	MGAT2	cellular
NAGLU$Alpha-N-acetylglucosaminidase$2550	NAGLU$Alpha-N-acetylglucosaminidase$2550	-0.212634	13.5204	-3.30814	0.0160759	0.0673535	-3.44487	-0.212634	0.0473604	oxPL_siNeg - etOH_siNeg	NAGLU	cellular
P3H1$Prolyl 3-hydroxylase 1$3791	P3H1$Prolyl 3-hydroxylase 1$3791	-0.207849	15.529	-3.30674	0.016104	0.067435	-3.44674	-0.207849	0.0397765	oxPL_siNeg - etOH_siNeg	P3H1	cellular
GRPEL1$GrpE protein homolog 1, mitochondrial$6672	GRPEL1$GrpE protein homolog 1, mitochondrial$6672	0.314617	14.0094	3.30445	0.0161504	0.0675719	-3.44983	0.314617	0.0714062	oxPL_siNeg - etOH_siNeg	GRPEL1	cellular
SELENOM$Selenoprotein M$5289	SELENOM$Selenoprotein M$5289	-0.250066	14.2043	-3.30427	0.016154	0.0675719	-3.45007	-0.250066	0.0714062	oxPL_siNeg - etOH_siNeg	SELENOM	cellular
PRCP$Lysosomal Pro-X carboxypeptidase$2201	PRCP$Lysosomal Pro-X carboxypeptidase$2201	-0.202686	14.1885	-3.30169	0.0162062	0.0677339	-3.45353	-0.202686	0.039944	oxPL_siNeg - etOH_siNeg	PRCP	cellular
PRRC2B$Protein PRRC2B$3933	PRRC2B$Protein PRRC2B$3933	0.336653	11.0377	3.3015	0.01621	0.0677339	-3.45379	0.336653	0.0478625	oxPL_siNeg - etOH_siNeg	PRRC2B	cellular
GNB1L$Guanine nucleotide-binding protein subunit beta-like protein 1$6285	GNB1L$Guanine nucleotide-binding protein subunit beta-like protein 1$6285	-0.540689	8.13977	-3.30056	0.0162292	0.0677533	-3.45505	-0.540689	0.0800062	oxPL_siNeg - etOH_siNeg	GNB1L	cellular
PNPLA6$Patatin-like phospholipase domain-containing protein 6$4756	PNPLA6$Patatin-like phospholipase domain-containing protein 6$4756	0.209071	13.1339	3.30042	0.016232	0.0677533	-3.45524	0.209071	0.0954621	oxPL_siNeg - etOH_siNeg	PNPLA6	cellular
RPS2$Small ribosomal subunit protein uS5$1609	RPS2$Small ribosomal subunit protein uS5$1609	-0.218845	17.0435	-3.29991	0.0162423	0.06776	-3.45592	-0.218845	0.0399764	oxPL_siNeg - etOH_siNeg	RPS2	cellular
APOE$Apolipoprotein E$1205	APOE$Apolipoprotein E$1205	-0.53754	11.2275	-3.29906	0.0162596	0.0677931	-3.45706	-0.53754	0.0768461	oxPL_siNeg - etOH_siNeg	APOE	cellular
FKBP3$Peptidyl-prolyl cis-trans isomerase FKBP3$2932	FKBP3$Peptidyl-prolyl cis-trans isomerase FKBP3$2932	-0.302945	15.6615	-3.29867	0.0162676	0.0677931	-3.45759	-0.302945	0.0766909	oxPL_siNeg - etOH_siNeg	FKBP3	cellular
PEX13$Peroxisomal membrane protein PEX13$5429	PEX13$Peroxisomal membrane protein PEX13$5429	0.290522	11.7574	3.29685	0.0163048	0.0679122	-3.46004	0.290522	0.0791275	oxPL_siNeg - etOH_siNeg	PEX13	cellular
BIN1$Myc box-dependent-interacting protein 1$305	BIN1$Myc box-dependent-interacting protein 1$305	-0.2382	12.7579	-3.29492	0.0163443	0.0680148	-3.46263	-0.2382	0.0466516	oxPL_siNeg - etOH_siNeg	BIN1	cellular
DNAJC17$DnaJ homolog subfamily C member 17$6957	DNAJC17$DnaJ homolog subfamily C member 17$6957	-0.766148	10.18	-3.2945	0.0163529	0.0680148	-3.4632	-0.766148	0.0792521	oxPL_siNeg - etOH_siNeg	DNAJC17	cellular
TARS2$Threonine--tRNA ligase, mitochondrial$6231	TARS2$Threonine--tRNA ligase, mitochondrial$6231	-0.23119	11.8946	-3.29437	0.0163556	0.0680148	-3.46338	-0.23119	0.0478625	oxPL_siNeg - etOH_siNeg	TARS2	cellular
TFB2M$Dimethyladenosine transferase 2, mitochondrial$6546	TFB2M$Dimethyladenosine transferase 2, mitochondrial$6546	0.204652	11.3876	3.29281	0.0163874	0.068111	-3.46546	0.204652	0.0961056	oxPL_siNeg - etOH_siNeg	TFB2M	cellular
[truncated: 8,866 more rows]

## Sheet: pcsk9kd
	ID	logFC	AveExpr	t	P.Value	adj.P.Val	B	manual_log2fc	ihw_pval	comparison	gene	proteome
[truncated: 10,747 more rows]

## Sheet: KnowledgeGraph
Knowledge graph enrichment of ontology terms associated with POVPC activation of VSMCs, and siRNA knockdown of PCSK9.
[truncated: 39 more rows]
