# Supplementary material for: Proteomics reveals spatial and molecular heterogeneities in advanced atherosclerotic carotid artery plaques
Source: Nat Cardiovasc Res. 2026 Jun 22;5(7):605–23. doi: 10.1038/s44161-026-00827-1 (PMC13368601; doi:10.1038/s44161-026-00827-1)
Supplement: Supplementary file 10 — Statistical source data. [file 44161_2026_827_MOESM10_ESM.xlsx]

## Sheet: SerumProteinAbundance
HPX	28.1784
ORM1	27.4176
PF4	26.854
APOC3	26.3466
APOH	26.1159
HP	25.9814
ORM2	24.8421
SELENOP	24.2616
LYVE1	23.912
SERPING1	23.8208
TTR	23.7934
APOC1	23.7006
CD44	23.5163
APOA1	23.4766
PPBP	23.2919
APOD	23.0159
SERPINC1	22.9262
SERPINA3	22.8545
SERPINA6	22.8517
KNG1	22.7856
SRGN	22.7408
APOC2	22.5423
SERPINA7	22.2784
ICAM2	22.2495
IGLL5	22.2168
PTPRJ	22.1679
HBA1	22.1324
AMBP	22.1153
HRG	22.054
SERPINA1	21.9827
VTN	21.9471
FCGR3A	21.8817
LCN2	21.8738
IGHA1	21.8511
HBB	21.8445
ALB	21.7231
AHSG	21.7152
IGKV4-1	21.5398
IGHA2	21.5218
CLU	21.3381
IGFBP3	21.1566
F13A1	21.0705
ATRN	21.0378
IGHG2	20.8923
MMRN2	20.8873
SELL	20.7939
PVR	20.7784
IGHG1	20.7262
GAS2L2	20.6975
AFM	20.6659
ICOSLG	20.6226
RNASE1	20.4689
CFP	20.3741
GP1BA	20.2085
FCGR3B	20.1945
LRG1	20.164
ICAM1	20.1237
CADM1	20.1207
HPR	20.0522
MTFR1L	19.9233
IGKC	19.8577
CCL14	19.8244
CHL1	19.8038
AZGP1	19.7076
IGHV3-23	19.6202
COL11A2	19.5992
TF	19.5989
MERTK	19.5624
CAVIN2	19.551
LAMP1	19.5187
BCHE	19.5079
GPNMB	19.48
ITIH4	19.4769
FGA	19.4758
C1RL	19.4591
RPS27A	19.455
SAA4	19.4102
AGT	19.3982
LUM	19.3557
FGFR1	19.3204
IL1RAP	19.2176
IGKV3-20	19.1842
LPA	19.1501
FABP1	19.1063
CEACAM1	19.1048
ALCAM	19.0404
CFI	19.0143
PI16	18.9632
TXN	18.943
PF4V1	18.9271
GOLM1	18.9073
KRT10	18.9011
KRT1	18.8897
SPON2	18.8778
CUTA	18.8621
BST1	18.8586
IGHV3-7	18.8554
KIT	18.8113
UQCRB	18.7686
COL6A3	18.7661
PLXDC2	18.7237
CCL16	18.7149
ESAM	18.6751
LAMP2	18.6716
IGKV3D-20	18.6676
PRG4	18.6661
CD55	18.6358
SNCA	18.6226
IGLV3-25	18.5885
PIGW	18.5823
IGKV3D-7	18.5802
ARSB	18.558
SERPINA4	18.5565
REG1A	18.5491
APOA4	18.4965
H1-4	18.4543
SERPINA5	18.4474
CFHR3	18.4276
CBLN4	18.4206
IGLV1-51	18.2542
APOE	18.249
APOM	18.2467
FETUB	18.2313
KLF18	18.2226
IGHV5-51	18.2159
SHROOM4	18.1674
JCHAIN	18.1583
EFEMP1	18.1508
PROCR	18.1463
C16orf78	18.1196
CALD1	18.107
LTBP1	18.1008
RNASE2	18.0769
FN1	18.0719
ADGRG6	18.0615
ZYX	18.0559
TCN1	18.0471
SERPINF2	18.0145
CFHR2	18.0129
NEGR1	18.0116
APCS	18.0089
NCAM1	18.0088
CSTA	17.9633
PTPRC	17.9545
INAFM2	17.9529
NPC2	17.9218
BASP1	17.9058
LEAP2	17.9033
C2	17.8968
F2	17.8717
LSAMP	17.8693
SH3BGRL3	17.8538
S100A8	17.8269
DPEP2	17.8136
A1BG	17.7867
A2M	17.7847
MEGF9	17.7553
CSF1R	17.7207
CSF1	17.7165
SERPINA10	17.6923
KRT2	17.6808
SIRPA	17.6761
LRRC7	17.6647
CST6	17.6616
PODXL	17.6546
RBP4	17.6519
DDX46	17.6424
IGKV3-11	17.6186
NECTIN1	17.6156
FSTL1	17.5695
PIAS4	17.5666
BIN2	17.5579
ITGA8	17.5269
RNASET2	17.5255
CTRB2	17.515
H1-5	17.5091
IGLC3	17.4861
APOF	17.4607
PLTP	17.453
ADGRG2	17.4528
S100P	17.4374
NTM	17.4257
APOA2	17.4233
ADGRF5	17.4217
VASN	17.4179
IGLV3-21	17.4082
PECAM1	17.3793
CBLN1	17.3643
KIAA0319L	17.3581
SPINK5	17.3334
SOD1	17.3105
LOX	17.2869
IGLV3-19	17.2679
MST1	17.2678
PTGDS	17.2677
MCAM	17.2574
ATF6B	17.2406
SLIT1	17.2249
FCGR2A	17.1906
APOC4	17.1888
PIK3IP1	17.172
CDH5	17.1703
RNASE6	17.1652
FOLR3	17.162
KDR	17.1572
GGH	17.1395
BTD	17.1342
ABI3BP	17.116
SH3BGRL	17.1144
ICAM3	17.1096
PTPRM	17.1002
LEPR	17.0799
OSCAR	17.0791
TGOLN2	17.0741
SELP	17.0288
PDCD1LG2	17.0194
DDX55	17.0107
APOL1	17.0078
GOLM2	16.9997
RTN4	16.9983
CLEC3B	16.9966
PTPRB	16.9857
IGLV3-9	16.9803
CDC5L	16.9716
C3	16.9671
SHISA5	16.9608
IL6ST	16.9584
MANSC1	16.9304
LILRA3	16.9218
CD109	16.9044
IGLV1-47	16.8797
PTPRZ1	16.8788
MUC1	16.8771
IGLV3-10	16.8555
IGHM	16.8526
MENT	16.8409
SUSD5	16.8375
CENPN	16.8295
SPP1	16.8107
OSMR	16.8071
COL1A1	16.803
HEG1	16.8015
CFHR1	16.7864
IGLV8-61	16.7823
SERPIND1	16.7775
ACAN	16.7624
PDE4DIP	16.7511
CD48	16.7496
LGALS3BP	16.7425
PCOLCE	16.7377
ADAMDEC1	16.7257
SCGB3A1	16.715
HMGB2	16.6885
CFB	16.6797
COL4A2	16.6724
CCDC126	16.6717
CDH13	16.6643
IGHV1-69	16.6611
LASP1	16.6435
GP6	16.6379
CCL18	16.6233
NTRK3	16.6218
GM2A	16.6097
MBL2	16.6014
SLPI	16.5776
CDHR5	16.5749
PDLIM7	16.5626
SUN5	16.561
ASGR2	16.5519
CEP104	16.5429
IGLV3-1	16.5414
IGHV3-49	16.5349
HBD	16.5197
THY1	16.512
GUCA2A	16.5059
CXCL16	16.4837
CP	16.4686
CHGA	16.4646
AHNAK	16.4403
KRT9	16.4333
SPINK1	16.4326
CHGB	16.428
EMCN	16.4254
ENG	16.4238
VCAM1	16.4187
PDLIM5	16.4181
IGHV3-15	16.4082
ADGRL4	16.4047
ITGA7	16.3878
BOC	16.3673
VNN1	16.3632
SLC2A3	16.3526
COL5A2	16.3478
ART4	16.3404
EIF5B	16.336
NUCB1	16.3359
C4B_2	16.313
TNFRSF21	16.3103
MGP	16.2979
SHROOM3	16.2758
PRNP	16.266
IGFBP6	16.2471
LYZ	16.2373
FLT4	16.2179
MARCKS	16.2125
ATF6	16.2065
F8	16.18
SSC5D	16.1723
CDHR2	16.1471
IL13RA1	16.1321
SDC4	16.0994
TFF3	16.0832
TLN1	16.059
KRTDAP	16.0581
CD46	16.0542
C4BPA	16.0416
SLAMF1	16.0324
TXNDC15	16.0322
PRH2	16.0165
FGFR2	16.0033
SDF4	15.9833
PDGFRB	15.9579
F11R	15.9548
SH3BGRL2	15.9495
ADM	15.9391
KLKB1	15.9369
MEPE	15.9325
IGHG3	15.9271
MMRN1	15.9266
CD59	15.9164
IGHV3-64D	15.9077
MYLK	15.903
IGHV3-9	15.8782
BPIFB1	15.8759
ART3	15.8729
TUBB	15.8683
CAMP	15.8605
VASP	15.8339
AXL	15.8327
GHR	15.832
L1CAM	15.8236
WIPF1	15.8184
CD226	15.8181
OAF	15.8012
PSAP	15.8002
NBL1	15.7861
ITGB1	15.7806
IL18BP	15.7754
IGLV2-18	15.7716
CORO1A	15.7696
CPN2	15.7463
AHDC1	15.7371
IGFBP5	15.7252
F9	15.7211
ECM1	15.7207
IGFBP7	15.7164
IL1RL1	15.7155
S100A9	15.7012
ST8SIA4	15.6887
TUBB1	15.6809
CLEC4M	15.6776
PCSK6	15.6607
CST3	15.6355
SPON1	15.6325
PROS1	15.6225
CD320	15.6187
IGKV1-17	15.6162
PRAP1	15.6122
DMTN	15.5845
IGHV3-38	15.5785
ERVMER34-1	15.5776
MSLNL	15.5773
PTPRG	15.5722
C1QA	15.5593
CLCA1	15.5503
CPB2	15.5411
PRTN3	15.5362
APOB	15.536
SLC39A14	15.5316
NTRK2	15.5177
OPCML	15.5041
CD99	15.4968
CD58	15.4943
LYPD3	15.4799
TPM4	15.4798
LTBP2	15.4634
C9	15.4435
CDSN	15.4332
BMP1	15.4245
ANKRD30B	15.4098
RPL32	15.406
ACTBL2	15.4013
TREML2	15.3804
OSTM1	15.3729
ITIH2	15.3551
PRSS23	15.3352
PDLIM1	15.3177
PRRT3	15.3019
IGF2	15.2862
COLEC10	15.2728
TNFRSF12A	15.2563
DNM1L	15.2511
IGKV1-5	15.2488
CACNA2D1	15.2484
CD99L2	15.2379
COL2A1	15.2296
HMGB1	15.2159
TIMP1	15.2146
RIDA	15.2133
CARHSP1	15.2121
HAVCR2	15.2102
CCT7	15.2075
ING2	15.2057
CFH	15.2011
SFRP4	15.1964
MTDH	15.1901
SIPA1L3	15.186
USP16	15.1668
TUBA1C	15.1556
FGL2	15.1372
EIF4H	15.1318
LMAN2	15.1313
MXRA5	15.1268
STMN1	15.116
IL2RA	15.1149
CD86	15.1036
FYB1	15.0996
IGLL1	15.0988
GC	15.0952
SYTL4	15.0947
KITLG	15.0803
GABPA	15.076
INSL3	15.0743
COL6A1	15.0695
CTSG	15.0689
PAM	15.0658
LAMA2	15.0599
TUBA4A	15.0554
NID2	15.0547
FCER1A	15.0445
CHAD	15.0377
CAST	15.0301
GKN1	15.03
VAPA	15.028
DAG1	15.0203
LILRB5	15.0158
NECTIN3	15.0141
HEPACAM2	15.0112
C1R	15.0015
INHBC	15.0009
PRSS3	14.9982
COL1A2	14.9901
HYI	14.9849
KRT5	14.9751
FOLR2	14.9661
LRRC19	14.9599
SHBG	14.9458
PCDH9	14.937
KLC1	14.9352
VWA5B1	14.9308
TDRP	14.9011
LBP	14.9008
SULF2	14.8963
MYH9	14.8929
IGHV1-8	14.8889
VIT	14.8877
DIAPH1	14.8855
SFTPD	14.8809
TMSB4X	14.8792
LGALS1	14.8758
MADCAM1	14.8583
CSF2RA	14.8519
UBE2V2	14.8426
MMP14	14.8365
B3GNT2	14.8187
BPI	14.8133
ACYP1	14.8099
TOLLIP	14.8029
FHIP2A	14.8019
PGLYRP2	14.7969
ARHGAP45	14.7946
IGLV2-23	14.7769
CEACAM6	14.7738
IGFBP4	14.7678
PRSS1	14.7645
SPARC	14.7636
ADIRF	14.757
IGKV3D-15	14.7565
IGHV3-35	14.7439
GGCT	14.7432
HNRNPK	14.7431
BSG	14.7416
IL7R	14.7325
PDAP1	14.7317
ANXA7	14.7225
CD84	14.7177
EFEMP2	14.7145
PTPN12	14.708
HYOU1	14.7049
FABP5	14.7042
MYRF	14.7031
SERPINF1	14.7013
CRTC2	14.695
KRT79	14.6817
SPTBN4	14.674
C1QB	14.6654
CD200R1	14.6562
WDR31	14.6488
IGLV5-45	14.6487
LRGUK	14.6453
ENSA	14.6371
KALRN	14.6278
MAGEC1	14.6222
PSCA	14.6209
IGFALS	14.6173
SORT1	14.6158
HSPH1	14.6158
ITPR2	14.6144
VCAN	14.6135
GPX3	14.6073
MAN1A1	14.5977
SLC38A10	14.5924
GRN	14.5905
PRG2	14.5845
FCN3	14.582
NCAM2	14.5795
VEGFD	14.5779
EFNB1	14.5531
SAA1	14.5479
IGHG4	14.5464
C4BPB	14.5438
PLG	14.5321
MANF	14.5217
STK17A	14.5148
LTN1	14.5119
HGFAC	14.5102
ELN	14.491
CCL15	14.4888
PIGR	14.4868
EGFR	14.4862
GFRA2	14.4849
SNAP23	14.4708
WDR44	14.4592
MLLT1	14.4551
NEXN	14.4504
TYRO3	14.4491
PLD4	14.4431
CXCL12	14.4404
CDON	14.44
ADGRB3	14.4368
B2M	14.4353
EMILIN2	14.4294
CHAMP1	14.4287
CCL5	14.4278
DMKN	14.4219
PLAUR	14.419
TIMD4	14.4188
IGKV2-24	14.4117
F10	14.4086
IGHV4-39	14.4048
TUBB4B	14.3918
IGHV1-2	14.3895
MILR1	14.3893
CHST12	14.3884
ZFYVE19	14.3737
DYNLT5	14.3643
ACAD10	14.3618
KRT14	14.3617
IGLV2-8	14.3454
SPARCL1	14.3405
LAIR1	14.3356
TMEM248	14.3333
ARHGAP18	14.331
CSK	14.3254
PRR4	14.323
TCTN3	14.319
DOK3	14.3157
ANGPTL3	14.2995
IGHV6-1	14.2985
TC2N	14.2979
ITGA1	14.2874
SERPINE2	14.275
RASSF1	14.2735
IGLV6-57	14.2672
GGT1	14.2532
HNRNPC	14.2529
GLRX	14.2475
IGLV9-49	14.2369
MAP4	14.236
TGFBI	14.2306
SDC1	14.2272
ATP1B1	14.2193
PON1	14.2156
NOTCH2	14.2113
SEPTIN9	14.2046
HSPG2	14.1997
ALPL	14.1928
IGHV3-64	14.1896
CREBRF	14.1883
MSN	14.1859
NRGN	14.1848
NEK9	14.1826
VCL	14.1767
TJP2	14.1702
CHST14	14.1668
IGHV1-18	14.1665
IGKJ1	14.1643
ACTN3	14.1626
WFDC2	14.1624
EPB41	14.162
IGHV4-28	14.1586
SLC39A10	14.157
GPLD1	14.1562
PDE3A	14.1522
UMOD	14.151
BTK	14.1397
PROZ	14.1371
PPIA	14.1363
FASN	14.1328
IGHV3-21	14.1143
COL16A1	14.0998
NUP210	14.099
TNC	14.0914
NGFR	14.0904
CD27	14.0817
IFNAR2	14.0785
FAS	14.0703
ARHGAP6	14.0687
LRRC4B	14.0672
ST6GAL1	14.0667
IGHV3-43	14.0655
SCAMP3	14.0485
PTK2B	14.0456
TMEM25	14.0447
ITSN2	14.0428
CFHR4	14.0427
TUBA8	14.0273
NPW	14.0207
TPM3	14.0176
SPINK7	14.0166
IGHV2-70D	14.0045
NPTN	13.995
ARHGAP1	13.9933
FGFR4	13.9881
KLHDC1	13.97
CBLN2	13.9694
MIF	13.9586
IGKV2D-29	13.9579
TMEM40	13.9491
STX7	13.9427
CARD9	13.929
CREB3L3	13.923
HMCN2	13.9191
ZSWIM9	13.9146
PDGFA	13.9128
CKAP5	13.9085
PIP	13.9069
SLC2A1	13.9049
LSR	13.9041
MASP1	13.8908
RPS14	13.8904
C18orf63	13.8851
CSF3R	13.8846
HID1	13.8746
IGHV3-72	13.8702
CNTN1	13.8671
PCNP	13.8634
RAPGEF6	13.8609
APLP1	13.8463
KLK1	13.8426
CFL1	13.8397
CD96	13.8396
GNS	13.8362
CASS4	13.8318
DAP	13.8268
EVC	13.8263
IL1R1	13.8126
MTSS1	13.8101
STIM1	13.8057
COL6A6	13.7927
BCR	13.7902
UBA1	13.7896
CHMP4B	13.786
CA1	13.7825
SMAP2	13.7821
IFNAR1	13.7815
AGA	13.7745
SFTPB	13.7745
CD14	13.7718
CTSF	13.7655
SLAMF7	13.7648
ADGRE5	13.7645
SPPL2A	13.7611
MICAL3	13.759
F12	13.7515
CDC37	13.7504
B3GNT7	13.7479
KTN1	13.7472
MPIG6B	13.7457
CSPG5	13.7417
DLK1	13.7328
S100A7	13.7288
LIFR	13.7228
NID1	13.7202
CCIN	13.7142
ST6GAL2	13.7122
CD300A	13.706
FHOD1	13.7014
SIRPB1	13.6955
TPST2	13.6944
HCLS1	13.6911
MIA3	13.6886
ST6GALNAC1	13.6848
N4BP1	13.6829
TGFBR3	13.6785
TNFRSF14	13.6681
FAM114A2	13.666
NPC1	13.6472
TNFRSF10C	13.6469
ADIPOQ	13.6437
MARCO	13.6429
MAB21L4	13.6424
ZG16B	13.6407
GNPTAB	13.6381
UBE2O	13.6315
FAM3C	13.631
JAML	13.625
POSTN	13.6235
FLNA	13.6193
SMPDL3A	13.6097
TUBA4B	13.6094
ROBO4	13.6015
DYSF	13.6006
DNER	13.5924
PI3	13.5895
C1S	13.584
DBI	13.5794
CTNNA2	13.5763
IGHV1-69D	13.5762
NUDT10	13.5759
IGHV2-5	13.5752
IGHV1-24	13.572
RNF13	13.5696
NIBAN1	13.5688
ITPKB	13.5666
FLG2	13.564
IL18R1	13.5614
DEFB1	13.5602
EEF1B2	13.5602
PADI1	13.5596
SDCBP	13.5581
EDC4	13.5522
CD34	13.5463
AHCYL2	13.539
HLA-A	13.5348
HKDC1	13.5341
LRRFIP2	13.5327
CEP170	13.5322
NPM1	13.528
CREG1	13.5242
MUCL1	13.5236
PLIN3	13.5127
PCBP1	13.5116
SLC3A2	13.5024
KRT6A	13.5003
COL4A5	13.496
LCP2	13.4938
WAS	13.4929
TCAP	13.4923
ZNF861P	13.4907
ITIH1	13.4875
ASAP1	13.4874
CNPY3	13.4848
IGHV3-74	13.4839
BGN	13.4831
PXDNL	13.4816
PODN	13.4812
C7	13.4781
LAMA4	13.4776
RECK	13.4723
CST7	13.4713
MRC2	13.4676
CLPS	13.4675
TREML1	13.4462
GUCA2B	13.4452
BTF3L4	13.4395
PRB2	13.439
FCN2	13.4387
MAT2A	13.4375
ALOX12B	13.4367
TMA7	13.4334
MTMR12	13.4326
URB1	13.4314
DSG2	13.4308
GPRIN3	13.4298
IGFLR1	13.4287
AFDN	13.4262
SLC12A2	13.4244
SCG5	13.4239
GSN	13.4205
IGHV1-69-2	13.4156
CD276	13.4113
RPLP2	13.4046
FXYD2	13.4022
IGHV4-31	13.4004
DYNC1I2	13.3994
IL6R	13.3872
IGKV2-29	13.3735
PRSS2	13.3714
HDGF	13.3706
DTD1	13.37
PRKCQ	13.3697
ZNF185	13.3685
ARHGEF1	13.3646
LAMC1	13.3616
COL3A1	13.3615
SELE	13.3614
CADM2	13.3555
DSC3	13.3531
LAMP3	13.3511
TTN	13.3504
LCP1	13.3494
LRRC59	13.3483
IGLV2-11	13.346
OPHN1	13.3399
CORO1B	13.3384
ADGRD1	13.3383
H1-2	13.3362
RAD23B	13.3322
EIF2S2	13.325
RINL	13.3196
MUC20	13.3134
FSHB	13.3112
CD68	13.3064
FBLN1	13.3015
EIF4B	13.3005
THPO	13.2998
RNASE3	13.288
ACTN1	13.2844
SUSD1	13.2833
CD8A	13.2822
CFD	13.2818
HIKESHI	13.2763
UFM1	13.2709
MACF1	13.2696
CTSD	13.2661
SEMA3C	13.2639
KRT72	13.2582
EPRS1	13.258
CTTN	13.2565
RPL24	13.2531
EZR	13.2531
SAA2	13.2529
ADAMTSL4	13.2489
PDGFB	13.2463
CXCL10	13.2407
PLEK	13.2371
FERMT3	13.2357
TPM1	13.2337
MPP1	13.2223
SLURP1	13.2165
KRT16	13.2153
DBNL	13.2056
CDCP1	13.2044
CSRP1	13.2037
FBLN5	13.2011
SCARA5	13.2008
CTSW	13.1996
MSR1	13.1981
COL14A1	13.195
PAICS	13.1925
CALCOCO1	13.1916
RANBP3	13.19
GAS2L1	13.1852
SNCG	13.1844
LPIN2	13.1816
PLA2G1B	13.1812
MAP1A	13.1807
BDNF	13.1772
THSD1	13.1644
HPSE	13.1643
FURIN	13.1596
PRKAB1	13.1589
IGKV1-8	13.1559
TXNDC17	13.1512
CCN2	13.1496
ITPR1	13.1396
ENO1	13.1372
IGHD	13.1366
ITIH3	13.1363
ABCF1	13.1319
S100A12	13.1301
MAP1B	13.1249
VSIG10	13.1201
CHMP5	13.118
EMD	13.1124
BLMH	13.1111
HYDIN	13.1087
LRRFIP1	13.1066
CD74	13.1051
TGFB1I1	13.1049
C6	13.0972
CD28	13.0954
ZPR1	13.0947
MYCT1	13.094
CRTAM	13.0905
TNIP1	13.0891
IGHV4-59	13.0833
LILRA5	13.0746
S100A11	13.0745
KRT78	13.0671
NPEPPS	13.0629
DLST	13.0585
STK24	13.0547
LPP	13.0527
ANG	13.0489
LRBA	13.0487
RFLNB	13.0484
EPDR1	13.048
SNX3	13.0472
PFN1	13.0438
SMOC1	13.0437
XYLT1	13.0433
KRT77	13.0419
VSIG4	13.0347
DCTN1	13.0334
H4-16	13.0326
HAMP	13.032
NCAN	13.0318
PIF1	13.0249
SLC51B	13.0207
MGAT3	13.0182
ARG1	13.0104
CORO1C	13.0101
MMP11	13.0099
CD163	13.0024
EFNB2	13.0024
LOXL1	13.0009
CPQ	13.0009
SMIM23	12.9994
PGLYRP1	12.9961
CKAP4	12.9866
PPIB	12.9858
PDGFD	12.9819
UBA7	12.9794
CLN5	12.9735
RDX	12.9723
C4A	12.9692
ADD2	12.9678
SLC39A6	12.9666
LRRC25	12.9633
GSDMA	12.9619
C5	12.961
SIRPB1	12.9547
SNAP29	12.9533
DPYSL2	12.9399
CCL25	12.9348
EMILIN1	12.9315
COLEC12	12.9313
C1QC	12.9309
EIF5A	12.9279
SLC30A1	12.9171
ICA1	12.9123
CDH1	12.9038
WASF2	12.9023
DKK2	12.8921
DSC2	12.8903
GMPR	12.8878
FLNC	12.8865
NKPD1	12.8845
FGB	12.8845
HSPA4	12.8799
ARFIP1	12.8777
TOM1L2	12.8699
INF2	12.8674
IGLV5-39	12.8663
C1orf198	12.8612
SPINT1	12.8568
FAM3B	12.8565
PROC	12.8524
GIGYF2	12.8512
CLIP2	12.8497
ABCA12	12.8443
CD36	12.8419
RNASE4	12.839
RNF149	12.8385
SLC9A3R1	12.8381
USO1	12.8367
SCGB3A2	12.8367
PCSK9	12.8355
KIF2A	12.8269
THBS1	12.8234
RASGRP2	12.8233
TGFBR2	12.8229
SOD3	12.8151
CNTRL	12.8124
SARG	12.8119
EPS15L1	12.8118
PAFAH1B1	12.8101
IL16	12.8099
PLEC	12.8069
SIGLEC9	12.8063
CR1	12.8031
PARVG	12.8031
ITGA2B	12.7972
JPT2	12.7932
PTMS	12.7929
AGRN	12.7921
TPST1	12.7905
BTF3	12.7877
TEX264	12.7871
ADCY6	12.785
GP2	12.7833
PCBP2	12.7819
ITIH5	12.7778
SERPINA11	12.7775
SNED1	12.774
IGDCC4	12.7709
ADGRG1	12.7696
SERPINE1	12.7689
ADD1	12.7629
LPL	12.7594
MDK	12.7581
PSMC1	12.7533
RPS6	12.7528
TFF2	12.7528
CRKL	12.7511
DTYMK	12.7464
CNTN3	12.744
ARHGDIA	12.7436
TMEM184C	12.7425
LCAT	12.7418
JPT1	12.7405
SLMAP	12.7394
ISLR	12.7359
LXN	12.7346
CTBS	12.7309
SF3A1	12.7288
LDHB	12.7256
ARL8B	12.7213
PTK2	12.7148
EIF4G1	12.7119
GPT	12.7117
BMPR2	12.7116
ALDOA	12.7066
TAGLN2	12.7058
PLXNB2	12.7049
IGHV1-3	12.6993
CDC42BPB	12.6957
TIMP2	12.6955
IGHV3-13	12.6934
STX12	12.6922
MARK2	12.6886
CCDC183	12.6842
NHLRC3	12.6805
SIRPB2	12.679
NSFL1C	12.676
SAMD14	12.6759
SELPLG	12.6736
MFSD6	12.6692
C8A	12.6675
HARS	12.6667
UTRN	12.6621
ACYP2	12.6605
NEDD8	12.6601
QSOX2	12.6576
AFG3L2	12.6567
PLCB2	12.655
RCSD1	12.6515
SBSN	12.6508
ACVR1	12.6466
IGF1	12.6443
SAMD9L	12.6438
NCSTN	12.6416
MESD	12.6414
MAN1C1	12.639
PTPRK	12.638
GAPDH	12.6356
KLRK1	12.6354
ARHGEF6	12.6306
INHBE	12.6305
ASPRV1	12.629
LARP1	12.6281
B4GALNT2	12.6266
SLAIN2	12.6241
SQSTM1	12.6234
CD63	12.6178
PRB3	12.6177
ALDOB	12.6133
GPR37	12.6133
TNFRSF1A	12.6052
RPL18	12.605
RGCC	12.6049
MSMP	12.6015
ILK	12.6012
UGGT1	12.5995
CXCL3	12.5994
RPL29	12.5984
RRBP1	12.5947
ARAP1	12.5924
CD2AP	12.5919
LTF	12.5894
BAG3	12.5871
ARHGEF2	12.5856
EIF3H	12.584
HSD11B1	12.5831
STK10	12.5764
HDLBP	12.574
FBN1	12.5693
CCL17	12.5661
CD82	12.5658
CLEC1B	12.5642
CILP	12.5637
EIF2B4	12.5616
PLEKHF1	12.5608
GAL	12.5577
GALNT5	12.5577
TFRC	12.5574
SLC9A1	12.5567
CHST13	12.5525
EHBP1	12.5525
ABCA1	12.5521
FGD3	12.5511
PNPLA8	12.5508
C3orf85	12.5478
VSTM1	12.5473
ANK1	12.5469
SH3KBP1	12.5448
NAP1L4	12.5446
IGLC1	12.5437
SMR3B	12.5421
RTN1	12.5413
CYTL1	12.5377
MMP16	12.536
ELANE	12.5341
STIP1	12.5336
INHBA	12.5256
VSIG2	12.5251
TGM1	12.5249
NCR3LG1	12.5246
EIF4EBP1	12.5226
SEPTIN6	12.5193
LIMD1	12.519
PPP3CA	12.5188
RANBP1	12.5172
APP	12.5169
PLEKHO2	12.516
EIF4G2	12.5134
KLF11	12.513
PLAA	12.5107
GRID2IP	12.5093
KIAA1549	12.5086
CSTB	12.5075
VCP	12.5073
CD5L	12.5051
ADAM9	12.5033
FGFBP2	12.5024
SLC4A1	12.4981
SGTA	12.4973
IGKV1D-8	12.4969
SLK	12.4959
TMX1	12.4957
NOTCH1	12.4946
VAMP7	12.4928
SPTAN1	12.4922
DSG3	12.4917
NAA15	12.49
EFCAB14	12.4874
NAMPT	12.4871
SPTBN1	12.4817
TSG101	12.4809
FZD8	12.4719
PRDX2	12.4717
PDGFC	12.4699
IL17RA	12.468
PTPN6	12.4639
F11	12.4626
STRN4	12.4617
C8G	12.4617
STOM	12.4523
PRELP	12.4501
PTPRN2	12.4495
CLCC1	12.4484
KPRP	12.4462
H1-10	12.4455
LRRC20	12.4454
LY96	12.4415
OLFML2A	12.4368
NRDC	12.4344
GP5	12.4317
ST3GAL6	12.4286
MUC7	12.4283
FGD4	12.4241
COL12A1	12.4216
EIF2A	12.4205
MBP	12.4202
MALSU1	12.4143
MARCKSL1	12.4119
FAM3D	12.4059
FMOD	12.4053
ADGRA2	12.4053
IL10RB	12.4039
IGHV2-26	12.3991
RUFY1	12.3938
DCN	12.391
CAT	12.3856
IRAG1	12.3837
PTPRN	12.3806
MGAT1	12.3759
LIMA1	12.3759
TBC1D9B	12.3756
MSLN	12.3746
PI15	12.3732
ARHGDIB	12.3731
C8B	12.3718
SCGB1A1	12.3668
THRAP3	12.3662
FCGR1A	12.3636
SPRING1	12.3634
CXCL2	12.3624
ESYT2	12.3624
IL3RA	12.3622
ACVR1B	12.3586
QSOX1	12.3584
PARK7	12.357
WNK1	12.3545
PEAR1	12.3545
IGLV1-36	12.3541
CX3CL1	12.3538
CNST	12.353
GIPC1	12.3512
ADD3	12.3508
RPL7A	12.3507
PTPN18	12.3494
RPL23A	12.3472
DPM1	12.343
CRP	12.3406
VIPR1	12.34
PPP1R9B	12.3376
VGF	12.3364
CANX	12.3328
CNTFR	12.3324
STAU2	12.3319
UBAP2L	12.3304
EPB41L2	12.3284
SORL1	12.327
GPR37L1	12.3252
SRRM2	12.3251
PRRC2B	12.3232
EPS15	12.318
PAG1	12.3158
SRC	12.313
SUB1	12.3122
PTPRH	12.3098
HSPA5	12.3095
EIF3J	12.307
CDV3	12.3064
HABP2	12.3064
SCRIB	12.3046
ASPSCR1	12.3045
CLEC4G	12.3037
KIAA0513	12.3033
TACC1	12.3025
GFRA1	12.2974
TEX2	12.2974
F7	12.2954
IGLV3-16	12.2923
SPESP1	12.2911
	12.291
AP2B1	12.2897
CEACAM5	12.2868
RARRES2	12.2867
RNF214	12.2833
LTBP4	12.2822
MMP9	12.2818
SERPINB12	12.2817
LUZP1	12.2814
HTT	12.2803
PIP4P2	12.28
VIPAS39	12.278
MXRA7	12.2751
ASAH1	12.2744
FAM177A1	12.272
KREMEN1	12.2701
ANTXR1	12.2672
PKM	12.266
IGHV7-4-1	12.2633
TACC3	12.2616
KRT76	12.2596
AMPD2	12.2583
LSM3	12.2578
MB	12.2546
RNH1	12.2492
HLA-C	12.2477
EIF4G3	12.2439
DSP	12.2347
PPP1R12C	12.2272
COLEC11	12.227
SNX6	12.2235
USP5	12.2179
DPP4	12.2162
CCT5	12.2146
CPN1	12.2135
RGMA	12.2126
NAGPA	12.2098
SCG2	12.2087
PAK2	12.2086
NRN1	12.204
FMO2	12.2039
PFKL	12.2003
VCPIP1	12.1999
NRCAM	12.1952
AFAP1	12.1951
EHBP1L1	12.1949
ZNF503	12.194
GP1BB	12.1918
ITM2B	12.1895
KCT2	12.1837
PMEL	12.1802
MAVS	12.1779
CRELD1	12.1778
SERPINB6	12.1749
PACS1	12.1697
CAND1	12.1695
HBG2	12.1668
ARMH4	12.1648
CCL21	12.1641
PRRC1	12.1635
PDGFRA	12.1633
PSMC3	12.1584
CD33	12.156
LY6G6C	12.1557
RPS6KA3	12.1548
MDN1	12.151
FGFR3	12.1475
VAMP2	12.1451
CFHR5	12.1448
STAU1	12.1413
IL2RG	12.1409
SYMPK	12.1386
DHX29	12.1343
CADM3	12.1298
SARS1	12.1271
PDLIM3	12.1238
EEF1D	12.1223
LRP1	12.1206
PAPLN	12.1188
PLCL2	12.1174
SYK	12.1162
APOA5	12.1145
CMPK1	12.1136
ANKS1A	12.1133
PDZD8	12.1119
FLT3	12.1112
ITGA6	12.1104
NAPA	12.1086
GALNT1	12.1077
FAM234A	12.1032
VAMP8	12.1021
COL5A3	12.0993
HLA-B	12.0913
ADAM17	12.0912
CYCS	12.0877
DSG1	12.0866
MAP4K5	12.0855
COL11A1	12.0839
LYPD2	12.0838
LDLR	12.0824
BLVRB	12.0819
JCAD	12.08
LIPC	12.0796
SIGLEC5	12.078
HMGB3	12.0706
SIDT2	12.0677
PCSK5	12.0665
ILF3	12.0612
NAA10	12.0586
NPNT	12.0582
CKM	12.0581
MINDY1	12.055
COPB2	12.0546
PPP1R12A	12.0532
ARHGAP17	12.0503
KIAA1549L	12.0479
DNAJB7	12.0468
MMP8	12.0465
SPECC1	12.0456
PLXDC1	12.0456
LMNB1	12.0443
TNNI1	12.0439
TNFSF8	12.0438
CCL23	12.0438
CXCL5	12.0427
RPS12	12.0378
BCAN	12.0371
ITPRID2	12.0355
MPRIP	12.0331
HUWE1	12.0327
IGLV10-54	12.0324
DEFA6	12.0314
ZNF512	12.0298
SERPINB1	12.0282
BSDC1	12.0279
NRP1	12.0278
MYH7	12.0245
CLEC5A	12.0203
CRIP2	12.0202
INPP5B	12.0187
TBC1D15	12.0184
RIN3	12.0139
YWHAZ	12.0133
STC2	12.0114
RAB27A	12.011
PTPRS	12.0109
SLC9A9	12.0097
MADD	12.0085
YARS1	12.0083
SRPX	12.0022
NUDC	12.002
PLEKHM2	12.0013
NDST3	11.9979
GALNT3	11.9976
IGLV2-14	11.9975
MYH2	11.9975
MASP2	11.9951
JUP	11.9941
CRISP3	11.9933
NFATC1	11.9917
CC2D1A	11.9887
IL17RD	11.9883
GAPVD1	11.9861
DYNC1LI2	11.9779
SUSD2	11.9778
CHRDL1	11.9774
RPS28	11.9767
JSRP1	11.9747
LDB3	11.9726
ZC3H7A	11.9695
FABP3	11.9664
IGHE	11.9652
MMP12	11.9642
PEBP4	11.9631
SZRD1	11.9601
LCN1	11.9577
EIF5	11.9569
MYO5A	11.954
PLXND1	11.9535
TNNT1	11.9473
SKAP2	11.9461
GDF7	11.9432
ITFG1	11.9388
PRAM1	11.9387
CAPN1	11.9367
CALU	11.9357
GALNT2	11.9348
TNIK	11.9336
GNAS	11.9319
TM2D3	11.93
MCFD2	11.9254
CIAPIN1	11.9235
HTRA1	11.9229
RAP2B	11.922
KIF27	11.922
KRT17	11.9202
GAST	11.9166
F13B	11.9147
TNFRSF8	11.9139
DEK	11.9123
TGM3	11.9123
ROCK2	11.9118
GREM1	11.9047
DYNC1LI1	11.9044
WIPF2	11.9042
PZP	11.902
S100A4	11.9008
FCAR	11.8998
VPS37B	11.8997
USP47	11.8987
ABLIM1	11.8969
STAMBP	11.8964
PCOLCE2	11.8959
PRRC2A	11.8945
OGFR	11.8943
OGN	11.8925
SF3B2	11.8912
DAB2	11.8909
MAP3K12	11.8905
MINPP1	11.8903
UMAD1	11.8855
PON3	11.8829
CETP	11.8812
FOLR1	11.8809
LILRB1	11.8794
HDAC5	11.8782
ITGAM	11.878
TMPO	11.8777
GOLGA3	11.8767
IGLV7-46	11.8754
PSME1	11.8726
INSR	11.8716
FCGBP	11.8707
CACYBP	11.8705
FAM120B	11.8676
DCUN1D1	11.8673
ERBIN	11.8646
TNMD	11.861
ROR1	11.8546
PICALM	11.8519
SCAMP1	11.8508
CCT4	11.8504
IGHV3-73	11.8497
LY6H	11.8483
TREM2	11.8462
FCER2	11.8445
DSC1	11.8386
DLG1	11.8362
PROSER2	11.8356
IGHV1-45	11.835
PRR27	11.8321
SERPINI1	11.8311
SMOC2	11.8287
CCM2	11.828
GMFG	11.8279
MYOT	11.8245
OLFM4	11.8239
CNTN4	11.8233
CA2	11.8231
LBR	11.8224
VEGFC	11.816
SEPTIN11	11.8149
CLCA2	11.8146
PRKCSH	11.8079
PPP6R3	11.8018
CXCL17	11.8
SRPRA	11.7909
CPS1	11.7903
FRMD4B	11.79
PNPLA5	11.789
COPA	11.7888
DGKG	11.786
TNXB	11.7857
PRDX1	11.7849
MAPRE2	11.7843
SYPL1	11.7817
ST13	11.778
PPM1L	11.7734
TBC1D5	11.7729
ADAMTS2	11.7716
HAL	11.7678
TAOK1	11.7653
GIP	11.7591
FCAMR	11.7561
HSPA8	11.7482
PRSS8	11.7435
DBN1	11.743
TOR1AIP1	11.7422
FTH1	11.7412
CHMP2A	11.7405
NACA	11.7401
ARHGEF12	11.7399
MARS1	11.7394
HOPX	11.7381
CD6	11.7337
CD7	11.7322
ARHGAP21	11.7279
DYNLL2	11.7277
INPP5J	11.7272
AP3D1	11.7262
PTN	11.7259
AKAP12	11.7242
ANGPTL1	11.7233
TACC2	11.7232
HP1BP3	11.7196
EIF3B	11.7193
PIANP	11.714
TM2D1	11.7089
SPP2	11.7076
RAB10	11.7063
HMGA1	11.7032
CXCL6	11.7013
GIT1	11.6986
KLK11	11.6982
HMGN2	11.6982
CYLD	11.6933
SNX2	11.6931
LDLRAP1	11.6899
SRP14	11.6892
B3GALNT1	11.6872
IGLV7-43	11.6858
PSMD14	11.6825
GRIPAP1	11.6796
DDRGK1	11.6732
RABL6	11.6694
SPN	11.6678
CLIP1	11.6636
REG1B	11.6611
CCDC80	11.6602
ST3GAL1	11.6583
MLN	11.658
TCP1	11.6568
POM121C	11.6542
RFC1	11.6485
EIF3G	11.6469
PLXNC1	11.6445
SERPINB3	11.644
MGAT2	11.6435
TPPP3	11.6401
CRACD	11.64
LFNG	11.637
VARS1	11.6344
PGK1	11.6343
CAD	11.634
LILRA2	11.631
VWF	11.6295
MYO9B	11.6263
PLIN4	11.6251
CLINT1	11.6243
RPS3	11.6196
PSMA7	11.6173
UQCC3	11.6132
SMARCA5	11.6082
DLGAP4	11.6043
RPL4	11.6033
IL1R2	11.6015
DOK1	11.6007
FKBP15	11.6003
LIPG	11.5984
CBL	11.5981
PTK7	11.5978
COMP	11.5969
HSP90AB1	11.5961
PARD3	11.5945
CSDE1	11.5938
OLFM1	11.5938
ANPEP	11.5899
AGER	11.5894
HSP90B1	11.5887
ANTXR2	11.5834
FNDC1	11.5829
THBS4	11.5819
ANXA2	11.5809
RPS13	11.5788
SERPINA2	11.5781
KRT80	11.5739
ATG9A	11.5725
SULF1	11.5703
H2BC5	11.5683
ERBB4	11.5642
INPP5D	11.5632
TINAGL1	11.5614
GSK3A	11.5606
RAB11FIP1	11.5599
SEMA3B	11.557
NARS1	11.555
JAK3	11.5541
FAM107B	11.5528
APMAP	11.552
FABP2	11.5464
CACNA2D2	11.5451
LRP11	11.5418
CASP14	11.5412
SCYL1	11.5396
MYO1E	11.5371
NAP1L5	11.537
SCGB2A1	11.5368
DSTN	11.5345
LIPA	11.5341
PKHD1L1	11.5306
LILRB2	11.5305
PRDX6	11.5303
SEMA4D	11.528
TSC22D4	11.5275
PABPC1	11.5259
RAB7A	11.5253
RAN	11.5242
FKBP2	11.5203
MTHFD1	11.52
RNF150	11.5197
F5	11.5154
DNM2	11.5149
SCRG1	11.5139
EVI2B	11.5106
DMBT1	11.51
SOX13	11.5098
RPUSD3	11.5096
PCYOX1	11.5095
SIGLEC14	11.5054
SPAG9	11.4998
SCYL2	11.4996
IGFBP2	11.498
LNPK	11.4963
PPFIA1	11.4927
CA3	11.4908
VIP	11.4906
KRT8	11.4903
COL18A1	11.4889
LGALSL	11.4883
AHCYL1	11.4846
CNDP1	11.4839
ROCK1	11.4815
SEC16A	11.4815
RAP1B	11.4808
BCAP31	11.4799
MPO	11.4781
CDH17	11.4774
STXBP5	11.4747
SCGB1D2	11.4742
HMGN5	11.4741
ARHGEF17	11.4723
TNFRSF1B	11.4709
STC1	11.4704
POF1B	11.4655
EIF2S1	11.461
PLXNB1	11.461
MARK3	11.458
CCL24	11.4576
ALDH16A1	11.4555
LILRA1	11.4538
ITGB3	11.4518
CCN3	11.4497
SEC22B	11.4495
COLGALT1	11.4477
PXDN	11.4474
NSG1	11.4464
FREM2	11.4459
RPS19	11.4457
ASAP2	11.4449
SOS1	11.4445
RAB11B	11.4432
PRUNE1	11.436
ADGRA3	11.4354
HBS1L	11.4352
FBN2	11.4345
CA8	11.4338
DEFA5	11.43
MINDY2	11.429
G0S2	11.4286
ITGA5	11.4271
ARF5	11.4262
LY9	11.4247
ARCN1	11.4227
HBG1	11.4222
RCN1	11.4215
ADAMTSL2	11.4195
HBEGF	11.4184
MRC1	11.4156
SMIM24	11.4154
COG8	11.4119
MYL6	11.41
JAM3	11.4055
ADGRE1	11.405
HJV	11.404
PYGB	11.4039
C1QBP	11.402
GNPTG	11.3972
HSPB1	11.3951
RPL27A	11.3947
SMTN	11.392
DDX19B	11.3866
ATP1B2	11.3813
CHIT1	11.3801
MEP1A	11.3777
LACRT	11.3771
TMX3	11.3748
SOST	11.3741
IGKV6-21	11.3722
LILRB4	11.3708
MUC4	11.3693
CTSV	11.3661
GTPBP2	11.3637
COX16	11.3631
LST1	11.3623
PRRC2C	11.3577
GOLIM4	11.3567
PRKCD	11.3508
CALML5	11.3504
CD160	11.3491
YBX1	11.3489
ZNHIT2	11.3406
KIR2DS4	11.3405
NRXN3	11.3395
HSPE1	11.339
CCDC43	11.3351
MNDA	11.3333
NCOA7	11.3308
CHMP2B	11.3244
PDIA5	11.3243
CRTAC1	11.3223
UBXN6	11.3218
TPD52L2	11.3217
CXADR	11.3209
LSP1	11.3209
FGG	11.3165
IGLV1-40	11.3152
BTN2A1	11.3142
AHNAK2	11.3134
COL6A2	11.3115
ABCA2	11.3097
SERPINB2	11.3079
RBM33	11.3033
EFL1	11.3013
HNRNPA2B1	11.3007
ZC3HAV1	11.2994
ARHGEF18	11.2987
OXR1	11.2974
CAV1	11.2963
CPXM2	11.295
NFATC2	11.2939
FAM120A	11.2917
TMCC2	11.2894
CLIC1	11.2868
COPB1	11.2822
IGF2BP2	11.2792
EXOC3L4	11.279
AGFG1	11.2764
DOCK5	11.2757
PLD3	11.2708
FCMR	11.2684
YBX3	11.2681
PEA15	11.266
SH3PXD2B	11.2659
FAF1	11.2633
DCD	11.26
SH3PXD2A	11.2522
SERPINB9	11.2521
HRNR	11.2506
ARHGEF7	11.2491
GAL3ST4	11.2485
ABRAXAS2	11.2481
C3AR1	11.2459
SLURP2	11.2446
GARS1	11.2429
CHRDL2	11.2414
MET	11.2387
ARAF	11.2373
ZBTB8A	11.2343
GCC2	11.234
REPS1	11.234
REPS2	11.2337
STRN	11.2316
RPS5	11.2252
PSMC2	11.2242
IGHV3-38-3	11.2236
KRT6B	11.2202
LAMB2	11.2201
CMIP	11.2189
WASHC2C	11.2186
RPRD2	11.2178
ECE1	11.2128
FKBP1A	11.2124
RHOA	11.2099
RALY	11.2082
RABGAP1	11.2024
EPB41L3	11.1977
SPTB	11.1977
PSMD3	11.1958
ANGPTL4	11.1944
SYNCRIP	11.193
PSMC6	11.1906
RAB3GAP1	11.1866
LILRA6	11.1856
H1-0	11.1851
ERLIN1	11.1845
FLYWCH2	11.1829
MMP28	11.1828
TMPRSS15	11.18
BANF1	11.1772
PKIG	11.177
BID	11.1741
SYNRG	11.1737
GDF10	11.1731
MYO1F	11.1708
IGKV1-27	11.1706
ATP2A3	11.1699
SORBS2	11.1675
MICA	11.1674
BPIFB2	11.1669
CTNND1	11.1652
RNASE7	11.1627
KSR1	11.1616
MOG	11.158
RAP1GAP2	11.1577
HNRNPU	11.1562
ACP1	11.1534
AK1	11.153
OIT3	11.1505
PKP1	11.1492
ADAM10	11.1453
CYBRD1	11.1446
SPRR2E	11.1434
GPX4	11.1434
SRI	11.1394
LAMTOR1	11.1358
ADAMTS5	11.1331
PRCP	11.1294
ARFGEF1	11.1282
PNP	11.1239
PDCD6IP	11.1126
TMEM108	11.1114
TGFB1	11.1106
CBLIF	11.1091
NAPG	11.1053
NTS	11.1052
PPP1R18	11.0983
ABI1	11.0954
SIL1	11.0939
MYOC	11.0934
GSPT1	11.0933
GSTO1	11.093
AMOTL1	11.0895
PCDH12	11.0861
SCAF4	11.0841
CTSB	11.0789
CIC	11.0739
ATXN7L1	11.0727
CARMIL1	11.07
NEO1	11.0641
ARPC1B	11.0636
A2ML1	11.0603
MGAT4B	11.0594
TBCA	11.0582
DNAJB6	11.0571
CDH2	11.0569
SPTA1	11.0568
NIT2	11.0561
SLC34A2	11.0545
ADAM8	11.0539
SEZ6L	11.0507
FKBP3	11.0499
CTSC	11.0463
TRIP10	11.0448
IST1	11.0411
SSH1	11.0363
NCKIPSD	11.0362
TNFSF13	11.0348
USP14	11.0342
RPL13	11.031
RPL6	11.0284
P4HB	11.0245
FLG	11.0227
ENPEP	11.0227
TARDBP	11.0196
MTAP	11.0195
TMED8	11.0174
TPM2	11.0149
SYAP1	11.0144
VAT1	11.0071
ATP6V1H	11.0057
GORASP2	11.004
ATP2B4	10.9996
PRRG4	10.9978
ZZEF1	10.9974
PYM1	10.9948
TPI1	10.9944
VAPB	10.993
TMEM132C	10.9913
GHRL	10.9913
GDAP1	10.9852
CRELD2	10.9743
MICALL2	10.9708
RPL38	10.9657
HEXB	10.9654
UNC119B	10.9649
CRIP1	10.9648
FAM174A	10.9632
HNRNPD	10.9628
TPD52	10.9586
SORCS3	10.9517
EFNA1	10.9447
ENPP5	10.9401
NECAP1	10.936
APOBR	10.936
SUGT1	10.933
TOR4A	10.926
APBB1IP	10.9252
RPL13A	10.9244
CCDC9B	10.9244
GYG1	10.9233
SVIL	10.9161
ATP6AP1	10.9124
FAM20C	10.9089
UBQLN1	10.9087
XRN1	10.9082
MTPN	10.9051
TBCB	10.9041
VIM	10.9027
RPS17	10.8986
IGKV6D-41	10.8981
SKP1	10.8956
KRT4	10.8934
RPS23	10.8929
PPP1R2B	10.8909
PPP6R1	10.8908
TFF1	10.8877
SIPA1	10.884
SPINT2	10.8772
FGFBP1	10.8768
SCARA3	10.8762
PDIA3	10.8743
PSMA1	10.8727
[truncated: 268 more rows]

## Sheet: SerumEnrichmentAnalysis
	term name	query positive	query size	population positive	p-value raw	intersection mean	query mean	intersection std	query std	pnn prob	fg_protein	p-value adj
0	Lipid transport	21	2266	226	0.00019996	15.9431	13.2721	2.62173	2.509	Location (0.925)	apoa1;apoc2;apoa2;apof;ldlr;esyt2;apoe;apoc4;fabp5;lbp;tex2;lpa;pltp;atg9a;apoa4;cetp;apoc1;apob;apoa5;apoc3;npc1	0.00169966
1	Sushi	36	2266	112	0.00019996	15.184	13.2721	2.48715	2.509	Location (0.928)	f13b;il15ra;il2ra;sell;susd2;c1rl;sned1;cfhr3;cr2;cd46;selp;apoh;c1r;c6;masp1;masp2;sele;sez6l;acan;cfhr1;cfhr5;cfhr4;cr1;hp;c4bpa;vcan;hpr;c7;c1s;c4bpb;cd55;c2;susd1;cfh;cfb;cfhr2	0.00283277
2	Immunoglobulin domain	154	2266	828	0.00019996	14.7283	13.2721	2.60279	2.509	Location (0.934)	ighv3-38;ighv1-8;igkv1-27;igkv1-17;iglv2-11;igll5;igkv1-8;iglv1-44;iglv3-19;sirpb1;iglv7-43;fgfr2;iglv3-9;ighv3-72;ighv1-69d;ntrk2;ighv2-70d;robo4;neo1;iglv2-23;ighv1-69-2;ighv1-69;iglv2-18;trem2;ighv4-31;fgfr1;hmcn2;habp2;iglc1;igha2;icam1;ighv3-9;ighv2-5;ighg3;iglc3;ighv2-26;iglv3-25;ntrk3;flt4;fgfr3;igkv3d-20;ighv6-1;igkv4-1;ighv3-74;cntn4;ighv1-3;ighv1-24;ptprs;tyro3;lepr;madcam1;ighe;mertk;p…	0.00566553
3	Immunoglobulin	91	2266	163	0.00019996	14.6903	13.2721	2.76677	2.509	Location-scale (0.581)	ighv3-38;iglv5-45;ighv1-2;igkv1d-8;iglv9-49;igkj1;ighv1-8;igkv1-27;igkv3d-20;iglv7-46;igkv6-21;ighv6-1;ighg2;igkv1-17;ighv3-21;ighd;igkv4-1;igkv3-20;igkv2d-29;ighv3-74;iglv2-11;iglv3-1;igkv1-8;ighv1-3;ighv1-24;iglv1-44;iglv1-47;ighv3-13;iglv3-19;iglv7-43;igkv3d-7;ighe;iglv3-9;ighv3-72;ighv1-69d;igkv3-11;iglv1-40;iglv10-54;ighv4-59;ighv2-70d;igkv3d-15;iglv3-21;igkv6d-41;ighv3-7;iglv1-51;iglv2-23;i…	0.00188851
4	Serine protease	33	2266	256	0.00259948	14.5808	13.2721	2.06471	2.509	Location-scale (0.996)	f2;pcsk9;klk1;pcsk6;cfd;ctrb2;plg;hgfac;prss8;pcsk1;c1r;klkb1;masp2;ctsg;prss1;lpa;f10;prss2;ltf;f11;proc;f12;c1s;c2;pcsk5;furin;prtn3;prss3;f9;cfb;cfi;f7;klk11	0.0129974
5	Blood coagulation	23	2266	60	0.0127974	14.5672	13.2721	2.50726	2.509	Scale (0.888)	fga;f13b;f12;f2;gp6;f5;proz;gp1ba;fgb;gp1bb;f11;f9;cpb2;fgg;tfpi;proc;f10;plg;gp5;hrg;f7;vwf;serpinc1	0.0453243
6	Hydroxylation	31	2266	179	0.00539892	14.5403	13.2721	2.11082	2.509	Location-scale (0.828)	fga;col5a2;col5a1;rpl27a;c1qa;c1r;eln;proz;masp2;col6a2;col6a6;col4a2;col18a1;c1qb;rps23;f10;ltbp1;col4a5;col2a1;col1a2;proc;col11a2;col5a3;c1s;col3a1;dbi;col6a3;f9;col6a1;col1a1;f7	0.0241531
7	Adaptive immunity	106	2266	566	0.00019996	14.4689	13.2721	2.75806	2.509	Location (0.754)	ighv3-38;igkj1;ighv1-8;igkv1-27;igkv1-17;jak3;iglv2-11;igkv1-8;iglv1-44;iglv3-19;iglv7-43;iglv3-9;ighv3-72;ighv1-69d;card9;ighv2-70d;iglv2-23;ighv1-69-2;btk;ighv1-69;iglv2-18;ighv4-31;iglc1;cd6;igha2;ighv3-9;ighv2-5;ighg3;iglc3;ighv2-26;iglv3-25;igkv3d-20;ighv6-1;lat;igkv4-1;ighv3-74;ighv1-3;ighv1-24;ighe;cd7;igkv3d-15;iglv3-21;btla;ighv5-51;ighv4-28;ighv4-39;ighv7-4-1;igkv1-5;iglv3-10;ighv3-15;i…	0.00212458
8	Secreted	365	2266	2500	0.00019996	14.4424	13.2721	2.53934	2.509	Location (0.886)	ighv3-38;ptn;sned1;apoc2;mdk;hgfac;tnc;hamp;ighv2-70d;sdc4;dkk3;ighv1-69-2;adamts2;col11a2;pdgfa;apod;adamtsl2;iglc1;sparc;npw;ighv2-26;iglv3-25;ggh;agt;app;serpina11;plg;c1qa;lacrt;vwf;ighv5-51;igkv1-5;iglv3-10;rarres2;ighv3-53;iglv8-61;fcgbp;fbln1;c2;col3a1;ighv1-45;hspg2;ighv3-64d;chit1;il6r;mxra5;igkv3-20;ctrb2;c4a;chgb;pdgfb;c8a;col2a1;scg5;col1a2;acan;ccl19;ighv3-64;ccl16;scg2;prb2;iglv2-8;…	0.0084983
9	Immunity	151	2266	1060	0.00019996	14.3565	13.2721	2.60305	2.509	Location (0.615)	ighv3-38;igkj1;igkv1-27;ighv1-8;igkv1-17;jak3;iglv2-11;igkv1-8;iglv1-44;iglv3-19;iglv7-43;iglv3-9;ighv3-72;ighv1-69d;pcbp2;card9;ighv2-70d;fcer1g;iglv2-23;lilra6;ighv1-69-2;btk;ighv1-69;iglv2-18;hp;ighv4-31;tollip;c7;iglc1;cd6;igha2;ighv3-9;ighv2-5;ighg3;cfb;iglc3;ighv2-26;iglv3-25;hmgb3;igkv3d-20;ighv6-1;c8g;lilra2;lat;igkv4-1;ighv3-74;c1qa;ighv1-3;ighv1-24;bst2;c1r;ighe;cd7;iglv3-21;igkv3d-15;c…	0.00339932
10	Cell adhesion	77	2266	602	0.00139972	14.2219	13.2721	2.36719	2.509	Scale (0.801)	itgb1;parvg;col6a2;itga8;cdh4;pcdh9;podxl;hmcn2;cd6;icam1;lpp;frem2;itgb3;myh9;fermt3;dpp4;jup;afdn;nid2;atp1b2;cntn4;ptprs;pkp1;madcam1;pcdh12;cdh2;gp1bb;itga6;vcl;zyx;vwf;cdh5;cass4;cntn1;lama4;vtn;mog;adgrg1;ncam2;emilin2;dsc2;cdh17;ctnnd1;col6a6;itga7;itga2b;npnt;selplg;cd96;gp5;icam2;crtam;col6a3;nrcam;col6a1;cd34;postn;aplp1;thbs4;muc4;sell;fn1;selp;tgfbi;itga1;icam3;vcam1;col18a1;mxra8;nca…	0.0084983
11	Glycoprotein	396	2266	5828	0.00019996	14.2187	13.2721	2.48055	2.509	Location (0.717)	sned1;il17rb;sema3b;gpnmb;apod;icam1;sparc;mep1a;tnfrsf10c;fcgbp;slc2a3;cpd;col1a2;cd96;ptger3;cdhr5;ly6h;galnt3;ctsc;il2rg;ctsg;vcam1;fgfr4;dsc3;sele;pdgfra;rgma;cps1;sema3c;ighv3-35;cxcl16;arsb;pcolce2;trem2;inhbc;plxnd1;pon3;crisp3;f13b;col5a2;calu;asah1;serpina12;vcan;apoc3;tmem106b;ighd;cbln1;egfr;hla-a;cpb2;pros1;scarb2;bdnf;igha1;cst6;b3gnt7;fga;prss8;apoc4;psap;kit;shbg;dmbt1;cd36;hp;tor1…	0.00242809
12	Extracellular matrix	56	2266	335	0.0121976	14.1363	13.2721	2.22964	2.509	Location-scale (0.792)	ambp;sned1;fbn2;tnc;col6a2;ltbp1;anxa2;adamts2;bgn;col11a2;hmcn2;habp2;dmp1;col5a2;fbn1;nid2;ecm2;ecm1;sparcl1;vwf;lama4;vcan;col5a3;fbln1;col3a1;hspg2;col1a1;bcan;emilin2;eln;apoe;col6a6;col4a2;col2a1;lama2;fbln2;col1a2;acan;col6a3;col6a1;postn;lgals1;col5a1;mepe;tgfbi;smoc1;col18a1;tgfb1;col4a5;ltbp4;tnxb;comp;ltbp2;lgals3bp;dcn;tgfbr3	0.0450779
13	Direct protein sequencing	288	2266	2896	0.00019996	14.051	13.2721	2.53982	2.509	Scale (0.727)	hgfac;rpl24;canx;apod;msn;iglc1;icam1;iglv3-25;nedd8;stx7;hp1bp3;plg;c1qa;vamp8;vim;lacrt;rpl18;iqgap2;cdh5;psma5;igkv1-5;ighv3-53;c1s;c2;col3a1;hspg2;ptpn12;chit1;il6r;ptms;igkv3-20;nagpa;gns;c8a;col2a1;pfn1;col1a2;sort1;selplg;gp5;icam2;prb2;iglv2-8;col5a1;vegfc;chga;cp;rock1;il2rg;masp2;ctsg;cst3;vcam1;mmp14;prb1;tmod3;ighv3-7;iglv1-51;itih3;cd14;umod;il6st;casp14;dbi;hbd;insr;nppb;klk1;srp14;…	0.0169966
14	Cell membrane	250	2266	4679	0.00239952	13.8106	13.2721	2.63571	2.509	Scale (0.611)	ighv3-38;il17rb;sirpb1;itga8;ighv2-70d;fcer1g;ighv1-69-2;msn;iglc1;flot1;ighv2-26;iglv3-25;frem2;susd2;flt4;app;atp1b2;ptprs;vamp8;vim;cdh5;ighv5-51;igkv1-5;epcam;iglv3-10;ighv3-53;iglv8-61;ighv1-45;ighv3-64d;il6r;igkv3-20;c8a;evc;cpd;sort1;ptger3;ighv3-64;vipr1;iglv2-8;iglv5-45;muc4;ly6h;igkv1d-8;iglv7-46;utrn;rock1;il2rg;ctsg;vcam1;fgfr4;dsc3;ighv3-7;iglv1-51;ighv3-73;cd14;umod;cps1;rgma;il6st;…	0.0127475
15	Disease variant	170	2266	3761	0.0145971	13.7677	13.2721	2.54867	2.509	Scale (0.923)	ahdc1;itga8;col11a2;msn;frem2;plg;vim;rpl18;reps1;c1s;camsap1;c2;col3a1;ampd2;hspg2;ptpn12;gns;col2a1;pfn1;evc;myo1f;col1a2;cd96;npc1;galnt3;col5a1;gtpbp2;il2rg;masp2;cst3;mmp14;ltbp4;umod;cps1;il6st;insr;mecp2;jak3;arsb;il7r;igf1r;met;actn1;hbb;trem2;cetp;f13b;col5a2;gdap1;cln5;lfng;map1b;ca2;lama4;alox12b;lamp2;apoc3;eif5a;tmem106b;tcof1;ighv3-21;hbg2;ttn;gsn;rps19;afg3l2;arg1;proc;col6a3;bdnf;…	0.0477212
16	Repeat	365	2266	6272	0.0103979	13.6391	13.2721	2.47994	2.509	Scale (0.942)	sned1;coro1a;canx;robo4;hnrnpd;icam1;eif4g3;hmgb3;magec1;reps1;epcam;tnfrsf10c;fcgbp;fbln1;sorcs3;hmgb1;cpd;col1a2;cd96;strn;cdhr5;vcam1;fgfr4;hkdc1;sele;pdgfra;cps1;dcn;actn1;dlg1;bgn;f13b;col5a2;calu;copb2;cnn2;vcan;eln;gsn;pros1;ilk;psap;kit;shbg;plaa;prelp;col11a1;ppp1r7;anxa2;hp;ighg3;myl1;ecm2;tyro3;pcdh12;col5a3;hmgb2;pigr;l1cam;agrn;cdh17;lama2;notch2;cnn3;smoc1;fetub;hnrnpa2b1;itga1;pdcd…	0.0401738
17	Coiled coil	224	2266	3964	0.00919816	12.8631	13.2721	2.19489	2.509	Scale (0.967)	lzic;coro1a;tpm2;sptan1;krt79;fgfr1op2;dkk3;scamp3;gopc;lmna;plcb2;ppp1r9b;clip2;eif4g3;optn;pde4dip;stx7;app;krt4;arhgef6;vamp8;vim;rufy1;trip10;iqgap2;prkcsh;actn3;reps1;samd14;camsap1;arhgef18;scamp1;chmp2b;atf6b;mdn1;clec11a;vars1;tacc2;evc;git1;creb1;strn;ing2;ube2o;ehbp1l1;utrn;calcoco1;safb;rock1;mical3;tpm1;tnni1;usp8;stmn1;nucb1;ubxn1;pard3;plec;cacybp;sipa1;pxdn;septin11;actn1;tacc1;epb…	0.0390922
18	Cytoplasm	269	2266	6545	0.00159968	12.8156	13.2721	2.16966	2.509	Scale (0.996)	coro1a;irs2;sptan1;hnrnpd;eif5;pde4dip;rpl38;strn;rock1;ctsg;hkdc1;actn1;dlg1;ddt;tbca;gdap1;copb2;golga3;tpm4;rpl23a;hikeshi;tbc1d15;gsn;stk24;ilk;asap1;mnda;rps23;plaa;carhsp1;rflnb;jpt1;crtc2;asap2;htt;bid;ciapin1;tcap;ldhb;psmd11;notch2;sh3bgrl;tial1;pak1;map4k5;rock2;cad;ablim3;pafah1b1;myh9;tsg101;rpl27a;anks1a;rassf1;nexn;aplp1;lcp2;fgd3;smtnl1;ank1;app;rpl23;tuba1c;unc45a;sprr2e;gpx4;ica1…	0.00906485
19	Acetylation	156	2266	3529	0.00019996	12.4867	13.2721	2.2136	2.509	Scale (0.813)	coro1a;rpl24;ahdc1;canx;arfip1;msn;nedd8;stx7;hp1bp3;vamp8;vim;actn3;psma5;ptpn12;rpl38;pfn1;purb;ensa;rock1;unc119b;tnni1;cps1;acad10;dbi;hbd;hs1bp3;mecp2;cacybp;actn1;hbb;ca1;ddt;c1orf198;tbca;ptms;ranbp1;lxn;rps5;ogfr;calu;naca;gdap1;copb2;golga3;map1b;tpm4;rpl23a;zyx;ca2;gsk3a;arhgef2;tbc1d15;cnn2;snx3;psmc3;mtpn;rnh1;eif5a;fmo2;snx12;tcof1;hbg2;gsn;rps19;ca3;tmem40;blmh;dek;rab10;rps23;carhs…	0.00424915
20	Nucleus	117	2266	7156	0.00059988	12.428	13.2721	2.49215	2.509	Scale (0.945)	hnrnpd;hmgb3;nedd8;atf6b;hmgb1;ctsg;cps1;rpl23a;hikeshi;mycbp;tcof1;mnda;rps23;npm1;cic;mbp;srrm2;tor1aip1;crtc2;htt;hmgb2;was;psmd11;notch2;hnrnpa2b1;tial1;pak1;cad;tsg101;smtnl1;app;mustn1;klf18;hspb1;mecp2;gabpa;dmp1;naca;psma1;il15ra;ttn;atf6;pcbp1;mtap;limd1;pltp;ran;atp2a3;polr2m;stau2;ncl;ranbp3;psma6;h1-10;nampt;rps12;sod1;ahdc1;hp1bp3;psma5;tacc2;creb1;ing2;rad23a;rad23b;zyx;eif5a;rps19;…	0.00463544
21	Protein transport	35	2266	847	0.0009998	12.1232	13.2721	1.47043	2.509	Location-scale (0.998)	napg;ap2b1;copb1;napa;cog8;ranbp3;stx12;ap3d1;tsg101;copb2;rinl;snap23;vps26b;vamp8;arcn1;hikeshi;snx3;arf5;vps37b;snx12;snap29;sec16a;ran;pom121c;snx6;tom1;cd63;necap1;tom1l2;rab10;unc119b;necap2;dmbt1;copa;bcap31	0.00653715
22	Ribosomal protein	28	2266	333	0.0103979	12.0405	13.2721	2.08014	2.509	Location-scale (0.987)	rpl24;rplp2;rps3;rps17;rps5;rpl27a;rpl23;rpl18;rpl23a;rpl4;rps28;rps25;rps14;rps19;rpl38;rpl12;rps6;rpl32;rps12;rps13;rpl6;rps6ka3;rpl29;rps23;rps27a;rpl13;rpl13a;rpl35	0.0420868
23	Methylation	37	2266	1046	0.0029994	12.016	13.2721	2.83934	2.509	Location-scale (0.453)	mecp2;svil;ahdc1;irs2;rab27b;kiaa1522;hmcn2;myl1;myh9;nid2;hnrnpu;rpl23a;zyx;tpi1;snx3;nrgn;vps37b;hnrnpk;ampd2;saa1;cstf2;rab27a;rap2b;prrt2;rps19;btf3l4;purb;slc4a2;dsp;cnn3;necap1;rpl29;myl3;tf;copa;ncl;mbp	0.0141638
24	RNA-binding	39	2266	1122	0.00079984	11.8914	13.2721	2.49404	2.509	Scale (0.946)	srp14;pcbp2;rps3;syncrip;hnrnpd;raly;eif4g3;alyref;eif3b;pabpc1;eif4h;pcbp1;eif3g;eif4b;larp1;rpl23a;ythdf3;hnrnpk;yars1;eif5a;stau1;ddx55;tardbp;cryz;cstf2;hnrnpc;rpl12;lsm3;celf3;hdlbp;stau2;safb;hnrnpa2b1;carhsp1;tial1;dtd1;park7;ncl;igf2bp2	0.00566553
25	Transcription	22	2266	3001	0.0131974	11.8783	13.2721	2.64819	2.509	Location (0.884)	ahdc1;creb1;purb;mecp2;gabpa;rps3;nfatc1;naca;hmga1;sox13;taf10;mrtfa;mnda;nfatc2;crtc2;notch1;atf6;limd1;polr2m;notch2;map3k7;il16	0.044871

## Sheet: OddsRatio
gene	serum_oddsratio	serum_signif	Media_oddsratio	Media_signif	Ncore_oddsratio	Ncore_signif	Fcap_oddsratio	Fcap_signif
APOB_HUMAN	1.83489	FALSE	0.861016	FALSE	1.43521	FALSE	1.16876	FALSE
CO3_HUMAN	1.29501	FALSE	1	FALSE	1.24161	FALSE	1.16876	FALSE
AHNK_HUMAN	1.08988	FALSE	1	FALSE	0.447824	FALSE	0.454061	FALSE
A2MG_HUMAN	1.54023	FALSE	1.34946	FALSE	0.930462	FALSE	1.87505	FALSE
CO4B_HUMAN	1.29501	FALSE	0.469178	FALSE	1.92393	FALSE	1.36666	FALSE
TLN1_HUMAN	2.39587	FALSE	0.401327	TRUE	1.07473	FALSE	0.855607	FALSE
CERU_HUMAN	1.54023	FALSE	0.861016	FALSE	1.43521	FALSE	1.36666	FALSE
ALBU_HUMAN	1.29501	FALSE	1.34946	FALSE	1.24161	FALSE	0.855607	FALSE
CO5_HUMAN	1.18783	FALSE	0.861016	FALSE	2.59756	TRUE	1.59962	FALSE
K22E_HUMAN	0.841871	FALSE	1.34946	FALSE	1.43521	FALSE	1.87505	FALSE
K2C1_HUMAN	0.347846	TRUE	1.82726	FALSE	1.66057	FALSE	1.59962	FALSE
FINC_HUMAN	0.59514	FALSE	0.547268	FALSE	0.696763	FALSE	1	FALSE
APOA1_HUMAN	1.54023	FALSE	1.82726	FALSE	1.66057	FALSE	1	FALSE
TRFE_HUMAN	1.41184	FALSE	1.56928	FALSE	0.930462	FALSE	1.16876	FALSE
K1C9_HUMAN	0.649253	FALSE	1.34946	FALSE	1.24161	FALSE	0.731712	FALSE
CA2D1_HUMAN	0.59514	FALSE	0.861016	FALSE	0.805406	FALSE	0.454061	FALSE
K1C10_HUMAN	0.499075	FALSE	1.82726	FALSE	2.23302	FALSE	1.87505	FALSE
KNG1_HUMAN	2.00371	FALSE	1	FALSE	1.66057	FALSE	1.36666	FALSE
HPT_HUMAN	1.68028	FALSE	0.741037	FALSE	1.07473	FALSE	1.16876	FALSE
K2C5_HUMAN	0.316849	TRUE	1.56928	FALSE	1.66057	FALSE	1.59962	FALSE
CFAB_HUMAN	1.83489	FALSE	1.56928	FALSE	1.92393	FALSE	1.59962	FALSE
HRG_HUMAN	1.68028	FALSE	1.34946	FALSE	3.02986	TRUE	1.16876	FALSE
PTPRB_HUMAN	0.456402	FALSE
ITIH4_HUMAN	2.87483	TRUE	2.49174	TRUE	1.92393	FALSE	1.16876	FALSE
FLNA_HUMAN	1.54023	FALSE	0.469178	FALSE	1.24161	FALSE	0.731712	FALSE
THBG_HUMAN	0.381028	TRUE			3.54569	TRUE	1.59962	FALSE
PLMN_HUMAN	1.83489	FALSE	1.56928	FALSE	1.92393	FALSE	2.5935	TRUE
CDHR2_HUMAN	1.18783	FALSE
ITIH1_HUMAN	1.41184	FALSE	1.34946	FALSE	1.92393	FALSE	2.20235	FALSE
CFAH_HUMAN	0.917534	FALSE	1	FALSE	1.24161	FALSE	1.59962	FALSE
ANT3_HUMAN	1.08988	FALSE	1.56928	FALSE	2.59756	TRUE	1.16876	FALSE
HEMO_HUMAN	1.29501	FALSE	0.861016	FALSE	0.930462	FALSE	1.16876	FALSE
CHLE_HUMAN	1	FALSE			1.24161	FALSE
LEPR_HUMAN	0.499075	FALSE
L1CAM_HUMAN	0.708293	FALSE
ATRN_HUMAN	1.83489	FALSE			1.43521	FALSE	2.5935	TRUE
IGHM_HUMAN	1.08988	FALSE	1	FALSE	1.24161	FALSE	1.16876	FALSE
CD109_HUMAN	1.18783	FALSE	1.16142	FALSE	0.930462	FALSE	0.855607	FALSE
BPIB1_HUMAN	0.841871	FALSE
FIBA_HUMAN	1.08988	FALSE	0.861016	FALSE	1.43521	FALSE	1.36666	FALSE
ZPI_HUMAN	1.41184	FALSE	1.56928	FALSE	2.59756	TRUE	2.5935	TRUE
VCAM1_HUMAN	1.08988	FALSE	1	FALSE	1.43521	FALSE	1.59962	FALSE
PECA1_HUMAN	0.544991	FALSE	0.637235	FALSE	1.07473	FALSE	0.731712	FALSE
GOLM1_HUMAN	0.917534	FALSE			1.92393	FALSE
DESP_HUMAN	0.347846	TRUE	1	FALSE	2.59756	TRUE	1.36666	FALSE
ITIH2_HUMAN	1.08988	FALSE	0.861016	FALSE	1.66057	FALSE	1.87505	FALSE
PRG4_HUMAN	1	FALSE	1.34946	FALSE	2.59756	TRUE	1.36666	FALSE
LRP1_HUMAN	1	FALSE	0.861016	FALSE	1.92393	FALSE	0.855607	FALSE
ICAL_HUMAN	1.68028	FALSE	0.861016	FALSE	0.330048	TRUE	0.731712	FALSE
HEG1_HUMAN	0.499075	FALSE
CO2_HUMAN	1.83489	FALSE	0.861016	FALSE	2.23302	FALSE	2.5935	TRUE
APOA4_HUMAN	2.19105	FALSE	1.56928	FALSE	1.43521	FALSE	1.36666	FALSE
DPEP2_HUMAN	1.68028	FALSE
K1C14_HUMAN	0.456402	FALSE	1.34946	FALSE	0.930462	FALSE	0.731712	FALSE
PROS_HUMAN	2.00371	FALSE	1.34946	FALSE	2.59756	TRUE	1.87505	FALSE
MYH9_HUMAN	2.87483	TRUE	0.637235	FALSE	0.805406	FALSE	0.38558	TRUE
NACAM_HUMAN	0.417386	FALSE			0.51977	FALSE	1	FALSE
IGHG1_HUMAN	1.41184	FALSE	1.16142	FALSE	1.07473	FALSE	1.36666	FALSE
CLUS_HUMAN	1.54023	FALSE	1.82726	FALSE	3.02986	TRUE	3.06398	TRUE
CO7_HUMAN	1.41184	FALSE	1	FALSE	2.59756	TRUE	2.5935	TRUE
NEXN_HUMAN	2.87483	TRUE	0.741037	FALSE	1.66057	FALSE	1.16876	FALSE
AFAM_HUMAN	1.68028	FALSE	1.16142	FALSE	1.24161	FALSE	1.59962	FALSE
CO6A3_HUMAN	0.59514	FALSE	2.49174	TRUE	2.23302	FALSE	1.59962	FALSE
VINC_HUMAN	3.15608	TRUE	0.469178	FALSE	1.43521	FALSE	0.855607	FALSE
FYB1_HUMAN	2.62448	TRUE			1.24161	FALSE	1	FALSE
CO9_HUMAN	1.54023	FALSE	1	FALSE	1.92393	FALSE	2.20235	FALSE
A1AT_HUMAN	0.841871	FALSE	0.861016	FALSE	1.43521	FALSE	1.16876	FALSE
PI16_HUMAN	1.18783	FALSE
FA8_HUMAN	1.18783	FALSE
MAP4_HUMAN	2.00371	FALSE	1.34946	FALSE	0.384977	TRUE	0.454061	FALSE
C1R_HUMAN	1.29501	FALSE	0.547268	FALSE	2.23302	FALSE	1.36666	FALSE
THRB_HUMAN	2.19105	FALSE	1.56928	FALSE	2.23302	FALSE	1.36666	FALSE
GELS_HUMAN	1.29501	FALSE	0.547268	FALSE	1.43521	FALSE	0.731712	FALSE
K2C6A_HUMAN	0.456402	FALSE	1.82726	FALSE	2.59756	TRUE	0.731712	FALSE
APOH_HUMAN	1.08988	FALSE	0.547268	FALSE	1.24161	FALSE	0.62515	FALSE
AMBP_HUMAN	1	FALSE	1.16142	FALSE	1.07473	FALSE	1.87505	FALSE
AACT_HUMAN	0.917534	FALSE	1.16142	FALSE	1.92393	FALSE	1.16876	FALSE
S38AA_HUMAN	2.00371	FALSE
DAG1_HUMAN	2.19105	FALSE	0.741037	FALSE	2.23302	FALSE	0.62515	FALSE
SCG1_HUMAN	0.708293	FALSE
VGFR3_HUMAN	1.83489	FALSE
C1S_HUMAN	1.68028	FALSE	0.637235	FALSE	2.59756	TRUE	3.06398	TRUE
CO1A1_HUMAN	1.54023	FALSE	1.34946	FALSE	1.66057	FALSE	0.855607	FALSE
VTDB_HUMAN	1.54023	FALSE	1.34946	FALSE	1.24161	FALSE	1.36666	FALSE
LG3BP_HUMAN	1.08988	FALSE	0.637235	FALSE	1.24161	FALSE	0.731712	FALSE
AGRG6_HUMAN	0.288623	TRUE
KAIN_HUMAN	1	FALSE	1.16142	FALSE	3.54569	TRUE	2.20235	FALSE
IPSP_HUMAN	0.917534	FALSE	0.861016	FALSE	1.66057	FALSE	1.36666	FALSE
PTPRM_HUMAN	0.772197	FALSE	1.82726	FALSE
IL1AP_HUMAN	0.708293	FALSE			2.23302	FALSE
ALS_HUMAN	1.41184	FALSE	1.56928	FALSE	3.02986	TRUE	2.5935	TRUE
ISK5_HUMAN	1.29501	FALSE
GGH_HUMAN	0.544991	FALSE			2.59756	TRUE
CFAI_HUMAN	1.54023	FALSE	1	FALSE	1.43521	FALSE	1.16876	FALSE
IGHG2_HUMAN	1.08988	FALSE	0.741037	FALSE	0.930462	FALSE	1.16876	FALSE
VWF_HUMAN	1.18783	FALSE	1.16142	FALSE	1.07473	FALSE	1.16876	FALSE
ZA2G_HUMAN	1.83489	FALSE	1.34946	FALSE	1.43521	FALSE	1	FALSE
CBG_HUMAN	0.456402	FALSE			2.59756	TRUE	1	FALSE
PTPRC_HUMAN	0.708293	FALSE	0.637235	FALSE	0.696763	FALSE	0.62515	FALSE
A2GL_HUMAN	1.18783	FALSE	1.34946	FALSE	2.23302	FALSE	1	FALSE
PTPRZ_HUMAN	0.544991	FALSE
WDR44_HUMAN	3.46473	TRUE	0.637235	FALSE	1.24161	FALSE	0.855607	FALSE
BTD_HUMAN	1.29501	FALSE			2.59756	TRUE	1	FALSE
VNN1_HUMAN	0.708293	FALSE
PLIN4_HUMAN	0.917534	FALSE
C4BPA_HUMAN	1.29501	FALSE	0.637235	FALSE	1.24161	FALSE	1.87505	FALSE
LAMA2_HUMAN	0.262194	TRUE	1	FALSE	1.92393	FALSE	2.20235	FALSE
PZP_HUMAN	1.41184	FALSE			1.92393	FALSE
CADM1_HUMAN	0.59514	FALSE			1.24161	FALSE
IL6RB_HUMAN	1.41184	FALSE
GPNMB_HUMAN	0.456402	FALSE	0.401327	TRUE	1.07473	FALSE	0.855607	FALSE
CSF1_HUMAN	0.316849	TRUE
PLTP_HUMAN	1.41184	FALSE	1	FALSE	0.930462	FALSE	0.731712	FALSE
A1AG1_HUMAN	0.772197	FALSE	0.861016	FALSE	0.930462	FALSE	0.62515	FALSE
NCAM1_HUMAN	0.649253	FALSE
CADH5_HUMAN	2.62448	TRUE			1.92393	FALSE	1.87505	FALSE
CO6_HUMAN	1.41184	FALSE	1	FALSE	1.43521	FALSE	2.20235	FALSE
FA5_HUMAN	1.41184	FALSE	1.34946	FALSE	3.54569	TRUE	2.5935	TRUE
ZYX_HUMAN	2.62448	TRUE	0.547268	FALSE	0.930462	FALSE	0.62515	FALSE
TITIN_HUMAN	0.417386	FALSE	2.13139	FALSE
HEP2_HUMAN	1.83489	FALSE	1	FALSE	2.59756	TRUE	1.36666	FALSE
CALD1_HUMAN	3.15608	TRUE	0.637235	FALSE	1.24161	FALSE	0.533319	FALSE
PTPRJ_HUMAN	0.649253	FALSE			2.59756	TRUE	1	FALSE
HBB_HUMAN	2.39587	FALSE	2.49174	TRUE	2.23302	FALSE	1.36666	FALSE
ANGT_HUMAN	2.62448	TRUE	0.741037	FALSE	1.24161	FALSE	1.16876	FALSE
NCHL1_HUMAN	0.841871	FALSE
IGHA1_HUMAN	1.29501	FALSE	0.637235	FALSE	1.24161	FALSE	1	FALSE
VTNC_HUMAN	1.41184	FALSE	1.34946	FALSE	3.02986	TRUE	3.06398	TRUE
MUC18_HUMAN	1.18783	FALSE	0.741037	FALSE	1.66057	FALSE	0.855607	FALSE
MMRN1_HUMAN	1	FALSE	1.56928	FALSE	1.92393	FALSE	1.16876	FALSE
A1AG2_HUMAN	0.59514	FALSE	1	FALSE	1.43521	FALSE	1.59962	FALSE
TENX_HUMAN	0.59514	FALSE	1.16142	FALSE	0.930462	FALSE	0.62515	FALSE
ITB1_HUMAN	1.08988	FALSE	0.342331	TRUE	1.24161	FALSE	0.38558	TRUE
DAF_HUMAN	1.29501	FALSE	0.637235	FALSE	1.24161	FALSE	0.454061	FALSE
TARSH_HUMAN	0.917534	FALSE	1.16142	FALSE	1.66057	FALSE	0.533319	FALSE
SEPP1_HUMAN	0.708293	FALSE	1.16142	FALSE	1.66057	FALSE	1	FALSE
EPB41_HUMAN	2.62448	TRUE	1	FALSE	3.54569	TRUE	1.16876	FALSE
TSP1_HUMAN	1.41184	FALSE	1.56928	FALSE	1.24161	FALSE	1.16876	FALSE
PEDF_HUMAN	1.83489	FALSE	1.56928	FALSE	2.23302	FALSE	1.87505	FALSE
FETUB_HUMAN	0.917534	FALSE	0.861016	FALSE	1.24161	FALSE	1.59962	FALSE
LIFR_HUMAN	0.417386	FALSE
HBA_HUMAN	2.19105	FALSE	2.13139	FALSE	1.43521	FALSE	1.59962	FALSE
CO1A2_HUMAN	1	FALSE	1.82726	FALSE	1.66057	FALSE	0.62515	FALSE
LSAMP_HUMAN	0.499075	FALSE
MGAT3_HUMAN	1.41184	FALSE
LUM_HUMAN	2.00371	FALSE	0.741037	FALSE	1.24161	FALSE	0.731712	FALSE
MOES_HUMAN	2.62448	TRUE	0.547268	FALSE	0.447824	FALSE	0.533319	FALSE
PXDC2_HUMAN	2.19105	FALSE	1	FALSE	1.43521	FALSE	0.731712	FALSE
PGRP2_HUMAN	1.83489	FALSE	1.34946	FALSE	1.66057	FALSE	1.87505	FALSE
UROM_HUMAN	1.83489	FALSE
PHLD_HUMAN	2.00371	FALSE	0.861016	FALSE	0.930462	FALSE	1.36666	FALSE
MYH7_HUMAN	0.456402	FALSE
FSTL1_HUMAN	1.68028	FALSE	0.861016	FALSE	1.92393	FALSE	1.59962	FALSE
SPRL1_HUMAN	1.29501	FALSE	0.547268	FALSE	2.23302	FALSE
PGBM_HUMAN	0.708293	FALSE	0.861016	FALSE	1.66057	FALSE	0.855607	FALSE
GP1BA_HUMAN	1.41184	FALSE	1.56928	FALSE	1.24161	FALSE
NGAL_HUMAN	0.841871	FALSE	1.34946	FALSE	2.59756	TRUE	1	FALSE
CO6A1_HUMAN	1.18783	FALSE	1.82726	FALSE	3.02986	TRUE	1.16876	FALSE
FHR3_HUMAN	0.649253	FALSE	1.16142	FALSE	1.92393	FALSE
PTGDS_HUMAN	0.708293	FALSE	0.861016	FALSE	2.59756	TRUE	1.59962	FALSE
LYAM3_HUMAN	2.39587	FALSE
NCAM2_HUMAN	1.08988	FALSE
TPM4_HUMAN	2.62448	TRUE	0.547268	FALSE	0.930462	FALSE	0.855607	FALSE
PDLI1_HUMAN	3.46473	TRUE	0.469178	FALSE	1.07473	FALSE	0.533319	FALSE
ATF6B_HUMAN	1.08988	FALSE
TTHY_HUMAN	1.08988	FALSE	1.82726	FALSE	1.92393	FALSE	1.36666	FALSE
PIGR_HUMAN	1.68028	FALSE	0.861016	FALSE	2.59756	TRUE	1.59962	FALSE
LTBP1_HUMAN	1	FALSE	0.547268	FALSE	0.696763	FALSE	0.454061	FALSE
IC1_HUMAN	0.841871	FALSE	0.637235	FALSE	1.07473	FALSE	1.36666	FALSE
VGFR2_HUMAN	1.18783	FALSE
ITIH3_HUMAN	1.18783	FALSE	1.82726	FALSE	1.43521	FALSE	1.87505	FALSE
K2C1B_HUMAN	0.59514	FALSE	0.741037	FALSE	2.59756	TRUE
AGRE5_HUMAN	3.15608	TRUE	0.547268	FALSE	1.66057	FALSE	0.731712	FALSE
K2C78_HUMAN	0.316849	TRUE	1.56928	FALSE
NPC2_HUMAN	1.08988	FALSE	0.861016	FALSE	1.07473	FALSE	1.36666	FALSE
SIA8D_HUMAN	1.54023	FALSE
APOA2_HUMAN	1.41184	FALSE	1.34946	FALSE	1.92393	FALSE	1.16876	FALSE
OSTP_HUMAN	0.59514	FALSE	2.13139	FALSE	1.43521	FALSE	2.5935	TRUE
APOE_HUMAN	1.41184	FALSE	1	FALSE	2.59756	TRUE	1.87505	FALSE
TRFL_HUMAN	1	FALSE	1.56928	FALSE	2.59756	TRUE	1.36666	FALSE
COL12_HUMAN	0.456402	FALSE	2.13139	FALSE	4.16546	TRUE
MMRN2_HUMAN	0.772197	FALSE	1.16142	FALSE	2.59756	TRUE	1.16876	FALSE
SAP_HUMAN	1.18783	FALSE	0.741037	FALSE	0.602202	FALSE	0.533319	FALSE
ANGL3_HUMAN	1.68028	FALSE
LYRIC_HUMAN	2.00371	FALSE	0.469178	FALSE	0.447824	FALSE	0.62515	FALSE
CHAD_HUMAN	0.456402	FALSE
VASP_HUMAN	3.81398	TRUE	0.637235	FALSE	0.696763	FALSE	1	FALSE
LYVE1_HUMAN	1	FALSE			2.23302	FALSE
GGCT_HUMAN	1.29501	FALSE
MERTK_HUMAN	0.708293	FALSE
BIN2_HUMAN	2.87483	TRUE	1.34946	FALSE	1.24161	FALSE	1.36666	FALSE
APOA_HUMAN	0.917534	FALSE	0.637235	FALSE	1.07473	FALSE	1.59962	FALSE
ITA1_HUMAN	0.649253	FALSE	1	FALSE	1.24161	FALSE	0.855607	FALSE
PON1_HUMAN	2.00371	FALSE	0.861016	FALSE	0.930462	FALSE	1.36666	FALSE
K1C16_HUMAN	0.649253	FALSE	1	FALSE	2.23302	FALSE	0.731712	FALSE
SUSD1_HUMAN	1	FALSE
SHPS1_HUMAN	0.649253	FALSE	1.16142	FALSE	0.602202	FALSE	1.16876	FALSE
SBSN_HUMAN	1.08988	FALSE
LIRA3_HUMAN	0.917534	FALSE
FBN1_HUMAN	1.54023	FALSE	0.741037	FALSE	0.384977	TRUE	0.62515	FALSE
LTBP2_HUMAN	0.841871	FALSE	0.637235	FALSE	0.602202	FALSE	0.533319	FALSE
FA12_HUMAN	3.81398	TRUE	1.56928	FALSE	1.43521	FALSE	2.5935	TRUE
ILRL1_HUMAN	1.18783	FALSE
FBLN1_HUMAN	1.08988	FALSE	1.34946	FALSE	1.07473	FALSE	1	FALSE
PROP_HUMAN	0.772197	FALSE	0.861016	FALSE	1.92393	FALSE	1	FALSE
LIRB5_HUMAN	1.18783	FALSE			1.92393	FALSE	1.59962	FALSE
CTRB2_HUMAN	1.18783	FALSE
INAR1_HUMAN	0.59514	FALSE
CO8B_HUMAN	1.41184	FALSE	0.861016	FALSE	1.92393	FALSE	2.5935	TRUE
A2AP_HUMAN	1.29501	FALSE	1	FALSE	2.23302	FALSE	0.855607	FALSE
ECM1_HUMAN	2.19105	FALSE	1.34946	FALSE	1.92393	FALSE	0.731712	FALSE
SIA7A_HUMAN	1.54023	FALSE
HGFL_HUMAN	1	FALSE	2.92115	TRUE	2.23302	FALSE	1.87505	FALSE
C1RL_HUMAN	0.649253	FALSE	0.741037	FALSE	2.59756	TRUE	2.20235	FALSE
RNT2_HUMAN	0.772197	FALSE	0.861016	FALSE	0.696763	FALSE	1	FALSE
OSCAR_HUMAN	0.917534	FALSE	1	FALSE	1.43521	FALSE
PGCA_HUMAN	0.59514	FALSE	0.637235	FALSE	3.02986	TRUE	1.59962	FALSE
TETN_HUMAN	1.29501	FALSE	0.861016	FALSE	1.92393	FALSE	0.855607	FALSE
HPTR_HUMAN	1.68028	FALSE			1.43521	FALSE	1.87505	FALSE
A4_HUMAN	2.00371	FALSE	0.547268	FALSE	1.66057	FALSE	1	FALSE
LRC4B_HUMAN	0.772197	FALSE
PPBT_HUMAN	1.29501	FALSE
KLKB1_HUMAN	2.19105	FALSE	1.34946	FALSE	1.92393	FALSE	1.87505	FALSE
MEPE_HUMAN	0.59514	FALSE
GOLM2_HUMAN	1.08988	FALSE
TGON2_HUMAN	0.708293	FALSE	1	FALSE	1.43521	FALSE	0.855607	FALSE
SH3L1_HUMAN	0.841871	FALSE	0.741037	FALSE	0.51977	FALSE	0.454061	FALSE
KIT_HUMAN	0.59514	FALSE
NEGR1_HUMAN	0.649253	FALSE	1	FALSE	3.02986	TRUE	1.16876	FALSE
CNTN1_HUMAN	1	FALSE	1.16142	FALSE
SPIT1_HUMAN	0.499075	FALSE
ASM3A_HUMAN	1.41184	FALSE
CD44_HUMAN	0.456402	FALSE	0.741037	FALSE	0.51977	FALSE	1.59962	FALSE
BPI_HUMAN	2.00371	FALSE
PTPRG_HUMAN	2.19105	FALSE	1	FALSE
SARG_HUMAN	3.46473	TRUE
SRCRL_HUMAN	0.649253	FALSE	2.13139	FALSE	1.66057	FALSE	1.36666	FALSE
B3GN2_HUMAN	1.08988	FALSE
PLEC_HUMAN	1.68028	FALSE	1	FALSE	1.07473	FALSE	0.855607	FALSE
HMCN2_HUMAN	0.841871	FALSE					1	FALSE
CPN2_HUMAN	1.18783	FALSE	1.16142	FALSE	1.07473	FALSE	1.36666	FALSE
RET4_HUMAN	2.87483	TRUE	1.34946	FALSE	3.02986	TRUE	1.36666	FALSE
SHBG_HUMAN	1.83489	FALSE			1.43521	FALSE	2.5935	TRUE
PGFRB_HUMAN	0.417386	FALSE	1.56928	FALSE	1.43521	FALSE	0.855607	FALSE
CXCL7_HUMAN	1.18783	FALSE	1.34946	FALSE	3.02986	TRUE	3.06398	TRUE
AGRF5_HUMAN	1.18783	FALSE
APOL1_HUMAN	1.68028	FALSE	1.16142	FALSE	1.43521	FALSE	3.06398	TRUE
ZO2_HUMAN	2.19105	FALSE	0.861016	FALSE	1.07473	FALSE	0.62515	FALSE
IGLL5_HUMAN	1.41184	FALSE	0.741037	FALSE	0.805406	FALSE	1.16876	FALSE
TNR21_HUMAN	0.772197	FALSE
PDLI5_HUMAN	1.83489	FALSE	0.741037	FALSE	0.805406	FALSE	0.533319	FALSE
PLF4_HUMAN	1.29501	FALSE	1.56928	FALSE	3.02986	TRUE
FABP5_HUMAN	1	FALSE	0.741037	FALSE	0.602202	FALSE	1.16876	FALSE
CDON_HUMAN	0.841871	FALSE
PRB2_HUMAN	0.841871	FALSE
FETUA_HUMAN	0.772197	FALSE	1.56928	FALSE	1.92393	FALSE	1	FALSE
INF2_HUMAN	4.63666	TRUE	1.16142	FALSE	1.66057	FALSE	2.5935	TRUE
CUTA_HUMAN	0.59514	FALSE	0.861016	FALSE	1.66057	FALSE	1.16876	FALSE
RHG06_HUMAN	4.19826	TRUE	1.34946	FALSE
SFRP4_HUMAN	0.841871	FALSE	0.741037	FALSE	2.59756	TRUE	0.731712	FALSE
ICAM1_HUMAN	0.917534	FALSE	0.861016	FALSE	0.696763	FALSE	0.855607	FALSE
CMGA_HUMAN	0.708293	FALSE
LAMP1_HUMAN	0.649253	FALSE	1	FALSE	0.930462	FALSE	0.62515	FALSE
FIBB_HUMAN	1.18783	FALSE	1	FALSE	1.43521	FALSE	1.16876	FALSE
IBP4_HUMAN	0.772197	FALSE	0.861016	FALSE	1.92393	FALSE
LBP_HUMAN	2.19105	FALSE	2.49174	TRUE	2.59756	TRUE	1.59962	FALSE
HYOU1_HUMAN	2.19105	FALSE	1.16142	FALSE	1.07473	FALSE	0.855607	FALSE
K2C80_HUMAN	0.215672	TRUE
FGFR1_HUMAN	0.544991	FALSE
CLC4M_HUMAN	0.544991	FALSE
CATF_HUMAN	2.00371	FALSE	1	FALSE	2.59756	TRUE	1.36666	FALSE
G3P_HUMAN	1.54023	FALSE	0.741037	FALSE	0.602202	FALSE	1.36666	FALSE
HDGF_HUMAN	2.62448	TRUE	0.637235	FALSE	0.805406	FALSE	0.855607	FALSE
C1QB_HUMAN	1.08988	FALSE	1.16142	FALSE	1.92393	FALSE	1.16876	FALSE
SUSD5_HUMAN	0.649253	FALSE	1.56928	FALSE	1.43521	FALSE	1	FALSE
MXRA5_HUMAN	0.59514	FALSE	1.56928	FALSE	0.447824	FALSE	1.16876	FALSE
CEAM1_HUMAN	1	FALSE			3.02986	TRUE
BASP1_HUMAN	0.917534	FALSE	0.741037	FALSE	0.447824	FALSE	0.275172	TRUE
CNTN3_HUMAN	1.54023	FALSE
SPRC_HUMAN	2.62448	TRUE	1.56928	FALSE	1.07473	FALSE	1.59962	FALSE
LAMP2_HUMAN	0.59514	FALSE	1.56928	FALSE	1.24161	FALSE	1.16876	FALSE
K319L_HUMAN	0.381028	TRUE
ADDB_HUMAN	1.83489	FALSE	1.34946	FALSE
C163A_HUMAN	1.41184	FALSE	1.16142	FALSE	0.930462	FALSE	1.59962	FALSE
SAMP_HUMAN	1.83489	FALSE	1.82726	FALSE	6.96449	TRUE	1.87505	FALSE
CADH1_HUMAN	1.18783	FALSE	2.13139	FALSE	4.16546	TRUE	1.87505	FALSE
PRAM_HUMAN	1.41184	FALSE
PCDH9_HUMAN	0.347846	TRUE
I13R1_HUMAN	0.772197	FALSE
HMGB2_HUMAN	1.41184	FALSE	0.547268	FALSE	0.930462	FALSE	0.62515	FALSE
CD5L_HUMAN	1.18783	FALSE	1	FALSE	1.43521	FALSE	1.87505	FALSE
CD166_HUMAN	0.708293	FALSE	0.637235	FALSE	1.66057	FALSE	0.731712	FALSE
HMGB1_HUMAN	1.18783	FALSE	0.637235	FALSE	0.602202	FALSE	0.62515	FALSE
CDHR5_HUMAN	0.59514	FALSE
REG1A_HUMAN	0.544991	FALSE
HBD_HUMAN	2.87483	TRUE	2.92115	TRUE	1.66057	FALSE	1.36666	FALSE
FCG3B_HUMAN	1.18783	FALSE
SNP23_HUMAN	3.46473	TRUE	1.16142	FALSE	0.930462	FALSE	2.5935	TRUE
S10A9_HUMAN	1.54023	FALSE	1.16142	FALSE	0.696763	FALSE	1.16876	FALSE
FHR2_HUMAN	1.29501	FALSE	1	FALSE	1.07473	FALSE	1	FALSE
RNAS1_HUMAN	0.708293	FALSE	1.16142	FALSE	1.43521	FALSE	1	FALSE
GNS_HUMAN	1.83489	FALSE	0.861016	FALSE	1.07473	FALSE	0.855607	FALSE
VASN_HUMAN	1.68028	FALSE	1	FALSE	2.23302	FALSE
ICOSL_HUMAN	0.59514	FALSE
E41L2_HUMAN	0.841871	FALSE	0.637235	FALSE	0.805406	FALSE	1.59962	FALSE
TBA4A_HUMAN	2.87483	TRUE	1.56928	FALSE	0.447824	FALSE	1.16876	FALSE
GDN_HUMAN	0.456402	FALSE	0.547268	FALSE	0.930462	FALSE	0.855607	FALSE
SAA4_HUMAN	1.68028	FALSE	1.34946	FALSE	3.02986	TRUE	1.87505	FALSE
FLNC_HUMAN	0.649253	FALSE	0.637235	FALSE	1.07473	FALSE	0.731712	FALSE
AGRL4_HUMAN	1	FALSE
COMP_HUMAN	1.54023	FALSE	0.741037	FALSE	1.24161	FALSE	1	FALSE
SPTB2_HUMAN	1.54023	FALSE	1	FALSE	0.805406	FALSE	0.855607	FALSE
APOC3_HUMAN	1	FALSE	1.34946	FALSE	3.54569	TRUE	1.87505	FALSE
FA10_HUMAN	2.00371	FALSE	2.13139	FALSE	2.59756	TRUE	1.59962	FALSE
SFTPD_HUMAN	1.54023	FALSE
APOC2_HUMAN	1.18783	FALSE	1.16142	FALSE	2.23302	FALSE	2.5935	TRUE
K1C17_HUMAN	0.917534	FALSE	1.16142	FALSE	2.59756	TRUE	1.36666	FALSE
ATF6A_HUMAN	0.841871	FALSE
EGFR_HUMAN	0.917534	FALSE	0.861016	FALSE
FABPL_HUMAN	0.347846	TRUE
APOM_HUMAN	1.68028	FALSE	1	FALSE	1.92393	FALSE	1.87505	FALSE
MEGF9_HUMAN	0.772197	FALSE
CSPG2_HUMAN	0.381028	TRUE	1	FALSE	1.66057	FALSE	1	FALSE
HGFA_HUMAN	2.00371	FALSE			1.92393	FALSE	1.87505	FALSE
ARGI1_HUMAN	0.772197	FALSE	1.34946	FALSE	1.66057	FALSE	1.36666	FALSE
AMPN_HUMAN	0.772197	FALSE	2.49174	TRUE	1.24161	FALSE	1.87505	FALSE
CATD_HUMAN	1.29501	FALSE	0.547268	FALSE	0.696763	FALSE	0.62515	FALSE
PRTN3_HUMAN	1.18783	FALSE	1.82726	FALSE	4.16546	TRUE
IBP3_HUMAN	1.18783	FALSE	1.16142	FALSE	1.66057	FALSE	1.87505	FALSE
CBPB2_HUMAN	2.00371	FALSE	2.92115	TRUE	2.23302	FALSE	2.20235	FALSE
IGDC4_HUMAN	0.59514	FALSE
ADEC1_HUMAN	2.19105	FALSE	1	FALSE	1.43521	FALSE	1	FALSE
WIPF1_HUMAN	3.81398	TRUE	0.741037	FALSE	1.07473	FALSE	0.855607	FALSE
CBLN4_HUMAN	0.499075	FALSE
MENT_HUMAN	0.772197	FALSE
A1BG_HUMAN	2.00371	FALSE	1.16142	FALSE	1.66057	FALSE	1.36666	FALSE
HCLS1_HUMAN	2.19105	FALSE	1	FALSE	0.51977	FALSE	1.36666	FALSE
IGHG4_HUMAN	2.00371	FALSE	1	FALSE	1.24161	FALSE	1.16876	FALSE
PROZ_HUMAN	1.54023	FALSE	1	FALSE	3.02986	TRUE	2.20235	FALSE
MASP1_HUMAN	2.62448	TRUE	1.56928	FALSE	1.92393	FALSE	1.87505	FALSE
MYPT1_HUMAN	2.87483	TRUE	0.861016	FALSE	0.805406	FALSE	0.62515	FALSE
FIBG_HUMAN	1.54023	FALSE	0.741037	FALSE	1.07473	FALSE	1.59962	FALSE
RHG18_HUMAN	2.87483	TRUE	0.741037	FALSE	0.602202	FALSE	1.59962	FALSE
APOD_HUMAN	1.29501	FALSE	0.741037	FALSE	1.43521	FALSE	0.855607	FALSE
MBL2_HUMAN	1	FALSE			3.02986	TRUE	1.36666	FALSE
NTRI_HUMAN	0.772197	FALSE
MYLK_HUMAN	3.46473	TRUE	0.401327	TRUE	1.24161	FALSE	0.454061	FALSE
CD14_HUMAN	1.83489	FALSE	1	FALSE	1.07473	FALSE	0.855607	FALSE
CAVN2_HUMAN	3.15608	TRUE	1.82726	FALSE	4.91598	TRUE	1	FALSE
INSR_HUMAN	1.08988	FALSE	1.16142	FALSE
MARCS_HUMAN	1.18783	FALSE	0.637235	FALSE	0.330048	TRUE	0.454061	FALSE
THIO_HUMAN	1.41184	FALSE	1.34946	FALSE	0.330048	TRUE	0.62515	FALSE
OSMR_HUMAN	0.499075	FALSE
SDCB1_HUMAN	1.68028	FALSE	1.34946	FALSE	1.66057	FALSE	1.16876	FALSE
C99L2_HUMAN	2.39587	FALSE	0.547268	FALSE
COR1C_HUMAN	3.46473	TRUE	0.547268	FALSE	0.282033	TRUE	0.855607	FALSE
TM248_HUMAN	1	FALSE
HAP28_HUMAN	3.15608	TRUE	0.741037	FALSE	0.805406	FALSE	0.62515	FALSE
IBP6_HUMAN	1.41184	FALSE	1.16142	FALSE	1.92393	FALSE	1.36666	FALSE
FGFR4_HUMAN	1.29501	FALSE
CD320_HUMAN	0.841871	FALSE
DREB_HUMAN	1.83489	FALSE	1.16142	FALSE	1.66057	FALSE	1	FALSE
ZN185_HUMAN	3.46473	TRUE	0.861016	FALSE	2.59756	TRUE
ANTR1_HUMAN	1.68028	FALSE	0.637235	FALSE	2.59756	TRUE	1	FALSE
PRIO_HUMAN	1.08988	FALSE	0.637235	FALSE	2.23302	FALSE	0.855607	FALSE
TIMP1_HUMAN	2.00371	FALSE	0.741037	FALSE	1.24161	FALSE	1	FALSE
SIA10_HUMAN	1.83489	FALSE
SIRB2_HUMAN	1.18783	FALSE
FCG2A_HUMAN	1	FALSE			1.07473	FALSE	0.62515	FALSE
SDC4_HUMAN	0.772197	FALSE	1	FALSE
HV323_HUMAN	1.18783	FALSE
IGF1_HUMAN	0.262194	TRUE
GPX3_HUMAN	2.39587	FALSE	0.741037	FALSE	0.51977	FALSE	0.533319	FALSE
S10A7_HUMAN	0.917534	FALSE	0.861016	FALSE	1.92393	FALSE	1.59962	FALSE
DEMA_HUMAN	3.15608	TRUE	1.34946	FALSE	5.83291	TRUE
CSF2R_HUMAN	1.68028	FALSE			3.54569	TRUE
NSF1C_HUMAN	3.46473	TRUE	1.56928	FALSE	1.07473	FALSE	0.731712	FALSE
SPB3_HUMAN	0.456402	FALSE	1.82726	FALSE	2.59756	TRUE
RS27A_HUMAN	1.68028	FALSE	0.741037	FALSE	0.805406	FALSE	0.533319	FALSE
TBB1_HUMAN	2.19105	FALSE
COR1A_HUMAN	3.81398	TRUE	0.741037	FALSE	0.602202	FALSE	0.731712	FALSE
GPV_HUMAN	3.15608	TRUE
GLRX1_HUMAN	1.83489	FALSE	0.637235	FALSE	0.602202	FALSE	0.731712	FALSE
GDIR2_HUMAN	2.00371	FALSE	1.56928	FALSE	0.805406	FALSE	1	FALSE
VGF_HUMAN	0.841871	FALSE
FAM3C_HUMAN	0.708293	FALSE			3.02986	TRUE
S10A8_HUMAN	1.68028	FALSE	1.16142	FALSE	0.51977	FALSE	0.855607	FALSE
P3IP1_HUMAN	0.417386	FALSE
CBL_HUMAN	1.83489	FALSE			1.43521	FALSE	2.20235	FALSE
SPA11_HUMAN	1.29501	FALSE
LIMA1_HUMAN	1.83489	FALSE	0.401327	TRUE	1.07473	FALSE	1.16876	FALSE
TENS1_HUMAN	0.708293	FALSE	0.547268	FALSE	1.24161	FALSE	0.731712	FALSE
IGHG3_HUMAN	1.54023	FALSE	1	FALSE	1.07473	FALSE	1.36666	FALSE
SNX2_HUMAN	2.19105	FALSE	1.34946	FALSE	0.384977	TRUE	1.16876	FALSE
CD226_HUMAN	1.29501	FALSE
SYTL4_HUMAN	2.62448	TRUE
CNPY3_HUMAN	0.841871	FALSE	0.401327	TRUE	0.696763	FALSE	1.36666	FALSE
DSG2_HUMAN	1.08988	FALSE
APOF_HUMAN	1.54023	FALSE	2.49174	TRUE	1.07473	FALSE	1.59962	FALSE
S39AA_HUMAN	1.83489	FALSE
CO4A_HUMAN	1	FALSE	0.861016	FALSE	1.07473	FALSE	2.20235	FALSE
CPZIP_HUMAN	1.29501	FALSE			2.23302	FALSE	3.06398	TRUE
LYOX_HUMAN	0.499075	FALSE	0.861016	FALSE	1.43521	FALSE	2.20235	FALSE
CCL14_HUMAN	1	FALSE	1.34946	FALSE	1.43521	FALSE
CNST_HUMAN	1.54023	FALSE
C1QA_HUMAN	1.41184	FALSE	1.16142	FALSE	2.23302	FALSE	1.36666	FALSE
CAH1_HUMAN	1.83489	FALSE	1.56928	FALSE	1.92393	FALSE	1.87505	FALSE
STIM1_HUMAN	2.39587	FALSE	1.34946	FALSE	1.92393	FALSE	1.87505	FALSE
MAVS_HUMAN	2.19105	FALSE	0.861016	FALSE	1.66057	FALSE	0.731712	FALSE
SLAF1_HUMAN	0.59514	FALSE
SAA1_HUMAN	1.18783	FALSE	0.861016	FALSE	2.59756	TRUE
LAMP3_HUMAN	0.544991	FALSE
DBNL_HUMAN	3.15608	TRUE	1.16142	FALSE	0.447824	FALSE	1.36666	FALSE
PCOC1_HUMAN	1	FALSE	0.637235	FALSE	1.43521	FALSE	0.454061	FALSE
SPON1_HUMAN	1.29501	FALSE	1.34946	FALSE	2.59756	TRUE	1.59962	FALSE
STMN1_HUMAN	2.62448	TRUE	0.637235	FALSE	0.696763	FALSE	0.533319	FALSE
MER34_HUMAN	0.456402	FALSE
RTN1_HUMAN	1.68028	FALSE	1.82726	FALSE	0.384977	TRUE	0.533319	FALSE
LPP_HUMAN	2.62448	TRUE	0.547268	FALSE	1.43521	FALSE	0.731712	FALSE
EPN4_HUMAN	2.62448	TRUE	0.861016	FALSE	0.805406	FALSE	0.454061	FALSE
TRY3_HUMAN	0.417386	FALSE			3.02986	TRUE	1.36666	FALSE
APOC4_HUMAN	0.772197	FALSE	1.82726	FALSE	3.02986	TRUE	3.06398	TRUE
RD23B_HUMAN	3.81398	TRUE	1.16142	FALSE	0.696763	FALSE	1.59962	FALSE
DSC3_HUMAN	0.917534	FALSE
PIP_HUMAN	0.544991	FALSE	2.13139	FALSE	3.02986	TRUE	1.59962	FALSE
SYUA_HUMAN	1.29501	FALSE	1.16142	FALSE	1.43521	FALSE
CO4A2_HUMAN	0.917534	FALSE	0.637235	FALSE	1.66057	FALSE	0.855607	FALSE
ELN_HUMAN	0.772197	FALSE	0.861016	FALSE	1.66057	FALSE	0.731712	FALSE
FOLR2_HUMAN	1	FALSE	1.56928	FALSE	0.805406	FALSE	0.62515	FALSE
DSC1_HUMAN	0.499075	FALSE	1.34946	FALSE	3.02986	TRUE	1.16876	FALSE
TACT_HUMAN	0.917534	FALSE
G6B_HUMAN	1.83489	FALSE
SVIL_HUMAN	1.41184	FALSE	1.16142	FALSE	0.930462	FALSE	1	FALSE
JAM1_HUMAN	0.544991	FALSE			1.92393	FALSE	1.59962	FALSE
DNM1L_HUMAN	4.19826	TRUE	1.16142	FALSE	0.447824	FALSE	0.731712	FALSE
AGRG2_HUMAN	0.456402	FALSE
DIAC_HUMAN	0.772197	FALSE			1.24161	FALSE
SODC_HUMAN	1.68028	FALSE	1.16142	FALSE	1.07473	FALSE	0.533319	FALSE
BOC_HUMAN	1.18783	FALSE
EP15R_HUMAN	3.46473	TRUE	0.741037	FALSE	0.930462	FALSE	1.16876	FALSE
MA1A1_HUMAN	1	FALSE	1.16142	FALSE	2.23302	FALSE	1.59962	FALSE
LCAT_HUMAN	2.00371	FALSE			1.92393	FALSE	2.20235	FALSE
CO8A_HUMAN	1	FALSE	0.741037	FALSE	2.59756	TRUE	2.20235	FALSE
NTRK3_HUMAN	0.347846	TRUE	1.56928	FALSE
CDSN_HUMAN	1.29501	FALSE	1.16142	FALSE	3.54569	TRUE	1.59962	FALSE
SRC8_HUMAN	3.15608	TRUE	1.34946	FALSE	0.930462	FALSE	0.855607	FALSE
TAGL2_HUMAN	3.15608	TRUE	0.741037	FALSE	1.07473	FALSE	0.62515	FALSE
EGLN_HUMAN	1.41184	FALSE	1	FALSE	1.24161	FALSE	1.16876	FALSE
PAK2_HUMAN	2.19105	FALSE	1	FALSE	0.384977	TRUE	0.62515	FALSE
AT1B1_HUMAN	0.917534	FALSE	1.16142	FALSE	1.24161	FALSE	0.855607	FALSE
CATC_HUMAN	0.59514	FALSE	0.861016	FALSE	1.66057	FALSE	1.36666	FALSE
H14_HUMAN	1.68028	FALSE
PCSK9_HUMAN	1.83489	FALSE			5.83291	TRUE
CD33_HUMAN	0.649253	FALSE			1.66057	FALSE
APOC1_HUMAN	1.08988	FALSE	1.34946	FALSE	2.59756	TRUE	1.59962	FALSE
SYUG_HUMAN	1.29501	FALSE	0.547268	FALSE	1.07473	FALSE	0.533319	FALSE
PARK7_HUMAN	2.19105	FALSE	1	FALSE	0.696763	FALSE	1.16876	FALSE
COL10_HUMAN	1.29501	FALSE			2.59756	TRUE
EPS15_HUMAN	2.87483	TRUE	1.34946	FALSE	1.07473	FALSE	0.533319	FALSE
CILP1_HUMAN	1.29501	FALSE	1.16142	FALSE	3.02986	TRUE
CE170_HUMAN	2.39587	FALSE	2.13139	FALSE	1.07473	FALSE	1	FALSE
FA7_HUMAN	1.08988	FALSE	1	FALSE	4.91598	TRUE	1.87505	FALSE
PEAR1_HUMAN	2.19105	FALSE
MO2R1_HUMAN	0.841871	FALSE
CAD13_HUMAN	0.772197	FALSE	0.741037	FALSE	1.24161	FALSE	0.533319	FALSE
LAMA4_HUMAN	0.772197	FALSE	0.741037	FALSE	0.930462	FALSE	0.731712	FALSE
AGRIN_HUMAN	1.41184	FALSE	1	FALSE	1.66057	FALSE	1.16876	FALSE
MGP_HUMAN	0.59514	FALSE	1.16142	FALSE	3.02986	TRUE	2.5935	TRUE
PLAK_HUMAN	0.456402	FALSE	1.82726	FALSE	1.24161	FALSE	1.36666	FALSE
MTSS1_HUMAN	3.15608	TRUE			1.43521	FALSE
LV325_HUMAN	1	FALSE	1	FALSE	1.43521	FALSE	1.16876	FALSE
WNK1_HUMAN	2.00371	FALSE	1.34946	FALSE	1.24161	FALSE	1	FALSE
GRN_HUMAN	1.41184	FALSE	1	FALSE	0.805406	FALSE	1.36666	FALSE
DOK3_HUMAN	2.87483	TRUE			1.43521	FALSE	1.59962	FALSE
EMIL2_HUMAN	0.59514	FALSE	0.547268	FALSE	0.602202	FALSE	0.454061	FALSE
ICAM2_HUMAN	0.649253	FALSE
IGLC3_HUMAN	1.29501	FALSE			0.805406	FALSE	1	FALSE
GUC2A_HUMAN	1.08988	FALSE
NECT1_HUMAN	0.544991	FALSE
IGF2_HUMAN	0.381028	TRUE	0.861016	FALSE	2.23302	FALSE	1.59962	FALSE
MCP_HUMAN	1	FALSE	1.16142	FALSE	0.930462	FALSE	1.36666	FALSE
EF1D_HUMAN	1.83489	FALSE	1.16142	FALSE	0.696763	FALSE	0.855607	FALSE
CLIP2_HUMAN	4.19826	TRUE	1.82726	FALSE
CREL1_HUMAN	1.08988	FALSE	0.861016	FALSE	4.16546	TRUE
ILF3_HUMAN	1.83489	FALSE	0.861016	FALSE	0.930462	FALSE	0.731712	FALSE
CADH2_HUMAN	1	FALSE	1	FALSE	1.07473	FALSE	1.16876	FALSE
PCYOX_HUMAN	1.41184	FALSE	0.637235	FALSE	0.805406	FALSE	0.855607	FALSE
MADCA_HUMAN	0.456402	FALSE
CC126_HUMAN	0.649253	FALSE
UPAR_HUMAN	1.18783	FALSE			1.24161	FALSE
KV401_HUMAN	1	FALSE	1	FALSE	1.24161	FALSE	1.36666	FALSE
ENOA_HUMAN	1	FALSE	0.741037	FALSE	0.696763	FALSE	1	FALSE
CBLN1_HUMAN	0.772197	FALSE
CD48_HUMAN	0.499075	FALSE			0.384977	TRUE
VSIG4_HUMAN	2.19105	FALSE	1.56928	FALSE	0.696763	FALSE	1.36666	FALSE
CYTM_HUMAN	0.417386	FALSE
CD59_HUMAN	1.29501	FALSE	0.469178	FALSE	0.696763	FALSE	0.326372	TRUE
ITAM_HUMAN	1	FALSE	1.16142	FALSE	0.805406	FALSE	0.855607	FALSE
IL6RA_HUMAN	2.19105	FALSE
HNRPK_HUMAN	2.00371	FALSE	1.34946	FALSE	0.447824	FALSE	0.731712	FALSE
CCN3_HUMAN	1.68028	FALSE	0.861016	FALSE	1.66057	FALSE	0.731712	FALSE
S10AB_HUMAN	1.54023	FALSE	0.547268	FALSE	0.51977	FALSE	0.533319	FALSE
LSR_HUMAN	0.917534	FALSE
YBOX1_HUMAN	1.41184	FALSE	0.741037	FALSE	0.282033	TRUE	0.62515	FALSE
FGFR2_HUMAN	0.316849	TRUE
NUDC_HUMAN	3.15608	TRUE	1.56928	FALSE	1.43521	FALSE	1	FALSE
CATW_HUMAN	1.68028	FALSE
PPIA_HUMAN	2.19105	FALSE	0.861016	FALSE	0.930462	FALSE	0.855607	FALSE
HV315_HUMAN	1.18783	FALSE			0.930462	FALSE
GTR3_HUMAN	1.83489	FALSE
BGH3_HUMAN	0.499075	FALSE	1	FALSE	1.43521	FALSE	1.16876	FALSE
IBP7_HUMAN	1.18783	FALSE	0.547268	FALSE	0.930462	FALSE	0.855607	FALSE
SAP3_HUMAN	2.19105	FALSE	1	FALSE	0.930462	FALSE	1.36666	FALSE
FGL2_HUMAN	0.708293	FALSE	1.82726	FALSE	1.43521	FALSE	0.855607	FALSE
PPN_HUMAN	0.649253	FALSE	1.34946	FALSE	2.23302	FALSE	1.36666	FALSE
CATA_HUMAN	1	FALSE	2.13139	FALSE	1.66057	FALSE	1.36666	FALSE
CRACD_HUMAN	2.39587	FALSE
PRC2A_HUMAN	1.83489	FALSE	1.82726	FALSE	1.92393	FALSE	2.5935	TRUE
CNTN4_HUMAN	1.08988	FALSE	1	FALSE
ANK1_HUMAN	1.68028	FALSE	1.34946	FALSE	3.02986	TRUE	1	FALSE
CO8G_HUMAN	2.00371	FALSE	0.741037	FALSE	2.59756	TRUE	2.5935	TRUE
ELAF_HUMAN	0.59514	FALSE
K2C6B_HUMAN	0.59514	FALSE	1.56928	FALSE	1.92393	FALSE
HV102_HUMAN	1.18783	FALSE	1	FALSE	1.43521	FALSE	1.36666	FALSE
GHR_HUMAN	0.772197	FALSE
HV307_HUMAN	1.54023	FALSE	1.34946	FALSE	1.43521	FALSE	1.16876	FALSE
HG2A_HUMAN	1.08988	FALSE	1.56928	FALSE	0.696763	FALSE	1	FALSE
IF2B_HUMAN	2.62448	TRUE	0.637235	FALSE	0.447824	FALSE	0.855607	FALSE
RNAS6_HUMAN	1	FALSE	1.16142	FALSE	1.24161	FALSE
CCL16_HUMAN	1.54023	FALSE
PDLI7_HUMAN	2.19105	FALSE	0.741037	FALSE	1.07473	FALSE	0.62515	FALSE
PROC_HUMAN	1.41184	FALSE			3.54569	TRUE	2.20235	FALSE
LV949_HUMAN	1.08988	FALSE	0.547268	FALSE	0.930462	FALSE	1.16876	FALSE
PLDX1_HUMAN	0.59514	FALSE
CATG_HUMAN	1.41184	FALSE	1.82726	FALSE	1.24161	FALSE	2.5935	TRUE
PODN_HUMAN	1.41184	FALSE	1.56928	FALSE	3.54569	TRUE	1.87505	FALSE
TRML1_HUMAN	2.00371	FALSE
OIT3_HUMAN	1.83489	FALSE
GALT3_HUMAN	0.772197	FALSE
LDB3_HUMAN	0.772197	FALSE	0.741037	FALSE	1.24161	FALSE	0.62515	FALSE
DAP1_HUMAN	1.41184	FALSE	0.741037	FALSE	0.696763	FALSE	0.533319	FALSE
KLK1_HUMAN	0.649253	FALSE
PRPC_HUMAN	0.841871	FALSE
E41L3_HUMAN	1.68028	FALSE	1	FALSE	0.696763	FALSE	1.16876	FALSE
IF4G3_HUMAN	2.19105	FALSE			0.805406	FALSE
HNRPC_HUMAN	0.841871	FALSE	1	FALSE	0.805406	FALSE	1.16876	FALSE
BLMH_HUMAN	0.59514	FALSE	1.56928	FALSE	0.930462	FALSE	0.62515	FALSE
BLVRB_HUMAN	1.29501	FALSE	1.82726	FALSE	0.930462	FALSE	1.87505	FALSE
CD8A_HUMAN	0.499075	FALSE
SLAF7_HUMAN	0.917534	FALSE
ADDA_HUMAN	1.41184	FALSE	4.0584	TRUE	1.66057	FALSE	2.5935	TRUE
TPM3_HUMAN	2.39587	FALSE	1.34946	FALSE	0.447824	FALSE	1.16876	FALSE
NOTC1_HUMAN	1.18783	FALSE
LYSC_HUMAN	1.29501	FALSE	1.56928	FALSE	1.66057	FALSE	1.59962	FALSE
HV169_HUMAN	1.83489	FALSE	1.34946	FALSE	1.66057	FALSE	1.16876	FALSE
AHNK2_HUMAN	1.18783	FALSE	0.861016	FALSE	1.24161	FALSE	1	FALSE
CCN2_HUMAN	1.68028	FALSE	1.34946	FALSE	1.66057	FALSE	2.20235	FALSE
WASP_HUMAN	2.62448	TRUE	1	FALSE	0.602202	FALSE	0.731712	FALSE
FKB15_HUMAN	1.68028	FALSE	2.13139	FALSE	0.805406	FALSE	0.855607	FALSE
CKAP5_HUMAN	2.39587	FALSE	1.56928	FALSE	1.92393	FALSE	0.62515	FALSE
TNR6_HUMAN	0.772197	FALSE					0.731712	FALSE
FCN3_HUMAN	1.54023	FALSE	1.56928	FALSE	1.66057	FALSE	2.20235	FALSE
EPCR_HUMAN	1.29501	FALSE	1.56928	FALSE	2.23302	FALSE	1	FALSE
B3AT_HUMAN	1.29501	FALSE	1.56928	FALSE	3.02986	TRUE	1.36666	FALSE
NICA_HUMAN	0.708293	FALSE	1.16142	FALSE	1.07473	FALSE	1	FALSE
TENA_HUMAN	0.417386	FALSE	0.861016	FALSE	0.805406	FALSE	1.16876	FALSE
ESAM_HUMAN	0.772197	FALSE	0.637235	FALSE
ISLR_HUMAN	0.917534	FALSE	1.82726	FALSE	1.07473	FALSE	1	FALSE
TCO1_HUMAN	0.917534	FALSE
AGRB3_HUMAN	0.499075	FALSE
PD1L2_HUMAN	0.917534	FALSE
TYRO3_HUMAN	0.772197	FALSE
FKBP3_HUMAN	1.68028	FALSE	0.547268	FALSE	0.282033	TRUE	1.16876	FALSE
PPIB_HUMAN	2.00371	FALSE	0.861016	FALSE	0.696763	FALSE	0.62515	FALSE
SCAR5_HUMAN	1.54023	FALSE
TRY1_HUMAN	0.841871	FALSE
IL2RA_HUMAN	1	FALSE
GPVI_HUMAN	2.39587	FALSE
SNP29_HUMAN	4.63666	TRUE	1.34946	FALSE	1.24161	FALSE	1.59962	FALSE
THSD1_HUMAN	0.499075	FALSE
CRDL2_HUMAN	1.18783	FALSE
PP12C_HUMAN	2.87483	TRUE	1.82726	FALSE	0.696763	FALSE	1.87505	FALSE
K1549_HUMAN	1.29501	FALSE
CDV3_HUMAN	2.87483	TRUE	0.547268	FALSE	0.51977	FALSE	1	FALSE
EPDR1_HUMAN	1.08988	FALSE	0.861016	FALSE	1.66057	FALSE
ENSA_HUMAN	2.62448	TRUE	1	FALSE	1.24161	FALSE	2.20235	FALSE
TXD15_HUMAN	0.381028	TRUE
CASS4_HUMAN	3.15608	TRUE
VSI10_HUMAN	0.316849	TRUE	1.34946	FALSE
F13B_HUMAN	1.41184	FALSE	1	FALSE	1.24161	FALSE	1.59962	FALSE
APLP1_HUMAN	0.708293	FALSE
LYAM2_HUMAN	0.917534	FALSE
SPB6_HUMAN	1.41184	FALSE	1.16142	FALSE	0.282033	TRUE	1.59962	FALSE
LTBP4_HUMAN	0.841871	FALSE	0.861016	FALSE	1.92393	FALSE	0.731712	FALSE
TYB4_HUMAN	2.39587	FALSE	0.741037	FALSE	0.602202	FALSE	0.38558	TRUE
INHBE_HUMAN	1.68028	FALSE			2.59756	TRUE	1.36666	FALSE
IP3KB_HUMAN	2.87483	TRUE
LRC20_HUMAN	0.917534	FALSE
ELNE_HUMAN	1	FALSE	2.13139	FALSE	2.23302	FALSE	1.59962	FALSE
ANXA2_HUMAN	0.499075	FALSE	1.34946	FALSE	0.696763	FALSE	0.731712	FALSE
PDE3A_HUMAN	2.87483	TRUE	1	FALSE	3.02986	TRUE	0.855607	FALSE
B2MG_HUMAN	1.68028	FALSE	1.34946	FALSE	0.930462	FALSE	0.533319	FALSE
C1QC_HUMAN	1.18783	FALSE	1.16142	FALSE	2.59756	TRUE	0.62515	FALSE
HV349_HUMAN	2.19105	FALSE	0.741037	FALSE	1.43521	FALSE	1.59962	FALSE
THY1_HUMAN	0.649253	FALSE	1.34946	FALSE	0.602202	FALSE	0.731712	FALSE
BST1_HUMAN	0.772197	FALSE	1	FALSE	2.59756	TRUE	0.731712	FALSE
COCA1_HUMAN	1	FALSE	1.56928	FALSE	1.24161	FALSE	1.36666	FALSE
PRAP1_HUMAN	1.08988	FALSE
AKA12_HUMAN	0.456402	FALSE	1.34946	FALSE	0.930462	FALSE	0.62515	FALSE
PCBP1_HUMAN	1.83489	FALSE	0.861016	FALSE	0.330048	TRUE	1	FALSE
MUC20_HUMAN	0.417386	FALSE
TGM3_HUMAN	0.59514	FALSE	1.56928	FALSE	3.02986	TRUE
PRELP_HUMAN	0.59514	FALSE	0.469178	FALSE	1.92393	FALSE	1.16876	FALSE
OAF_HUMAN	1.29501	FALSE	1.56928	FALSE	2.23302	FALSE	1.59962	FALSE
CSF1R_HUMAN	0.649253	FALSE			1.07473	FALSE
CYTA_HUMAN	1.54023	FALSE	1.34946	FALSE	0.805406	FALSE	1.59962	FALSE
MANS1_HUMAN	0.544991	FALSE
PODXL_HUMAN	0.499075	FALSE	1.34946	FALSE	1.92393	FALSE	1.16876	FALSE
GLU2B_HUMAN	2.00371	FALSE	1.34946	FALSE	0.930462	FALSE	1.16876	FALSE
MESD_HUMAN	2.62448	TRUE	0.741037	FALSE	1.07473	FALSE	0.855607	FALSE
FCER2_HUMAN	0.841871	FALSE
PRS23_HUMAN	0.917534	FALSE	1	FALSE	0.930462	FALSE	1.87505	FALSE
FBLN3_HUMAN	0.917534	FALSE	0.741037	FALSE	0.805406	FALSE	0.62515	FALSE
LV321_HUMAN	1.08988	FALSE	1	FALSE	0.805406	FALSE	1.16876	FALSE
CSRP1_HUMAN	2.62448	TRUE	0.469178	FALSE	1.07473	FALSE	0.731712	FALSE
CNN2_HUMAN	3.46473	TRUE	0.741037	FALSE	1.24161	FALSE	0.731712	FALSE
VAMP8_HUMAN	1.83489	FALSE	1.16142	FALSE	0.930462	FALSE	1.16876	FALSE
UFO_HUMAN	0.316849	TRUE	1.56928	FALSE	1.92393	FALSE	0.855607	FALSE
GFRA2_HUMAN	1.18783	FALSE
SODE_HUMAN	1.08988	FALSE	0.861016	FALSE	1.66057	FALSE	0.731712	FALSE
FCGR1_HUMAN	0.499075	FALSE	0.861016	FALSE	0.805406	FALSE	0.731712	FALSE
IL16_HUMAN	2.00371	FALSE	0.861016	FALSE	0.330048	TRUE	0.731712	FALSE
SH3L3_HUMAN	1.54023	FALSE	1.16142	FALSE	0.51977	FALSE	1.59962	FALSE
CFAD_HUMAN	2.87483	TRUE	1.56928	FALSE	1.66057	FALSE	1.16876	FALSE
CYTSB_HUMAN	3.46473	TRUE	0.741037	FALSE	2.59756	TRUE	1.59962	FALSE
SLAI2_HUMAN	4.19826	TRUE	0.861016	FALSE	1.07473	FALSE	2.20235	FALSE
TFF3_HUMAN	1.83489	FALSE
B3GN7_HUMAN	0.841871	FALSE	1.82726	FALSE	1.07473	FALSE
RIDA_HUMAN	0.917534	FALSE
CLIP1_HUMAN	1.68028	FALSE	1.34946	FALSE	1.24161	FALSE	1.87505	FALSE
MIME_HUMAN	2.19105	FALSE	0.741037	FALSE	1.92393	FALSE	0.855607	FALSE
FA9_HUMAN	1.18783	FALSE	1	FALSE	3.54569	TRUE	1.16876	FALSE
FCAMR_HUMAN	0.708293	FALSE
H15_HUMAN	1.41184	FALSE	0.861016	FALSE	0.384977	TRUE	0.454061	FALSE
NECT3_HUMAN	0.772197	FALSE
PTN12_HUMAN	3.81398	TRUE	1.16142	FALSE	0.930462	FALSE	0.731712	FALSE
ASAP1_HUMAN	2.39587	FALSE	1.16142	FALSE	1.66057	FALSE	1.59962	FALSE
LIMD1_HUMAN	4.63666	TRUE	1	FALSE	3.02986	TRUE
HBG2_HUMAN	1.68028	FALSE
GFRA1_HUMAN	0.381028	TRUE
FA11_HUMAN	1.29501	FALSE	1.16142	FALSE	4.16546	TRUE	3.06398	TRUE
NTRK2_HUMAN	0.59514	FALSE
ILEU_HUMAN	1.29501	FALSE	0.741037	FALSE	0.203418	TRUE	0.731712	FALSE
FHR4_HUMAN	2.00371	FALSE			1.66057	FALSE	1.87505	FALSE
APOBR_HUMAN	1.68028	FALSE			0.696763	FALSE	1.36666	FALSE
CR1_HUMAN	0.59514	FALSE
LRRF2_HUMAN	1.68028	FALSE	0.637235	FALSE	2.59756	TRUE	1.36666	FALSE
AGRG1_HUMAN	1.41184	FALSE
QSOX1_HUMAN	1.68028	FALSE	1	FALSE	1.66057	FALSE	1.87505	FALSE
IF4G1_HUMAN	2.39587	FALSE	1.56928	FALSE	0.930462	FALSE	1.87505	FALSE
LCP2_HUMAN	2.62448	TRUE	0.861016	FALSE	0.805406	FALSE	1	FALSE
H4_HUMAN	1.29501	FALSE	1.16142	FALSE	0.447824	FALSE	0.454061	FALSE
PAI1_HUMAN	1.68028	FALSE	1	FALSE	1.43521	FALSE	1.36666	FALSE
SCG2_HUMAN	0.649253	FALSE
SH3L2_HUMAN	2.19105	FALSE
IGKC_HUMAN	1.68028	FALSE	0.861016	FALSE	1.07473	FALSE	1.36666	FALSE
MYRF_HUMAN	0.649253	FALSE
PLIN3_HUMAN	1.83489	FALSE	1.56928	FALSE	0.696763	FALSE	0.62515	FALSE
DNER_HUMAN	0.544991	FALSE
FNDC1_HUMAN	1.41184	FALSE	1	FALSE	1.07473	FALSE	0.533319	FALSE
HLAA_HUMAN	1.29501	FALSE	0.637235	FALSE	1.07473	FALSE	0.62515	FALSE
DPP4_HUMAN	1.08988	FALSE			0.930462	FALSE
SORCN_HUMAN	1.08988	FALSE	1	FALSE	1.43521	FALSE	0.855607	FALSE
HECA2_HUMAN	1.18783	FALSE
ATL4_HUMAN	2.00371	FALSE	1.34946	FALSE	1.66057	FALSE	0.731712	FALSE
C4BPB_HUMAN	1.83489	FALSE	0.741037	FALSE	1.07473	FALSE	1.36666	FALSE
TNR1B_HUMAN	1.54023	FALSE
TNR1A_HUMAN	1.08988	FALSE
ACYP2_HUMAN	0.917534	FALSE	1	FALSE	0.805406	FALSE	3.06398	TRUE
CA198_HUMAN	3.15608	TRUE	0.741037	FALSE	1.92393	FALSE	0.62515	FALSE
HABP2_HUMAN	1.41184	FALSE	1.16142	FALSE	2.23302	FALSE	1.87505	FALSE
TFF2_HUMAN	1.54023	FALSE
FHOD1_HUMAN	3.81398	TRUE	1.56928	FALSE	2.59756	TRUE	1	FALSE
NAR4_HUMAN	0.917534	FALSE	2.49174	TRUE	2.59756	TRUE	1	FALSE
STX7_HUMAN	2.19105	FALSE	0.861016	FALSE	0.330048	TRUE	0.731712	FALSE
SIRB1_HUMAN	1.08988	FALSE
LRRF1_HUMAN	3.15608	TRUE	0.637235	FALSE	0.696763	FALSE	0.454061	FALSE
PCNP_HUMAN	0.841871	FALSE	0.469178	FALSE	0.696763	FALSE	0.855607	FALSE
DOK1_HUMAN	2.19105	FALSE			1.92393	FALSE
EFNB1_HUMAN	1.54023	FALSE	1.34946	FALSE
UTER_HUMAN	0.708293	FALSE
ICAM3_HUMAN	0.649253	FALSE	1.34946	FALSE	1.66057	FALSE	1	FALSE
LYPD3_HUMAN	0.649253	FALSE
LSP1_HUMAN	2.00371	FALSE	0.861016	FALSE	0.805406	FALSE	0.731712	FALSE
BIP_HUMAN	1.29501	FALSE	0.741037	FALSE	0.447824	FALSE	1.36666	FALSE
PLCL2_HUMAN	0.381028	TRUE
TBA1C_HUMAN	1.68028	FALSE	1	FALSE	1.92393	FALSE	0.454061	FALSE
SMTN_HUMAN	2.19105	FALSE	1.34946	FALSE	1.92393	FALSE	1.16876	FALSE
HV364_HUMAN	1.68028	FALSE
ZG16B_HUMAN	0.544991	FALSE
IF5A1_HUMAN	3.81398	TRUE	1.56928	FALSE	1.24161	FALSE	0.533319	FALSE
SG3A1_HUMAN	0.772197	FALSE
KTDAP_HUMAN	1.54023	FALSE
CBPQ_HUMAN	1.68028	FALSE	1	FALSE	2.23302	FALSE	1.87505	FALSE
GP2_HUMAN	0.381028	TRUE
EM55_HUMAN	3.15608	TRUE	1.16142	FALSE	0.696763	FALSE	0.855607	FALSE
CD34_HUMAN	0.917534	FALSE	1.82726	FALSE
ANTR2_HUMAN	1.18783	FALSE	1.34946	FALSE	2.23302	FALSE
RNAS2_HUMAN	0.456402	FALSE
TCPE_HUMAN	2.19105	FALSE	1.82726	FALSE	0.384977	TRUE	0.855607	FALSE
SPD2B_HUMAN	3.15608	TRUE	1.34946	FALSE	1.92393	FALSE	1.36666	FALSE
LASP1_HUMAN	2.87483	TRUE	0.741037	FALSE	0.930462	FALSE	0.38558	TRUE
TGM1_HUMAN	0.417386	FALSE
TNIK_HUMAN	3.46473	TRUE
EMIL1_HUMAN	0.917534	FALSE	1	FALSE	1.24161	FALSE	1.59962	FALSE
PLXC1_HUMAN	0.649253	FALSE			4.16546	TRUE	1.16876	FALSE
CLCA2_HUMAN	0.316849	TRUE
TNFL8_HUMAN	0.381028	TRUE
VAPA_HUMAN	2.19105	FALSE	0.547268	FALSE	0.240069	TRUE	1.16876	FALSE
DKK2_HUMAN	0.917534	FALSE	1.16142	FALSE	3.02986	TRUE	1.36666	FALSE
PKHO2_HUMAN	2.62448	TRUE	1.16142	FALSE	0.805406	FALSE	1	FALSE
RAB10_HUMAN	1.83489	FALSE	0.637235	FALSE	0.805406	FALSE	0.62515	FALSE
NFAC1_HUMAN	1.54023	FALSE			2.59756	TRUE
PCSK6_HUMAN	0.59514	FALSE			1.92393	FALSE
PLSL_HUMAN	1.41184	FALSE	0.741037	FALSE	0.602202	FALSE	0.533319	FALSE
CALL5_HUMAN	0.841871	FALSE	1.34946	FALSE	3.02986	TRUE	1.16876	FALSE
CD99_HUMAN	1	FALSE	0.861016	FALSE	0.602202	FALSE	0.731712	FALSE
LV657_HUMAN	1.08988	FALSE			0.805406	FALSE	1.36666	FALSE
TPM1_HUMAN	3.15608	TRUE	0.547268	FALSE	1.07473	FALSE	0.731712	FALSE
TPIS_HUMAN	1.08988	FALSE	0.637235	FALSE	0.447824	FALSE	0.855607	FALSE
PVR_HUMAN	0.59514	FALSE	1.34946	FALSE	1.66057	FALSE	1.59962	FALSE
SAHH3_HUMAN	0.841871	FALSE	1	FALSE
FSHB_HUMAN	1.08988	FALSE
IGHD_HUMAN	1.41184	FALSE	0.861016	FALSE	1.07473	FALSE	1.36666	FALSE
SIA4A_HUMAN	0.772197	FALSE			3.02986	TRUE
HSPB1_HUMAN	0.708293	FALSE	0.741037	FALSE	0.930462	FALSE	1.16876	FALSE
IF4H_HUMAN	1.83489	FALSE	1	FALSE	1.43521	FALSE	0.731712	FALSE
SRCH_HUMAN	0.456402	FALSE
TXD17_HUMAN	1.41184	FALSE	0.741037	FALSE	0.805406	FALSE	0.62515	FALSE
MYH2_HUMAN	0.841871	FALSE
CLC4G_HUMAN	1.41184	FALSE
CR2_HUMAN	2.19105	FALSE
FILA2_HUMAN	0.59514	FALSE	1.56928	FALSE	4.16546	TRUE	1.87505	FALSE
ANXA7_HUMAN	0.544991	FALSE	1	FALSE	1.92393	FALSE	0.855607	FALSE
CYTC_HUMAN	2.00371	FALSE	1	FALSE	1.66057	FALSE	2.20235	FALSE
LAMC1_HUMAN	0.772197	FALSE	0.861016	FALSE	1.24161	FALSE	0.62515	FALSE
DGKG_HUMAN	1.83489	FALSE
KLK11_HUMAN	0.841871	FALSE
IL2RG_HUMAN	0.772197	FALSE
CLN5_HUMAN	2.00371	FALSE			2.23302	FALSE
CO5A2_HUMAN	0.59514	FALSE	1.56928	FALSE	1.24161	FALSE	2.20235	FALSE
DSG1_HUMAN	0.381028	TRUE	1.16142	FALSE	3.02986	TRUE	1.36666	FALSE
SELPL_HUMAN	0.59514	FALSE
BST2_HUMAN	1.68028	FALSE	1.34946	FALSE	3.54569	TRUE	0.855607	FALSE
RRBP1_HUMAN	1.68028	FALSE	0.741037	FALSE	0.51977	FALSE	0.454061	FALSE
PLCB2_HUMAN	2.62448	TRUE			1.92393	FALSE
CRAC1_HUMAN	1	FALSE	1.56928	FALSE	1.92393	FALSE	1.16876	FALSE
AMPE_HUMAN	1.83489	FALSE
FYCO1_HUMAN	1.83489	FALSE	2.13139	FALSE	1.43521	FALSE	1	FALSE
PRRT3_HUMAN	0.59514	FALSE
SOST_HUMAN	0.841871	FALSE	1	FALSE	2.23302	FALSE	1.87505	FALSE
SLK_HUMAN	1.83489	FALSE	1	FALSE	1.07473	FALSE	1	FALSE
PP6R3_HUMAN	2.87483	TRUE			5.83291	TRUE
SAA2_HUMAN	0.772197	FALSE
KVD29_HUMAN	1.68028	FALSE			1.24161	FALSE	0.533319	FALSE
STK10_HUMAN	3.15608	TRUE			1.43521	FALSE	1.59962	FALSE
CO5A1_HUMAN	0.917534	FALSE	1.34946	FALSE	1.43521	FALSE	0.731712	FALSE
RARR2_HUMAN	1.54023	FALSE	0.741037	FALSE	1.92393	FALSE	1.59962	FALSE
HS90B_HUMAN	0.917534	FALSE	1.56928	FALSE	0.51977	FALSE	1.59962	FALSE
KV224_HUMAN	1.83489	FALSE
HV118_HUMAN	1.41184	FALSE			1.92393	FALSE
ECP_HUMAN	0.499075	FALSE	1.16142	FALSE	2.23302	FALSE	2.20235	FALSE
TBCD5_HUMAN	2.19105	FALSE	1	FALSE	0.696763	FALSE	2.20235	FALSE
CO2A1_HUMAN	0.917534	FALSE	1	FALSE	4.16546	TRUE	1.59962	FALSE
TACC2_HUMAN	1.29501	FALSE	1.34946	FALSE
HV428_HUMAN	0.917534	FALSE	1	FALSE	1.24161	FALSE	1.16876	FALSE
FGFR3_HUMAN	0.772197	FALSE
DTD1_HUMAN	1.68028	FALSE	1.82726	FALSE	2.59756	TRUE
POSTN_HUMAN	0.917534	FALSE	0.741037	FALSE	0.696763	FALSE	0.731712	FALSE
NUCB1_HUMAN	1.08988	FALSE	1	FALSE	1.66057	FALSE	1.16876	FALSE
ADA17_HUMAN	1.54023	FALSE			2.23302	FALSE	1.59962	FALSE
CCD80_HUMAN	0.544991	FALSE	0.547268	FALSE	1.66057	FALSE	1.16876	FALSE
ADAM9_HUMAN	0.499075	FALSE			1.66057	FALSE	0.731712	FALSE
XYLT1_HUMAN	0.59514	FALSE
S10AC_HUMAN	1.41184	FALSE			1.92393	FALSE
KV108_HUMAN	0.917534	FALSE	1.16142	FALSE	1.92393	FALSE
AT1B2_HUMAN	1.08988	FALSE
CXL16_HUMAN	0.772197	FALSE	1.56928	FALSE	0.930462	FALSE	1.16876	FALSE
BT3L4_HUMAN	3.81398	TRUE	1.16142	FALSE	1.66057	FALSE	1	FALSE
BDNF_HUMAN	0.59514	FALSE	0.469178	FALSE
HV439_HUMAN	1.41184	FALSE
EMD_HUMAN	2.00371	FALSE	1.82726	FALSE	1.92393	FALSE	0.62515	FALSE
CNTFR_HUMAN	0.544991	FALSE
CA2D2_HUMAN	0.917534	FALSE	0.741037	FALSE
SPD2A_HUMAN	3.15608	TRUE
BASI_HUMAN	0.772197	FALSE	1	FALSE	0.805406	FALSE	1.16876	FALSE
S39AE_HUMAN	0.772197	FALSE	1.34946	FALSE			2.20235	FALSE
SC16A_HUMAN	2.19105	FALSE	1.16142	FALSE	0.384977	TRUE	3.63409	TRUE
LV319_HUMAN	2.39587	FALSE	1.16142	FALSE	1.24161	FALSE	1.16876	FALSE
JUPI2_HUMAN	2.87483	TRUE	0.637235	FALSE	0.602202	FALSE	0.533319	FALSE
ARHGC_HUMAN	2.39587	FALSE	1.56928	FALSE	3.54569	TRUE
AGRD1_HUMAN	1.08988	FALSE
STOM_HUMAN	1.29501	FALSE	0.861016	FALSE	1.43521	FALSE	1.59962	FALSE
FOLR3_HUMAN	1.18783	FALSE
SIGL9_HUMAN	0.544991	FALSE
CXCL3_HUMAN	0.708293	FALSE
STC2_HUMAN	1.83489	FALSE
OPCM_HUMAN	0.841871	FALSE
KALRN_HUMAN	2.87483	TRUE	1.56928	FALSE
TNR14_HUMAN	1.18783	FALSE
IGJ_HUMAN	1.41184	FALSE	0.741037	FALSE	1.66057	FALSE	1.87505	FALSE
NOE1_HUMAN	1.29501	FALSE
FAIM3_HUMAN	0.708293	FALSE
PRG2_HUMAN	1.68028	FALSE	1.56928	FALSE	1.66057	FALSE	2.20235	FALSE
LV147_HUMAN	1.68028	FALSE	0.861016	FALSE	0.602202	FALSE	1	FALSE
TBCA_HUMAN	1.83489	FALSE	1	FALSE	1.43521	FALSE	1.59962	FALSE
CAB45_HUMAN	0.288623	TRUE	1.82726	FALSE	3.02986	TRUE	0.731712	FALSE
PMEL_HUMAN	0.841871	FALSE
CASPE_HUMAN	0.316849	TRUE	1.82726	FALSE
LYAM1_HUMAN	0.772197	FALSE			2.23302	FALSE
NPNT_HUMAN	0.841871	FALSE	0.469178	FALSE	1.92393	FALSE	1.59962	FALSE
NBL1_HUMAN	1.41184	FALSE
CRP_HUMAN	1.54023	FALSE	1	FALSE	2.23302	FALSE	1.59962	FALSE
MUCEN_HUMAN	1	FALSE
SPA12_HUMAN	0.417386	FALSE
SLPI_HUMAN	1.18783	FALSE	0.861016	FALSE	1.66057	FALSE	1.87505	FALSE
VEGFD_HUMAN	0.59514	FALSE
PF4V_HUMAN	1.18783	FALSE
RECK_HUMAN	1	FALSE	1.56928	FALSE	1.43521	FALSE
CCL17_HUMAN	1.18783	FALSE
ANGI_HUMAN	0.456402	FALSE	0.741037	FALSE	2.23302	FALSE	1.36666	FALSE
MUC1_HUMAN	0.499075	FALSE
TGFR2_HUMAN	0.917534	FALSE
FCG3A_HUMAN	0.544991	FALSE	1.56928	FALSE	0.602202	FALSE	1.16876	FALSE
EHBP1_HUMAN	1.29501	FALSE
HUWE1_HUMAN	2.19105	FALSE	1.82726	FALSE	0.330048	TRUE	1.87505	FALSE
CAMP_HUMAN	1.54023	FALSE	1.82726	FALSE	2.59756	TRUE	1.36666	FALSE
ALDOB_HUMAN	1.18783	FALSE
SRGN_HUMAN	1.83489	FALSE	0.861016	FALSE	1.66057	FALSE
ENPL_HUMAN	2.00371	FALSE	1.82726	FALSE	1.66057	FALSE	1.16876	FALSE
LV39_HUMAN	1.83489	FALSE	1.16142	FALSE	0.930462	FALSE	1	FALSE
KS6A3_HUMAN	2.62448	TRUE	1	FALSE	0.805406	FALSE	2.20235	FALSE
SCAM3_HUMAN	2.62448	TRUE	1.34946	FALSE	1.24161	FALSE	1.36666	FALSE
ACBP_HUMAN	2.62448	TRUE	0.401327	TRUE	0.282033	TRUE	0.731712	FALSE
TECT3_HUMAN	1.29501	FALSE
ISK1_HUMAN	0.499075	FALSE
CAH2_HUMAN	1.68028	FALSE	2.13139	FALSE	1.66057	FALSE	1.59962	FALSE
TS101_HUMAN	2.19105	FALSE	1	FALSE	2.23302	FALSE	0.62515	FALSE
CEAM6_HUMAN	0.841871	FALSE
HLAC_HUMAN	1.29501	FALSE	1.82726	FALSE	0.805406	FALSE	1	FALSE
PRDX1_HUMAN	0.544991	FALSE	0.469178	FALSE	0.447824	FALSE	0.326372	TRUE
CADM2_HUMAN	0.917534	FALSE
COEA1_HUMAN	0.499075	FALSE	1.34946	FALSE	1.43521	FALSE	1	FALSE
HV551_HUMAN	0.708293	FALSE	1.34946	FALSE	1.92393	FALSE	1.36666	FALSE
PLD4_HUMAN	1.29501	FALSE
COF1_HUMAN	2.00371	FALSE	0.637235	FALSE	0.602202	FALSE	0.855607	FALSE
CBLN2_HUMAN	0.544991	FALSE
ECE1_HUMAN	1.83489	FALSE	2.49174	TRUE			1.87505	FALSE
ADIPO_HUMAN	1.08988	FALSE	0.861016	FALSE	3.02986	TRUE	0.855607	FALSE
NR3L1_HUMAN	1.29501	FALSE
SCAR3_HUMAN	0.544991	FALSE	0.861016	FALSE
RUFY1_HUMAN	2.19105	FALSE	0.741037	FALSE	0.384977	TRUE	1.36666	FALSE
TGO1_HUMAN	1.83489	FALSE	1.16142	FALSE	2.59756	TRUE	2.5935	TRUE
OGFR_HUMAN	2.39587	FALSE			1.66057	FALSE
KREM1_HUMAN	1.18783	FALSE
LCN1_HUMAN	2.19105	FALSE	1.34946	FALSE	1.66057	FALSE	1.16876	FALSE
PTPRN_HUMAN	1	FALSE
ADML_HUMAN	0.649253	FALSE
RL7A_HUMAN	1.41184	FALSE	0.469178	FALSE	0.51977	FALSE	0.454061	FALSE
HV205_HUMAN	0.917534	FALSE	0.741037	FALSE	1.43521	FALSE	1.16876	FALSE
BAG3_HUMAN	2.19105	FALSE	0.741037	FALSE	1.24161	FALSE	1.16876	FALSE
TBB5_HUMAN	2.39587	FALSE	2.13139	FALSE	0.384977	TRUE	0.855607	FALSE
KVD20_HUMAN	1.08988	FALSE	0.861016	FALSE	2.23302	FALSE	1	FALSE
IL1R1_HUMAN	0.917534	FALSE
TBC15_HUMAN	2.39587	FALSE	0.637235	FALSE	2.59756	TRUE	1.59962	FALSE
TIP_HUMAN	0.381028	TRUE
AGRA3_HUMAN	1.54023	FALSE
EFNB2_HUMAN	0.456402	FALSE
ITPI2_HUMAN	2.87483	TRUE			2.59756	TRUE	1.36666	FALSE
PRDX6_HUMAN	1.68028	FALSE	1	FALSE	0.602202	FALSE	0.533319	FALSE
TIMD4_HUMAN	1.08988	FALSE
IF4B_HUMAN	2.62448	TRUE	0.741037	FALSE	1.43521	FALSE	2.5935	TRUE
RHG17_HUMAN	2.39587	FALSE	1.16142	FALSE	1.92393	FALSE	1	FALSE
LRC19_HUMAN	0.708293	FALSE
DMKN_HUMAN	1	FALSE
TACC1_HUMAN	2.00371	FALSE	0.861016	FALSE	1.92393	FALSE	1.87505	FALSE
HSP7C_HUMAN	1.41184	FALSE	1	FALSE	0.805406	FALSE	0.533319	FALSE
PCBP2_HUMAN	4.19826	TRUE	0.637235	FALSE	0.282033	TRUE	1.36666	FALSE
NRCAM_HUMAN	0.841871	FALSE
SCF_HUMAN	0.772197	FALSE
CCL24_HUMAN	0.456402	FALSE
CLC11_HUMAN	0.649253	FALSE	0.547268	FALSE	2.23302	FALSE	1.36666	FALSE
PERM_HUMAN	1.08988	FALSE	1.56928	FALSE	1.66057	FALSE	1.36666	FALSE
TMM25_HUMAN	0.499075	FALSE
CO3A1_HUMAN	1.08988	FALSE	1.34946	FALSE	0.930462	FALSE	0.855607	FALSE
IGHA2_HUMAN	1.41184	FALSE	1	FALSE	1.43521	FALSE	1.16876	FALSE
TGFI1_HUMAN	3.46473	TRUE	0.469178	FALSE	1.24161	FALSE	0.62515	FALSE
SDC1_HUMAN	0.347846	TRUE
TBA8_HUMAN	2.00371	FALSE
HV338_HUMAN	1.29501	FALSE	1.16142	FALSE	1.66057	FALSE	1.16876	FALSE
CD276_HUMAN	0.772197	FALSE	1.82726	FALSE	3.54569	TRUE
A2ML1_HUMAN	0.499075	FALSE					2.20235	FALSE
HAVR2_HUMAN	0.917534	FALSE
TDRP_HUMAN	3.46473	TRUE
JAML_HUMAN	1.41184	FALSE
LOXL1_HUMAN	0.708293	FALSE	0.861016	FALSE	1.24161	FALSE	0.62515	FALSE
DAB2_HUMAN	4.63666	TRUE	1.34946	FALSE	1.66057	FALSE	1.16876	FALSE
FSTL3_HUMAN	1.54023	FALSE
SPB9_HUMAN	3.46473	TRUE	0.741037	FALSE	1.66057	FALSE	1.59962	FALSE
SMOC1_HUMAN	0.544991	FALSE	1.56928	FALSE	3.54569	TRUE
INHBC_HUMAN	1.18783	FALSE	2.13139	FALSE	3.54569	TRUE	3.06398	TRUE
CCL21_HUMAN	0.772197	FALSE	0.637235	FALSE	1.66057	FALSE
NPM_HUMAN	1.54023	FALSE	0.741037	FALSE	0.384977	TRUE	0.62515	FALSE
KPRP_HUMAN	0.917534	FALSE	1.56928	FALSE	1.66057	FALSE	1	FALSE
DC1L2_HUMAN	1.83489	FALSE	0.741037	FALSE	0.805406	FALSE	0.533319	FALSE
FGFP2_HUMAN	1.29501	FALSE
I18BP_HUMAN	1.29501	FALSE
PGFRA_HUMAN	1.41184	FALSE
PAI2_HUMAN	1	FALSE
1433Z_HUMAN	1.08988	FALSE	0.741037	FALSE	0.930462	FALSE	0.62515	FALSE
ASGR2_HUMAN	1.18783	FALSE
RHOA_HUMAN	1.41184	FALSE	0.741037	FALSE	1.07473	FALSE	0.326372	TRUE
LEAP2_HUMAN	1.08988	FALSE	1.82726	FALSE
DSC2_HUMAN	0.544991	FALSE
LIPL_HUMAN	1.68028	FALSE			1.92393	FALSE
SLAF5_HUMAN	1.83489	FALSE			0.805406	FALSE	1.36666	FALSE
SYHC_HUMAN	2.39587	FALSE	2.49174	TRUE	1.66057	FALSE	1.87505	FALSE
FLT3_HUMAN	0.841871	FALSE
IL7RA_HUMAN	0.841871	FALSE
ASAP2_HUMAN	2.39587	FALSE
ATS2_HUMAN	0.917534	FALSE
HV601_HUMAN	2.00371	FALSE	0.861016	FALSE	1.43521	FALSE	1.59962	FALSE
FILA_HUMAN	0.417386	FALSE	1.56928	FALSE	1.43521	FALSE	1.16876	FALSE
MARCO_HUMAN	1.83489	FALSE	2.13139	FALSE	1.24161	FALSE	1.36666	FALSE
NOTC2_HUMAN	1.18783	FALSE	1.16142	FALSE
ROBO4_HUMAN	0.649253	FALSE
CCL15_HUMAN	0.841871	FALSE
SDF1_HUMAN	0.59514	FALSE	0.637235	FALSE	1.43521	FALSE	1.36666	FALSE
HPSE_HUMAN	2.87483	TRUE
AGFG1_HUMAN	2.00371	FALSE	1	FALSE	0.930462	FALSE	3.06398	TRUE
TCP4_HUMAN	1.08988	FALSE	0.401327	TRUE	0.930462	FALSE	0.62515	FALSE
K154L_HUMAN	0.381028	TRUE
IBP5_HUMAN	0.499075	FALSE	1.16142	FALSE	2.23302	FALSE	1.36666	FALSE
VCIP1_HUMAN	1.68028	FALSE	0.469178	FALSE	1.24161	FALSE	1.59962	FALSE
UMAD1_HUMAN	2.00371	FALSE
NHRF1_HUMAN	2.87483	TRUE	0.741037	FALSE	1.43521	FALSE	0.855607	FALSE
RS25_HUMAN	2.62448	TRUE	0.637235	FALSE	0.447824	FALSE	0.533319	FALSE
MANF_HUMAN	1.08988	FALSE	0.469178	FALSE	0.805406	FALSE	0.38558	TRUE
LAIR1_HUMAN	1	FALSE	0.547268	FALSE	0.602202	FALSE	1	FALSE
PROF1_HUMAN	3.81398	TRUE	0.637235	FALSE	0.240069	TRUE	0.855607	FALSE
LRBA_HUMAN	2.87483	TRUE			1.92393	FALSE
TMX1_HUMAN	1.54023	FALSE	1.34946	FALSE	0.51977	FALSE	1	FALSE
GPR37_HUMAN	1	FALSE
KPCT_HUMAN	4.19826	TRUE
NEUG_HUMAN	2.62448	TRUE	0.861016	FALSE	2.23302	FALSE
HV372_HUMAN	1.83489	FALSE	1	FALSE	0.930462	FALSE	1.16876	FALSE
NEUS_HUMAN	1.18783	FALSE
FREM2_HUMAN	0.417386	FALSE
TMED8_HUMAN	1.29501	FALSE
SPP2A_HUMAN	1.41184	FALSE	0.861016	FALSE	1.92393	FALSE	2.20235	FALSE
FCAR_HUMAN	1.08988	FALSE
ADCY6_HUMAN	2.62448	TRUE
KIF2A_HUMAN	1.29501	FALSE	1.16142	FALSE	1.92393	FALSE	1.36666	FALSE
VIPR1_HUMAN	0.917534	FALSE
TFF1_HUMAN	0.772197	FALSE
CRKL_HUMAN	2.62448	TRUE	1.16142	FALSE	0.602202	FALSE	1.36666	FALSE
CREL2_HUMAN	0.499075	FALSE
CXL17_HUMAN	0.917534	FALSE
UBA7_HUMAN	2.19105	FALSE	1.82726	FALSE	2.59756	TRUE	1.87505	FALSE
LAMB2_HUMAN	1.54023	FALSE	0.741037	FALSE	1.43521	FALSE	1.16876	FALSE
CD86_HUMAN	1.18783	FALSE
STC1_HUMAN	1.18783	FALSE
LMAN2_HUMAN	0.917534	FALSE	1.16142	FALSE	0.930462	FALSE	0.855607	FALSE
BY55_HUMAN	1.29501	FALSE
G3ST4_HUMAN	0.917534	FALSE	1.56928	FALSE	1.07473	FALSE	0.855607	FALSE
CHSTD_HUMAN	0.544991	FALSE			3.54569	TRUE	2.20235	FALSE
I17RA_HUMAN	0.917534	FALSE
MYG_HUMAN	0.917534	FALSE
GNPTG_HUMAN	1.54023	FALSE			1.66057	FALSE
CD82_HUMAN	0.59514	FALSE	1.56928	FALSE	1.43521	FALSE	0.855607	FALSE
KV320_HUMAN	1.29501	FALSE	1.16142	FALSE	1.43521	FALSE	1.59962	FALSE
7B2_HUMAN	0.708293	FALSE
BCR_HUMAN	3.81398	TRUE
UBXN6_HUMAN	2.19105	FALSE	1.82726	FALSE	1.92393	FALSE	2.20235	FALSE
PAK1_HUMAN	0.917534	FALSE	0.861016	FALSE	0.930462	FALSE	2.20235	FALSE
MSRE_HUMAN	0.456402	FALSE	1.56928	FALSE	1.43521	FALSE	1.16876	FALSE
SIGL7_HUMAN	0.649253	FALSE
ESYT2_HUMAN	0.841871	FALSE	0.741037	FALSE	1.43521	FALSE	1.87505	FALSE
PRP1_HUMAN	0.649253	FALSE
CRIP2_HUMAN	1.18783	FALSE	0.637235	FALSE	1.24161	FALSE	0.731712	FALSE
CMIP_HUMAN	2.39587	FALSE
INAM2_HUMAN	0.917534	FALSE
PDGFB_HUMAN	1.68028	FALSE	1.16142	FALSE	1.43521	FALSE	1.87505	FALSE
LV861_HUMAN	1	FALSE	1.56928	FALSE	1.43521	FALSE	1.59962	FALSE
LV301_HUMAN	1.29501	FALSE			1.24161	FALSE
PDGFA_HUMAN	0.708293	FALSE	0.637235	FALSE	1.92393	FALSE	1.36666	FALSE
LIRB2_HUMAN	1.41184	FALSE	1.16142	FALSE	0.930462	FALSE	1.59962	FALSE
S100P_HUMAN	1.68028	FALSE	1.82726	FALSE
COL_HUMAN	0.649253	FALSE
MMP8_HUMAN	1.54023	FALSE	1.56928	FALSE	4.16546	TRUE
SIAT1_HUMAN	1.08988	FALSE
LX12B_HUMAN	0.708293	FALSE
TPPP3_HUMAN	0.649253	FALSE			1.43521	FALSE	1.16876	FALSE
ABRX2_HUMAN	2.87483	TRUE	1	FALSE	1.92393	FALSE	2.5935	TRUE
SLIT1_HUMAN	1.41184	FALSE
ADIRF_HUMAN	1.29501	FALSE	0.547268	FALSE	1.24161	FALSE	0.731712	FALSE
TNR16_HUMAN	1.83489	FALSE
PRDX2_HUMAN	1.83489	FALSE	2.13139	FALSE	3.02986	TRUE	1.87505	FALSE
LIRA2_HUMAN	1	FALSE
ANF_HUMAN	1	FALSE
GIP_HUMAN	0.708293	FALSE
SHRM4_HUMAN	0.456402	FALSE
PLD3_HUMAN	0.544991	FALSE	1.56928	FALSE	0.805406	FALSE	0.855607	FALSE
GDIR1_HUMAN	2.87483	TRUE	1	FALSE	0.447824	FALSE	1.36666	FALSE
SL9A1_HUMAN	3.15608	TRUE
TNR8_HUMAN	1.18783	FALSE
TCPA_HUMAN	1.29501	FALSE	1	FALSE	0.282033	TRUE	0.62515	FALSE
SPIT2_HUMAN	1.54023	FALSE
INAR2_HUMAN	1.54023	FALSE
SPB12_HUMAN	0.649253	FALSE	1.82726	FALSE	0.805406	FALSE	1.16876	FALSE
VITRN_HUMAN	0.59514	FALSE
SHSA5_HUMAN	0.708293	FALSE
RB3GP_HUMAN	1.54023	FALSE	1.16142	FALSE	2.59756	TRUE	1	FALSE
MILR1_HUMAN	0.772197	FALSE
EIF3G_HUMAN	2.39587	FALSE	0.861016	FALSE	0.51977	FALSE	0.62515	FALSE
LY9_HUMAN	1.18783	FALSE
PTPRH_HUMAN	0.544991	FALSE
GINM1_HUMAN	1.29501	FALSE
ALAT1_HUMAN	1.41184	FALSE
F234A_HUMAN	0.59514	FALSE	1	FALSE	3.02986	TRUE	1.87505	FALSE
K2C8_HUMAN	0.499075	FALSE	0.469178	FALSE	1.07473	FALSE	0.533319	FALSE
I10R2_HUMAN	0.917534	FALSE
NID2_HUMAN	0.772197	FALSE	1	FALSE	2.59756	TRUE	1.16876	FALSE
GAK1B_HUMAN	0.649253	FALSE	0.861016	FALSE	1.92393	FALSE	2.20235	FALSE
BT2A1_HUMAN	1	FALSE
PRSS8_HUMAN	1.29501	FALSE
MXRA7_HUMAN	0.917534	FALSE	1	FALSE	1.07473	FALSE	0.855607	FALSE
APOA5_HUMAN	1.18783	FALSE	1.56928	FALSE	3.54569	TRUE	1.87505	FALSE
IL3RA_HUMAN	1.18783	FALSE
CREG1_HUMAN	1.18783	FALSE
SEPT9_HUMAN	2.19105	FALSE	1.16142	FALSE	0.696763	FALSE	0.533319	FALSE
CD209_HUMAN	1.18783	FALSE			1.43521	FALSE
ASAH1_HUMAN	0.456402	FALSE	0.342331	TRUE	0.805406	FALSE	0.62515	FALSE
OLM2A_HUMAN	0.917534	FALSE
MINY1_HUMAN	2.00371	FALSE
STAU1_HUMAN	1.29501	FALSE	0.861016	FALSE	1.66057	FALSE	1.87505	FALSE
VISTA_HUMAN	2.00371	FALSE	1.16142	FALSE	1.24161	FALSE
IGFR1_HUMAN	0.59514	FALSE
TPST2_HUMAN	1.29501	FALSE
CR025_HUMAN	1.68028	FALSE
PTPRK_HUMAN	1.29501	FALSE	0.637235	FALSE
RAGE_HUMAN	1.18783	FALSE
ADA10_HUMAN	0.772197	FALSE	1.16142	FALSE	0.930462	FALSE	0.855607	FALSE
ZCCHV_HUMAN	2.19105	FALSE	1	FALSE	2.23302	FALSE	2.20235	FALSE
DMBT1_HUMAN	0.499075	FALSE	2.13139	FALSE
LV310_HUMAN	0.917534	FALSE	1.16142	FALSE	1.07473	FALSE	1.59962	FALSE
G0S2_HUMAN	0.708293	FALSE
SEM4D_HUMAN	0.917534	FALSE
PGS1_HUMAN	0.456402	FALSE	1	FALSE	2.23302	FALSE	0.855607	FALSE
IGLL1_HUMAN	1.18783	FALSE
SG3A2_HUMAN	1.29501	FALSE
ROA2_HUMAN	2.00371	FALSE	1.82726	FALSE	0.51977	FALSE	1.16876	FALSE
ARC1B_HUMAN	2.39587	FALSE	0.861016	FALSE	0.384977	TRUE	0.855607	FALSE
MFAP5_HUMAN	0.917534	FALSE	1	FALSE	0.384977	TRUE	0.533319	FALSE
PGS2_HUMAN	0.841871	FALSE	1	FALSE	1.24161	FALSE	0.855607	FALSE
NCOA7_HUMAN	1.54023	FALSE
VSTM1_HUMAN	0.841871	FALSE
EFNA1_HUMAN	0.544991	FALSE
MIF_HUMAN	2.19105	FALSE	0.861016	FALSE	0.602202	FALSE	1	FALSE
CYTB_HUMAN	0.649253	FALSE	1.56928	FALSE	0.384977	TRUE	1.16876	FALSE
TMM40_HUMAN	2.39587	FALSE
SREC_HUMAN	2.62448	TRUE
NPC1_HUMAN	0.499075	FALSE			2.59756	TRUE
ZNT1_HUMAN	3.46473	TRUE			1.24161	FALSE
CATH_HUMAN	1	FALSE	1	FALSE	0.930462	FALSE	2.20235	FALSE
NPT2B_HUMAN	0.59514	FALSE
ANFB_HUMAN	0.708293	FALSE
FA20C_HUMAN	1.54023	FALSE			3.02986	TRUE
CYC_HUMAN	1.08988	FALSE	0.637235	FALSE	0.447824	FALSE	0.326372	TRUE
SDC2_HUMAN	1	FALSE	0.637235	FALSE	1.07473	FALSE	0.38558	TRUE
RPRD2_HUMAN	1.29501	FALSE
RGMA_HUMAN	0.59514	FALSE
HNRPU_HUMAN	1.08988	FALSE	0.741037	FALSE	0.602202	FALSE	1	FALSE
COGA1_HUMAN	1.08988	FALSE	1.34946	FALSE	2.23302	FALSE	1.59962	FALSE
JSPR1_HUMAN	0.417386	FALSE
PRB3_HUMAN	1.18783	FALSE
PLXB1_HUMAN	1	FALSE
NHLC3_HUMAN	1.41184	FALSE
PTN18_HUMAN	1.41184	FALSE
NP1L4_HUMAN	1.83489	FALSE	0.861016	FALSE	0.51977	FALSE	0.855607	FALSE
PPM1L_HUMAN	1.68028	FALSE
ODO2_HUMAN	0.772197	FALSE	0.637235	FALSE	1.66057	FALSE	1	FALSE
LIRA5_HUMAN	1	FALSE
JAM3_HUMAN	1.29501	FALSE	1.56928	FALSE			2.5935	TRUE
CCL18_HUMAN	1	FALSE	1.16142	FALSE	1.24161	FALSE	1	FALSE
CLC5A_HUMAN	2.19105	FALSE			1.66057	FALSE
REG1B_HUMAN	0.499075	FALSE
FHI2A_HUMAN	2.39587	FALSE	1.16142	FALSE	1.66057	FALSE
MRCKB_HUMAN	2.87483	TRUE	1.34946	FALSE	2.59756	TRUE	2.20235	FALSE
CHSTC_HUMAN	1.54023	FALSE	1.56928	FALSE
ERBIN_HUMAN	1.68028	FALSE			2.23302	FALSE
GNPTA_HUMAN	0.544991	FALSE
HV70D_HUMAN	1.41184	FALSE			1.66057	FALSE	1.16876	FALSE
SPTN4_HUMAN	1	FALSE
MAGD2_HUMAN	0.917534	FALSE	0.861016	FALSE	0.696763	FALSE	1.36666	FALSE
GRAP1_HUMAN	1.18783	FALSE	1	FALSE	1.07473	FALSE
ACV1B_HUMAN	0.708293	FALSE
SNED1_HUMAN	0.772197	FALSE	2.13139	FALSE	1.66057	FALSE	1.59962	FALSE
RCN1_HUMAN	0.649253	FALSE	1	FALSE	0.930462	FALSE	0.855607	FALSE
CYTF_HUMAN	1.54023	FALSE
CLCA1_HUMAN	0.381028	TRUE
PRS4_HUMAN	1.83489	FALSE	2.13139	FALSE	1.07473	FALSE	1.59962	FALSE
COBA2_HUMAN	1.68028	FALSE			2.23302	FALSE
KI2S4_HUMAN	1	FALSE
UGGG1_HUMAN	1.29501	FALSE	1.34946	FALSE	1.24161	FALSE	0.855607	FALSE
TBB4B_HUMAN	1.83489	FALSE	1.34946	FALSE	0.51977	FALSE	0.731712	FALSE
TNR17_HUMAN	1.18783	FALSE
AMD_HUMAN	1.08988	FALSE	0.861016	FALSE	2.59756	TRUE
FHR1_HUMAN	1.29501	FALSE	1.34946	FALSE	2.59756	TRUE	2.20235	FALSE
SORC3_HUMAN	0.456402	FALSE
LV746_HUMAN	1.18783	FALSE			1.43521	FALSE	1.87505	FALSE
FBX50_HUMAN	0.316849	TRUE			1.24161	FALSE
BTLA_HUMAN	0.59514	FALSE
ANGL4_HUMAN	0.708293	FALSE	0.741037	FALSE	1.92393	FALSE	2.20235	FALSE
WFDC2_HUMAN	1.29501	FALSE
LIRB1_HUMAN	0.347846	TRUE	1.56928	FALSE	0.696763	FALSE	1.36666	FALSE
ITM2B_HUMAN	0.708293	FALSE	0.861016	FALSE	1.66057	FALSE	1.36666	FALSE
CAN1_HUMAN	0.772197	FALSE	1.34946	FALSE	0.51977	FALSE	0.533319	FALSE
LACRT_HUMAN	1.18783	FALSE			3.02986	TRUE
HUTH_HUMAN	0.316849	TRUE
ABCA1_HUMAN	1.83489	FALSE			1.43521	FALSE
MRP_HUMAN	0.772197	FALSE			1.66057	FALSE	1.16876	FALSE
PGK1_HUMAN	1.08988	FALSE	0.741037	FALSE	0.384977	TRUE	0.731712	FALSE
GUC2B_HUMAN	1.54023	FALSE
FOLR1_HUMAN	1.18783	FALSE
APLP2_HUMAN	0.708293	FALSE	1.34946	FALSE	3.54569	TRUE	1.16876	FALSE
NID1_HUMAN	1.54023	FALSE	1	FALSE	1.43521	FALSE	1.16876	FALSE
GAPD1_HUMAN	3.81398	TRUE			1.07473	FALSE	1.16876	FALSE
HYDIN_HUMAN	1.08988	FALSE	1.16142	FALSE			1.59962	FALSE
GSDMA_HUMAN	0.316849	TRUE
EX3L4_HUMAN	1.83489	FALSE
GKN1_HUMAN	1.08988	FALSE
UQCC3_HUMAN	1.41184	FALSE
EH1L1_HUMAN	2.00371	FALSE	1.56928	FALSE	3.54569	TRUE	1.36666	FALSE
LRC25_HUMAN	1.08988	FALSE			0.805406	FALSE	1	FALSE
CO6A2_HUMAN	0.917534	FALSE	1.82726	FALSE	1.92393	FALSE	1.36666	FALSE
GALT2_HUMAN	1	FALSE	0.861016	FALSE	3.54569	TRUE	2.5935	TRUE
RGCC_HUMAN	2.39587	FALSE
NRX3B_HUMAN	1.08988	FALSE
PSA7_HUMAN	0.772197	FALSE	1.56928	FALSE	1.43521	FALSE	2.20235	FALSE
LV151_HUMAN	0.917534	FALSE	0.861016	FALSE	0.602202	FALSE	1	FALSE
4EBP1_HUMAN	2.00371	FALSE			0.930462	FALSE	1	FALSE
CD63_HUMAN	1.41184	FALSE	1	FALSE	2.59756	TRUE	3.06398	TRUE
CHSP1_HUMAN	1.41184	FALSE	1	FALSE	1.92393	FALSE	1.59962	FALSE
UB2V2_HUMAN	0.59514	FALSE	0.741037	FALSE	0.447824	FALSE	1.36666	FALSE
RNF13_HUMAN	1	FALSE
CRIS3_HUMAN	1.54023	FALSE
PLIN1_HUMAN	0.59514	FALSE
RIN3_HUMAN	2.62448	TRUE			0.930462	FALSE
PROL4_HUMAN	1.68028	FALSE
TGFB1_HUMAN	0.544991	FALSE	1.16142	FALSE	1.43521	FALSE	1.16876	FALSE
SYMPK_HUMAN	0.841871	FALSE
SULF1_HUMAN	0.841871	FALSE	1.34946	FALSE	1.66057	FALSE	1.59962	FALSE
LY96_HUMAN	0.649253	FALSE	0.861016	FALSE	1.92393	FALSE	1	FALSE
FZD8_HUMAN	0.544991	FALSE
MYL3_HUMAN	1.08988	FALSE			1.24161	FALSE
TCPD_HUMAN	1.68028	FALSE	1.56928	FALSE	1.43521	FALSE	0.855607	FALSE
QSOX2_HUMAN	1.41184	FALSE
ANGL1_HUMAN	3.15608	TRUE	0.637235	FALSE
GA2L2_HUMAN	0.262194	TRUE
SYNRG_HUMAN	4.19826	TRUE
DDX46_HUMAN	1.41184	FALSE	1.82726	FALSE	1.66057	FALSE	1	FALSE
MMP14_HUMAN	0.59514	FALSE	1.34946	FALSE	1.92393	FALSE	1	FALSE
SHIP1_HUMAN	2.19105	FALSE	0.861016	FALSE	1.24161	FALSE	1	FALSE
TIMP2_HUMAN	1.08988	FALSE	0.741037	FALSE	1.66057	FALSE	1.36666	FALSE
SMTL1_HUMAN	1	FALSE
LV545_HUMAN	1.29501	FALSE			0.930462	FALSE	1.16876	FALSE
MTMRC_HUMAN	3.15608	TRUE
HV103_HUMAN	2.62448	TRUE			3.54569	TRUE
ALDOA_HUMAN	1.29501	FALSE	0.469178	FALSE	0.602202	FALSE	0.855607	FALSE
SEPT7_HUMAN	3.15608	TRUE	1.34946	FALSE	0.696763	FALSE	0.533319	FALSE
CATS_HUMAN	1.68028	FALSE	1.16142	FALSE	0.805406	FALSE	1.16876	FALSE
SPTB1_HUMAN	2.62448	TRUE	1.34946	FALSE	4.16546	TRUE	0.855607	FALSE
ACTN1_HUMAN	2.87483	TRUE	0.547268	FALSE	0.805406	FALSE	0.533319	FALSE
IBP2_HUMAN	1.41184	FALSE	1.16142	FALSE	1.07473	FALSE	2.5935	TRUE
PGRP1_HUMAN	1.54023	FALSE
TGBR3_HUMAN	0.917534	FALSE
ROR1_HUMAN	1	FALSE
TRML2_HUMAN	1.08988	FALSE
RLA2_HUMAN	1.08988	FALSE	0.637235	FALSE	0.384977	TRUE	0.62515	FALSE
PTPRS_HUMAN	0.841871	FALSE	2.13139	FALSE	3.02986	TRUE
SNX3_HUMAN	2.39587	FALSE	2.13139	FALSE	0.447824	FALSE	1.87505	FALSE
TNR12_HUMAN	0.456402	FALSE
HV64D_HUMAN	2.62448	TRUE			1.24161	FALSE
S10A4_HUMAN	1.54023	FALSE	0.861016	FALSE	1.24161	FALSE	0.62515	FALSE
KV105_HUMAN	1.41184	FALSE	1.16142	FALSE	1.24161	FALSE	1.59962	FALSE
SMOC2_HUMAN	0.772197	FALSE	1	FALSE	3.02986	TRUE	1.59962	FALSE
LFA3_HUMAN	1.41184	FALSE	0.741037	FALSE	2.23302	FALSE	0.855607	FALSE
ABCF1_HUMAN	2.19105	FALSE	1.16142	FALSE	2.59756	TRUE	1.16876	FALSE
PEA15_HUMAN	2.62448	TRUE	1.34946	FALSE	1.24161	FALSE	1	FALSE
CYTL1_HUMAN	2.00371	FALSE	1.82726	FALSE	3.02986	TRUE
DLK1_HUMAN	0.917534	FALSE
GROA_HUMAN	1.18783	FALSE
CSF3R_HUMAN	1.29501	FALSE
CRTC2_HUMAN	1.29501	FALSE
PLEK_HUMAN	1.83489	FALSE	1	FALSE	0.696763	FALSE	1.36666	FALSE
PA21B_HUMAN	1.41184	FALSE
LV218_HUMAN	1	FALSE			1.43521	FALSE	1.87505	FALSE
KCY_HUMAN	1.83489	FALSE	1.82726	FALSE	0.51977	FALSE	1.16876	FALSE
RN149_HUMAN	1.29501	FALSE
CHAP1_HUMAN	1	FALSE	1.56928	FALSE
ARMD4_HUMAN	0.417386	FALSE
DIAP1_HUMAN	3.15608	TRUE	1.56928	FALSE	1.66057	FALSE	1.36666	FALSE
HD_HUMAN	1.83489	FALSE			3.54569	TRUE	1.36666	FALSE
NKG2D_HUMAN	0.59514	FALSE
ATNG_HUMAN	0.456402	FALSE
GOLI4_HUMAN	1.68028	FALSE	1.16142	FALSE	1.43521	FALSE	1.36666	FALSE
OLFM4_HUMAN	1.83489	FALSE
TREM2_HUMAN	1.29501	FALSE			1.43521	FALSE
CEAM5_HUMAN	1.18783	FALSE
CD68_HUMAN	1	FALSE
KVD07_HUMAN	1.83489	FALSE
ITA2B_HUMAN	1.41184	FALSE	1.34946	FALSE			2.5935	TRUE
NEK9_HUMAN	2.87483	TRUE	1.34946	FALSE	0.696763	FALSE	3.63409	TRUE
KV311_HUMAN	1.54023	FALSE
ADDG_HUMAN	2.62448	TRUE	1.82726	FALSE	1.07473	FALSE	1.16876	FALSE
NPTN_HUMAN	0.649253	FALSE	1	FALSE	2.23302	FALSE	1.59962	FALSE
NAGPA_HUMAN	0.347846	TRUE
PTK7_HUMAN	1.29501	FALSE			3.54569	TRUE	1.36666	FALSE
FAM3D_HUMAN	0.708293	FALSE
SYMC_HUMAN	1.83489	FALSE	1.16142	FALSE	0.696763	FALSE	1	FALSE
BPIB2_HUMAN	0.499075	FALSE
PKP1_HUMAN	0.456402	FALSE
CLM8_HUMAN	0.772197	FALSE			0.805406	FALSE	1.36666	FALSE
PDGFD_HUMAN	1.08988	FALSE	1	FALSE	3.02986	TRUE
FBLN2_HUMAN	0.649253	FALSE	1.34946	FALSE	0.602202	FALSE	0.855607	FALSE
KV117_HUMAN	1.68028	FALSE			2.23302	FALSE
ZSWM9_HUMAN	1.41184	FALSE					1	FALSE
RGMC_HUMAN	1.83489	FALSE
PDIA5_HUMAN	1.29501	FALSE	1.34946	FALSE	1.43521	FALSE	1.36666	FALSE
TACC3_HUMAN	2.19105	FALSE
APRV1_HUMAN	0.59514	FALSE
HV374_HUMAN	1.54023	FALSE	1	FALSE	0.930462	FALSE	1.36666	FALSE
PICAL_HUMAN	1.83489	FALSE	1.34946	FALSE	0.602202	FALSE	1.87505	FALSE
RL29_HUMAN	1.08988	FALSE	0.637235	FALSE	0.447824	FALSE	0.62515	FALSE
K1522_HUMAN	0.544991	FALSE	1.34946	FALSE
BMP1_HUMAN	0.499075	FALSE	1.34946	FALSE	3.54569	TRUE
MSLNL_HUMAN	0.917534	FALSE
UBP47_HUMAN	0.772197	FALSE	1.56928	FALSE	3.02986	TRUE	1.36666	FALSE
FBLN5_HUMAN	1.08988	FALSE	0.342331	TRUE	1.07473	FALSE	1	FALSE
F174A_HUMAN	1.08988	FALSE
PLAP_HUMAN	0.841871	FALSE	1.16142	FALSE	2.59756	TRUE	1.16876	FALSE
VIP_HUMAN	0.708293	FALSE
ANS1A_HUMAN	2.19105	FALSE	0.861016	FALSE	1.24161	FALSE	1	FALSE
RPGF6_HUMAN	1	FALSE
CALU_HUMAN	2.19105	FALSE	1	FALSE	0.602202	FALSE	0.855607	FALSE
GPX4_HUMAN	1.68028	FALSE	1.34946	FALSE	0.51977	FALSE	1.87505	FALSE
RINL_HUMAN	0.917534	FALSE
STXB5_HUMAN	2.87483	TRUE	1.34946	FALSE			1.36666	FALSE
ITA7_HUMAN	0.59514	FALSE	0.741037	FALSE	1.66057	FALSE	1.36666	FALSE
CCL5_HUMAN	0.841871	FALSE
TMA7_HUMAN	2.00371	FALSE	0.741037	FALSE	0.930462	FALSE	0.731712	FALSE
M3K12_HUMAN	1.68028	FALSE
PRR27_HUMAN	0.347846	TRUE
PYGB_HUMAN	2.19105	FALSE	0.861016	FALSE	0.805406	FALSE	1.59962	FALSE
PSME1_HUMAN	0.917534	FALSE	0.637235	FALSE	0.330048	TRUE	0.62515	FALSE
IL36G_HUMAN	0.456402	FALSE
G37L1_HUMAN	0.649253	FALSE
PAGE5_HUMAN	0.772197	FALSE
FBN2_HUMAN	0.649253	FALSE	0.741037	FALSE	0.602202	FALSE	1	FALSE
NDST3_HUMAN	0.772197	FALSE
HV69D_HUMAN	1.54023	FALSE
SHRM3_HUMAN	1.08988	FALSE
NSG1_HUMAN	1.54023	FALSE
MTAP_HUMAN	0.544991	FALSE	0.861016	FALSE	0.805406	FALSE	3.06398	TRUE
SNAG_HUMAN	1.18783	FALSE	0.469178	FALSE	0.447824	FALSE	0.855607	FALSE
FGFP1_HUMAN	2.00371	FALSE
MGAT1_HUMAN	1.08988	FALSE	1.34946	FALSE	2.59756	TRUE	3.06398	TRUE
CC183_HUMAN	1.29501	FALSE
SIM24_HUMAN	1	FALSE
KVD15_HUMAN	1.83489	FALSE	1	FALSE	1.66057	FALSE	1.87505	FALSE
MINP1_HUMAN	2.19105	FALSE
MA1B1_HUMAN	0.649253	FALSE			2.59756	TRUE
FCERA_HUMAN	0.544991	FALSE
THSD4_HUMAN	0.456402	FALSE	1.56928	FALSE	0.805406	FALSE	0.855607	FALSE
ITPR2_HUMAN	2.19105	FALSE	0.861016	FALSE			1.36666	FALSE
PKHL1_HUMAN	1.29501	FALSE
PPAC_HUMAN	1.54023	FALSE	1.34946	FALSE	0.602202	FALSE	1.16876	FALSE
PLXB2_HUMAN	0.772197	FALSE	0.741037	FALSE	1.07473	FALSE	1	FALSE
TPST1_HUMAN	0.917534	FALSE
SE6L1_HUMAN	0.772197	FALSE
PURB_HUMAN	2.19105	FALSE	0.547268	FALSE	2.23302	FALSE	2.20235	FALSE
CXCL6_HUMAN	1.18783	FALSE
MADD_HUMAN	1.83489	FALSE
M4K5_HUMAN	1.83489	FALSE	0.637235	FALSE	1.92393	FALSE
IF4G2_HUMAN	2.87483	TRUE	2.13139	FALSE	0.51977	FALSE	0.855607	FALSE
MASU1_HUMAN	0.917534	FALSE
NUCKS_HUMAN	0.841871	FALSE	0.637235	FALSE	0.602202	FALSE	0.533319	FALSE
PIAS4_HUMAN	0.917534	FALSE
RS6_HUMAN	1.54023	FALSE	1.16142	FALSE	0.696763	FALSE	1	FALSE
TM108_HUMAN	0.708293	FALSE
C3AR_HUMAN	1	FALSE			0.51977	FALSE
ENL_HUMAN	0.417386	FALSE
LEGL_HUMAN	1.08988	FALSE
SCYL1_HUMAN	3.81398	TRUE	1.34946	FALSE	1.43521	FALSE	1.87505	FALSE
SAM9L_HUMAN	0.772197	FALSE
SIAT2_HUMAN	0.917534	FALSE	1.34946	FALSE
HP1B3_HUMAN	0.917534	FALSE	0.637235	FALSE	0.602202	FALSE	0.454061	FALSE
YJ005_HUMAN	2.19105	FALSE	0.547268	FALSE	1.24161	FALSE	1.59962	FALSE
ZPR1_HUMAN	1.18783	FALSE	0.861016	FALSE	0.930462	FALSE	1.59962	FALSE
WDR31_HUMAN	1.29501	FALSE
RASF1_HUMAN	0.649253	FALSE
ECM2_HUMAN	1.29501	FALSE	0.861016	FALSE	1.92393	FALSE	0.62515	FALSE
LTN1_HUMAN	0.841871	FALSE
ITPR1_HUMAN	1.18783	FALSE	1.16142	FALSE	1.43521	FALSE	0.731712	FALSE
PXDNL_HUMAN	1	FALSE
UBE2O_HUMAN	2.39587	FALSE	0.741037	FALSE	3.02986	TRUE	2.5935	TRUE
SMAP2_HUMAN	1.83489	FALSE	1	FALSE	0.384977	TRUE	1	FALSE
PIANP_HUMAN	1.18783	FALSE
MOG_HUMAN	0.772197	FALSE
DSG3_HUMAN	0.772197	FALSE
HV145_HUMAN	1.54023	FALSE			1.66057	FALSE
MINY2_HUMAN	1.54023	FALSE
S10AE_HUMAN	0.917534	FALSE
IF5_HUMAN	2.39587	FALSE	1.56928	FALSE	0.696763	FALSE	1.36666	FALSE
KCRM_HUMAN	0.841871	FALSE
LY66C_HUMAN	0.772197	FALSE
COX16_HUMAN	0.917534	FALSE
PIF1_HUMAN	0.59514	FALSE
ZN512_HUMAN	1	FALSE	0.741037	FALSE
PDCD5_HUMAN	1.29501	FALSE	0.547268	FALSE	0.696763	FALSE	1	FALSE
SORT_HUMAN	0.841871	FALSE	0.741037	FALSE	1.24161	FALSE	3.63409	TRUE
AFAD_HUMAN	3.15608	TRUE	1.82726	FALSE	4.16546	TRUE	1.59962	FALSE
LXN_HUMAN	1	FALSE	1.34946	FALSE	0.805406	FALSE	1.59962	FALSE
DDRGK_HUMAN	1.08988	FALSE	1.34946	FALSE	0.696763	FALSE	1.16876	FALSE
CPSM_HUMAN	0.59514	FALSE
ACVR1_HUMAN	2.39587	FALSE
K22O_HUMAN	0.649253	FALSE
CD27_HUMAN	1	FALSE
RETR2_HUMAN	1.08988	FALSE
CD22_HUMAN	1	FALSE
MK_HUMAN	0.544991	FALSE	0.741037	FALSE	3.02986	TRUE	1.87505	FALSE
CR063_HUMAN	2.00371	FALSE	1	FALSE	1.43521	FALSE	0.855607	FALSE
KCT2_HUMAN	0.59514	FALSE
EF1B_HUMAN	3.81398	TRUE	1	FALSE	0.696763	FALSE	1	FALSE
RTN4_HUMAN	2.62448	TRUE	0.741037	FALSE	0.602202	FALSE	1.16876	FALSE
RS14_HUMAN	2.19105	FALSE	0.861016	FALSE	0.51977	FALSE	1	FALSE
SIM23_HUMAN	1.29501	FALSE
KV621_HUMAN	1.54023	FALSE	1.16142	FALSE	1.43521	FALSE	1.16876	FALSE
ASPG_HUMAN	0.456402	FALSE
TNNT1_HUMAN	0.59514	FALSE
COL11_HUMAN	1.83489	FALSE			1.92393	FALSE
PP6R1_HUMAN	0.917534	FALSE	1.16142	FALSE	1.92393	FALSE	2.20235	FALSE
UBP16_HUMAN	1.83489	FALSE
MGAT2_HUMAN	0.59514	FALSE			2.59756	TRUE
LY6H_HUMAN	1.54023	FALSE
IGHE_HUMAN	2.19105	FALSE
A1ATR_HUMAN	0.347846	TRUE	1	FALSE	0.930462	FALSE
TAC2N_HUMAN	1.83489	FALSE
MMP28_HUMAN	0.59514	FALSE	1.82726	FALSE	3.02986	TRUE	0.855607	FALSE
CR3L3_HUMAN	1.08988	FALSE
ACD10_HUMAN	0.708293	FALSE
CAH8_HUMAN	0.917534	FALSE
CENPN_HUMAN	1.08988	FALSE
PTMS_HUMAN	0.708293	FALSE	0.741037	FALSE	0.51977	FALSE	0.533319	FALSE
AHDC1_HUMAN	0.499075	FALSE
B4GN2_HUMAN	0.772197	FALSE
LFNG_HUMAN	1.18783	FALSE	0.861016	FALSE	1.92393	FALSE	2.20235	FALSE
SLUR2_HUMAN	0.772197	FALSE
LSM3_HUMAN	2.00371	FALSE	1.56928	FALSE	1.07473	FALSE	3.06398	TRUE
IGS10_HUMAN	0.59514	FALSE
DYLT5_HUMAN	2.19105	FALSE
JCAD_HUMAN	3.46473	TRUE					2.20235	FALSE
CD28_HUMAN	0.499075	FALSE
BMPR2_HUMAN	1.18783	FALSE	1.56928	FALSE
GRD2I_HUMAN	1.41184	FALSE
VW5B1_HUMAN	0.59514	FALSE
CD36_HUMAN	0.841871	FALSE	2.13139	FALSE	1.24161	FALSE	1.87505	FALSE
TERA_HUMAN	1.29501	FALSE	1.34946	FALSE	0.51977	FALSE	1	FALSE
CSPG5_HUMAN	0.649253	FALSE
MAGC1_HUMAN	1.83489	FALSE
DEFB1_HUMAN	0.708293	FALSE	1.34946	FALSE
FURIN_HUMAN	1.41184	FALSE
SPR1B_HUMAN	0.649253	FALSE
LV144_HUMAN	0.917534	FALSE			2.59756	TRUE
HEPC_HUMAN	1.68028	FALSE
CCL23_HUMAN	1.54023	FALSE
PDE5A_HUMAN	2.19105	FALSE	0.469178	FALSE	1.92393	FALSE	0.731712	FALSE
CHM4B_HUMAN	2.19105	FALSE	0.547268	FALSE	1.07473	FALSE	1.59962	FALSE
PLPL8_HUMAN	1.18783	FALSE			1.24161	FALSE	0.855607	FALSE
X3CL1_HUMAN	0.381028	TRUE
TR10C_HUMAN	0.544991	FALSE
VAMP2_HUMAN	1.54023	FALSE	1.16142	FALSE
ARAF_HUMAN	2.39587	FALSE	0.861016	FALSE	1.92393	FALSE	1.16876	FALSE
FLT3L_HUMAN	0.59514	FALSE
CCL25_HUMAN	1.08988	FALSE
PPR18_HUMAN	2.39587	FALSE	1.16142	FALSE	0.51977	FALSE	1.59962	FALSE
CAH3_HUMAN	1.18783	FALSE	1.34946	FALSE
MYCT1_HUMAN	3.46473	TRUE
LEG1_HUMAN	0.544991	FALSE	0.637235	FALSE	0.447824	FALSE	0.38558	TRUE
PTPR2_HUMAN	0.708293	FALSE
RS28_HUMAN	1.41184	FALSE	0.547268	FALSE	0.51977	FALSE	0.731712	FALSE
HV343_HUMAN	1.83489	FALSE			1.66057	FALSE
KJ01_HUMAN	1.41184	FALSE			1.92393	FALSE	1.36666	FALSE
ZN503_HUMAN	1.18783	FALSE
PSA1_HUMAN	0.381028	TRUE	1.56928	FALSE	0.805406	FALSE	0.533319	FALSE
DPM1_HUMAN	0.772197	FALSE	1	FALSE	0.805406	FALSE	1	FALSE
EFC14_HUMAN	0.841871	FALSE
F177A_HUMAN	1	FALSE			2.23302	FALSE	1.16876	FALSE
PPAL_HUMAN	1.83489	FALSE	1.56928	FALSE	0.696763	FALSE	0.731712	FALSE
PO210_HUMAN	0.917534	FALSE	1	FALSE	1.24161	FALSE	1.16876	FALSE
Z3H7A_HUMAN	1.83489	FALSE
RS5_HUMAN	2.19105	FALSE	1.56928	FALSE	0.602202	FALSE	0.731712	FALSE
ZDHC5_HUMAN	2.00371	FALSE
COPD_HUMAN	1.83489	FALSE	1.16142	FALSE	1.24161	FALSE	1	FALSE
SCRG1_HUMAN	0.917534	FALSE
SEM3B_HUMAN	0.708293	FALSE	1.34946	FALSE	3.54569	TRUE
NEK1_HUMAN	2.62448	TRUE
LMNA_HUMAN	1	FALSE	2.13139	FALSE	1.92393	FALSE	1	FALSE
ARL8B_HUMAN	2.19105	FALSE	1	FALSE	0.447824	FALSE	0.454061	FALSE
BAF_HUMAN	1.18783	FALSE	0.741037	FALSE	0.930462	FALSE	0.454061	FALSE
SYSC_HUMAN	2.39587	FALSE	0.637235	FALSE	0.447824	FALSE	0.275172	TRUE
DNJB7_HUMAN	1.18783	FALSE
KLF18_HUMAN	1.08988	FALSE
SMR3B_HUMAN	1.41184	FALSE
GAST_HUMAN	1.29501	FALSE
ST17A_HUMAN	0.417386	FALSE
SORL_HUMAN	0.841871	FALSE			1.92393	FALSE
NAA15_HUMAN	0.417386	FALSE			2.23302	FALSE	1.87505	FALSE
TAOK1_HUMAN	2.19105	FALSE	0.861016	FALSE	1.07473	FALSE
CTNA2_HUMAN	0.841871	FALSE
NEUT_HUMAN	2.19105	FALSE
FMOD_HUMAN	0.649253	FALSE	0.861016	FALSE	2.59756	TRUE	1.36666	FALSE
NPA1P_HUMAN	0.215672	TRUE
CLCC1_HUMAN	2.87483	TRUE	1	FALSE	1.43521	FALSE	0.454061	FALSE
HV313_HUMAN	1.08988	FALSE			2.23302	FALSE
STAU2_HUMAN	0.841871	FALSE
HSP76_HUMAN	0.456402	FALSE	1	FALSE
ISK7_HUMAN	0.917534	FALSE
STAB1_HUMAN	0.917534	FALSE	1.34946	FALSE	3.02986	TRUE	1.36666	FALSE
HV309_HUMAN	1.08988	FALSE
K2C79_HUMAN	0.238194	TRUE
U119B_HUMAN	1.83489	FALSE			1.07473	FALSE
EF2_HUMAN	0.649253	FALSE	1.16142	FALSE	0.240069	TRUE	1	FALSE
VP26B_HUMAN	2.00371	FALSE	1.56928	FALSE	0.930462	FALSE	3.63409	TRUE
CALI_HUMAN	2.19105	FALSE
FMNL1_HUMAN	1.08988	FALSE	1.34946	FALSE	1.43521	FALSE	1	FALSE
ZNRF2_HUMAN	1.18783	FALSE
CE104_HUMAN	1.54023	FALSE
LV208_HUMAN	0.59514	FALSE	1.56928	FALSE	1.43521	FALSE	1.16876	FALSE
A16A1_HUMAN	0.347846	TRUE	1.34946	FALSE	0.930462	FALSE	1.87505	FALSE
MMP11_HUMAN	0.544991	FALSE	1	FALSE	2.23302	FALSE
RNAS4_HUMAN	1.41184	FALSE	1.16142	FALSE	1.66057	FALSE	1.87505	FALSE
HKDC1_HUMAN	1.68028	FALSE
METK2_HUMAN	1.18783	FALSE	0.861016	FALSE	1.24161	FALSE	2.5935	TRUE
K2C4_HUMAN	0.456402	FALSE
TNNI1_HUMAN	0.708293	FALSE
GIT1_HUMAN	1.83489	FALSE	1.34946	FALSE	1.07473	FALSE	1.59962	FALSE
CRTAM_HUMAN	0.59514	FALSE
IL18R_HUMAN	0.841871	FALSE
POF1B_HUMAN	0.841871	FALSE
PGCB_HUMAN	0.544991	FALSE
CIC_HUMAN	1.08988	FALSE
PSPB_HUMAN	1.29501	FALSE					1	FALSE
TNF13_HUMAN	0.456402	FALSE	1	FALSE	2.23302	FALSE	0.855607	FALSE
ARSB_HUMAN	1	FALSE			1.07473	FALSE
GOGA3_HUMAN	3.15608	TRUE	1	FALSE	1.43521	FALSE	1	FALSE
PSA5_HUMAN	0.347846	TRUE	1	FALSE	3.54569	TRUE	0.62515	FALSE
SPRR4_HUMAN	0.456402	FALSE
CP078_HUMAN	0.917534	FALSE
ABCA2_HUMAN	0.841871	FALSE
F1142_HUMAN	2.62448	TRUE	2.13139	FALSE	0.696763	FALSE	1.36666	FALSE
LRGUK_HUMAN	1.68028	FALSE
SYPL1_HUMAN	0.59514	FALSE	0.741037	FALSE	1.66057	FALSE	0.454061	FALSE
AMOL1_HUMAN	1.41184	FALSE
NMB_HUMAN	0.649253	FALSE
ITIH5_HUMAN	0.708293	FALSE	0.637235	FALSE	1.43521	FALSE	0.731712	FALSE
CDC5L_HUMAN	0.917534	FALSE	1.34946	FALSE	0.447824	FALSE	1.87505	FALSE
HV373_HUMAN	1.08988	FALSE
SRC_HUMAN	2.62448	TRUE	1.56928	FALSE	2.23302	FALSE	2.5935	TRUE
PCSK5_HUMAN	0.841871	FALSE	1.82726	FALSE	2.59756	TRUE	2.5935	TRUE
DPYL2_HUMAN	3.81398	TRUE	1.16142	FALSE	0.696763	FALSE	0.731712	FALSE
CALL3_HUMAN	0.499075	FALSE
MSTN1_HUMAN	2.19105	FALSE	0.342331	TRUE	1.92393	FALSE	0.454061	FALSE
MILK2_HUMAN	5.12058	TRUE	1.34946	FALSE	2.23302	FALSE	1.16876	FALSE
SI1L3_HUMAN	0.649253	FALSE
MIC19_HUMAN	0.59514	FALSE	1.34946	FALSE	0.696763	FALSE	0.731712	FALSE
PTMA_HUMAN	1.18783	FALSE	1.34946	FALSE	0.805406	FALSE	0.731712	FALSE
SAHH2_HUMAN	4.19826	TRUE	0.861016	FALSE	3.02986	TRUE	1.36666	FALSE
XG_HUMAN	1.08988	FALSE
CDCP1_HUMAN	2.62448	TRUE			3.54569	TRUE
CD6_HUMAN	0.708293	FALSE
NPW_HUMAN	0.917534	FALSE
CARD9_HUMAN	1	FALSE
DLGP4_HUMAN	1.83489	FALSE	2.13139	FALSE	3.02986	TRUE	0.62515	FALSE
MRC1_HUMAN	2.00371	FALSE	1	FALSE	0.805406	FALSE	1.16876	FALSE
CCD9B_HUMAN	1.54023	FALSE			1.43521	FALSE
CRDL1_HUMAN	0.917534	FALSE	1.16142	FALSE
CH10_HUMAN	0.347846	TRUE	0.741037	FALSE	0.696763	FALSE	0.533319	FALSE
CXAR_HUMAN	0.499075	FALSE
HYI_HUMAN	0.772197	FALSE	1.34946	FALSE	1.66057	FALSE	1.36666	FALSE
PDGFC_HUMAN	0.456402	FALSE	1.16142	FALSE	1.66057	FALSE
SMCA5_HUMAN	3.46473	TRUE	0.741037	FALSE	2.23302	FALSE	2.20235	FALSE
SPON2_HUMAN	1.18783	FALSE	1.56928	FALSE	2.23302	FALSE	2.5935	TRUE
HBG1_HUMAN	1.29501	FALSE	1.34946	FALSE	1.92393	FALSE	0.855607	FALSE
NDRG1_HUMAN	0.841871	FALSE	0.741037	FALSE	1.24161	FALSE	1.16876	FALSE
PXDN_HUMAN	1	FALSE	1.16142	FALSE	2.23302	FALSE	1.59962	FALSE
CBPD_HUMAN	0.544991	FALSE
LRP11_HUMAN	0.841871	FALSE
TMG4_HUMAN	0.841871	FALSE
SRBS2_HUMAN	0.708293	FALSE	0.637235	FALSE	1.43521	FALSE	0.855607	FALSE
GALT5_HUMAN	0.708293	FALSE
MUC7_HUMAN	1	FALSE
PP2BA_HUMAN	1.68028	FALSE	2.92115	TRUE	1.66057	FALSE	1	FALSE
SYVC_HUMAN	3.15608	TRUE	1.82726	FALSE	0.51977	FALSE	2.20235	FALSE
CO4A5_HUMAN	1.08988	FALSE
CAD17_HUMAN	0.841871	FALSE
GDF8_HUMAN	0.708293	FALSE
SCAM1_HUMAN	2.39587	FALSE	1.56928	FALSE	0.51977	FALSE	0.62515	FALSE
NEDD8_HUMAN	1.29501	FALSE	0.637235	FALSE	0.602202	FALSE	0.62515	FALSE
HORN_HUMAN	0.499075	FALSE	1.34946	FALSE	1.92393	FALSE	1.36666	FALSE
NKPD1_HUMAN	0.917534	FALSE
ACTBL_HUMAN	2.00371	FALSE	0.547268	FALSE	1.07473	FALSE	1.87505	FALSE
GALA_HUMAN	0.772197	FALSE
GORS2_HUMAN	4.63666	TRUE	1.16142	FALSE	0.384977	TRUE	0.62515	FALSE
CRERF_HUMAN	0.772197	FALSE
GMPR1_HUMAN	1.68028	FALSE	1.34946	FALSE
CADM3_HUMAN	0.772197	FALSE
HMHA1_HUMAN	3.46473	TRUE	1	FALSE	0.602202	FALSE	1.36666	FALSE
ABI1_HUMAN	2.87483	TRUE	2.49174	TRUE	0.51977	FALSE	1	FALSE
T22D1_HUMAN	1.83489	FALSE	1	FALSE	1.92393	FALSE	1.36666	FALSE
NIBA1_HUMAN	1.54023	FALSE	0.637235	FALSE	0.384977	TRUE	0.855607	FALSE
LEG7_HUMAN	0.499075	FALSE
ARHG2_HUMAN	3.15608	TRUE	2.13139	FALSE	1.43521	FALSE	2.20235	FALSE
MYOC_HUMAN	1.29501	FALSE
SPRNG_HUMAN	0.772197	FALSE
MYOME_HUMAN	1.29501	FALSE
LRRC7_HUMAN	0.841871	FALSE
GABPA_HUMAN	0.381028	TRUE	0.547268	FALSE	3.54569	TRUE	1.16876	FALSE
TINAL_HUMAN	1.54023	FALSE	0.741037	FALSE	1.66057	FALSE	0.731712	FALSE
LV223_HUMAN	1.08988	FALSE			1.43521	FALSE
EPCAM_HUMAN	1.08988	FALSE
TNIP1_HUMAN	1.18783	FALSE			1.43521	FALSE
AN30B_HUMAN	1.18783	FALSE
HID1_HUMAN	1.08988	FALSE
CD248_HUMAN	1.18783	FALSE	1.56928	FALSE	1.66057	FALSE	2.5935	TRUE
TN13B_HUMAN	1.68028	FALSE
ASPC1_HUMAN	1.18783	FALSE	1.16142	FALSE	0.805406	FALSE
BSDC1_HUMAN	2.39587	FALSE			2.59756	TRUE
TR150_HUMAN	2.00371	FALSE	1	FALSE	1.07473	FALSE	1.16876	FALSE
UBP2L_HUMAN	2.87483	TRUE	1.34946	FALSE	0.930462	FALSE	1.36666	FALSE
GDF7_HUMAN	0.708293	FALSE	0.861016	FALSE	2.59756	TRUE
RFC1_HUMAN	0.59514	FALSE
CALX_HUMAN	1.18783	FALSE	0.547268	FALSE	0.447824	FALSE	0.533319	FALSE
LV211_HUMAN	1.68028	FALSE			0.805406	FALSE
TRAD1_HUMAN	2.39587	FALSE
T106B_HUMAN	0.917534	FALSE
SEM3C_HUMAN	0.708293	FALSE	0.741037	FALSE	1.24161	FALSE	1.16876	FALSE
OSTM1_HUMAN	0.417386	FALSE
MFR1L_HUMAN	1.29501	FALSE	1.34946	FALSE
RL24_HUMAN	2.00371	FALSE	0.547268	FALSE	0.447824	FALSE	0.454061	FALSE
K2C72_HUMAN	0.417386	FALSE
DDX55_HUMAN	1.41184	FALSE	1.56928	FALSE
CKAP4_HUMAN	1.68028	FALSE	0.637235	FALSE	0.51977	FALSE	1	FALSE
SCRB2_HUMAN	1	FALSE	0.547268	FALSE	0.696763	FALSE	1.16876	FALSE
LUZP1_HUMAN	0.649253	FALSE	1.56928	FALSE	1.66057	FALSE	1.59962	FALSE
ZN861_HUMAN	0.841871	FALSE
I15RA_HUMAN	1	FALSE
I17RD_HUMAN	0.381028	TRUE
MSMP_HUMAN	0.544991	FALSE
SHSA6_HUMAN	2.00371	FALSE
MRC2_HUMAN	0.772197	FALSE	2.13139	FALSE	0.696763	FALSE	1.16876	FALSE
SLUR1_HUMAN	0.917534	FALSE
RS19_HUMAN	1.83489	FALSE	0.741037	FALSE	0.51977	FALSE	0.533319	FALSE
SG1D2_HUMAN	0.381028	TRUE
FAM3B_HUMAN	0.917534	FALSE
TM2D3_HUMAN	0.772197	FALSE
AGRG3_HUMAN	0.649253	FALSE
CC085_HUMAN	0.649253	FALSE
PILRA_HUMAN	1.08988	FALSE			2.23302	FALSE
KLDC1_HUMAN	0.59514	FALSE
PI15_HUMAN	0.708293	FALSE	2.13139	FALSE
CXCL2_HUMAN	1.18783	FALSE
T184C_HUMAN	1.54023	FALSE
VAMP7_HUMAN	2.39587	FALSE	1	FALSE	2.23302	FALSE	1.16876	FALSE
VP13C_HUMAN	2.62448	TRUE	0.861016	FALSE	1.43521	FALSE	1.87505	FALSE
PEPD_HUMAN	1.29501	FALSE	1.56928	FALSE	0.696763	FALSE	1	FALSE
HOP_HUMAN	2.00371	FALSE
CYTN_HUMAN	0.288623	TRUE
DEF5_HUMAN	1.08988	FALSE	1.16142	FALSE
NTRK1_HUMAN	0.772197	FALSE
KIF27_HUMAN	0.917534	FALSE
CPIN1_HUMAN	1.68028	FALSE	2.13139	FALSE	0.805406	FALSE	1.36666	FALSE
DEF6_HUMAN	1.83489	FALSE
ING2_HUMAN	1.08988	FALSE
HV335_HUMAN	2.87483	TRUE			2.23302	FALSE
TPO_HUMAN	0.544991	FALSE
MEP1A_HUMAN	0.772197	FALSE
MTPN_HUMAN	3.46473	TRUE	1	FALSE	0.602202	FALSE	1	FALSE
SCRIB_HUMAN	0.841871	FALSE	1.16142	FALSE	3.02986	TRUE
FBLN4_HUMAN	0.544991	FALSE	1	FALSE	0.805406	FALSE	1	FALSE
NAR3_HUMAN	0.917534	FALSE
TFR1_HUMAN	1	FALSE	1	FALSE	0.696763	FALSE	0.731712	FALSE
DC1I2_HUMAN	1.83489	FALSE	0.741037	FALSE	1.07473	FALSE	1.36666	FALSE
EDC4_HUMAN	2.62448	TRUE	0.861016	FALSE	0.602202	FALSE	1.36666	FALSE
SIDT2_HUMAN	2.19105	FALSE	1.16142	FALSE	1.92393	FALSE
WASF2_HUMAN	2.39587	FALSE	0.861016	FALSE	0.384977	TRUE	0.855607	FALSE
MFSD6_HUMAN	2.00371	FALSE
DCXR_HUMAN	0.456402	FALSE	1	FALSE	1.66057	FALSE	2.20235	FALSE
SUN5_HUMAN	0.841871	FALSE
CNTRL_HUMAN	0.347846	TRUE
PSMD4_HUMAN	2.62448	TRUE	0.637235	FALSE	0.805406	FALSE	1.87505	FALSE
AGRE1_HUMAN	0.841871	FALSE
PSA6_HUMAN	0.499075	FALSE	1.56928	FALSE	0.805406	FALSE	1.36666	FALSE
VSIG2_HUMAN	0.708293	FALSE
ITA8_HUMAN	0.841871	FALSE	0.637235	FALSE	1.66057	FALSE	1	FALSE
ENPP5_HUMAN	1	FALSE
SQSTM_HUMAN	2.62448	TRUE	1.16142	FALSE	3.54569	TRUE	0.855607	FALSE
ATS5_HUMAN	0.917534	FALSE	1.34946	FALSE
HBEGF_HUMAN	1.29501	FALSE
ENTK_HUMAN	0.59514	FALSE
RUSD3_HUMAN	1.68028	FALSE
NEC1_HUMAN	0.708293	FALSE
PON3_HUMAN	1.83489	FALSE	1.16142	FALSE	0.930462	FALSE
PNPH_HUMAN	0.456402	FALSE	1.56928	FALSE	0.930462	FALSE	1.87505	FALSE
ITB3_HUMAN	1.18783	FALSE	0.637235	FALSE	1.24161	FALSE	1.59962	FALSE
RN150_HUMAN	0.59514	FALSE
MICA3_HUMAN	2.39587	FALSE
TYB10_HUMAN	1.08988	FALSE
UBP8_HUMAN	1.83489	FALSE	0.741037	FALSE	1.92393	FALSE	1.59962	FALSE
PE2R3_HUMAN	0.917534	FALSE
BAP31_HUMAN	3.15608	TRUE	0.547268	FALSE	0.447824	FALSE	0.454061	FALSE
RNAS7_HUMAN	0.381028	TRUE
IF2P_HUMAN	1.41184	FALSE	1	FALSE	0.930462	FALSE	0.533319	FALSE
DCD_HUMAN	0.772197	FALSE	1.16142	FALSE	3.02986	TRUE	2.20235	FALSE
PI5PA_HUMAN	0.59514	FALSE
4F2_HUMAN	1.08988	FALSE	1.16142	FALSE	1.66057	FALSE	0.855607	FALSE
GP1BB_HUMAN	1.29501	FALSE	1.16142	FALSE
TRY2_HUMAN	0.708293	FALSE
ACTN3_HUMAN	0.772197	FALSE
COBA1_HUMAN	0.544991	FALSE	1.34946	FALSE	1.43521	FALSE	1.59962	FALSE
CRIP1_HUMAN	1.54023	FALSE	1.16142	FALSE	1.24161	FALSE	0.855607	FALSE
UBA1_HUMAN	4.63666	TRUE	3.43617	TRUE	0.384977	TRUE	1.59962	FALSE
MET_HUMAN	1.54023	FALSE
CATL2_HUMAN	1.54023	FALSE
AT7L1_HUMAN	1.29501	FALSE
SRRM2_HUMAN	1.54023	FALSE	1.34946	FALSE	2.59756	TRUE	2.20235	FALSE
DNS2A_HUMAN	1.41184	FALSE	1	FALSE	0.930462	FALSE	0.533319	FALSE
LV214_HUMAN	2.00371	FALSE	0.741037	FALSE	1.24161	FALSE	2.5935	TRUE
SULF2_HUMAN	1.18783	FALSE	1	FALSE	2.59756	TRUE	1	FALSE
LEG3_HUMAN	0.649253	FALSE	1.34946	FALSE	0.447824	FALSE	1	FALSE
PSA_HUMAN	0.841871	FALSE	1	FALSE	2.23302	FALSE	1.16876	FALSE
SLMAP_HUMAN	2.19105	FALSE	0.637235	FALSE	0.930462	FALSE	0.62515	FALSE
GTR1_HUMAN	1.83489	FALSE	1.56928	FALSE	1.92393	FALSE	1.16876	FALSE
NEB2_HUMAN	1.68028	FALSE	1.34946	FALSE	0.805406	FALSE	3.06398	TRUE
CBPA4_HUMAN	0.347846	TRUE
PRRC1_HUMAN	1.68028	FALSE	1.56928	FALSE
CXL10_HUMAN	1	FALSE	0.861016	FALSE	2.23302	FALSE	2.20235	FALSE
CO5A3_HUMAN	0.841871	FALSE	1.82726	FALSE	1.92393	FALSE	1.59962	FALSE
LY6D_HUMAN	0.649253	FALSE
YIPF3_HUMAN	0.381028	TRUE
CYLD_HUMAN	1.83489	FALSE
HV383_HUMAN	1.41184	FALSE
FMO2_HUMAN	0.841871	FALSE
MB214_HUMAN	2.19105	FALSE			1.43521	FALSE
RHG01_HUMAN	3.15608	TRUE	0.741037	FALSE	0.805406	FALSE	0.62515	FALSE
BPIA1_HUMAN	0.649253	FALSE	1.34946	FALSE
LVX54_HUMAN	1.41184	FALSE
TNMD_HUMAN	0.262194	TRUE
NEO1_HUMAN	0.841871	FALSE
EIF3J_HUMAN	2.19105	FALSE	1.56928	FALSE	0.930462	FALSE	0.731712	FALSE
IRAG1_HUMAN	2.87483	TRUE	0.637235	FALSE	1.43521	FALSE	0.855607	FALSE
CD2AP_HUMAN	1.83489	FALSE	1.16142	FALSE	0.330048	TRUE	0.855607	FALSE
PDC6I_HUMAN	1.18783	FALSE	0.861016	FALSE	0.930462	FALSE	0.731712	FALSE
F13A_HUMAN	0.59514	FALSE	1	FALSE	0.930462	FALSE	1.16876	FALSE
USO1_HUMAN	3.46473	TRUE	0.861016	FALSE	0.696763	FALSE	0.731712	FALSE
LDHB_HUMAN	1.08988	FALSE	1.56928	FALSE	1.24161	FALSE	1.59962	FALSE
TPD54_HUMAN	1.68028	FALSE	0.637235	FALSE	0.696763	FALSE	0.62515	FALSE
LRC59_HUMAN	1.54023	FALSE	1.82726	FALSE	0.602202	FALSE	1.59962	FALSE
ADAM8_HUMAN	1.18783	FALSE
MYO9B_HUMAN	1.83489	FALSE	1.16142	FALSE	1.07473	FALSE	1.16876	FALSE
ATG9A_HUMAN	2.39587	FALSE			2.23302	FALSE
RADI_HUMAN	1.83489	FALSE	0.861016	FALSE	0.330048	TRUE	1.16876	FALSE
MACF1_HUMAN	1.68028	FALSE	0.861016	FALSE	2.59756	TRUE	2.5935	TRUE
HMGB3_HUMAN	1	FALSE			0.930462	FALSE
HMGN5_HUMAN	1.41184	FALSE	0.861016	FALSE
SYEP_HUMAN	2.62448	TRUE	1.56928	FALSE	0.805406	FALSE	2.5935	TRUE
LNP_HUMAN	2.19105	FALSE	1	FALSE	0.930462	FALSE	0.731712	FALSE
IF2B2_HUMAN	1.41184	FALSE
LAP2B_HUMAN	2.19105	FALSE	1	FALSE	0.447824	FALSE	0.731712	FALSE
URP2_HUMAN	2.87483	TRUE	0.637235	FALSE	0.696763	FALSE	1.16876	FALSE
MYL6_HUMAN	1.68028	FALSE	0.741037	FALSE	1.07473	FALSE	0.326372	TRUE
RAP1B_HUMAN	1.54023	FALSE	0.469178	FALSE	0.51977	FALSE	0.731712	FALSE
TB10B_HUMAN	4.63666	TRUE	0.741037	FALSE	0.384977	TRUE	0.731712	FALSE
H10_HUMAN	0.708293	FALSE	1	FALSE	1.66057	FALSE	0.454061	FALSE
CATB_HUMAN	0.59514	FALSE	1	FALSE	0.602202	FALSE	0.855607	FALSE
NRP1_HUMAN	1.83489	FALSE	0.637235	FALSE	1.92393	FALSE	1	FALSE
JUPI1_HUMAN	1.54023	FALSE			1.66057	FALSE
ITA6_HUMAN	1	FALSE	1.56928	FALSE	0.930462	FALSE	1.87505	FALSE
VAS1_HUMAN	1.18783	FALSE			2.23302	FALSE
DYL2_HUMAN	2.39587	FALSE
SPART_HUMAN	1.83489	FALSE	1.16142	FALSE	1.92393	FALSE	2.20235	FALSE
ARFP1_HUMAN	1.29501	FALSE	1.82726	FALSE	0.330048	TRUE	1.16876	FALSE
SH3K1_HUMAN	1.41184	FALSE	1	FALSE	0.51977	FALSE	0.62515	FALSE
RL13_HUMAN	1.54023	FALSE	1.56928	FALSE	0.384977	TRUE	1	FALSE
C2D1A_HUMAN	2.00371	FALSE	1.16142	FALSE	1.24161	FALSE	2.20235	FALSE
IPKG_HUMAN	1.08988	FALSE
RL4_HUMAN	2.19105	FALSE	0.861016	FALSE	0.602202	FALSE	0.731712	FALSE
EZRI_HUMAN	1.29501	FALSE	1.34946	FALSE	0.930462	FALSE	0.731712	FALSE
CARL1_HUMAN	1.54023	FALSE	1.34946	FALSE	4.16546	TRUE	1.87505	FALSE
DKK1_HUMAN	2.39587	FALSE
PIGW_HUMAN	1.18783	FALSE
NMT1_HUMAN	1.68028	FALSE	0.637235	FALSE	0.805406	FALSE	0.731712	FALSE
PDIA3_HUMAN	1.29501	FALSE	1.56928	FALSE	0.384977	TRUE	0.62515	FALSE
INHBA_HUMAN	1	FALSE			1.24161	FALSE	1	FALSE
H2B1D_HUMAN	1.68028	FALSE
AB1IP_HUMAN	0.917534	FALSE			1.07473	FALSE	1	FALSE
MGT4B_HUMAN	1.08988	FALSE
LST1_HUMAN	1.68028	FALSE
CTND1_HUMAN	1.83489	FALSE	1	FALSE	0.696763	FALSE	1	FALSE
GRIN3_HUMAN	1.41184	FALSE
TX264_HUMAN	2.19105	FALSE	0.741037	FALSE	0.805406	FALSE	1.59962	FALSE
TPM2_HUMAN	1.68028	FALSE	0.861016	FALSE	0.930462	FALSE	0.731712	FALSE
MYO1F_HUMAN	1.08988	FALSE	0.741037	FALSE	0.602202	FALSE	1.36666	FALSE
UTRN_HUMAN	0.649253	FALSE	1	FALSE	2.23302	FALSE	1.36666	FALSE
ARF5_HUMAN	1.68028	FALSE	0.861016	FALSE	0.930462	FALSE	0.62515	FALSE
B3GL1_HUMAN	1.54023	FALSE
ABLM1_HUMAN	2.39587	FALSE	1	FALSE
LMNB1_HUMAN	0.708293	FALSE	0.861016	FALSE	0.602202	FALSE	0.62515	FALSE
NRN1_HUMAN	1.29501	FALSE
F120A_HUMAN	2.62448	TRUE	0.861016	FALSE	0.696763	FALSE	3.06398	TRUE
PDLI3_HUMAN	0.381028	TRUE	0.637235	FALSE	1.66057	FALSE	1	FALSE
LV316_HUMAN	0.841871	FALSE			1.43521	FALSE
ABCAC_HUMAN	0.708293	FALSE
PRSR2_HUMAN	2.00371	FALSE
F107B_HUMAN	2.39587	FALSE			0.805406	FALSE	1.59962	FALSE
T22D4_HUMAN	2.62448	TRUE	1.16142	FALSE	0.805406	FALSE	1.59962	FALSE
FABPI_HUMAN	0.59514	FALSE
C1TC_HUMAN	2.00371	FALSE	1.56928	FALSE	0.282033	TRUE	1.16876	FALSE
KSR1_HUMAN	1.54023	FALSE	1.16142	FALSE	3.02986	TRUE	1.87505	FALSE
TMCC2_HUMAN	1.29501	FALSE
HV124_HUMAN	1.18783	FALSE
S39A6_HUMAN	0.772197	FALSE
COPB2_HUMAN	2.19105	FALSE	0.741037	FALSE	1.24161	FALSE	0.855607	FALSE
ARHG6_HUMAN	2.62448	TRUE	0.637235	FALSE	0.930462	FALSE	0.62515	FALSE
FKB1A_HUMAN	2.39587	FALSE	1.34946	FALSE	0.696763	FALSE	2.20235	FALSE
GCC2_HUMAN	1	FALSE
LIS1_HUMAN	1.83489	FALSE	1	FALSE	2.23302	FALSE	1.36666	FALSE
MUCL1_HUMAN	0.499075	FALSE
AMPD2_HUMAN	2.39587	FALSE	1.34946	FALSE	0.930462	FALSE	1.59962	FALSE
DYSF_HUMAN	1.18783	FALSE	0.861016	FALSE	1.24161	FALSE	1.36666	FALSE
RS13_HUMAN	1.18783	FALSE	1.16142	FALSE	0.447824	FALSE	0.731712	FALSE
HMGA1_HUMAN	1.41184	FALSE	0.741037	FALSE	0.696763	FALSE	0.533319	FALSE
MYCB2_HUMAN	2.19105	FALSE
CAV1_HUMAN	1.18783	FALSE	0.547268	FALSE	1.24161	FALSE	0.454061	FALSE
AFAP1_HUMAN	1.68028	FALSE					1.59962	FALSE
MMP12_HUMAN	2.00371	FALSE	0.861016	FALSE	0.930462	FALSE	1.59962	FALSE
ARH_HUMAN	2.39587	FALSE	1	FALSE
DC1L1_HUMAN	1.68028	FALSE	1	FALSE	0.696763	FALSE	0.731712	FALSE
PCOC2_HUMAN	0.708293	FALSE	1.16142	FALSE	1.66057	FALSE	1.36666	FALSE
SOX13_HUMAN	0.917534	FALSE
NAMPT_HUMAN	0.381028	TRUE	0.291021	TRUE	0.696763	FALSE	1.16876	FALSE
HV459_HUMAN	1	FALSE
DHX29_HUMAN	3.15608	TRUE	1.16142	FALSE	0.384977	TRUE
RANB3_HUMAN	1.41184	FALSE	0.637235	FALSE	1.66057	FALSE	0.731712	FALSE
PADI1_HUMAN	1	FALSE
MMP16_HUMAN	1.29501	FALSE
FGD3_HUMAN	3.15608	TRUE			1.07473	FALSE
COCH_HUMAN	1.41184	FALSE
EIF3H_HUMAN	3.15608	TRUE	1	FALSE	0.696763	FALSE	1.36666	FALSE
RAB7A_HUMAN	0.772197	FALSE	1.82726	FALSE	1.07473	FALSE	1.87505	FALSE
CAD15_HUMAN	0.544991	FALSE
GT251_HUMAN	0.381028	TRUE	0.861016	FALSE	0.51977	FALSE	1.16876	FALSE
RL18_HUMAN	0.917534	FALSE	1.34946	FALSE	0.51977	FALSE	1.16876	FALSE
CHM2B_HUMAN	3.46473	TRUE	1	FALSE	0.805406	FALSE	0.855607	FALSE
TPBG_HUMAN	1.29501	FALSE	1.82726	FALSE	3.02986	TRUE	2.5935	TRUE
MYOTI_HUMAN	0.772197	FALSE
IL1R2_HUMAN	1.41184	FALSE
CSTF2_HUMAN	1.08988	FALSE	0.861016	FALSE	1.43521	FALSE	1.59962	FALSE
GGT1_HUMAN	1.18783	FALSE
NAA10_HUMAN	2.00371	FALSE	0.861016	FALSE
VP37B_HUMAN	3.46473	TRUE			1.43521	FALSE	1.87505	FALSE
PARVG_HUMAN	2.39587	FALSE			0.805406	FALSE	1.16876	FALSE
FAS_HUMAN	3.81398	TRUE	1.34946	FALSE	4.91598	TRUE	1.87505	FALSE
SC22B_HUMAN	2.00371	FALSE	2.49174	TRUE	0.51977	FALSE	1.36666	FALSE
F120B_HUMAN	1.54023	FALSE			3.02986	TRUE
GNAS1_HUMAN	1.41184	FALSE	1.34946	FALSE	1.66057	FALSE	0.533319	FALSE
LARP1_HUMAN	2.62448	TRUE	0.741037	FALSE	2.23302	FALSE	1.59962	FALSE
OSTB_HUMAN	1.18783	FALSE
CEL2A_HUMAN	1.83489	FALSE
REPS1_HUMAN	1.54023	FALSE
MDN1_HUMAN	1.54023	FALSE
YBOX3_HUMAN	1.08988	FALSE	1.34946	FALSE	0.930462	FALSE	0.731712	FALSE
CGRE1_HUMAN	1.29501	FALSE
PP4P2_HUMAN	1.29501	FALSE
CHIT1_HUMAN	0.917534	FALSE			1.92393	FALSE	2.5935	TRUE
AFG32_HUMAN	0.917534	FALSE	2.13139	FALSE	1.07473	FALSE	1.16876	FALSE
MBP_HUMAN	3.81398	TRUE			2.23302	FALSE
P121C_HUMAN	0.708293	FALSE
IGLC1_HUMAN	0.649253	FALSE
RB27B_HUMAN	1.41184	FALSE
I5P2_HUMAN	3.46473	TRUE
MARK2_HUMAN	2.19105	FALSE
URFB1_HUMAN	1.83489	FALSE
STABP_HUMAN	2.62448	TRUE	1.56928	FALSE	0.930462	FALSE	2.20235	FALSE
SKP1_HUMAN	2.19105	FALSE	0.401327	TRUE	0.696763	FALSE	0.326372	TRUE
KPCD_HUMAN	2.62448	TRUE	0.861016	FALSE	1.07473	FALSE	1	FALSE
PRS6A_HUMAN	1.08988	FALSE	1.34946	FALSE	2.59756	TRUE	1.16876	FALSE
ADA28_HUMAN	1	FALSE
KV127_HUMAN	1.18783	FALSE			1.43521	FALSE	1.59962	FALSE
HV431_HUMAN	2.62448	TRUE
SL9A9_HUMAN	1.41184	FALSE
PUR6_HUMAN	2.62448	TRUE	0.547268	FALSE	2.23302	FALSE	2.20235	FALSE
SF3B2_HUMAN	2.62448	TRUE	1.82726	FALSE	0.930462	FALSE	0.855607	FALSE
TOR4A_HUMAN	2.62448	TRUE	1.82726	FALSE	1.43521	FALSE	2.20235	FALSE
EVC_HUMAN	3.15608	TRUE
KAP0_HUMAN	1.29501	FALSE	1.16142	FALSE	1.92393	FALSE	2.5935	TRUE
SIGL5_HUMAN	1.41184	FALSE
RFLB_HUMAN	2.19105	FALSE
HTRA1_HUMAN	1.68028	FALSE	0.469178	FALSE	1.07473	FALSE	1.16876	FALSE
TAFA5_HUMAN	1	FALSE
NAPSA_HUMAN	0.917534	FALSE
ATS3_HUMAN	0.841871	FALSE
DEST_HUMAN	1.29501	FALSE	0.547268	FALSE	0.930462	FALSE	0.855607	FALSE
LIPE_HUMAN	1.29501	FALSE
S12A2_HUMAN	2.00371	FALSE
GALT1_HUMAN	0.841871	FALSE	1.16142	FALSE	0.805406	FALSE	1.59962	FALSE
TBC9B_HUMAN	3.15608	TRUE	1.34946	FALSE	2.59756	TRUE	1.16876	FALSE
CLC1B_HUMAN	2.39587	FALSE
ITA5_HUMAN	0.708293	FALSE	0.861016	FALSE	2.23302	FALSE	1.59962	FALSE
LDLR_HUMAN	0.917534	FALSE
LAT1_HUMAN	2.19105	FALSE
UBP14_HUMAN	2.39587	FALSE	1.34946	FALSE	0.51977	FALSE	1.87505	FALSE
HNRL2_HUMAN	0.499075	FALSE	1	FALSE	0.51977	FALSE	0.855607	FALSE
INSL3_HUMAN	1.41184	FALSE
HV108_HUMAN	1.18783	FALSE
SPESP_HUMAN	1.41184	FALSE
LV743_HUMAN	1.18783	FALSE	1.34946	FALSE			1.59962	FALSE
FABPH_HUMAN	0.59514	FALSE	0.741037	FALSE	1.07473	FALSE	1	FALSE
TM1L2_HUMAN	3.81398	TRUE	1	FALSE	2.23302	FALSE	1.59962	FALSE
LV312_HUMAN	1.54023	FALSE
LBR_HUMAN	1.54023	FALSE	1	FALSE	1.07473	FALSE	0.731712	FALSE
HV692_HUMAN	1.18783	FALSE
DHI1_HUMAN	1.54023	FALSE
MNDA_HUMAN	1.41184	FALSE	0.637235	FALSE	0.330048	TRUE	0.454061	FALSE
I17RB_HUMAN	1.29501	FALSE
XRN1_HUMAN	2.19105	FALSE	0.637235	FALSE	2.23302	FALSE	1.36666	FALSE
AAKB1_HUMAN	3.81398	TRUE	1	FALSE	1.92393	FALSE	1.59962	FALSE
BIG1_HUMAN	3.15608	TRUE
DCNL1_HUMAN	1.54023	FALSE			1.92393	FALSE	1.87505	FALSE
PABP1_HUMAN	3.15608	TRUE	0.741037	FALSE	0.51977	FALSE	1.16876	FALSE
MPZL1_HUMAN	1.29501	FALSE	0.861016	FALSE	1.92393	FALSE	1	FALSE
CNDP1_HUMAN	2.19105	FALSE			1.92393	FALSE	2.20235	FALSE
RINI_HUMAN	1.83489	FALSE	1.56928	FALSE	0.51977	FALSE	1	FALSE
DCTN1_HUMAN	1.83489	FALSE	1.16142	FALSE	1.07473	FALSE	1	FALSE
WAC2C_HUMAN	1.68028	FALSE
MECP2_HUMAN	1.08988	FALSE	0.637235	FALSE	1.66057	FALSE	0.855607	FALSE
RALY_HUMAN	1.29501	FALSE	0.741037	FALSE	0.805406	FALSE	0.731712	FALSE
APMAP_HUMAN	1.68028	FALSE	0.741037	FALSE	2.23302	FALSE	1.59962	FALSE
CBPN_HUMAN	1.68028	FALSE	1.34946	FALSE	2.59756	TRUE	2.5935	TRUE
SPP24_HUMAN	1.29501	FALSE	1.34946	FALSE	3.54569	TRUE	2.5935	TRUE
COIA1_HUMAN	1.08988	FALSE	0.469178	FALSE	1.24161	FALSE	0.62515	FALSE
KPYM_HUMAN	0.708293	FALSE	1	FALSE	0.805406	FALSE	0.855607	FALSE
MMP9_HUMAN	1.29501	FALSE	1.16142	FALSE	0.930462	FALSE	2.5935	TRUE
SPR2E_HUMAN	0.544991	FALSE
FCGBP_HUMAN	2.19105	FALSE	0.469178	FALSE	0.805406	FALSE	1.16876	FALSE
TOLIP_HUMAN	1.41184	FALSE	1.56928	FALSE	1.24161	FALSE	2.5935	TRUE
FAK1_HUMAN	0.917534	FALSE	0.547268	FALSE	0.930462	FALSE	0.855607	FALSE
SPTA1_HUMAN	1.18783	FALSE	1.34946	FALSE	4.91598	TRUE	1	FALSE
T132C_HUMAN	0.841871	FALSE
RABL6_HUMAN	1.83489	FALSE	0.637235	FALSE	1.07473	FALSE	0.855607	FALSE
PEBP4_HUMAN	1.68028	FALSE
HSP74_HUMAN	2.00371	FALSE	1.34946	FALSE	1.07473	FALSE	2.20235	FALSE
RL6_HUMAN	1.08988	FALSE	1.16142	FALSE	0.51977	FALSE	1.59962	FALSE
ITSN2_HUMAN	0.649253	FALSE	0.861016	FALSE	0.696763	FALSE	0.62515	FALSE
PHAG1_HUMAN	4.19826	TRUE
GA2L1_HUMAN	0.841871	FALSE
LIPC_HUMAN	2.39587	FALSE
SUCO_HUMAN	0.544991	FALSE
DMP1_HUMAN	0.917534	FALSE
JIP4_HUMAN	2.39587	FALSE	0.401327	TRUE	1.92393	FALSE	1.59962	FALSE
LIRA6_HUMAN	1.08988	FALSE
TAGL_HUMAN	1.08988	FALSE	0.741037	FALSE	1.24161	FALSE	1	FALSE
SUSD2_HUMAN	1	FALSE	0.861016	FALSE	2.59756	TRUE	1.16876	FALSE
RS12_HUMAN	2.00371	FALSE	0.741037	FALSE	0.51977	FALSE	0.855607	FALSE
SYAP1_HUMAN	2.87483	TRUE			1.07473	FALSE
AGRA2_HUMAN	0.499075	FALSE
SREC2_HUMAN	1.08988	FALSE	1	FALSE	3.02986	TRUE	1.36666	FALSE
HV226_HUMAN	1.29501	FALSE	1.16142	FALSE	1.43521	FALSE	1.16876	FALSE
LTOR1_HUMAN	1.29501	FALSE	1	FALSE	0.602202	FALSE	0.533319	FALSE
ACYP1_HUMAN	0.917534	FALSE
ERLN1_HUMAN	0.772197	FALSE	1.16142	FALSE	1.66057	FALSE	1.59962	FALSE
SGT1_HUMAN	1.83489	FALSE	1	FALSE	0.447824	FALSE	1.16876	FALSE
RL32_HUMAN	2.19105	FALSE	0.861016	FALSE	0.602202	FALSE	1	FALSE
KV229_HUMAN	0.544991	FALSE
AT2B4_HUMAN	2.62448	TRUE	1.16142	FALSE	1.92393	FALSE	1.16876	FALSE
KVD41_HUMAN	0.841871	FALSE			1.92393	FALSE
MYCBP_HUMAN	1.08988	FALSE	0.637235	FALSE	1.24161	FALSE	1.16876	FALSE
THOC4_HUMAN	1.18783	FALSE	0.637235	FALSE	0.51977	FALSE	0.533319	FALSE
GSK3A_HUMAN	2.00371	FALSE	1.56928	FALSE	4.16546	TRUE	1.87505	FALSE
NUCL_HUMAN	1.18783	FALSE	1.16142	FALSE	0.602202	FALSE	0.855607	FALSE
OMGP_HUMAN	0.544991	FALSE
PLXD1_HUMAN	1.18783	FALSE			0.696763	FALSE	1.59962	FALSE
RS3_HUMAN	1.41184	FALSE	0.637235	FALSE	0.51977	FALSE	0.731712	FALSE
CLIC1_HUMAN	1.41184	FALSE	1.16142	FALSE	0.51977	FALSE	1	FALSE
CYBR1_HUMAN	1.18783	FALSE	1.82726	FALSE	2.23302	FALSE	0.533319	FALSE
PLPL5_HUMAN	1	FALSE
NIT2_HUMAN	2.00371	FALSE	0.741037	FALSE	1.24161	FALSE	1.87505	FALSE
LV136_HUMAN	1.83489	FALSE
QCR7_HUMAN	1.18783	FALSE	0.741037	FALSE	0.602202	FALSE	1.16876	FALSE
CPXM2_HUMAN	0.649253	FALSE	0.547268	FALSE	1.07473	FALSE	1.16876	FALSE
FCN2_HUMAN	1.08988	FALSE	1.34946	FALSE	1.92393	FALSE	3.06398	TRUE
SIG14_HUMAN	1.18783	FALSE
CNN3_HUMAN	1.18783	FALSE	0.741037	FALSE	1.24161	FALSE	0.533319	FALSE
CHMP5_HUMAN	3.81398	TRUE	0.637235	FALSE	1.43521	FALSE
GDF10_HUMAN	0.917534	FALSE	1.82726	FALSE	2.59756	TRUE
ANGL2_HUMAN	0.708293	FALSE	1.16142	FALSE	1.24161	FALSE	1.16876	FALSE
MA1C1_HUMAN	1.08988	FALSE
COPB_HUMAN	5.12058	TRUE	1	FALSE	0.51977	FALSE	1.16876	FALSE
SPHM_HUMAN	0.649253	FALSE	1.34946	FALSE	1.43521	FALSE	1.59962	FALSE
DKK3_HUMAN	1	FALSE
ATL2_HUMAN	1	FALSE
SEP11_HUMAN	2.39587	FALSE	1	FALSE	2.23302	FALSE	0.731712	FALSE
YTHD3_HUMAN	2.19105	FALSE	1.16142	FALSE	1.43521	FALSE	1.36666	FALSE
H12_HUMAN	1.83489	FALSE	0.861016	FALSE	0.447824	FALSE	0.454061	FALSE
RL23A_HUMAN	1.08988	FALSE	1	FALSE	0.696763	FALSE	1	FALSE
PRC2B_HUMAN	1.68028	FALSE
GLYG_HUMAN	3.46473	TRUE	0.637235	FALSE	0.602202	FALSE	0.855607	FALSE
LZIC_HUMAN	1.41184	FALSE	1.82726	FALSE	1.66057	FALSE	1.87505	FALSE
SRP14_HUMAN	1	FALSE	0.547268	FALSE	1.07473	FALSE	1.87505	FALSE
ARHG1_HUMAN	0.841871	FALSE	1.16142	FALSE	1.24161	FALSE	1.59962	FALSE
CAND1_HUMAN	2.62448	TRUE	0.741037	FALSE	1.07473	FALSE	0.855607	FALSE
LYPD2_HUMAN	1	FALSE
HS105_HUMAN	0.381028	TRUE	1.82726	FALSE	2.23302	FALSE	0.855607	FALSE
CCM2_HUMAN	2.87483	TRUE
MSLN_HUMAN	1.41184	FALSE
CELF3_HUMAN	0.708293	FALSE
RS27_HUMAN	2.00371	FALSE	0.861016	FALSE	0.930462	FALSE	0.855607	FALSE
PCD18_HUMAN	1.29501	FALSE
MXRA8_HUMAN	1	FALSE	0.861016	FALSE	1.66057	FALSE	2.5935	TRUE
MYO1E_HUMAN	1	FALSE	1	FALSE	0.51977	FALSE	1.16876	FALSE
ICA69_HUMAN	0.841871	FALSE
MAP1A_HUMAN	2.62448	TRUE	1.16142	FALSE	1.66057	FALSE	0.855607	FALSE
FHR5_HUMAN	1	FALSE	2.13139	FALSE	2.59756	TRUE	3.06398	TRUE
AP2B1_HUMAN	2.00371	FALSE	0.637235	FALSE	0.602202	FALSE	1	FALSE
LDHA_HUMAN	1.54023	FALSE	0.741037	FALSE	0.51977	FALSE	0.855607	FALSE
ROCK2_HUMAN	2.00371	FALSE	0.741037	FALSE	2.59756	TRUE	1.87505	FALSE
VIME_HUMAN	1.08988	FALSE	1.34946	FALSE	0.602202	FALSE	0.62515	FALSE
PFKAL_HUMAN	1.54023	FALSE	0.741037	FALSE	0.330048	TRUE	1.16876	FALSE
REPS2_HUMAN	2.00371	FALSE
SOS1_HUMAN	1.18783	FALSE	0.861016	FALSE	4.16546	TRUE
CCD43_HUMAN	0.917534	FALSE
SVIP_HUMAN	1.83489	FALSE
RHG21_HUMAN	2.62448	TRUE
IF_HUMAN	0.708293	FALSE
VEGFC_HUMAN	1.54023	FALSE
GSTO1_HUMAN	2.00371	FALSE	0.741037	FALSE	0.384977	TRUE	1	FALSE
LV140_HUMAN	1.41184	FALSE	1	FALSE	1.24161	FALSE	1.36666	FALSE
GL1AD_HUMAN	0.917534	FALSE
ANCHR_HUMAN	2.62448	TRUE	0.861016	FALSE	3.02986	TRUE
EIF2A_HUMAN	1.41184	FALSE	1.56928	FALSE	3.02986	TRUE	2.20235	FALSE
PACS1_HUMAN	3.46473	TRUE	1.56928	FALSE	1.43521	FALSE	1.59962	FALSE
GREM1_HUMAN	1.18783	FALSE
LPIN2_HUMAN	1.41184	FALSE
MASP2_HUMAN	3.46473	TRUE	1.16142	FALSE	3.54569	TRUE	2.5935	TRUE
HLAB_HUMAN	1.29501	FALSE	0.637235	FALSE	0.602202	FALSE	0.454061	FALSE
PDCD4_HUMAN	0.917534	FALSE	1	FALSE	1.24161	FALSE	1.87505	FALSE
RD23A_HUMAN	1.54023	FALSE	1.34946	FALSE	0.930462	FALSE	1	FALSE
MYO5A_HUMAN	2.19105	FALSE			0.805406	FALSE	1.36666	FALSE
PSCA_HUMAN	0.841871	FALSE
PTN_HUMAN	0.708293	FALSE
CHSTE_HUMAN	2.39587	FALSE	0.637235	FALSE	3.02986	TRUE	2.20235	FALSE
CSDE1_HUMAN	2.62448	TRUE	0.861016	FALSE	1.24161	FALSE	1.87505	FALSE
B3A2_HUMAN	2.19105	FALSE					1.87505	FALSE
HMGN1_HUMAN	1.18783	FALSE	0.469178	FALSE	0.51977	FALSE	0.855607	FALSE
RL12_HUMAN	0.841871	FALSE	0.861016	FALSE	0.384977	TRUE	1.36666	FALSE
LYST_HUMAN	2.19105	FALSE
SHIP2_HUMAN	3.15608	TRUE			0.51977	FALSE	0.731712	FALSE
FAK2_HUMAN	1.41184	FALSE			3.54569	TRUE
KLF11_HUMAN	1.41184	FALSE
SGTA_HUMAN	1.54023	FALSE			1.43521	FALSE
SPE39_HUMAN	2.19105	FALSE
NFAC2_HUMAN	1.83489	FALSE			1.43521	FALSE
PHAR2_HUMAN	2.62448	TRUE
PKHM2_HUMAN	0.841871	FALSE			1.07473	FALSE
BTK_HUMAN	3.15608	TRUE
SCYL2_HUMAN	2.62448	TRUE			1.66057	FALSE
FRIH_HUMAN	1.29501	FALSE	1.34946	FALSE	0.805406	FALSE	0.855607	FALSE
CCN1_HUMAN	0.708293	FALSE	1.56928	FALSE	1.92393	FALSE	1.87505	FALSE
N4BP1_HUMAN	1.68028	FALSE
HV321_HUMAN	1.29501	FALSE
PP1R7_HUMAN	1.54023	FALSE	0.861016	FALSE	0.696763	FALSE	0.855607	FALSE
TSP4_HUMAN	0.649253	FALSE	1.56928	FALSE	1.66057	FALSE
CXCL5_HUMAN	0.841871	FALSE
EVL_HUMAN	1.41184	FALSE	1.16142	FALSE	0.51977	FALSE	0.855607	FALSE
CO6A6_HUMAN	0.917534	FALSE
FGD4_HUMAN	1.83489	FALSE	1	FALSE	1.66057	FALSE	0.731712	FALSE
FCERG_HUMAN	0.544991	FALSE	0.637235	FALSE	0.602202	FALSE	0.533319	FALSE
UGDH_HUMAN	0.708293	FALSE	1.16142	FALSE	0.602202	FALSE	1	FALSE
[truncated: 3,688 more rows]
